# Supplementary material for: Non-coding RNA in raw and commercially processed milk and putative targets related to growth and immune-response
Source: BMC Genomics. 2021 Oct 17;22:749. doi: 10.1186/s12864-021-07964-w (PMC8520644; doi:10.1186/s12864-021-07964-w)
Supplement: Supplementary file 1 — Additional file 1: Supplemental Table 1. Entire list of bovine miRNAs and homologs found in H. sapiens and M. musculus found in milk samples and their experimentally annotated gene-targets on probing miRTarBase. [file 12864_2021_7964_MOESM1_ESM.xlsx]

## Sheet: Sheet1
Non-Coding RNA in Raw and Commercially Processed Milk and Putative Targets Related to Growth and Immune-Response
Authors: S. Shome, R. L. Jernigan, D. C. Beitz, S. Clark, E. D. Testroet
Supplemental Table 1: Entire list of bovine miRNAs and homologs found in Homo sapiens and Mus musculus found in milk samples and their experimentally annotated gene-targets on probing miRTarBase.
miRNA	miRTarBase ID	Species (miRNA)	Target Gene	Target Gene (Entrez Gene ID)	Species (Target Gene)	Experiments	Support Type	References (PMID)
bta-miR-125a	MIRT003592	Bos taurus	MAP3K11	514210	Bos taurus	qRT-PCR	Functional MTI (Weak)	19170227
bta-miR-125a	MIRT004568	Bos taurus	ADAMTSL2	526780	Bos taurus	qRT-PCR	Functional MTI (Weak)	19170227
bta-miR-146b	MIRT053939	Bos taurus	SLC2A3	282358	Bos taurus	qRT-PCR	Functional MTI (Weak)	22959936
bta-miR-146b	MIRT053946	Bos taurus	DLC1	511433	Bos taurus	qRT-PCR	Functional MTI (Weak)	22959936
bta-miR-146b	MIRT053940	Bos taurus	IL10	281246	Bos taurus	qRT-PCR	Functional MTI (Weak)	22959936
bta-miR-146b	MIRT053932	Bos taurus	CKAP4	515784	Bos taurus	qRT-PCR	Functional MTI (Weak)	22959936
bta-miR-146b	MIRT053942	Bos taurus	LDLR	281276	Bos taurus	qRT-PCR	Functional MTI (Weak)	22959936
bta-miR-146b	MIRT053935	Bos taurus	SDCBP	510979	Bos taurus	qRT-PCR	Functional MTI (Weak)	22959936
bta-miR-146b	MIRT053931	Bos taurus	SOCS3	282081	Bos taurus	qRT-PCR	Functional MTI (Weak)	22959936
bta-miR-146b	MIRT053937	Bos taurus	IL8	280828	Bos taurus	qRT-PCR	Functional MTI (Weak)	22959936
bta-miR-146b	MIRT053933	Bos taurus	ARID3A	511283	Bos taurus	qRT-PCR	Functional MTI (Weak)	22959936
bta-miR-146b	MIRT053938	Bos taurus	CTSC	352958	Bos taurus	qRT-PCR	Functional MTI (Weak)	22959936
bta-miR-146b	MIRT053941	Bos taurus	IL10RB	767864	Bos taurus	qRT-PCR	Functional MTI (Weak)	22959936
bta-miR-146b	MIRT053943	Bos taurus	TNF	280943	Bos taurus	qRT-PCR	Functional MTI (Weak)	22959936
bta-miR-146b	MIRT053934	Bos taurus	ERRFI1	516303	Bos taurus	qRT-PCR	Functional MTI (Weak)	22959936
bta-miR-146b	MIRT053945	Bos taurus	TNFAIP8	529336	Bos taurus	qRT-PCR	Functional MTI (Weak)	22959936
bta-miR-146b	MIRT053936	Bos taurus	BTG2	539364	Bos taurus	qRT-PCR	Functional MTI (Weak)	22959936
bta-miR-146b	MIRT053944	Bos taurus	DNAJC12	281259	Bos taurus	qRT-PCR	Functional MTI (Weak)	22959936
bta-miR-16a	MIRT053827	Bos taurus	SLC30A4	540869	Bos taurus	qRT-PCR	Functional MTI (Weak)	22959936
bta-miR-16a	MIRT053829	Bos taurus	BTN1A1	282157	Bos taurus	qRT-PCR	Functional MTI (Weak)	22959936
bta-miR-16a	MIRT053833	Bos taurus	IL6	517016	Bos taurus	qRT-PCR	Functional MTI (Weak)	22959936
bta-miR-16a	MIRT053831	Bos taurus	ADRB2	281605	Bos taurus	qRT-PCR	Functional MTI (Weak)	22959936
bta-miR-16a	MIRT053830	Bos taurus	UBE2Q1	505133	Bos taurus	qRT-PCR	Functional MTI (Weak)	22959936
bta-miR-16a	MIRT053843	Bos taurus	ACSL5	514159	Bos taurus	qRT-PCR	Functional MTI (Weak)	22959936
bta-miR-16a	MIRT053828	Bos taurus	FASN	281152	Bos taurus	qRT-PCR	Functional MTI (Weak)	22959936
bta-miR-16a	MIRT053840	Bos taurus	FGF7	616885	Bos taurus	qRT-PCR	Functional MTI (Weak)	22959936
bta-miR-16a	MIRT053844	Bos taurus	TFPI2	360007	Bos taurus	qRT-PCR	Functional MTI (Weak)	22959936
bta-miR-16a	MIRT053837	Bos taurus	LYZ	777776	Bos taurus	qRT-PCR	Functional MTI (Weak)	22959936
bta-miR-16a	MIRT053832	Bos taurus	FOS	280795	Bos taurus	qRT-PCR	Functional MTI (Weak)	22959936
bta-miR-16a	MIRT053835	Bos taurus	IL10RB	767864	Bos taurus	qRT-PCR	Functional MTI (Weak)	22959936
bta-miR-16a	MIRT053839	Bos taurus	IL8	280828	Bos taurus	qRT-PCR	Functional MTI (Weak)	22959936
bta-miR-16a	MIRT053847	Bos taurus	PPAP2B	617707	Bos taurus	qRT-PCR	Functional MTI (Weak)	22959936
bta-miR-16a	MIRT053850	Bos taurus	SLC2A3	282358	Bos taurus	qRT-PCR	Functional MTI (Weak)	22959936
bta-miR-16a	MIRT053838	Bos taurus	TNF	280943	Bos taurus	qRT-PCR	Functional MTI (Weak)	22959936
bta-miR-16a	MIRT053846	Bos taurus	ARRDC4	538517	Bos taurus	qRT-PCR	Functional MTI (Weak)	22959936
bta-miR-16a	MIRT053834	Bos taurus	IL10	281246	Bos taurus	qRT-PCR	Functional MTI (Weak)	22959936
bta-miR-16a	MIRT053841	Bos taurus	NOB1	360191	Bos taurus	qRT-PCR	Functional MTI (Weak)	22959936
bta-miR-16a	MIRT053845	Bos taurus	HSPA8	281831	Bos taurus	qRT-PCR	Functional MTI (Weak)	22959936
bta-miR-16a	MIRT053849	Bos taurus	BTG2	539364	Bos taurus	qRT-PCR	Functional MTI (Weak)	22959936
bta-miR-16a	MIRT053848	Bos taurus	CD69	281058	Bos taurus	qRT-PCR	Functional MTI (Weak)	22959936
bta-miR-16a	MIRT053836	Bos taurus	IL18	281249	Bos taurus	qRT-PCR	Functional MTI (Weak)	22959936
bta-miR-16a	MIRT053842	Bos taurus	IL10RA	513478	Bos taurus	qRT-PCR	Functional MTI (Weak)	22959936
bta-miR-223	MIRT054013	Bos taurus	IGF1R	281848	Bos taurus	qRT-PCR	Functional MTI (Weak)	22959936
bta-miR-223	MIRT054012	Bos taurus	LPL	280843	Bos taurus	qRT-PCR	Functional MTI (Weak)	22959936
bta-miR-223	MIRT054010	Bos taurus	TRAF3IP3	505371	Bos taurus	qRT-PCR	Functional MTI (Weak)	22959936
bta-miR-223	MIRT054011	Bos taurus	CLSTN1	514447	Bos taurus	qRT-PCR	Functional MTI (Weak)	22959936
bta-miR-223	MIRT054008	Bos taurus	LYZ	777776	Bos taurus	qRT-PCR	Functional MTI (Weak)	22959936
bta-miR-223	MIRT054007	Bos taurus	IL6	517016	Bos taurus	qRT-PCR	Functional MTI (Weak)	22959936
bta-miR-223	MIRT054006	Bos taurus	MEF2C	512254	Bos taurus	qRT-PCR	Functional MTI (Weak)	22959936
bta-miR-223	MIRT054378	Bos taurus	HMGB1	282691	Bos taurus	Luciferase reporter assay	Functional MTI	22875364
bta-miR-223	MIRT054009	Bos taurus	TNF	280943	Bos taurus	qRT-PCR	Functional MTI (Weak)	22959936
bta-miR-27b	MIRT053091	Bos taurus	MSTN	281187	Bos taurus	Luciferase reporter assay//qRT-PCR//Western blot	Functional MTI	23510267
dre-miR-30e-5p	MIRT052928	Danio rerio	smo	30225	Danio rerio	GFP reporter assay//Western blot	Functional MTI	23755189
dre-miR-30e-5p	MIRT052928	Danio rerio	smo	30225	Danio rerio	GFP reporter assay//Western blot	Functional MTI	24250761
gga-miR-1612	MIRT053504	Gallus gallus	SLC35B4	416698	Gallus gallus	qRT-PCR//Fluorescence reporter assay	Functional MTI	23100621
gga-miR-26a-5p	MIRT438247	Gallus gallus	NEK6	10783	Homo sapiens	Luciferase reporter assay	Functional MTI	24795301
hsa-miR-103b	MIRT629487	Homo sapiens	GSN	2934	Homo sapiens	HITS-CLIP	Functional MTI (Weak)	23824327
hsa-miR-103b	MIRT654845	Homo sapiens	PPM1L	151742	Homo sapiens	HITS-CLIP	Functional MTI (Weak)	23824327
hsa-miR-103b	MIRT441502	Homo sapiens	SPG20	23111	Homo sapiens	PAR-CLIP	Functional MTI (Weak)	22291592
hsa-miR-103b	MIRT454236	Homo sapiens	OSBPL10	114884	Homo sapiens	PAR-CLIP	Functional MTI (Weak)	23592263
hsa-miR-103b	MIRT444124	Homo sapiens	ZNRF3	84133	Homo sapiens	PAR-CLIP	Functional MTI (Weak)	22100165
hsa-miR-103b	MIRT669297	Homo sapiens	C17orf85	55421	Homo sapiens	HITS-CLIP	Functional MTI (Weak)	23824327
hsa-miR-103b	MIRT505680	Homo sapiens	SESTD1	91404	Homo sapiens	PAR-CLIP	Functional MTI (Weak)	21572407
hsa-miR-103b	MIRT715154	Homo sapiens	IL12B	3593	Homo sapiens	HITS-CLIP	Functional MTI (Weak)	19536157
hsa-miR-103b	MIRT404221	Homo sapiens	RPL7L1	285855	Homo sapiens	PAR-CLIP	Functional MTI (Weak)	20371350
hsa-miR-103b	MIRT441502	Homo sapiens	SPG20	23111	Homo sapiens	PAR-CLIP	Functional MTI (Weak)	23708386
hsa-miR-103b	MIRT441502	Homo sapiens	SPG20	23111	Homo sapiens	PAR-CLIP	Functional MTI (Weak)	22100165
hsa-miR-103b	MIRT505680	Homo sapiens	SESTD1	91404	Homo sapiens	PAR-CLIP	Functional MTI (Weak)	20371350
hsa-miR-103b	MIRT648498	Homo sapiens	CMBL	134147	Homo sapiens	HITS-CLIP	Functional MTI (Weak)	23824327
hsa-miR-103b	MIRT462254	Homo sapiens	LAMA4	3910	Homo sapiens	PAR-CLIP	Functional MTI (Weak)	23592263
hsa-miR-103b	MIRT522089	Homo sapiens	NUFIP2	57532	Homo sapiens	PAR-CLIP	Functional MTI (Weak)	23446348
hsa-miR-103b	MIRT457919	Homo sapiens	ZNF212	7988	Homo sapiens	PAR-CLIP	Functional MTI (Weak)	23592263
hsa-miR-103b	MIRT540836	Homo sapiens	GNAT1	2779	Homo sapiens	HITS-CLIP	Functional MTI (Weak)	23706177
hsa-miR-103b	MIRT497403	Homo sapiens	NPY4R	5540	Homo sapiens	PAR-CLIP	Functional MTI (Weak)	22291592
hsa-miR-103b	MIRT505680	Homo sapiens	SESTD1	91404	Homo sapiens	PAR-CLIP	Functional MTI (Weak)	23446348
hsa-miR-103b	MIRT559939	Homo sapiens	ZNF567	163081	Homo sapiens	PAR-CLIP	Functional MTI (Weak)	20371350
hsa-miR-103b	MIRT531276	Homo sapiens	PPIL3	53938	Homo sapiens	PAR-CLIP	Functional MTI (Weak)	22012620
hsa-miR-103b	MIRT541018	Homo sapiens	WIPI2	26100	Homo sapiens	PAR-CLIP	Functional MTI (Weak)	21572407
hsa-miR-103b	MIRT497641	Homo sapiens	GLDN	342035	Homo sapiens	PAR-CLIP	Functional MTI (Weak)	22291592
hsa-miR-103b	MIRT472355	Homo sapiens	TSPAN1	10103	Homo sapiens	PAR-CLIP	Functional MTI (Weak)	23592263
hsa-miR-103b	MIRT664587	Homo sapiens	HSD17B12	51144	Homo sapiens	HITS-CLIP	Functional MTI (Weak)	23824327
hsa-miR-103b	MIRT546404	Homo sapiens	SRP9	6726	Homo sapiens	PAR-CLIP	Functional MTI (Weak)	21572407
hsa-miR-103b	MIRT566300	Homo sapiens	PPM1A	5494	Homo sapiens	PAR-CLIP	Functional MTI (Weak)	20371350
hsa-miR-103b	MIRT505340	Homo sapiens	TMEM245	23731	Homo sapiens	PAR-CLIP//HITS-CLIP	Functional MTI (Weak)	21572407
hsa-miR-103b	MIRT505340	Homo sapiens	TMEM245	23731	Homo sapiens	PAR-CLIP	Functional MTI (Weak)	20371350
hsa-miR-103b	MIRT454236	Homo sapiens	OSBPL10	114884	Homo sapiens	PAR-CLIP	Functional MTI (Weak)	20371350
hsa-miR-103b	MIRT522089	Homo sapiens	NUFIP2	57532	Homo sapiens	PAR-CLIP	Functional MTI (Weak)	20371350
hsa-miR-103b	MIRT558360	Homo sapiens	DMTF1	9988	Homo sapiens	PAR-CLIP	Functional MTI (Weak)	21572407
hsa-miR-103b	MIRT685283	Homo sapiens	KIAA1143	57456	Homo sapiens	HITS-CLIP	Functional MTI (Weak)	23313552
hsa-miR-103b	MIRT535119	Homo sapiens	PLXNA2	5362	Homo sapiens	PAR-CLIP	Functional MTI (Weak)	22012620
hsa-miR-103b	MIRT474133	Homo sapiens	LIN54	132660	Homo sapiens	PAR-CLIP	Functional MTI (Weak)	23592263
hsa-miR-103b	MIRT218386	Homo sapiens	E2F3	1871	Homo sapiens	PAR-CLIP	Functional MTI (Weak)	21572407
hsa-miR-103b	MIRT664977	Homo sapiens	TDRD1	56165	Homo sapiens	HITS-CLIP	Functional MTI (Weak)	23824327
hsa-miR-103b	MIRT540836	Homo sapiens	GNAT1	2779	Homo sapiens	PAR-CLIP	Functional MTI (Weak)	21572407
hsa-miR-103b	MIRT463176	Homo sapiens	ZNF281	23528	Homo sapiens	PAR-CLIP	Functional MTI (Weak)	23592263
hsa-miR-103b	MIRT474133	Homo sapiens	LIN54	132660	Homo sapiens	PAR-CLIP	Functional MTI (Weak)	24398324
hsa-miR-103b	MIRT617139	Homo sapiens	ZNF556	80032	Homo sapiens	HITS-CLIP	Functional MTI (Weak)	23824327
hsa-miR-103b	MIRT505340	Homo sapiens	TMEM245	23731	Homo sapiens	PAR-CLIP	Functional MTI (Weak)	23446348
hsa-miR-103b	MIRT510706	Homo sapiens	SREK1IP1	285672	Homo sapiens	PAR-CLIP	Functional MTI (Weak)	23446348
hsa-miR-103b	MIRT625400	Homo sapiens	AKR7L	246181	Homo sapiens	HITS-CLIP	Functional MTI (Weak)	23824327
hsa-miR-103b	MIRT701785	Homo sapiens	MSL1	339287	Homo sapiens	HITS-CLIP	Functional MTI (Weak)	23313552
hsa-miR-103b	MIRT626491	Homo sapiens	CEP89	84902	Homo sapiens	HITS-CLIP	Functional MTI (Weak)	23824327
hsa-miR-103b	MIRT558863	Homo sapiens	CD2AP	23607	Homo sapiens	PAR-CLIP	Functional MTI (Weak)	21572407
hsa-miR-103b	MIRT547991	Homo sapiens	HCFC2	29915	Homo sapiens	PAR-CLIP	Functional MTI (Weak)	20371350
hsa-miR-103b	MIRT666043	Homo sapiens	STON2	85439	Homo sapiens	HITS-CLIP	Functional MTI (Weak)	23824327
hsa-miR-103b	MIRT693375	Homo sapiens	PIGP	51227	Homo sapiens	HITS-CLIP	Functional MTI (Weak)	23313552
hsa-miR-103b	MIRT545752	Homo sapiens	CA12	771	Homo sapiens	PAR-CLIP	Functional MTI (Weak)	20371350
hsa-miR-103b	MIRT668863	Homo sapiens	CRY2	1408	Homo sapiens	HITS-CLIP	Functional MTI (Weak)	23824327
hsa-miR-103b	MIRT510706	Homo sapiens	SREK1IP1	285672	Homo sapiens	PAR-CLIP	Functional MTI (Weak)	20371350
hsa-miR-103b	MIRT525074	Homo sapiens	FRK	2444	Homo sapiens	PAR-CLIP	Functional MTI (Weak)	22012620
hsa-miR-103b	MIRT567490	Homo sapiens	FOXK1	221937	Homo sapiens	PAR-CLIP	Functional MTI (Weak)	20371350
hsa-miR-103b	MIRT629487	Homo sapiens	GSN	2934	Homo sapiens	HITS-CLIP	Functional MTI (Weak)	23313552
hsa-miR-103b	MIRT494946	Homo sapiens	IFFO2	126917	Homo sapiens	PAR-CLIP	Functional MTI (Weak)	23708386
hsa-miR-103b	MIRT547991	Homo sapiens	HCFC2	29915	Homo sapiens	PAR-CLIP	Functional MTI (Weak)	21572407
hsa-miR-103b	MIRT554502	Homo sapiens	SAE1	10055	Homo sapiens	PAR-CLIP	Functional MTI (Weak)	21572407
hsa-miR-103b	MIRT638456	Homo sapiens	PLXDC2	84898	Homo sapiens	HITS-CLIP	Functional MTI (Weak)	23824327
hsa-miR-103b	MIRT682267	Homo sapiens	RS1	6247	Homo sapiens	HITS-CLIP	Functional MTI (Weak)	23706177
hsa-miR-103b	MIRT680975	Homo sapiens	DCAF17	80067	Homo sapiens	HITS-CLIP	Functional MTI (Weak)	23706177
hsa-miR-103b	MIRT510706	Homo sapiens	SREK1IP1	285672	Homo sapiens	PAR-CLIP	Functional MTI (Weak)	22012620
hsa-miR-103b	MIRT512198	Homo sapiens	C1orf43	25912	Homo sapiens	PAR-CLIP	Functional MTI (Weak)	23446348
hsa-miR-103b	MIRT709373	Homo sapiens	SPECC1	92521	Homo sapiens	HITS-CLIP	Functional MTI (Weak)	19536157
hsa-miR-103b	MIRT665028	Homo sapiens	ELK1	2002	Homo sapiens	HITS-CLIP	Functional MTI (Weak)	23824327
hsa-miR-103b	MIRT545752	Homo sapiens	CA12	771	Homo sapiens	PAR-CLIP	Functional MTI (Weak)	21572407
hsa-miR-1208	MIRT500261	Homo sapiens	ZNF788	388507	Homo sapiens	PAR-CLIP	Functional MTI (Weak)	21572407
hsa-miR-1208	MIRT572877	Homo sapiens	OPHN1	4983	Homo sapiens	PAR-CLIP	Functional MTI (Weak)	20371350
hsa-miR-1208	MIRT638697	Homo sapiens	GABRB1	2560	Homo sapiens	HITS-CLIP	Functional MTI (Weak)	23824327
hsa-miR-1208	MIRT572518	Homo sapiens	KIAA0232	9778	Homo sapiens	PAR-CLIP	Functional MTI (Weak)	20371350
hsa-miR-1208	MIRT500261	Homo sapiens	ZNF788	388507	Homo sapiens	PAR-CLIP	Functional MTI (Weak)	24398324
hsa-miR-1208	MIRT704875	Homo sapiens	CD164	8763	Homo sapiens	HITS-CLIP	Functional MTI (Weak)	23313552
hsa-miR-1208	MIRT712941	Homo sapiens	CCBE1	147372	Homo sapiens	HITS-CLIP	Functional MTI (Weak)	19536157
hsa-miR-1208	MIRT481495	Homo sapiens	ARL6IP1	23204	Homo sapiens	PAR-CLIP	Functional MTI (Weak)	24398324
hsa-miR-1208	MIRT481495	Homo sapiens	ARL6IP1	23204	Homo sapiens	PAR-CLIP	Functional MTI (Weak)	23592263
hsa-miR-1208	MIRT663060	Homo sapiens	LRIF1	55791	Homo sapiens	HITS-CLIP	Functional MTI (Weak)	23824327
hsa-miR-1208	MIRT616542	Homo sapiens	NFATC2	4773	Homo sapiens	HITS-CLIP	Functional MTI (Weak)	23824327
hsa-miR-1208	MIRT561498	Homo sapiens	SRSF2	6427	Homo sapiens	PAR-CLIP	Functional MTI (Weak)	20371350
hsa-miR-1208	MIRT499834	Homo sapiens	PCSK9	255738	Homo sapiens	PAR-CLIP	Functional MTI (Weak)	20371350
hsa-miR-1208	MIRT637732	Homo sapiens	EXO5	64789	Homo sapiens	HITS-CLIP	Functional MTI (Weak)	23824327
hsa-miR-1208	MIRT607528	Homo sapiens	ABL2	27	Homo sapiens	HITS-CLIP	Functional MTI (Weak)	24906430
hsa-miR-1208	MIRT481495	Homo sapiens	ARL6IP1	23204	Homo sapiens	PAR-CLIP	Functional MTI (Weak)	20371350
hsa-miR-1208	MIRT484111	Homo sapiens	ABCD2	225	Homo sapiens	PAR-CLIP	Functional MTI (Weak)	23592263
hsa-miR-1208	MIRT611076	Homo sapiens	ZNF621	285268	Homo sapiens	HITS-CLIP	Functional MTI (Weak)	23824327
hsa-miR-1208	MIRT517786	Homo sapiens	EFCAB11	90141	Homo sapiens	PAR-CLIP	Functional MTI (Weak)	23446348
hsa-miR-1208	MIRT447464	Homo sapiens	OSMR	9180	Homo sapiens	PAR-CLIP	Functional MTI (Weak)	22100165
hsa-miR-1208	MIRT648796	Homo sapiens	VPS8	23355	Homo sapiens	HITS-CLIP	Functional MTI (Weak)	23824327
hsa-miR-1208	MIRT636546	Homo sapiens	FAM126B	285172	Homo sapiens	HITS-CLIP	Functional MTI (Weak)	23824327
hsa-miR-1208	MIRT706850	Homo sapiens	DNAJB13	374407	Homo sapiens	HITS-CLIP	Functional MTI (Weak)	21572407
hsa-miR-1208	MIRT620010	Homo sapiens	CCDC137	339230	Homo sapiens	HITS-CLIP	Functional MTI (Weak)	23824327
hsa-miR-1208	MIRT465065	Homo sapiens	TSR1	55720	Homo sapiens	PAR-CLIP	Functional MTI (Weak)	23592263
hsa-miR-1208	MIRT535694	Homo sapiens	NEURL1B	54492	Homo sapiens	PAR-CLIP	Functional MTI (Weak)	22012620
hsa-miR-1208	MIRT468464	Homo sapiens	SET	6418	Homo sapiens	PAR-CLIP	Functional MTI (Weak)	20371350
hsa-miR-1208	MIRT468464	Homo sapiens	SET	6418	Homo sapiens	PAR-CLIP	Functional MTI (Weak)	23592263
hsa-miR-1208	MIRT499834	Homo sapiens	PCSK9	255738	Homo sapiens	PAR-CLIP	Functional MTI (Weak)	21572407
hsa-miR-1208	MIRT527425	Homo sapiens	NRL	4901	Homo sapiens	PAR-CLIP	Functional MTI (Weak)	22012620
hsa-miR-1208	MIRT500551	Homo sapiens	XBP1P1	7495	Homo sapiens	PAR-CLIP	Functional MTI (Weak)	20371350
hsa-miR-1208	MIRT544878	Homo sapiens	ZNF543	125919	Homo sapiens	PAR-CLIP	Functional MTI (Weak)	21572407
hsa-miR-1208	MIRT636458	Homo sapiens	LRCH3	84859	Homo sapiens	HITS-CLIP	Functional MTI (Weak)	23824327
hsa-miR-1208	MIRT544878	Homo sapiens	ZNF543	125919	Homo sapiens	PAR-CLIP	Functional MTI (Weak)	20371350
hsa-miR-1208	MIRT500551	Homo sapiens	XBP1P1	7495	Homo sapiens	PAR-CLIP	Functional MTI (Weak)	24398324
hsa-miR-1208	MIRT637604	Homo sapiens	ZNF554	115196	Homo sapiens	HITS-CLIP	Functional MTI (Weak)	23824327
hsa-miR-1208	MIRT523114	Homo sapiens	HSPA4L	22824	Homo sapiens	PAR-CLIP	Functional MTI (Weak)	23446348
hsa-miR-1208	MIRT500261	Homo sapiens	ZNF788	388507	Homo sapiens	PAR-CLIP	Functional MTI (Weak)	20371350
hsa-miR-1208	MIRT555949	Homo sapiens	NUCKS1	64710	Homo sapiens	PAR-CLIP	Functional MTI (Weak)	21572407
hsa-miR-1208	MIRT533705	Homo sapiens	TMEM67	91147	Homo sapiens	PAR-CLIP	Functional MTI (Weak)	22012620
hsa-miR-1208	MIRT529509	Homo sapiens	IYD	389434	Homo sapiens	PAR-CLIP	Functional MTI (Weak)	22012620
hsa-miR-1208	MIRT076103	Homo sapiens	ADORA2B	136	Homo sapiens	PAR-CLIP	Functional MTI (Weak)	21572407
hsa-miR-1208	MIRT699206	Homo sapiens	FYN	2534	Homo sapiens	HITS-CLIP	Functional MTI (Weak)	23313552
hsa-miR-1208	MIRT572924	Homo sapiens	PRAMEF1	65121	Homo sapiens	PAR-CLIP	Functional MTI (Weak)	20371350
hsa-miR-1208	MIRT463639	Homo sapiens	YY1	7528	Homo sapiens	PAR-CLIP	Functional MTI (Weak)	23592263
hsa-miR-1208	MIRT628226	Homo sapiens	FBXL20	84961	Homo sapiens	HITS-CLIP	Functional MTI (Weak)	23824327
hsa-miR-1208	MIRT621491	Homo sapiens	STYK1	55359	Homo sapiens	HITS-CLIP	Functional MTI (Weak)	23824327
hsa-miR-1208	MIRT722320	Homo sapiens	SH2D1A	4068	Homo sapiens	HITS-CLIP	Functional MTI (Weak)	19536157
hsa-miR-1208	MIRT613236	Homo sapiens	CCDC39	339829	Homo sapiens	HITS-CLIP	Functional MTI (Weak)	23824327
hsa-miR-1208	MIRT637350	Homo sapiens	PIGP	51227	Homo sapiens	HITS-CLIP	Functional MTI (Weak)	23824327
hsa-miR-1208	MIRT500551	Homo sapiens	XBP1P1	7495	Homo sapiens	PAR-CLIP	Functional MTI (Weak)	21572407
hsa-miR-1208	MIRT640634	Homo sapiens	ZIC4	84107	Homo sapiens	HITS-CLIP	Functional MTI (Weak)	23824327
hsa-miR-1208	MIRT536141	Homo sapiens	MAPK14	1432	Homo sapiens	PAR-CLIP	Functional MTI (Weak)	22012620
hsa-miR-1208	MIRT622379	Homo sapiens	SALL1	6299	Homo sapiens	HITS-CLIP	Functional MTI (Weak)	23824327
hsa-miR-1208	MIRT551362	Homo sapiens	EPM2AIP1	9852	Homo sapiens	PAR-CLIP	Functional MTI (Weak)	21572407
hsa-miR-1208	MIRT484111	Homo sapiens	ABCD2	225	Homo sapiens	PAR-CLIP	Functional MTI (Weak)	20371350
hsa-miR-1208	MIRT481495	Homo sapiens	ARL6IP1	23204	Homo sapiens	PAR-CLIP	Functional MTI (Weak)	21572407
hsa-miR-1208	MIRT502697	Homo sapiens	CSNK1G1	53944	Homo sapiens	PAR-CLIP	Functional MTI (Weak)	21572407
hsa-miR-1208	MIRT448145	Homo sapiens	ESF1	51575	Homo sapiens	PAR-CLIP	Functional MTI (Weak)	22100165
hsa-miR-1208	MIRT500551	Homo sapiens	XBP1P1	7495	Homo sapiens	PAR-CLIP	Functional MTI (Weak)	23446348
hsa-miR-1208	MIRT569681	Homo sapiens	AMACR	23600	Homo sapiens	PAR-CLIP	Functional MTI (Weak)	20371350
hsa-miR-1208	MIRT641535	Homo sapiens	SNW1	22938	Homo sapiens	HITS-CLIP	Functional MTI (Weak)	23824327
hsa-miR-1208	MIRT499834	Homo sapiens	PCSK9	255738	Homo sapiens	PAR-CLIP	Functional MTI (Weak)	23446348
hsa-miR-1208	MIRT722535	Homo sapiens	EPRS	2058	Homo sapiens	HITS-CLIP	Functional MTI (Weak)	19536157
hsa-miR-1208	MIRT499834	Homo sapiens	PCSK9	255738	Homo sapiens	PAR-CLIP	Functional MTI (Weak)	24398324
hsa-miR-1208	MIRT463639	Homo sapiens	YY1	7528	Homo sapiens	PAR-CLIP	Functional MTI (Weak)	20371350
hsa-miR-1208	MIRT714653	Homo sapiens	FSTL1	11167	Homo sapiens	HITS-CLIP	Functional MTI (Weak)	19536157
hsa-miR-1208	MIRT519191	Homo sapiens	IVD	3712	Homo sapiens	PAR-CLIP	Functional MTI (Weak)	23446348
hsa-miR-1208	MIRT666581	Homo sapiens	RHOBTB3	22836	Homo sapiens	HITS-CLIP	Functional MTI (Weak)	23824327
hsa-miR-1208	MIRT480171	Homo sapiens	CALM3	808	Homo sapiens	PAR-CLIP	Functional MTI (Weak)	23592263
hsa-miR-1208	MIRT502697	Homo sapiens	CSNK1G1	53944	Homo sapiens	PAR-CLIP	Functional MTI (Weak)	24398324
hsa-miR-1231	MIRT266936	Homo sapiens	HDGF	3068	Homo sapiens	PAR-CLIP	Functional MTI (Weak)	20371350
hsa-miR-1231	MIRT441394	Homo sapiens	SOX5	6660	Homo sapiens	PAR-CLIP	Functional MTI (Weak)	22100165
hsa-miR-1231	MIRT688143	Homo sapiens	GABPB1	2553	Homo sapiens	HITS-CLIP	Functional MTI (Weak)	23313552
hsa-miR-1231	MIRT612023	Homo sapiens	FOXF2	2295	Homo sapiens	HITS-CLIP	Functional MTI (Weak)	23824327
hsa-miR-1231	MIRT712961	Homo sapiens	PET117	100303755	Homo sapiens	HITS-CLIP	Functional MTI (Weak)	19536157
hsa-miR-1231	MIRT647634	Homo sapiens	FAIM2	23017	Homo sapiens	HITS-CLIP	Functional MTI (Weak)	23824327
hsa-miR-1231	MIRT533139	Homo sapiens	WNT10A	80326	Homo sapiens	PAR-CLIP	Functional MTI (Weak)	22012620
hsa-miR-1231	MIRT500907	Homo sapiens	STARD13	90627	Homo sapiens	PAR-CLIP	Functional MTI (Weak)	24398324
hsa-miR-1231	MIRT512158	Homo sapiens	CD164	8763	Homo sapiens	PAR-CLIP	Functional MTI (Weak)	21572407
hsa-miR-1231	MIRT512158	Homo sapiens	CD164	8763	Homo sapiens	PAR-CLIP	Functional MTI (Weak)	20371350
hsa-miR-1231	MIRT503251	Homo sapiens	KIF18B	146909	Homo sapiens	PAR-CLIP	Functional MTI (Weak)	23446348
hsa-miR-1231	MIRT518043	Homo sapiens	LSM3	27258	Homo sapiens	HITS-CLIP	Functional MTI (Weak)	23824327
hsa-miR-1231	MIRT526038	Homo sapiens	GMDS	2762	Homo sapiens	PAR-CLIP	Functional MTI (Weak)	22012620
hsa-miR-1231	MIRT497714	Homo sapiens	CYP1A1	1543	Homo sapiens	PAR-CLIP	Functional MTI (Weak)	22291592
hsa-miR-1231	MIRT529828	Homo sapiens	ARGFX	503582	Homo sapiens	PAR-CLIP	Functional MTI (Weak)	22012620
hsa-miR-1231	MIRT659393	Homo sapiens	CORO2A	7464	Homo sapiens	HITS-CLIP	Functional MTI (Weak)	23824327
hsa-miR-1231	MIRT723950	Homo sapiens	TMEM184A	202915	Homo sapiens	HITS-CLIP	Functional MTI (Weak)	19536157
hsa-miR-1231	MIRT538612	Homo sapiens	CCT5	22948	Homo sapiens	PAR-CLIP	Functional MTI (Weak)	20371350
hsa-miR-1231	MIRT699922	Homo sapiens	RUFY2	55680	Homo sapiens	HITS-CLIP	Functional MTI (Weak)	23313552
hsa-miR-1231	MIRT531808	Homo sapiens	POLD3	10714	Homo sapiens	PAR-CLIP	Functional MTI (Weak)	22012620
hsa-miR-1231	MIRT684001	Homo sapiens	FOLR1	2348	Homo sapiens	HITS-CLIP	Functional MTI (Weak)	23313552
hsa-miR-1231	MIRT512158	Homo sapiens	CD164	8763	Homo sapiens	PAR-CLIP	Functional MTI (Weak)	23446348
hsa-miR-1231	MIRT572314	Homo sapiens	HSPB6	126393	Homo sapiens	PAR-CLIP	Functional MTI (Weak)	20371350
hsa-miR-1231	MIRT266936	Homo sapiens	HDGF	3068	Homo sapiens	PAR-CLIP	Functional MTI (Weak)	23446348
hsa-miR-1231	MIRT075228	Homo sapiens	PHF13	148479	Homo sapiens	PAR-CLIP	Functional MTI (Weak)	20371350
hsa-miR-1231	MIRT482781	Homo sapiens	STIM1	6786	Homo sapiens	PAR-CLIP	Functional MTI (Weak)	23592263
hsa-miR-1231	MIRT266936	Homo sapiens	HDGF	3068	Homo sapiens	PAR-CLIP	Functional MTI (Weak)	21572407
hsa-miR-1231	MIRT504750	Homo sapiens	TEP1	7011	Homo sapiens	PAR-CLIP	Functional MTI (Weak)	23446348
hsa-miR-1231	MIRT688609	Homo sapiens	CYBRD1	79901	Homo sapiens	HITS-CLIP	Functional MTI (Weak)	23313552
hsa-miR-1231	MIRT659955	Homo sapiens	CXCL10	3627	Homo sapiens	HITS-CLIP	Functional MTI (Weak)	23824327
hsa-miR-1231	MIRT538612	Homo sapiens	CCT5	22948	Homo sapiens	PAR-CLIP	Functional MTI (Weak)	22012620
hsa-miR-1231	MIRT693583	Homo sapiens	SLC39A1	27173	Homo sapiens	HITS-CLIP	Functional MTI (Weak)	23313552
hsa-miR-1231	MIRT446438	Homo sapiens	THYN1	29087	Homo sapiens	PAR-CLIP	Functional MTI (Weak)	22100165
hsa-miR-1231	MIRT561705	Homo sapiens	PTP4A1	7803	Homo sapiens	PAR-CLIP	Functional MTI (Weak)	20371350
hsa-miR-1231	MIRT566732	Homo sapiens	MSH6	2956	Homo sapiens	PAR-CLIP	Functional MTI (Weak)	20371350
hsa-miR-1231	MIRT555617	Homo sapiens	PHLPP2	23035	Homo sapiens	PAR-CLIP	Functional MTI (Weak)	21572407
hsa-miR-1231	MIRT624175	Homo sapiens	DERL2	51009	Homo sapiens	HITS-CLIP	Functional MTI (Weak)	23824327
hsa-miR-1231	MIRT562301	Homo sapiens	GINM1	116254	Homo sapiens	PAR-CLIP	Functional MTI (Weak)	20371350
hsa-miR-1231	MIRT075228	Homo sapiens	PHF13	148479	Homo sapiens	PAR-CLIP	Functional MTI (Weak)	23592263
hsa-miR-1231	MIRT616950	Homo sapiens	MAPKAPK2	9261	Homo sapiens	HITS-CLIP	Functional MTI (Weak)	23824327
hsa-miR-1231	MIRT075228	Homo sapiens	PHF13	148479	Homo sapiens	PAR-CLIP	Functional MTI (Weak)	21572407
hsa-miR-1231	MIRT574602	Homo sapiens	LZIC	84328	Homo sapiens	PAR-CLIP	Functional MTI (Weak)	20371350
hsa-miR-1231	MIRT569369	Homo sapiens	IMPG1	3617	Homo sapiens	PAR-CLIP	Functional MTI (Weak)	20371350
hsa-miR-1231	MIRT518043	Homo sapiens	LSM3	27258	Homo sapiens	PAR-CLIP	Functional MTI (Weak)	23446348
hsa-miR-1231	MIRT446329	Homo sapiens	ATP5C1	509	Homo sapiens	PAR-CLIP	Functional MTI (Weak)	22100165
hsa-miR-1231	MIRT504750	Homo sapiens	TEP1	7011	Homo sapiens	PAR-CLIP	Functional MTI (Weak)	22012620
hsa-miR-1247-5p	MIRT035868	Homo sapiens	RPL35A	6165	Homo sapiens	CLASH	Functional MTI (Weak)	23622248
hsa-miR-1247-5p	MIRT488217	Homo sapiens	TESK2	10420	Homo sapiens	PAR-CLIP	Functional MTI (Weak)	20371350
hsa-miR-1247-5p	MIRT626337	Homo sapiens	CYP2B6	1555	Homo sapiens	HITS-CLIP	Functional MTI (Weak)	23824327
hsa-miR-1247-5p	MIRT614064	Homo sapiens	TCF20	6942	Homo sapiens	HITS-CLIP	Functional MTI (Weak)	23824327
hsa-miR-1247-5p	MIRT488217	Homo sapiens	TESK2	10420	Homo sapiens	PAR-CLIP	Functional MTI (Weak)	23446348
hsa-miR-1247-5p	MIRT437486	Homo sapiens	SOX9	6662	Homo sapiens	Luciferase reporter assay//qRT-PCR//Western blot	Functional MTI	24014021
hsa-miR-1247-5p	MIRT713039	Homo sapiens	ADRA2B	151	Homo sapiens	HITS-CLIP	Functional MTI (Weak)	19536157
hsa-miR-1247-5p	MIRT710733	Homo sapiens	C19orf68	374920	Homo sapiens	HITS-CLIP	Functional MTI (Weak)	19536157
hsa-miR-1247-5p	MIRT611779	Homo sapiens	EIF2B5	8893	Homo sapiens	HITS-CLIP	Functional MTI (Weak)	23824327
hsa-miR-1247-5p	MIRT488217	Homo sapiens	TESK2	10420	Homo sapiens	PAR-CLIP	Functional MTI (Weak)	23592263
hsa-miR-1247-5p	MIRT477709	Homo sapiens	EFHD2	79180	Homo sapiens	PAR-CLIP	Functional MTI (Weak)	23592263
hsa-miR-1247-5p	MIRT615138	Homo sapiens	ATXN1	6310	Homo sapiens	HITS-CLIP	Functional MTI (Weak)	23824327
hsa-miR-1247-5p	MIRT688624	Homo sapiens	CYBRD1	79901	Homo sapiens	HITS-CLIP	Functional MTI (Weak)	23313552
hsa-miR-1247-5p	MIRT525359	Homo sapiens	HPR	3250	Homo sapiens	PAR-CLIP	Functional MTI (Weak)	22012620
hsa-miR-1247-5p	MIRT712229	Homo sapiens	RIMS3	9783	Homo sapiens	HITS-CLIP	Functional MTI (Weak)	19536157
hsa-miR-1247-5p	MIRT245269	Homo sapiens	WAC	51322	Homo sapiens	HITS-CLIP	Functional MTI (Weak)	23313552
hsa-miR-1247-5p	MIRT523993	Homo sapiens	DVL3	1857	Homo sapiens	PAR-CLIP	Functional MTI (Weak)	23446348
hsa-miR-1247-5p	MIRT035869	Homo sapiens	ALDH16A1	126133	Homo sapiens	CLASH	Functional MTI (Weak)	23622248
hsa-miR-1247-5p	MIRT573409	Homo sapiens	ARL6IP1	23204	Homo sapiens	PAR-CLIP	Functional MTI (Weak)	20371350
hsa-miR-1283	MIRT550277	Homo sapiens	AHI1	54806	Homo sapiens	PAR-CLIP	Functional MTI (Weak)	21572407
hsa-miR-1283	MIRT609069	Homo sapiens	COPS7B	64708	Homo sapiens	HITS-CLIP	Functional MTI (Weak)	23824327
hsa-miR-1283	MIRT242756	Homo sapiens	FNBP1L	54874	Homo sapiens	PAR-CLIP	Functional MTI (Weak)	22012620
hsa-miR-1283	MIRT535423	Homo sapiens	PDZD8	118987	Homo sapiens	PAR-CLIP	Functional MTI (Weak)	22012620
hsa-miR-1283	MIRT689977	Homo sapiens	ZNF185	7739	Homo sapiens	HITS-CLIP	Functional MTI (Weak)	23313552
hsa-miR-1283	MIRT530969	Homo sapiens	EXO5	64789	Homo sapiens	PAR-CLIP	Functional MTI (Weak)	22012620
hsa-miR-1283	MIRT716633	Homo sapiens	DPY19L4	286148	Homo sapiens	HITS-CLIP	Functional MTI (Weak)	19536157
hsa-miR-1283	MIRT511158	Homo sapiens	MRGBP	55257	Homo sapiens	PAR-CLIP	Functional MTI (Weak)	21572407
hsa-miR-1283	MIRT648470	Homo sapiens	TCERG1	10915	Homo sapiens	HITS-CLIP	Functional MTI (Weak)	23824327
hsa-miR-1283	MIRT511158	Homo sapiens	MRGBP	55257	Homo sapiens	PAR-CLIP	Functional MTI (Weak)	20371350
hsa-miR-1283	MIRT061380	Homo sapiens	WEE1	7465	Homo sapiens	PAR-CLIP	Functional MTI (Weak)	23446348
hsa-miR-1283	MIRT530969	Homo sapiens	EXO5	64789	Homo sapiens	PAR-CLIP	Functional MTI (Weak)	21572407
hsa-miR-1283	MIRT616264	Homo sapiens	ITPRIPL2	162073	Homo sapiens	HITS-CLIP	Functional MTI (Weak)	23824327
hsa-miR-1283	MIRT705843	Homo sapiens	AHCY	191	Homo sapiens	HITS-CLIP	Functional MTI (Weak)	23313552
hsa-miR-1283	MIRT684293	Homo sapiens	TAF8	129685	Homo sapiens	HITS-CLIP	Functional MTI (Weak)	23313552
hsa-miR-1283	MIRT537102	Homo sapiens	GPBP1	65056	Homo sapiens	PAR-CLIP	Functional MTI (Weak)	22012620
hsa-miR-1283	MIRT683635	Homo sapiens	ZNF480	147657	Homo sapiens	HITS-CLIP	Functional MTI (Weak)	23313552
hsa-miR-1283	MIRT173481	Homo sapiens	TGFBR1	7046	Homo sapiens	PAR-CLIP	Functional MTI (Weak)	22291592
hsa-miR-1283	MIRT619434	Homo sapiens	RASSF9	9182	Homo sapiens	HITS-CLIP	Functional MTI (Weak)	23313552
hsa-miR-1283	MIRT619434	Homo sapiens	RASSF9	9182	Homo sapiens	HITS-CLIP	Functional MTI (Weak)	23824327
hsa-miR-1283	MIRT672452	Homo sapiens	RBMS2	5939	Homo sapiens	HITS-CLIP	Functional MTI (Weak)	23824327
hsa-miR-1283	MIRT511158	Homo sapiens	MRGBP	55257	Homo sapiens	PAR-CLIP	Functional MTI (Weak)	23446348
hsa-miR-1283	MIRT485074	Homo sapiens	SPATA13	221178	Homo sapiens	PAR-CLIP	Functional MTI (Weak)	23592263
hsa-miR-1283	MIRT457263	Homo sapiens	ALDH9A1	223	Homo sapiens	PAR-CLIP	Functional MTI (Weak)	20371350
hsa-miR-1283	MIRT471757	Homo sapiens	NUS1	116150	Homo sapiens	PAR-CLIP	Functional MTI (Weak)	23592263
hsa-miR-1283	MIRT059814	Homo sapiens	EFNA1	1942	Homo sapiens	PAR-CLIP	Functional MTI (Weak)	23592263
hsa-miR-1283	MIRT274712	Homo sapiens	CPSF6	11052	Homo sapiens	PAR-CLIP	Functional MTI (Weak)	20371350
hsa-miR-1283	MIRT513648	Homo sapiens	TOR1B	27348	Homo sapiens	PAR-CLIP	Functional MTI (Weak)	23446348
hsa-miR-1283	MIRT542605	Homo sapiens	YOD1	55432	Homo sapiens	PAR-CLIP	Functional MTI (Weak)	21572407
hsa-miR-1283	MIRT546895	Homo sapiens	PTPRK	5796	Homo sapiens	PAR-CLIP	Functional MTI (Weak)	21572407
hsa-miR-1283	MIRT609069	Homo sapiens	COPS7B	64708	Homo sapiens	HITS-CLIP	Functional MTI (Weak)	24906430
hsa-miR-1283	MIRT537690	Homo sapiens	ELOVL7	79993	Homo sapiens	PAR-CLIP	Functional MTI (Weak)	22012620
hsa-miR-1283	MIRT616822	Homo sapiens	FGF10	2255	Homo sapiens	HITS-CLIP	Functional MTI (Weak)	23824327
hsa-miR-1283	MIRT447028	Homo sapiens	TACR3	6870	Homo sapiens	PAR-CLIP	Functional MTI (Weak)	22100165
hsa-miR-1283	MIRT530937	Homo sapiens	ENPP6	133121	Homo sapiens	PAR-CLIP	Functional MTI (Weak)	22012620
hsa-miR-1283	MIRT457263	Homo sapiens	ALDH9A1	223	Homo sapiens	PAR-CLIP	Functional MTI (Weak)	23446348
hsa-miR-1283	MIRT697362	Homo sapiens	ZNF394	84124	Homo sapiens	HITS-CLIP	Functional MTI (Weak)	19536157
hsa-miR-1283	MIRT687879	Homo sapiens	IREB2	3658	Homo sapiens	HITS-CLIP	Functional MTI (Weak)	23313552
hsa-miR-1283	MIRT546712	Homo sapiens	RNPS1	10921	Homo sapiens	PAR-CLIP	Functional MTI (Weak)	21572407
hsa-miR-1283	MIRT546712	Homo sapiens	RNPS1	10921	Homo sapiens	PAR-CLIP	Functional MTI (Weak)	20371350
hsa-miR-1283	MIRT480339	Homo sapiens	C5orf51	285636	Homo sapiens	PAR-CLIP	Functional MTI (Weak)	23592263
hsa-miR-1283	MIRT643560	Homo sapiens	WDR73	84942	Homo sapiens	HITS-CLIP	Functional MTI (Weak)	23824327
hsa-miR-1283	MIRT635445	Homo sapiens	QSOX2	169714	Homo sapiens	HITS-CLIP	Functional MTI (Weak)	23824327
hsa-miR-1283	MIRT615875	Homo sapiens	C16orf45	89927	Homo sapiens	HITS-CLIP	Functional MTI (Weak)	23824327
hsa-miR-1283	MIRT710739	Homo sapiens	GLUD2	2747	Homo sapiens	HITS-CLIP	Functional MTI (Weak)	19536157
hsa-miR-1283	MIRT658064	Homo sapiens	FRRS1L	23732	Homo sapiens	HITS-CLIP	Functional MTI (Weak)	23824327
hsa-miR-1283	MIRT526302	Homo sapiens	C7orf73	647087	Homo sapiens	PAR-CLIP	Functional MTI (Weak)	22012620
hsa-miR-1283	MIRT571350	Homo sapiens	RPL37	6167	Homo sapiens	PAR-CLIP	Functional MTI (Weak)	20371350
hsa-miR-1283	MIRT658985	Homo sapiens	DNAJA1	3301	Homo sapiens	HITS-CLIP	Functional MTI (Weak)	23824327
hsa-miR-1283	MIRT573124	Homo sapiens	C18orf25	147339	Homo sapiens	PAR-CLIP	Functional MTI (Weak)	20371350
hsa-miR-1283	MIRT697362	Homo sapiens	ZNF394	84124	Homo sapiens	HITS-CLIP	Functional MTI (Weak)	23313552
hsa-miR-1283	MIRT294487	Homo sapiens	ZNF805	390980	Homo sapiens	PAR-CLIP	Functional MTI (Weak)	20371350
hsa-miR-1283	MIRT568114	Homo sapiens	CDC27	996	Homo sapiens	PAR-CLIP	Functional MTI (Weak)	20371350
hsa-miR-1283	MIRT096245	Homo sapiens	CANX	821	Homo sapiens	PAR-CLIP	Functional MTI (Weak)	21572407
hsa-miR-1283	MIRT149891	Homo sapiens	LDLR	3949	Homo sapiens	HITS-CLIP	Functional MTI (Weak)	23313552
hsa-miR-1283	MIRT543207	Homo sapiens	FICD	11153	Homo sapiens	PAR-CLIP	Functional MTI (Weak)	21572407
hsa-miR-1283	MIRT530843	Homo sapiens	RAG1	5896	Homo sapiens	HITS-CLIP	Functional MTI (Weak)	19536157
hsa-miR-1283	MIRT717848	Homo sapiens	ALDH5A1	7915	Homo sapiens	HITS-CLIP	Functional MTI (Weak)	19536157
hsa-miR-1283	MIRT541439	Homo sapiens	C18orf32	497661	Homo sapiens	PAR-CLIP	Functional MTI (Weak)	21572407
hsa-miR-1283	MIRT516454	Homo sapiens	IFNGR1	3459	Homo sapiens	PAR-CLIP	Functional MTI (Weak)	23446348
hsa-miR-1283	MIRT555804	Homo sapiens	PCMT1	5110	Homo sapiens	PAR-CLIP	Functional MTI (Weak)	21572407
hsa-miR-1283	MIRT655070	Homo sapiens	PKIA	5569	Homo sapiens	HITS-CLIP	Functional MTI (Weak)	23824327
hsa-miR-1283	MIRT611404	Homo sapiens	ATP9A	10079	Homo sapiens	HITS-CLIP	Functional MTI (Weak)	23313552
hsa-miR-1283	MIRT555770	Homo sapiens	PCMTD1	115294	Homo sapiens	PAR-CLIP	Functional MTI (Weak)	21572407
hsa-miR-1283	MIRT530843	Homo sapiens	RAG1	5896	Homo sapiens	PAR-CLIP	Functional MTI (Weak)	22012620
hsa-miR-1283	MIRT609554	Homo sapiens	TCEAL4	79921	Homo sapiens	HITS-CLIP	Functional MTI (Weak)	23824327
hsa-miR-1283	MIRT471757	Homo sapiens	NUS1	116150	Homo sapiens	PAR-CLIP	Functional MTI (Weak)	21572407
hsa-miR-1283	MIRT457263	Homo sapiens	ALDH9A1	223	Homo sapiens	PAR-CLIP	Functional MTI (Weak)	23592263
hsa-miR-1283	MIRT715760	Homo sapiens	SKA2	348235	Homo sapiens	HITS-CLIP	Functional MTI (Weak)	19536157
hsa-miR-1283	MIRT526389	Homo sapiens	BEST3	144453	Homo sapiens	PAR-CLIP	Functional MTI (Weak)	22012620
hsa-miR-1283	MIRT537457	Homo sapiens	FAM84B	157638	Homo sapiens	PAR-CLIP	Functional MTI (Weak)	22012620
hsa-miR-1283	MIRT720019	Homo sapiens	TFAP2C	7022	Homo sapiens	HITS-CLIP	Functional MTI (Weak)	19536157
hsa-miR-1283	MIRT613357	Homo sapiens	ADAMTS5	11096	Homo sapiens	HITS-CLIP	Functional MTI (Weak)	23824327
hsa-miR-1283	MIRT656421	Homo sapiens	MARK1	4139	Homo sapiens	HITS-CLIP	Functional MTI (Weak)	23824327
hsa-miR-1283	MIRT707589	Homo sapiens	PCNXL2	80003	Homo sapiens	HITS-CLIP	Functional MTI (Weak)	21572407
hsa-miR-1283	MIRT714379	Homo sapiens	PPP1R8	5511	Homo sapiens	HITS-CLIP	Functional MTI (Weak)	19536157
hsa-miR-1283	MIRT627574	Homo sapiens	SLC44A1	23446	Homo sapiens	HITS-CLIP	Functional MTI (Weak)	23824327
hsa-miR-1283	MIRT703150	Homo sapiens	GPR137C	283554	Homo sapiens	HITS-CLIP	Functional MTI (Weak)	23313552
hsa-miR-1283	MIRT533063	Homo sapiens	ZBTB37	84614	Homo sapiens	PAR-CLIP	Functional MTI (Weak)	22012620
hsa-miR-1283	MIRT705228	Homo sapiens	BRWD1	54014	Homo sapiens	HITS-CLIP	Functional MTI (Weak)	23313552
hsa-miR-1283	MIRT688936	Homo sapiens	ATXN7L3B	552889	Homo sapiens	HITS-CLIP	Functional MTI (Weak)	23313552
hsa-miR-1283	MIRT658180	Homo sapiens	FBXO9	26268	Homo sapiens	HITS-CLIP	Functional MTI (Weak)	23824327
hsa-miR-1283	MIRT613357	Homo sapiens	ADAMTS5	11096	Homo sapiens	HITS-CLIP	Functional MTI (Weak)	19536157
hsa-miR-1283	MIRT644286	Homo sapiens	ZNF208	7757	Homo sapiens	HITS-CLIP	Functional MTI (Weak)	23824327
hsa-miR-1283	MIRT541439	Homo sapiens	C18orf32	497661	Homo sapiens	HITS-CLIP	Functional MTI (Weak)	23706177
hsa-miR-1283	MIRT613201	Homo sapiens	CLMP	79827	Homo sapiens	HITS-CLIP	Functional MTI (Weak)	23824327
hsa-miR-1283	MIRT709436	Homo sapiens	CMTM4	146223	Homo sapiens	HITS-CLIP	Functional MTI (Weak)	19536157
hsa-miR-1283	MIRT568124	Homo sapiens	CD164	8763	Homo sapiens	PAR-CLIP	Functional MTI (Weak)	20371350
hsa-miR-1283	MIRT693193	Homo sapiens	MKI67	4288	Homo sapiens	HITS-CLIP	Functional MTI (Weak)	23313552
hsa-miR-1283	MIRT639936	Homo sapiens	SERPINH1	871	Homo sapiens	HITS-CLIP	Functional MTI (Weak)	23824327
hsa-miR-1283	MIRT712764	Homo sapiens	SLC35F2	54733	Homo sapiens	HITS-CLIP	Functional MTI (Weak)	19536157
hsa-miR-1283	MIRT690394	Homo sapiens	PARP15	165631	Homo sapiens	HITS-CLIP	Functional MTI (Weak)	23313552
hsa-miR-1283	MIRT689899	Homo sapiens	SOD2	6648	Homo sapiens	HITS-CLIP	Functional MTI (Weak)	23313552
hsa-miR-1283	MIRT611404	Homo sapiens	ATP9A	10079	Homo sapiens	HITS-CLIP	Functional MTI (Weak)	23824327
hsa-miR-1323	MIRT443743	Homo sapiens	YIPF4	84272	Homo sapiens	PAR-CLIP	Functional MTI (Weak)	22100165
hsa-miR-1323	MIRT482958	Homo sapiens	TMC7	79905	Homo sapiens	PAR-CLIP	Functional MTI (Weak)	23592263
hsa-miR-1323	MIRT558740	Homo sapiens	CHMP2B	25978	Homo sapiens	PAR-CLIP	Functional MTI (Weak)	21572407
hsa-miR-1323	MIRT518403	Homo sapiens	ZNF333	84449	Homo sapiens	PAR-CLIP	Functional MTI (Weak)	23446348
hsa-miR-1323	MIRT609023	Homo sapiens	ZC3H12C	85463	Homo sapiens	HITS-CLIP	Functional MTI (Weak)	23313552
hsa-miR-1323	MIRT541672	Homo sapiens	ATP8B3	148229	Homo sapiens	PAR-CLIP	Functional MTI (Weak)	21572407
hsa-miR-1323	MIRT527628	Homo sapiens	MTPN	136319	Homo sapiens	PAR-CLIP	Functional MTI (Weak)	22012620
hsa-miR-1323	MIRT609023	Homo sapiens	ZC3H12C	85463	Homo sapiens	HITS-CLIP	Functional MTI (Weak)	24906430
hsa-miR-1323	MIRT572620	Homo sapiens	NPNT	255743	Homo sapiens	PAR-CLIP	Functional MTI (Weak)	20371350
hsa-miR-1323	MIRT705002	Homo sapiens	CAMSAP1	157922	Homo sapiens	HITS-CLIP	Functional MTI (Weak)	23313552
hsa-miR-1323	MIRT609023	Homo sapiens	ZC3H12C	85463	Homo sapiens	HITS-CLIP	Functional MTI (Weak)	23824327
hsa-miR-1323	MIRT548419	Homo sapiens	EML4	27436	Homo sapiens	PAR-CLIP	Functional MTI (Weak)	20371350
hsa-miR-1323	MIRT473126	Homo sapiens	MLLT10	8028	Homo sapiens	PAR-CLIP	Functional MTI (Weak)	23592263
hsa-miR-1323	MIRT450430	Homo sapiens	CPOX	1371	Homo sapiens	PAR-CLIP	Functional MTI (Weak)	22100165
hsa-miR-1323	MIRT509853	Homo sapiens	BIRC5	332	Homo sapiens	PAR-CLIP	Functional MTI (Weak)	20371350
hsa-miR-1323	MIRT247132	Homo sapiens	WEE1	7465	Homo sapiens	PAR-CLIP	Functional MTI (Weak)	21572407
hsa-miR-1323	MIRT490142	Homo sapiens	TERF2IP	54386	Homo sapiens	PAR-CLIP	Functional MTI (Weak)	23592263
hsa-miR-1323	MIRT187752	Homo sapiens	ESYT1	23344	Homo sapiens	PAR-CLIP	Functional MTI (Weak)	21572407
hsa-miR-1323	MIRT610948	Homo sapiens	PLEKHG7	440107	Homo sapiens	HITS-CLIP	Functional MTI (Weak)	23313552
hsa-miR-1323	MIRT450797	Homo sapiens	OTUD7A	161725	Homo sapiens	PAR-CLIP	Functional MTI (Weak)	22100165
hsa-miR-1323	MIRT617395	Homo sapiens	C11orf74	119710	Homo sapiens	HITS-CLIP	Functional MTI (Weak)	23824327
hsa-miR-1323	MIRT663456	Homo sapiens	FBXO2	26232	Homo sapiens	HITS-CLIP	Functional MTI (Weak)	23824327
hsa-miR-1323	MIRT525963	Homo sapiens	ZNF585B	92285	Homo sapiens	PAR-CLIP	Functional MTI (Weak)	22012620
hsa-miR-1323	MIRT653869	Homo sapiens	SH3PXD2A	9644	Homo sapiens	HITS-CLIP	Functional MTI (Weak)	23824327
hsa-miR-1323	MIRT539370	Homo sapiens	ADSS	159	Homo sapiens	PAR-CLIP	Functional MTI (Weak)	21572407
hsa-miR-1323	MIRT647573	Homo sapiens	OR51G1	79324	Homo sapiens	HITS-CLIP	Functional MTI (Weak)	23824327
hsa-miR-1323	MIRT639268	Homo sapiens	FLYWCH2	114984	Homo sapiens	HITS-CLIP	Functional MTI (Weak)	23824327
hsa-miR-1323	MIRT442275	Homo sapiens	TLX3	30012	Homo sapiens	PAR-CLIP	Functional MTI (Weak)	22100165
hsa-miR-1323	MIRT555298	Homo sapiens	PPP6C	5537	Homo sapiens	PAR-CLIP	Functional MTI (Weak)	21572407
hsa-miR-1323	MIRT629468	Homo sapiens	CRLS1	54675	Homo sapiens	HITS-CLIP	Functional MTI (Weak)	23313552
hsa-miR-1323	MIRT539646	Homo sapiens	BUB1	699	Homo sapiens	PAR-CLIP	Functional MTI (Weak)	21572407
hsa-miR-1323	MIRT544984	Homo sapiens	MFF	56947	Homo sapiens	PAR-CLIP	Functional MTI (Weak)	21572407
hsa-miR-1323	MIRT564760	Homo sapiens	ZMAT3	64393	Homo sapiens	PAR-CLIP	Functional MTI (Weak)	20371350
hsa-miR-1323	MIRT614463	Homo sapiens	ALKBH4	54784	Homo sapiens	HITS-CLIP	Functional MTI (Weak)	23824327
hsa-miR-1323	MIRT554054	Homo sapiens	SOCS7	30837	Homo sapiens	PAR-CLIP	Functional MTI (Weak)	21572407
hsa-miR-1323	MIRT545799	Homo sapiens	ZNF772	400720	Homo sapiens	PAR-CLIP	Functional MTI (Weak)	20371350
hsa-miR-1323	MIRT548419	Homo sapiens	EML4	27436	Homo sapiens	PAR-CLIP	Functional MTI (Weak)	21572407
hsa-miR-1323	MIRT527155	Homo sapiens	SCN9A	6335	Homo sapiens	PAR-CLIP	Functional MTI (Weak)	20371350
hsa-miR-1323	MIRT490142	Homo sapiens	TERF2IP	54386	Homo sapiens	PAR-CLIP	Functional MTI (Weak)	21572407
hsa-miR-1323	MIRT490142	Homo sapiens	TERF2IP	54386	Homo sapiens	PAR-CLIP	Functional MTI (Weak)	24398324
hsa-miR-1323	MIRT630580	Homo sapiens	PTBP3	9991	Homo sapiens	HITS-CLIP	Functional MTI (Weak)	19536157
hsa-miR-1323	MIRT725356	Homo sapiens	MUC21	394263	Homo sapiens	HITS-CLIP	Functional MTI (Weak)	19536157
hsa-miR-1323	MIRT698791	Homo sapiens	STK38	11329	Homo sapiens	HITS-CLIP	Functional MTI (Weak)	23313552
hsa-miR-1323	MIRT625766	Homo sapiens	DFFA	1676	Homo sapiens	HITS-CLIP	Functional MTI (Weak)	23824327
hsa-miR-1323	MIRT545799	Homo sapiens	ZNF772	400720	Homo sapiens	PAR-CLIP	Functional MTI (Weak)	21572407
hsa-miR-1323	MIRT065625	Homo sapiens	CLIC4	25932	Homo sapiens	PAR-CLIP	Functional MTI (Weak)	23446348
hsa-miR-1323	MIRT642162	Homo sapiens	ADCYAP1R1	117	Homo sapiens	HITS-CLIP	Functional MTI (Weak)	23824327
hsa-miR-1323	MIRT702730	Homo sapiens	INSIG1	3638	Homo sapiens	HITS-CLIP	Functional MTI (Weak)	23313552
hsa-miR-1323	MIRT533799	Homo sapiens	TMEM119	338773	Homo sapiens	HITS-CLIP	Functional MTI (Weak)	23824327
hsa-miR-1323	MIRT714898	Homo sapiens	COQ10B	80219	Homo sapiens	HITS-CLIP	Functional MTI (Weak)	19536157
hsa-miR-1323	MIRT694367	Homo sapiens	MTA1	9112	Homo sapiens	HITS-CLIP	Functional MTI (Weak)	23313552
hsa-miR-1323	MIRT247132	Homo sapiens	WEE1	7465	Homo sapiens	PAR-CLIP	Functional MTI (Weak)	20371350
hsa-miR-1323	MIRT172130	Homo sapiens	KLF10	7071	Homo sapiens	PAR-CLIP	Functional MTI (Weak)	23592263
hsa-miR-1323	MIRT610948	Homo sapiens	PLEKHG7	440107	Homo sapiens	HITS-CLIP	Functional MTI (Weak)	19536157
hsa-miR-1323	MIRT629468	Homo sapiens	CRLS1	54675	Homo sapiens	HITS-CLIP	Functional MTI (Weak)	22927820
hsa-miR-1323	MIRT544984	Homo sapiens	MFF	56947	Homo sapiens	PAR-CLIP	Functional MTI (Weak)	20371350
hsa-miR-1323	MIRT446395	Homo sapiens	HNRNPA2B1	3181	Homo sapiens	PAR-CLIP	Functional MTI (Weak)	22100165
hsa-miR-1323	MIRT699071	Homo sapiens	SNX3	8724	Homo sapiens	HITS-CLIP	Functional MTI (Weak)	23313552
hsa-miR-1323	MIRT663918	Homo sapiens	MAGEF1	64110	Homo sapiens	HITS-CLIP	Functional MTI (Weak)	23824327
hsa-miR-1323	MIRT567583	Homo sapiens	FCHSD2	9873	Homo sapiens	PAR-CLIP	Functional MTI (Weak)	20371350
hsa-miR-1323	MIRT664056	Homo sapiens	KIAA1551	55196	Homo sapiens	HITS-CLIP	Functional MTI (Weak)	23824327
hsa-miR-1323	MIRT613304	Homo sapiens	ATF7IP	55729	Homo sapiens	HITS-CLIP	Functional MTI (Weak)	23824327
hsa-miR-1323	MIRT482958	Homo sapiens	TMC7	79905	Homo sapiens	PAR-CLIP	Functional MTI (Weak)	20371350
hsa-miR-1323	MIRT547156	Homo sapiens	PEG10	23089	Homo sapiens	PAR-CLIP	Functional MTI (Weak)	21572407
hsa-miR-1323	MIRT509853	Homo sapiens	BIRC5	332	Homo sapiens	PAR-CLIP	Functional MTI (Weak)	23446348
hsa-miR-1323	MIRT544766	Homo sapiens	CLN8	2055	Homo sapiens	PAR-CLIP	Functional MTI (Weak)	20371350
hsa-miR-1323	MIRT544766	Homo sapiens	CLN8	2055	Homo sapiens	PAR-CLIP	Functional MTI (Weak)	21572407
hsa-miR-1323	MIRT571918	Homo sapiens	LSM14A	26065	Homo sapiens	PAR-CLIP	Functional MTI (Weak)	20371350
hsa-miR-1323	MIRT610948	Homo sapiens	PLEKHG7	440107	Homo sapiens	HITS-CLIP	Functional MTI (Weak)	23824327
hsa-miR-1323	MIRT438026	Homo sapiens	CDH1	999	Homo sapiens	qRT-PCR	Functional MTI (Weak)	24367666
hsa-miR-1323	MIRT678632	Homo sapiens	OLFML2A	169611	Homo sapiens	HITS-CLIP	Functional MTI (Weak)	23824327
hsa-miR-1323	MIRT442124	Homo sapiens	KCNH5	27133	Homo sapiens	PAR-CLIP	Functional MTI (Weak)	22100165
hsa-miR-1323	MIRT701381	Homo sapiens	NOA1	84273	Homo sapiens	HITS-CLIP	Functional MTI (Weak)	23313552
hsa-miR-1323	MIRT550650	Homo sapiens	EPB41L4B	54566	Homo sapiens	PAR-CLIP	Functional MTI (Weak)	21572407
hsa-miR-1323	MIRT639087	Homo sapiens	ADCYAP1	116	Homo sapiens	HITS-CLIP	Functional MTI (Weak)	23824327
hsa-miR-1323	MIRT629468	Homo sapiens	CRLS1	54675	Homo sapiens	HITS-CLIP	Functional MTI (Weak)	23824327
hsa-miR-1323	MIRT652225	Homo sapiens	TRAPPC8	22878	Homo sapiens	HITS-CLIP	Functional MTI (Weak)	23824327
hsa-miR-1323	MIRT694850	Homo sapiens	KRT80	144501	Homo sapiens	HITS-CLIP	Functional MTI (Weak)	23313552
hsa-miR-1323	MIRT518403	Homo sapiens	ZNF333	84449	Homo sapiens	PAR-CLIP	Functional MTI (Weak)	21572407
hsa-miR-1323	MIRT548227	Homo sapiens	FJX1	24147	Homo sapiens	PAR-CLIP	Functional MTI (Weak)	21572407
hsa-miR-1323	MIRT533799	Homo sapiens	TMEM119	338773	Homo sapiens	PAR-CLIP	Functional MTI (Weak)	20371350
hsa-miR-1323	MIRT531968	Homo sapiens	MOCOS	55034	Homo sapiens	PAR-CLIP	Functional MTI (Weak)	22012620
hsa-miR-1323	MIRT657867	Homo sapiens	GJD2	57369	Homo sapiens	HITS-CLIP	Functional MTI (Weak)	23824327
hsa-miR-1323	MIRT565125	Homo sapiens	TXNRD1	7296	Homo sapiens	PAR-CLIP	Functional MTI (Weak)	20371350
hsa-miR-1323	MIRT554850	Homo sapiens	RDH11	51109	Homo sapiens	PAR-CLIP	Functional MTI (Weak)	21572407
hsa-miR-1323	MIRT482958	Homo sapiens	TMC7	79905	Homo sapiens	PAR-CLIP	Functional MTI (Weak)	23446348
hsa-miR-1323	MIRT478462	Homo sapiens	DAB2	1601	Homo sapiens	PAR-CLIP	Functional MTI (Weak)	23592263
hsa-miR-1323	MIRT558200	Homo sapiens	EIF1AX	1964	Homo sapiens	PAR-CLIP	Functional MTI (Weak)	21572407
hsa-miR-1323	MIRT630580	Homo sapiens	PTBP3	9991	Homo sapiens	HITS-CLIP	Functional MTI (Weak)	23824327
hsa-miR-1323	MIRT641036	Homo sapiens	PITPNB	23760	Homo sapiens	HITS-CLIP	Functional MTI (Weak)	23824327
hsa-miR-1323	MIRT539370	Homo sapiens	ADSS	159	Homo sapiens	PAR-CLIP	Functional MTI (Weak)	20371350
hsa-miR-1323	MIRT539370	Homo sapiens	ADSS	159	Homo sapiens	PAR-CLIP	Functional MTI (Weak)	22012620
hsa-miR-1323	MIRT540341	Homo sapiens	OPHN1	4983	Homo sapiens	PAR-CLIP	Functional MTI (Weak)	21572407
hsa-miR-1323	MIRT510505	Homo sapiens	YOD1	55432	Homo sapiens	PAR-CLIP	Functional MTI (Weak)	23446348
hsa-miR-1323	MIRT706007	Homo sapiens	ABCC1	4363	Homo sapiens	HITS-CLIP	Functional MTI (Weak)	23313552
hsa-miR-1323	MIRT539973	Homo sapiens	SPRY1	10252	Homo sapiens	PAR-CLIP//HITS-CLIP	Functional MTI (Weak)	21572407
hsa-miR-1323	MIRT438029	Homo sapiens	PTENP1	11191	Homo sapiens	qRT-PCR	Functional MTI (Weak)	24367666
hsa-miR-1323	MIRT510505	Homo sapiens	YOD1	55432	Homo sapiens	PAR-CLIP	Functional MTI (Weak)	21572407
hsa-miR-1323	MIRT534711	Homo sapiens	RLIM	51132	Homo sapiens	PAR-CLIP	Functional MTI (Weak)	22012620
hsa-miR-1323	MIRT641958	Homo sapiens	RNF115	27246	Homo sapiens	HITS-CLIP	Functional MTI (Weak)	23824327
hsa-miR-1323	MIRT504629	Homo sapiens	SCIN	85477	Homo sapiens	PAR-CLIP	Functional MTI (Weak)	20371350
hsa-miR-1323	MIRT538114	Homo sapiens	DDX6	1656	Homo sapiens	PAR-CLIP	Functional MTI (Weak)	22012620
hsa-miR-1323	MIRT705933	Homo sapiens	ADAM17	6868	Homo sapiens	HITS-CLIP	Functional MTI (Weak)	23313552
hsa-miR-1323	MIRT557579	Homo sapiens	GNPTAB	79158	Homo sapiens	PAR-CLIP	Functional MTI (Weak)	21572407
hsa-miR-1323	MIRT555556	Homo sapiens	PLEKHA1	59338	Homo sapiens	PAR-CLIP	Functional MTI (Weak)	21572407
hsa-miR-1323	MIRT666225	Homo sapiens	SLC39A9	55334	Homo sapiens	HITS-CLIP	Functional MTI (Weak)	23824327
hsa-miR-1323	MIRT512259	Homo sapiens	ARPP19	10776	Homo sapiens	PAR-CLIP	Functional MTI (Weak)	21572407
hsa-miR-1323	MIRT482958	Homo sapiens	TMC7	79905	Homo sapiens	PAR-CLIP	Functional MTI (Weak)	22012620
hsa-miR-1323	MIRT510505	Homo sapiens	YOD1	55432	Homo sapiens	PAR-CLIP	Functional MTI (Weak)	20371350
hsa-miR-1323	MIRT512259	Homo sapiens	ARPP19	10776	Homo sapiens	PAR-CLIP	Functional MTI (Weak)	20371350
hsa-miR-1323	MIRT504629	Homo sapiens	SCIN	85477	Homo sapiens	PAR-CLIP	Functional MTI (Weak)	22012620
hsa-miR-1323	MIRT539616	Homo sapiens	SHISA9	729993	Homo sapiens	PAR-CLIP	Functional MTI (Weak)	21572407
hsa-miR-1323	MIRT065625	Homo sapiens	CLIC4	25932	Homo sapiens	PAR-CLIP	Functional MTI (Weak)	22012620
hsa-miR-1323	MIRT491871	Homo sapiens	YWHAZ	7534	Homo sapiens	PAR-CLIP	Functional MTI (Weak)	23592263
hsa-miR-1323	MIRT714042	Homo sapiens	ELMO1	9844	Homo sapiens	HITS-CLIP	Functional MTI (Weak)	19536157
hsa-miR-1323	MIRT659315	Homo sapiens	CSTF1	1477	Homo sapiens	HITS-CLIP	Functional MTI (Weak)	23824327
hsa-miR-1323	MIRT692416	Homo sapiens	AGMAT	79814	Homo sapiens	HITS-CLIP	Functional MTI (Weak)	23313552
hsa-miR-1323	MIRT631289	Homo sapiens	SGSM1	129049	Homo sapiens	HITS-CLIP	Functional MTI (Weak)	23824327
hsa-miR-1323	MIRT715764	Homo sapiens	SKA2	348235	Homo sapiens	HITS-CLIP	Functional MTI (Weak)	19536157
hsa-miR-1323	MIRT495349	Homo sapiens	ATP5S	27109	Homo sapiens	PAR-CLIP	Functional MTI (Weak)	23708386
hsa-miR-1323	MIRT504629	Homo sapiens	SCIN	85477	Homo sapiens	PAR-CLIP	Functional MTI (Weak)	23446348
hsa-miR-1323	MIRT704690	Homo sapiens	CHST2	9435	Homo sapiens	HITS-CLIP	Functional MTI (Weak)	23313552
hsa-miR-1323	MIRT565125	Homo sapiens	TXNRD1	7296	Homo sapiens	HITS-CLIP	Functional MTI (Weak)	23313552
hsa-miR-1323	MIRT530172	Homo sapiens	C11orf44	283171	Homo sapiens	PAR-CLIP	Functional MTI (Weak)	20371350
hsa-miR-1323	MIRT199753	Homo sapiens	CHERP	10523	Homo sapiens	HITS-CLIP	Functional MTI (Weak)	19536157
hsa-miR-1323	MIRT648931	Homo sapiens	FAM151B	167555	Homo sapiens	HITS-CLIP	Functional MTI (Weak)	23824327
hsa-miR-1323	MIRT544766	Homo sapiens	CLN8	2055	Homo sapiens	HITS-CLIP	Functional MTI (Weak)	23824327
hsa-miR-1323	MIRT612428	Homo sapiens	SOX9	6662	Homo sapiens	HITS-CLIP	Functional MTI (Weak)	23824327
hsa-miR-1323	MIRT541651	Homo sapiens	SLC25A45	283130	Homo sapiens	PAR-CLIP	Functional MTI (Weak)	21572407
hsa-miR-1323	MIRT530172	Homo sapiens	C11orf44	283171	Homo sapiens	PAR-CLIP	Functional MTI (Weak)	22012620
hsa-miR-1323	MIRT438030	Homo sapiens	HSP90AA1	3320	Homo sapiens	qRT-PCR	Functional MTI (Weak)	24367666
hsa-miR-1323	MIRT639854	Homo sapiens	YY1	7528	Homo sapiens	HITS-CLIP	Functional MTI (Weak)	23824327
hsa-miR-1323	MIRT533799	Homo sapiens	TMEM119	338773	Homo sapiens	PAR-CLIP	Functional MTI (Weak)	22012620
hsa-miR-1323	MIRT512259	Homo sapiens	ARPP19	10776	Homo sapiens	PAR-CLIP	Functional MTI (Weak)	23446348
hsa-miR-1323	MIRT721104	Homo sapiens	UNC80	285175	Homo sapiens	HITS-CLIP	Functional MTI (Weak)	19536157
hsa-miR-1323	MIRT668315	Homo sapiens	FNIP1	96459	Homo sapiens	HITS-CLIP	Functional MTI (Weak)	23824327
hsa-miR-1323	MIRT650592	Homo sapiens	ATIC	471	Homo sapiens	HITS-CLIP	Functional MTI (Weak)	23824327
hsa-miR-1323	MIRT527155	Homo sapiens	SCN9A	6335	Homo sapiens	PAR-CLIP	Functional MTI (Weak)	22012620
hsa-miR-1469	MIRT473460	Homo sapiens	MCL1	4170	Homo sapiens	HITS-CLIP	Functional MTI (Weak)	19536157
hsa-miR-1469	MIRT509265	Homo sapiens	POU3F3	5455	Homo sapiens	PAR-CLIP	Functional MTI (Weak)	23446348
hsa-miR-1469	MIRT705561	Homo sapiens	ARHGEF18	23370	Homo sapiens	HITS-CLIP	Functional MTI (Weak)	23313552
hsa-miR-1469	MIRT473460	Homo sapiens	MCL1	4170	Homo sapiens	PAR-CLIP	Functional MTI (Weak)	23592263
hsa-miR-1908-3p	MIRT494110	Homo sapiens	DNAH17	8632	Homo sapiens	PAR-CLIP	Functional MTI (Weak)	23592263
hsa-miR-1908-3p	MIRT614513	Homo sapiens	PITX1	5307	Homo sapiens	HITS-CLIP	Functional MTI (Weak)	23824327
hsa-miR-1908-3p	MIRT614513	Homo sapiens	PITX1	5307	Homo sapiens	HITS-CLIP	Functional MTI (Weak)	19536157
hsa-miR-1908-3p	MIRT720657	Homo sapiens	ARHGAP27	201176	Homo sapiens	HITS-CLIP	Functional MTI (Weak)	19536157
hsa-miR-1908-3p	MIRT487888	Homo sapiens	CASZ1	54897	Homo sapiens	PAR-CLIP	Functional MTI (Weak)	23592263
hsa-miR-1908-3p	MIRT491491	Homo sapiens	SLC11A1	6556	Homo sapiens	PAR-CLIP	Functional MTI (Weak)	23592263
hsa-miR-1908-3p	MIRT470920	Homo sapiens	PLD5	200150	Homo sapiens	PAR-CLIP	Functional MTI (Weak)	23446348
hsa-miR-1908-3p	MIRT487888	Homo sapiens	CASZ1	54897	Homo sapiens	PAR-CLIP	Functional MTI (Weak)	20371350
hsa-miR-1908-3p	MIRT629816	Homo sapiens	SNRPD1	6632	Homo sapiens	HITS-CLIP	Functional MTI (Weak)	23824327
hsa-miR-1908-3p	MIRT470920	Homo sapiens	PLD5	200150	Homo sapiens	PAR-CLIP	Functional MTI (Weak)	20371350
hsa-miR-1908-3p	MIRT496680	Homo sapiens	PPP1R3G	648791	Homo sapiens	PAR-CLIP	Functional MTI (Weak)	22291592
hsa-miR-1908-3p	MIRT638770	Homo sapiens	EPB41	2035	Homo sapiens	HITS-CLIP	Functional MTI (Weak)	23824327
hsa-miR-1908-3p	MIRT470920	Homo sapiens	PLD5	200150	Homo sapiens	PAR-CLIP	Functional MTI (Weak)	23592263
hsa-miR-1908-3p	MIRT724301	Homo sapiens	RPL37	6167	Homo sapiens	HITS-CLIP	Functional MTI (Weak)	19536157
hsa-miR-1908-3p	MIRT716867	Homo sapiens	TMBIM4	51643	Homo sapiens	HITS-CLIP	Functional MTI (Weak)	19536157
hsa-miR-1908-3p	MIRT470920	Homo sapiens	PLD5	200150	Homo sapiens	PAR-CLIP	Functional MTI (Weak)	21572407
hsa-miR-296-5p	MIRT718192	Homo sapiens	PSMF1	9491	Homo sapiens	HITS-CLIP	Functional MTI (Weak)	19536157
hsa-miR-296-5p	MIRT132295	Homo sapiens	ARL8A	127829	Homo sapiens	PAR-CLIP	Functional MTI (Weak)	23592263
hsa-miR-296-5p	MIRT438126	Vigna unguiculata	PIN1	5300	Homo sapiens	Luciferase reporter assay	Functional MTI	24915000
hsa-miR-296-5p	MIRT533669	Homo sapiens	TMEM86A	144110	Homo sapiens	PAR-CLIP	Functional MTI (Weak)	22012620
hsa-miR-296-5p	MIRT492824	Homo sapiens	NXN	64359	Homo sapiens	PAR-CLIP	Functional MTI (Weak)	20371350
hsa-miR-296-5p	MIRT635308	Homo sapiens	FAM179A	165186	Homo sapiens	HITS-CLIP	Functional MTI (Weak)	23824327
hsa-miR-296-5p	MIRT495876	Homo sapiens	DPY19L1	23333	Homo sapiens	PAR-CLIP	Functional MTI (Weak)	22291592
hsa-miR-296-5p	MIRT006683	Homo sapiens	BBC3	27113	Homo sapiens	Luciferase reporter assay//qRT-PCR//Western blot	Functional MTI	21633093
hsa-miR-296-5p	MIRT691841	Homo sapiens	OSCAR	126014	Homo sapiens	HITS-CLIP	Functional MTI (Weak)	23313552
hsa-miR-296-5p	MIRT660521	Homo sapiens	ARL4C	10123	Homo sapiens	HITS-CLIP	Functional MTI (Weak)	23824327
hsa-miR-296-5p	MIRT720314	Homo sapiens	CHCHD4	131474	Homo sapiens	HITS-CLIP	Functional MTI (Weak)	19536157
hsa-miR-296-5p	MIRT069026	Homo sapiens	KCTD12	115207	Homo sapiens	PAR-CLIP	Functional MTI (Weak)	23446348
hsa-miR-296-5p	MIRT719265	Homo sapiens	GIGYF1	64599	Homo sapiens	HITS-CLIP	Functional MTI (Weak)	19536157
hsa-miR-296-5p	MIRT004900	Homo sapiens	HGS	9146	Homo sapiens	Luciferase reporter assay//Western blot	Functional MTI	18977327
hsa-miR-296-5p	MIRT453073	Homo sapiens	SUMF2	25870	Homo sapiens	PAR-CLIP	Functional MTI (Weak)	23592263
hsa-miR-296-5p	MIRT617174	Homo sapiens	GOSR2	9570	Homo sapiens	HITS-CLIP	Functional MTI (Weak)	23824327
hsa-miR-296-5p	MIRT006572	Homo sapiens	IKBKE	9641	Homo sapiens	Luciferase reporter assay	Functional MTI	22114321
hsa-miR-296-5p	MIRT453073	Homo sapiens	SUMF2	25870	Homo sapiens	PAR-CLIP	Functional MTI (Weak)	21572407
hsa-miR-296-5p	MIRT534257	Homo sapiens	SLC12A7	10723	Homo sapiens	PAR-CLIP	Functional MTI (Weak)	22012620
hsa-miR-296-5p	MIRT610468	Homo sapiens	ADAMTS13	11093	Homo sapiens	HITS-CLIP	Functional MTI (Weak)	23824327
hsa-miR-296-5p	MIRT492824	Homo sapiens	NXN	64359	Homo sapiens	PAR-CLIP	Functional MTI (Weak)	23592263
hsa-miR-296-5p	MIRT453073	Homo sapiens	SUMF2	25870	Homo sapiens	PAR-CLIP	Functional MTI (Weak)	20371350
hsa-miR-296-5p	MIRT256751	Homo sapiens	RNF44	22838	Homo sapiens	PAR-CLIP	Functional MTI (Weak)	20371350
hsa-miR-296-5p	MIRT610468	Homo sapiens	ADAMTS13	11093	Homo sapiens	HITS-CLIP	Functional MTI (Weak)	19536157
hsa-miR-296-5p	MIRT462501	Homo sapiens	MTFMT	123263	Homo sapiens	PAR-CLIP	Functional MTI (Weak)	23592263
hsa-miR-296-5p	MIRT718207	Homo sapiens	CDC42EP4	23580	Homo sapiens	HITS-CLIP	Functional MTI (Weak)	19536157
hsa-miR-296-5p	MIRT478964	Homo sapiens	COPS7B	64708	Homo sapiens	PAR-CLIP	Functional MTI (Weak)	23592263
hsa-miR-296-5p	MIRT705282	Homo sapiens	B4GALT1	2683	Homo sapiens	HITS-CLIP	Functional MTI (Weak)	23313552
hsa-miR-296-5p	MIRT272486	Homo sapiens	LUZP1	7798	Homo sapiens	PAR-CLIP	Functional MTI (Weak)	23446348
hsa-miR-296-5p	MIRT715917	Homo sapiens	ACVRL1	94	Homo sapiens	HITS-CLIP	Functional MTI (Weak)	19536157
hsa-miR-296-5p	MIRT272486	Homo sapiens	LUZP1	7798	Homo sapiens	PAR-CLIP	Functional MTI (Weak)	21572407
hsa-miR-296-5p	MIRT054157	Homo sapiens	CDX1	1044	Homo sapiens	Immunohistochemistry//Luciferase reporter assay//Microarray//qRT-PCR//Western blot	Functional MTI	23353818
hsa-miR-296-5p	MIRT623187	Homo sapiens	NAA15	80155	Homo sapiens	HITS-CLIP	Functional MTI (Weak)	23824327
hsa-miR-296-5p	MIRT069026	Homo sapiens	KCTD12	115207	Homo sapiens	PAR-CLIP	Functional MTI (Weak)	21572407
hsa-miR-296-5p	MIRT492184	Homo sapiens	SOX12	6666	Homo sapiens	PAR-CLIP	Functional MTI (Weak)	23592263
hsa-miR-296-5p	MIRT712181	Homo sapiens	SRSF10	10772	Homo sapiens	HITS-CLIP	Functional MTI (Weak)	19536157
hsa-miR-296-5p	MIRT472742	Homo sapiens	MTSS1L	92154	Homo sapiens	PAR-CLIP	Functional MTI (Weak)	23592263
hsa-miR-296-5p	MIRT438128	Homo sapiens	PIN1	5300	Homo sapiens	Luciferase reporter assay	Functional MTI	24915000
hsa-miR-296-5p	MIRT272486	Homo sapiens	LUZP1	7798	Homo sapiens	PAR-CLIP	Functional MTI (Weak)	20371350
hsa-miR-296-5p	MIRT438127	Pan troglodytes	PIN1	5300	Homo sapiens	Luciferase reporter assay	Functional MTI	24915000
hsa-miR-296-5p	MIRT528710	Homo sapiens	S100A2	6273	Homo sapiens	PAR-CLIP	Functional MTI (Weak)	22012620
hsa-miR-296-5p	MIRT654977	Homo sapiens	PLEKHA2	59339	Homo sapiens	HITS-CLIP	Functional MTI (Weak)	23824327
hsa-miR-296-5p	MIRT718251	Homo sapiens	ZDHHC8	29801	Homo sapiens	HITS-CLIP	Functional MTI (Weak)	19536157
hsa-miR-296-5p	MIRT513599	Homo sapiens	VPS37B	79720	Homo sapiens	PAR-CLIP	Functional MTI (Weak)	23446348
hsa-miR-296-5p	MIRT489962	Homo sapiens	GNB2	2783	Homo sapiens	PAR-CLIP	Functional MTI (Weak)	23592263
hsa-miR-296-5p	MIRT624037	Homo sapiens	ELAVL3	1995	Homo sapiens	HITS-CLIP	Functional MTI (Weak)	23824327
hsa-miR-296-5p	MIRT495391	Homo sapiens	VPS51	738	Homo sapiens	PAR-CLIP	Functional MTI (Weak)	23708386
hsa-miR-296-5p	MIRT533776	Homo sapiens	TMEM133	83935	Homo sapiens	PAR-CLIP	Functional MTI (Weak)	22012620
hsa-miR-296-5p	MIRT528354	Homo sapiens	ZDHHC15	158866	Homo sapiens	PAR-CLIP	Functional MTI (Weak)	22012620
hsa-miR-296-5p	MIRT462501	Homo sapiens	MTFMT	123263	Homo sapiens	PAR-CLIP	Functional MTI (Weak)	21572407
hsa-miR-296-5p	MIRT492320	Homo sapiens	SETD1B	23067	Homo sapiens	PAR-CLIP	Functional MTI (Weak)	23592263
hsa-miR-296-5p	MIRT488536	Homo sapiens	VAMP1	6843	Homo sapiens	PAR-CLIP	Functional MTI (Weak)	23592263
hsa-miR-296-5p	MIRT488230	Homo sapiens	DNLZ	728489	Homo sapiens	PAR-CLIP	Functional MTI (Weak)	23592263
hsa-miR-296-5p	MIRT462501	Homo sapiens	MTFMT	123263	Homo sapiens	PAR-CLIP	Functional MTI (Weak)	23446348
hsa-miR-296-5p	MIRT006438	Homo sapiens	SCRIB	23513	Homo sapiens	Luciferase reporter assay	Functional MTI	21643016
hsa-miR-296-5p	MIRT716262	Homo sapiens	TOM1	10043	Homo sapiens	HITS-CLIP	Functional MTI (Weak)	19536157
hsa-miR-296-5p	MIRT532729	Homo sapiens	POLR2E	5434	Homo sapiens	PAR-CLIP	Functional MTI (Weak)	22012620
hsa-miR-296-5p	MIRT004559	Homo sapiens	WNK4	65266	Homo sapiens	Luciferase reporter assay//qRT-PCR//Western blot	Functional MTI	20561597
hsa-miR-296-5p	MIRT722810	Homo sapiens	SUSD2	56241	Homo sapiens	HITS-CLIP	Functional MTI (Weak)	19536157
hsa-miR-296-5p	MIRT715905	Homo sapiens	MFRP	83552	Homo sapiens	HITS-CLIP	Functional MTI (Weak)	19536157
hsa-miR-296-5p	MIRT570603	Homo sapiens	NFIC	4782	Homo sapiens	PAR-CLIP	Functional MTI (Weak)	20371350
hsa-miR-296-5p	MIRT462501	Homo sapiens	MTFMT	123263	Homo sapiens	PAR-CLIP	Functional MTI (Weak)	20371350
hsa-miR-296-5p	MIRT248249	Homo sapiens	SP1	6667	Homo sapiens	PAR-CLIP	Functional MTI (Weak)	23592263
hsa-miR-296-5p	MIRT483565	Homo sapiens	SYT2	127833	Homo sapiens	PAR-CLIP	Functional MTI (Weak)	23592263
hsa-miR-3124-5p	MIRT634916	Homo sapiens	RBM4B	83759	Homo sapiens	HITS-CLIP	Functional MTI (Weak)	23824327
hsa-miR-3124-5p	MIRT572480	Homo sapiens	PRR14L	253143	Homo sapiens	PAR-CLIP	Functional MTI (Weak)	20371350
hsa-miR-3124-5p	MIRT606850	Homo sapiens	RAB7A	7879	Homo sapiens	HITS-CLIP	Functional MTI (Weak)	24906430
hsa-miR-3196	MIRT493885	Homo sapiens	FAM43A	131583	Homo sapiens	PAR-CLIP	Functional MTI (Weak)	23592263
hsa-miR-3196	MIRT501697	Homo sapiens	PCGF3	10336	Homo sapiens	PAR-CLIP	Functional MTI (Weak)	20371350
hsa-miR-3196	MIRT488548	Homo sapiens	POU3F3	5455	Homo sapiens	HITS-CLIP	Functional MTI (Weak)	23706177
hsa-miR-3196	MIRT487283	Homo sapiens	AGPAT6	137964	Homo sapiens	PAR-CLIP	Functional MTI (Weak)	23592263
hsa-miR-3196	MIRT491976	Homo sapiens	UNK	85451	Homo sapiens	PAR-CLIP	Functional MTI (Weak)	23592263
hsa-miR-3196	MIRT489349	Homo sapiens	SYNGR1	9145	Homo sapiens	PAR-CLIP	Functional MTI (Weak)	23592263
hsa-miR-3196	MIRT493708	Homo sapiens	H2AFX	3014	Homo sapiens	PAR-CLIP	Functional MTI (Weak)	23446348
hsa-miR-3196	MIRT486044	Homo sapiens	WSCD1	23302	Homo sapiens	PAR-CLIP	Functional MTI (Weak)	20371350
hsa-miR-3196	MIRT670549	Homo sapiens	SHISA2	387914	Homo sapiens	HITS-CLIP	Functional MTI (Weak)	23824327
hsa-miR-3196	MIRT712748	Homo sapiens	GMDS	2762	Homo sapiens	HITS-CLIP	Functional MTI (Weak)	19536157
hsa-miR-3196	MIRT489468	Homo sapiens	SLITRK5	26050	Homo sapiens	PAR-CLIP	Functional MTI (Weak)	23592263
hsa-miR-3196	MIRT473251	Homo sapiens	MIDN	90007	Homo sapiens	PAR-CLIP	Functional MTI (Weak)	23592263
hsa-miR-3196	MIRT486778	Homo sapiens	SESTD1	91404	Homo sapiens	PAR-CLIP	Functional MTI (Weak)	20371350
hsa-miR-3196	MIRT492468	Homo sapiens	RASD1	51655	Homo sapiens	PAR-CLIP	Functional MTI (Weak)	20371350
hsa-miR-3196	MIRT500166	Homo sapiens	MSI1	4440	Homo sapiens	PAR-CLIP	Functional MTI (Weak)	24398324
hsa-miR-3196	MIRT488756	Homo sapiens	FXYD1	5348	Homo sapiens	PAR-CLIP	Functional MTI (Weak)	23592263
hsa-miR-3196	MIRT146659	Homo sapiens	MINK1	50488	Homo sapiens	PAR-CLIP	Functional MTI (Weak)	23592263
hsa-miR-3196	MIRT493708	Homo sapiens	H2AFX	3014	Homo sapiens	PAR-CLIP	Functional MTI (Weak)	23592263
hsa-miR-3196	MIRT492836	Homo sapiens	NRGN	4900	Homo sapiens	PAR-CLIP	Functional MTI (Weak)	23592263
hsa-miR-3196	MIRT471704	Homo sapiens	OTUB1	55611	Homo sapiens	PAR-CLIP	Functional MTI (Weak)	23592263
hsa-miR-3196	MIRT488548	Homo sapiens	POU3F3	5455	Homo sapiens	PAR-CLIP	Functional MTI (Weak)	23592263
hsa-miR-3196	MIRT501697	Homo sapiens	PCGF3	10336	Homo sapiens	PAR-CLIP	Functional MTI (Weak)	24398324
hsa-miR-3196	MIRT489349	Homo sapiens	SYNGR1	9145	Homo sapiens	PAR-CLIP	Functional MTI (Weak)	20371350
hsa-miR-3196	MIRT574132	Homo sapiens	MARVELD1	83742	Homo sapiens	PAR-CLIP	Functional MTI (Weak)	20371350
hsa-miR-3196	MIRT500195	Homo sapiens	MAPK8IP3	23162	Homo sapiens	PAR-CLIP	Functional MTI (Weak)	20371350
hsa-miR-3196	MIRT493885	Homo sapiens	FAM43A	131583	Homo sapiens	PAR-CLIP	Functional MTI (Weak)	20371350
hsa-miR-3196	MIRT489748	Homo sapiens	TACC3	10460	Homo sapiens	PAR-CLIP	Functional MTI (Weak)	23592263
hsa-miR-3196	MIRT486044	Homo sapiens	WSCD1	23302	Homo sapiens	PAR-CLIP	Functional MTI (Weak)	23592263
hsa-miR-3196	MIRT133793	Homo sapiens	SKI	6497	Homo sapiens	PAR-CLIP	Functional MTI (Weak)	20371350
hsa-miR-3196	MIRT488548	Homo sapiens	POU3F3	5455	Homo sapiens	PAR-CLIP	Functional MTI (Weak)	20371350
hsa-miR-3196	MIRT488548	Homo sapiens	POU3F3	5455	Homo sapiens	PAR-CLIP	Functional MTI (Weak)	23446348
hsa-miR-3196	MIRT493000	Homo sapiens	NANOS1	340719	Homo sapiens	PAR-CLIP	Functional MTI (Weak)	23592263
hsa-miR-3196	MIRT486521	Homo sapiens	CLCN7	1186	Homo sapiens	PAR-CLIP	Functional MTI (Weak)	23592263
hsa-miR-3196	MIRT464965	Homo sapiens	TULP1	7287	Homo sapiens	PAR-CLIP	Functional MTI (Weak)	23592263
hsa-miR-3196	MIRT501158	Homo sapiens	SLC10A7	84068	Homo sapiens	PAR-CLIP	Functional MTI (Weak)	24398324
hsa-miR-3196	MIRT487990	Homo sapiens	RXRB	6257	Homo sapiens	PAR-CLIP	Functional MTI (Weak)	23592263
hsa-miR-3196	MIRT487283	Homo sapiens	AGPAT6	137964	Homo sapiens	PAR-CLIP	Functional MTI (Weak)	24398324
hsa-miR-3196	MIRT493708	Homo sapiens	H2AFX	3014	Homo sapiens	PAR-CLIP	Functional MTI (Weak)	20371350
hsa-miR-3196	MIRT512172	Homo sapiens	CASP16	197350	Homo sapiens	PAR-CLIP	Functional MTI (Weak)	20371350
hsa-miR-3196	MIRT500195	Homo sapiens	MAPK8IP3	23162	Homo sapiens	PAR-CLIP	Functional MTI (Weak)	24398324
hsa-miR-3196	MIRT487081	Homo sapiens	C3orf36	80111	Homo sapiens	PAR-CLIP	Functional MTI (Weak)	23592263
hsa-miR-3196	MIRT720752	Homo sapiens	FAM193A	8603	Homo sapiens	HITS-CLIP	Functional MTI (Weak)	19536157
hsa-miR-3196	MIRT485683	Homo sapiens	CCDC64	92558	Homo sapiens	PAR-CLIP	Functional MTI (Weak)	23592263
hsa-miR-3196	MIRT449087	Homo sapiens	XPO6	23214	Homo sapiens	PAR-CLIP	Functional MTI (Weak)	22100165
hsa-miR-3196	MIRT501158	Homo sapiens	SLC10A7	84068	Homo sapiens	PAR-CLIP	Functional MTI (Weak)	20371350
hsa-miR-3196	MIRT664918	Homo sapiens	BHMT2	23743	Homo sapiens	HITS-CLIP	Functional MTI (Weak)	23824327
hsa-miR-3196	MIRT501158	Homo sapiens	SLC10A7	84068	Homo sapiens	PAR-CLIP	Functional MTI (Weak)	21572407
hsa-miR-3196	MIRT464965	Homo sapiens	TULP1	7287	Homo sapiens	PAR-CLIP	Functional MTI (Weak)	24398324
hsa-miR-3196	MIRT464965	Homo sapiens	TULP1	7287	Homo sapiens	PAR-CLIP	Functional MTI (Weak)	20371350
hsa-miR-3196	MIRT489216	Homo sapiens	ASCL2	430	Homo sapiens	PAR-CLIP	Functional MTI (Weak)	24398324
hsa-miR-3196	MIRT489458	Homo sapiens	MSC	9242	Homo sapiens	PAR-CLIP	Functional MTI (Weak)	23592263
hsa-miR-3196	MIRT483725	Homo sapiens	THSD4	79875	Homo sapiens	PAR-CLIP	Functional MTI (Weak)	23592263
hsa-miR-3196	MIRT569092	Homo sapiens	FSCN1	6624	Homo sapiens	PAR-CLIP	Functional MTI (Weak)	20371350
hsa-miR-3196	MIRT548361	Homo sapiens	ENTPD5	957	Homo sapiens	PAR-CLIP	Functional MTI (Weak)	21572407
hsa-miR-3196	MIRT635541	Homo sapiens	LEPROTL1	23484	Homo sapiens	HITS-CLIP	Functional MTI (Weak)	23824327
hsa-miR-3196	MIRT052813	Homo sapiens	NDE1	54820	Homo sapiens	CLASH	Functional MTI (Weak)	23622248
hsa-miR-3196	MIRT146659	Homo sapiens	MINK1	50488	Homo sapiens	PAR-CLIP	Functional MTI (Weak)	20371350
hsa-miR-3196	MIRT486778	Homo sapiens	SESTD1	91404	Homo sapiens	PAR-CLIP	Functional MTI (Weak)	23592263
hsa-miR-3196	MIRT493954	Homo sapiens	ENG	2022	Homo sapiens	PAR-CLIP	Functional MTI (Weak)	23592263
hsa-miR-3196	MIRT489216	Homo sapiens	ASCL2	430	Homo sapiens	PAR-CLIP	Functional MTI (Weak)	23592263
hsa-miR-3196	MIRT490243	Homo sapiens	MFI2	4241	Homo sapiens	PAR-CLIP	Functional MTI (Weak)	23592263
hsa-miR-3196	MIRT670501	Homo sapiens	LYRM4	57128	Homo sapiens	HITS-CLIP	Functional MTI (Weak)	23824327
hsa-miR-3196	MIRT493429	Homo sapiens	KCNK3	3777	Homo sapiens	PAR-CLIP	Functional MTI (Weak)	23592263
hsa-miR-3196	MIRT488581	Homo sapiens	ST7L	54879	Homo sapiens	PAR-CLIP	Functional MTI (Weak)	23592263
hsa-miR-3196	MIRT548361	Homo sapiens	ENTPD5	957	Homo sapiens	PAR-CLIP	Functional MTI (Weak)	20371350
hsa-miR-3196	MIRT501697	Homo sapiens	PCGF3	10336	Homo sapiens	PAR-CLIP	Functional MTI (Weak)	23446348
hsa-miR-3196	MIRT488100	Homo sapiens	POU3F1	5453	Homo sapiens	PAR-CLIP	Functional MTI (Weak)	23592263
hsa-miR-3196	MIRT489384	Homo sapiens	RAB11B	9230	Homo sapiens	PAR-CLIP	Functional MTI (Weak)	23592263
hsa-miR-3196	MIRT695218	Homo sapiens	SCAMP3	10067	Homo sapiens	HITS-CLIP	Functional MTI (Weak)	23313552
hsa-miR-3196	MIRT485683	Homo sapiens	CCDC64	92558	Homo sapiens	PAR-CLIP	Functional MTI (Weak)	20371350
hsa-miR-3196	MIRT709279	Homo sapiens	MAPK8IP2	23542	Homo sapiens	HITS-CLIP	Functional MTI (Weak)	19536157
hsa-miR-3196	MIRT483493	Homo sapiens	STMN3	50861	Homo sapiens	PAR-CLIP	Functional MTI (Weak)	23592263
hsa-miR-3196	MIRT724919	Homo sapiens	VPS18	57617	Homo sapiens	HITS-CLIP	Functional MTI (Weak)	19536157
hsa-miR-3196	MIRT500364	Homo sapiens	ZNF385A	25946	Homo sapiens	PAR-CLIP	Functional MTI (Weak)	24398324
hsa-miR-3196	MIRT492468	Homo sapiens	RASD1	51655	Homo sapiens	PAR-CLIP	Functional MTI (Weak)	23592263
hsa-miR-3196	MIRT512172	Homo sapiens	CASP16	197350	Homo sapiens	PAR-CLIP	Functional MTI (Weak)	23446348
hsa-miR-3196	MIRT512236	Homo sapiens	ATG2A	23130	Homo sapiens	PAR-CLIP	Functional MTI (Weak)	21572407
hsa-miR-3196	MIRT531183	Homo sapiens	SIGLEC12	89858	Homo sapiens	PAR-CLIP	Functional MTI (Weak)	22012620
hsa-miR-3196	MIRT670525	Homo sapiens	SLC9A7	84679	Homo sapiens	HITS-CLIP	Functional MTI (Weak)	23824327
hsa-miR-3196	MIRT492954	Homo sapiens	NEUROD2	4761	Homo sapiens	PAR-CLIP	Functional MTI (Weak)	23592263
hsa-miR-3196	MIRT654097	Homo sapiens	RSBN1L	222194	Homo sapiens	HITS-CLIP	Functional MTI (Weak)	23824327
hsa-miR-3196	MIRT512236	Homo sapiens	ATG2A	23130	Homo sapiens	HITS-CLIP	Functional MTI (Weak)	23706177
hsa-miR-3196	MIRT512172	Homo sapiens	CASP16	197350	Homo sapiens	PAR-CLIP	Functional MTI (Weak)	22012620
hsa-miR-3196	MIRT487034	Homo sapiens	C10orf55	414236	Homo sapiens	PAR-CLIP	Functional MTI (Weak)	23592263
hsa-miR-3196	MIRT490643	Homo sapiens	FEM1A	55527	Homo sapiens	PAR-CLIP	Functional MTI (Weak)	23592263
hsa-miR-3196	MIRT490422	Homo sapiens	VPS51	738	Homo sapiens	PAR-CLIP	Functional MTI (Weak)	20371350
hsa-miR-3196	MIRT441336	Homo sapiens	C19orf26	255057	Homo sapiens	PAR-CLIP	Functional MTI (Weak)	22291592
hsa-miR-3196	MIRT700128	Homo sapiens	RNF144B	255488	Homo sapiens	HITS-CLIP	Functional MTI (Weak)	23313552
hsa-miR-3196	MIRT490422	Homo sapiens	VPS51	738	Homo sapiens	PAR-CLIP	Functional MTI (Weak)	23592263
hsa-miR-3196	MIRT671030	Homo sapiens	PCDHB2	56133	Homo sapiens	HITS-CLIP	Functional MTI (Weak)	23824327
hsa-miR-3196	MIRT483493	Homo sapiens	STMN3	50861	Homo sapiens	PAR-CLIP	Functional MTI (Weak)	20371350
hsa-miR-3196	MIRT512878	Homo sapiens	PITX3	5309	Homo sapiens	PAR-CLIP	Functional MTI (Weak)	23446348
hsa-miR-3196	MIRT669842	Homo sapiens	OLR1	4973	Homo sapiens	HITS-CLIP	Functional MTI (Weak)	23824327
hsa-miR-3196	MIRT441336	Homo sapiens	C19orf26	255057	Homo sapiens	PAR-CLIP	Functional MTI (Weak)	22100165
hsa-miR-3196	MIRT486851	Homo sapiens	DPF1	8193	Homo sapiens	PAR-CLIP	Functional MTI (Weak)	23592263
hsa-miR-3196	MIRT512236	Homo sapiens	ATG2A	23130	Homo sapiens	PAR-CLIP	Functional MTI (Weak)	23446348
hsa-miR-345-5p	MIRT042726	Homo sapiens	MSH3	4437	Homo sapiens	CLASH	Functional MTI (Weak)	23622248
hsa-miR-345-5p	MIRT645615	Homo sapiens	TSPAN6	7105	Homo sapiens	HITS-CLIP	Functional MTI (Weak)	23824327
hsa-miR-345-5p	MIRT042730	Homo sapiens	EIF1AX	1964	Homo sapiens	CLASH	Functional MTI (Weak)	23622248
hsa-miR-345-5p	MIRT618010	Homo sapiens	SLC9A3R2	9351	Homo sapiens	HITS-CLIP	Functional MTI (Weak)	23824327
hsa-miR-345-5p	MIRT478445	Homo sapiens	DAZAP2	9802	Homo sapiens	PAR-CLIP	Functional MTI (Weak)	23592263
hsa-miR-345-5p	MIRT042728	Homo sapiens	CNP	1267	Homo sapiens	CLASH	Functional MTI (Weak)	23622248
hsa-miR-345-5p	MIRT478445	Homo sapiens	DAZAP2	9802	Homo sapiens	PAR-CLIP	Functional MTI (Weak)	20371350
hsa-miR-345-5p	MIRT704684	Homo sapiens	CHST2	9435	Homo sapiens	HITS-CLIP	Functional MTI (Weak)	23313552
hsa-miR-345-5p	MIRT478445	Homo sapiens	DAZAP2	9802	Homo sapiens	PAR-CLIP	Functional MTI (Weak)	22012620
hsa-miR-345-5p	MIRT611727	Homo sapiens	PRSS23	11098	Homo sapiens	HITS-CLIP	Functional MTI (Weak)	23824327
hsa-miR-345-5p	MIRT042729	Homo sapiens	COPE	11316	Homo sapiens	CLASH	Functional MTI (Weak)	23622248
hsa-miR-345-5p	MIRT459093	Homo sapiens	CCPG1	9236	Homo sapiens	PAR-CLIP	Functional MTI (Weak)	23592263
hsa-miR-345-5p	MIRT571980	Homo sapiens	KCTD15	79047	Homo sapiens	PAR-CLIP	Functional MTI (Weak)	20371350
hsa-miR-345-5p	MIRT485122	Homo sapiens	SF3B3	23450	Homo sapiens	PAR-CLIP	Functional MTI (Weak)	23592263
hsa-miR-345-5p	MIRT473330	Homo sapiens	METTL21A	151194	Homo sapiens	PAR-CLIP	Functional MTI (Weak)	23592263
hsa-miR-345-5p	MIRT042731	Homo sapiens	DDX42	11325	Homo sapiens	CLASH	Functional MTI (Weak)	23622248
hsa-miR-345-5p	MIRT720513	Homo sapiens	TMCO5A	145942	Homo sapiens	HITS-CLIP	Functional MTI (Weak)	19536157
hsa-miR-345-5p	MIRT714257	Homo sapiens	TMEM78	677790	Homo sapiens	HITS-CLIP	Functional MTI (Weak)	19536157
hsa-miR-345-5p	MIRT535449	Homo sapiens	PDCL	5082	Homo sapiens	PAR-CLIP	Functional MTI (Weak)	22012620
hsa-miR-345-5p	MIRT003198	Homo sapiens	ABCC1	4363	Homo sapiens	Luciferase reporter assay//Western blot	Functional MTI	20099276
hsa-miR-345-5p	MIRT613537	Homo sapiens	SPATA3	130560	Homo sapiens	HITS-CLIP	Functional MTI (Weak)	23824327
hsa-miR-345-5p	MIRT004882	Homo sapiens	NTRK3	4916	Homo sapiens	Luciferase reporter assay	Non-Functional MTI	19370765
hsa-miR-345-5p	MIRT650568	Homo sapiens	YIPF4	84272	Homo sapiens	HITS-CLIP	Functional MTI (Weak)	23824327
hsa-miR-345-5p	MIRT513399	Homo sapiens	PAX8	7849	Homo sapiens	PAR-CLIP	Functional MTI (Weak)	23446348
hsa-miR-345-5p	MIRT042735	Homo sapiens	C9orf142	286257	Homo sapiens	CLASH	Functional MTI (Weak)	23622248
hsa-miR-345-5p	MIRT042734	Homo sapiens	SSR2	6746	Homo sapiens	CLASH	Functional MTI (Weak)	23622248
hsa-miR-345-5p	MIRT042727	Homo sapiens	ZNF667	63934	Homo sapiens	CLASH	Functional MTI (Weak)	23622248
hsa-miR-345-5p	MIRT042732	Homo sapiens	YEATS2	55689	Homo sapiens	CLASH	Functional MTI (Weak)	23622248
hsa-miR-345-5p	MIRT060522	Homo sapiens	GAL	51083	Homo sapiens	PAR-CLIP	Functional MTI (Weak)	21572407
hsa-miR-345-5p	MIRT662207	Homo sapiens	PLA2G4E	123745	Homo sapiens	HITS-CLIP	Functional MTI (Weak)	23824327
hsa-miR-345-5p	MIRT615946	Homo sapiens	SORD	6652	Homo sapiens	HITS-CLIP	Functional MTI (Weak)	23824327
hsa-miR-345-5p	MIRT622360	Homo sapiens	SAMD4A	23034	Homo sapiens	HITS-CLIP	Functional MTI (Weak)	23824327
hsa-miR-345-5p	MIRT533613	Homo sapiens	TNFRSF13C	115650	Homo sapiens	PAR-CLIP	Functional MTI (Weak)	22012620
hsa-miR-345-5p	MIRT483986	Homo sapiens	PANK1	53354	Homo sapiens	PAR-CLIP	Functional MTI (Weak)	22012620
hsa-miR-345-5p	MIRT648844	Homo sapiens	MARVELD1	83742	Homo sapiens	HITS-CLIP	Functional MTI (Weak)	23824327
hsa-miR-345-5p	MIRT042733	Homo sapiens	ZNF106	64397	Homo sapiens	CLASH	Functional MTI (Weak)	23622248
hsa-miR-345-5p	MIRT000592	Homo sapiens	CDKN1A	1026	Homo sapiens	qRT-PCR//Luciferase reporter assay//Western blot	Functional MTI	20190813
hsa-miR-345-5p	MIRT483986	Homo sapiens	PANK1	53354	Homo sapiens	PAR-CLIP	Functional MTI (Weak)	23592263
hsa-miR-345-5p	MIRT065823	Homo sapiens	CBX5	23468	Homo sapiens	HITS-CLIP	Functional MTI (Weak)	19536157
hsa-miR-345-5p	MIRT042736	Homo sapiens	WDR46	9277	Homo sapiens	CLASH	Functional MTI (Weak)	23622248
hsa-miR-345-5p	MIRT483986	Homo sapiens	PANK1	53354	Homo sapiens	PAR-CLIP	Functional MTI (Weak)	20371350
hsa-miR-345-5p	MIRT572447	Homo sapiens	TRIM10	10107	Homo sapiens	PAR-CLIP	Functional MTI (Weak)	20371350
hsa-miR-345-5p	MIRT483986	Homo sapiens	PANK1	53354	Homo sapiens	PAR-CLIP	Functional MTI (Weak)	21572407
hsa-miR-345-5p	MIRT669533	Homo sapiens	AP5M1	55745	Homo sapiens	HITS-CLIP	Functional MTI (Weak)	23824327
hsa-miR-345-5p	MIRT676271	Homo sapiens	NWD1	284434	Homo sapiens	HITS-CLIP	Functional MTI (Weak)	23824327
hsa-miR-345-5p	MIRT724652	Homo sapiens	CCDC62	84660	Homo sapiens	HITS-CLIP	Functional MTI (Weak)	19536157
hsa-miR-3621	MIRT663390	Homo sapiens	ZNF770	54989	Homo sapiens	HITS-CLIP	Functional MTI (Weak)	23824327
hsa-miR-3621	MIRT520862	Homo sapiens	SUGT1	10910	Homo sapiens	PAR-CLIP	Functional MTI (Weak)	23446348
hsa-miR-3621	MIRT709102	Homo sapiens	SEPT4	5414	Homo sapiens	HITS-CLIP	Functional MTI (Weak)	19536157
hsa-miR-3621	MIRT627030	Homo sapiens	TMEM109	79073	Homo sapiens	HITS-CLIP	Functional MTI (Weak)	23824327
hsa-miR-3621	MIRT627030	Homo sapiens	TMEM109	79073	Homo sapiens	HITS-CLIP	Functional MTI (Weak)	19536157
hsa-miR-3621	MIRT663390	Homo sapiens	ZNF770	54989	Homo sapiens	HITS-CLIP	Functional MTI (Weak)	23313552
hsa-miR-3621	MIRT638655	Homo sapiens	GGCX	2677	Homo sapiens	HITS-CLIP	Functional MTI (Weak)	23824327
hsa-miR-3621	MIRT481356	Homo sapiens	ATG9A	79065	Homo sapiens	PAR-CLIP	Functional MTI (Weak)	23592263
hsa-miR-3621	MIRT712553	Homo sapiens	CENPO	79172	Homo sapiens	HITS-CLIP	Functional MTI (Weak)	19536157
hsa-miR-3621	MIRT492854	Homo sapiens	NRARP	441478	Homo sapiens	PAR-CLIP	Functional MTI (Weak)	23592263
hsa-miR-3621	MIRT702723	Homo sapiens	INSIG1	3638	Homo sapiens	HITS-CLIP	Functional MTI (Weak)	23313552
hsa-miR-3621	MIRT714622	Homo sapiens	CAMK2N2	94032	Homo sapiens	HITS-CLIP	Functional MTI (Weak)	19536157
hsa-miR-3621	MIRT493433	Homo sapiens	KCNK3	3777	Homo sapiens	PAR-CLIP	Functional MTI (Weak)	23592263
hsa-miR-3621	MIRT719588	Homo sapiens	TFCP2L1	29842	Homo sapiens	HITS-CLIP	Functional MTI (Weak)	19536157
hsa-miR-3621	MIRT715906	Homo sapiens	MFRP	83552	Homo sapiens	HITS-CLIP	Functional MTI (Weak)	19536157
hsa-miR-3621	MIRT720208	Homo sapiens	KCNN1	3780	Homo sapiens	HITS-CLIP	Functional MTI (Weak)	19536157
hsa-miR-3621	MIRT709285	Homo sapiens	MAPK8IP2	23542	Homo sapiens	HITS-CLIP	Functional MTI (Weak)	19536157
hsa-miR-3621	MIRT714859	Homo sapiens	ADAMTS17	170691	Homo sapiens	HITS-CLIP	Functional MTI (Weak)	19536157
hsa-miR-3648	MIRT711929	Homo sapiens	APC2	10297	Homo sapiens	HITS-CLIP	Functional MTI (Weak)	19536157
hsa-miR-3648	MIRT716775	Homo sapiens	C1orf229	388759	Homo sapiens	HITS-CLIP	Functional MTI (Weak)	19536157
hsa-miR-3648	MIRT700246	Homo sapiens	RCC2	55920	Homo sapiens	HITS-CLIP	Functional MTI (Weak)	23313552
hsa-miR-3648	MIRT052867	Homo sapiens	FUT11	170384	Homo sapiens	CLASH	Functional MTI (Weak)	23622248
hsa-miR-3648	MIRT490567	Homo sapiens	ANKRD53	79998	Homo sapiens	PAR-CLIP	Functional MTI (Weak)	23592263
hsa-miR-3648	MIRT483031	Homo sapiens	KHSRP	8570	Homo sapiens	PAR-CLIP	Functional MTI (Weak)	23592263
hsa-miR-3648	MIRT487088	Homo sapiens	C3orf36	80111	Homo sapiens	PAR-CLIP	Functional MTI (Weak)	23592263
hsa-miR-3648	MIRT487881	Homo sapiens	CASZ1	54897	Homo sapiens	PAR-CLIP	Functional MTI (Weak)	20371350
hsa-miR-3648	MIRT487881	Homo sapiens	CASZ1	54897	Homo sapiens	PAR-CLIP	Functional MTI (Weak)	23592263
hsa-miR-3648	MIRT485996	Homo sapiens	YIPF2	78992	Homo sapiens	PAR-CLIP	Functional MTI (Weak)	23592263
hsa-miR-3648	MIRT490651	Homo sapiens	MED16	10025	Homo sapiens	PAR-CLIP	Functional MTI (Weak)	23592263
hsa-miR-3648	MIRT715193	Homo sapiens	FKTN	2218	Homo sapiens	HITS-CLIP	Functional MTI (Weak)	19536157
hsa-miR-3648	MIRT512169	Homo sapiens	CCND1	595	Homo sapiens	PAR-CLIP	Functional MTI (Weak)	23446348
hsa-miR-3648	MIRT570596	Homo sapiens	NFIX	4784	Homo sapiens	PAR-CLIP	Functional MTI (Weak)	20371350
hsa-miR-3648	MIRT689067	Homo sapiens	AGAP1	116987	Homo sapiens	HITS-CLIP	Functional MTI (Weak)	23313552
hsa-miR-3648	MIRT512169	Homo sapiens	CCND1	595	Homo sapiens	PAR-CLIP	Functional MTI (Weak)	20371350
hsa-miR-3940-5p	MIRT559564	Homo sapiens	ARF1	375	Homo sapiens	PAR-CLIP	Functional MTI (Weak)	21572407
hsa-miR-3940-5p	MIRT451604	Homo sapiens	MEIS3P1	4213	Homo sapiens	PAR-CLIP	Functional MTI (Weak)	23592263
hsa-miR-3940-5p	MIRT626665	Homo sapiens	NOM1	64434	Homo sapiens	HITS-CLIP	Functional MTI (Weak)	23824327
hsa-miR-3940-5p	MIRT507030	Homo sapiens	HIST1H3B	8358	Homo sapiens	PAR-CLIP	Functional MTI (Weak)	23446348
hsa-miR-3940-5p	MIRT668921	Homo sapiens	CORO2A	7464	Homo sapiens	HITS-CLIP	Functional MTI (Weak)	23824327
hsa-miR-3940-5p	MIRT559564	Homo sapiens	ARF1	375	Homo sapiens	PAR-CLIP	Functional MTI (Weak)	20371350
hsa-miR-3940-5p	MIRT470300	Homo sapiens	PPP6R1	22870	Homo sapiens	PAR-CLIP	Functional MTI (Weak)	23592263
hsa-miR-3940-5p	MIRT475095	Homo sapiens	IRF2BP2	359948	Homo sapiens	PAR-CLIP	Functional MTI (Weak)	20371350
hsa-miR-3940-5p	MIRT626571	Homo sapiens	MED7	9443	Homo sapiens	HITS-CLIP	Functional MTI (Weak)	23824327
hsa-miR-3940-5p	MIRT507030	Homo sapiens	HIST1H3B	8358	Homo sapiens	PAR-CLIP	Functional MTI (Weak)	21572407
hsa-miR-3940-5p	MIRT723646	Homo sapiens	RPTN	126638	Homo sapiens	HITS-CLIP	Functional MTI (Weak)	19536157
hsa-miR-3940-5p	MIRT609520	Homo sapiens	RAB3IP	117177	Homo sapiens	HITS-CLIP	Functional MTI (Weak)	23824327
hsa-miR-3940-5p	MIRT360298	Homo sapiens	HIST1H2BH	8345	Homo sapiens	PAR-CLIP	Functional MTI (Weak)	23446348
hsa-miR-3940-5p	MIRT625895	Homo sapiens	LINC00632	286411	Homo sapiens	HITS-CLIP	Functional MTI (Weak)	23824327
hsa-miR-3940-5p	MIRT360274	Homo sapiens	HIST1H2BE	8344	Homo sapiens	PAR-CLIP	Functional MTI (Weak)	20371350
hsa-miR-3940-5p	MIRT609732	Homo sapiens	VIPR1	7433	Homo sapiens	HITS-CLIP	Functional MTI (Weak)	23824327
hsa-miR-3940-5p	MIRT507030	Homo sapiens	HIST1H3B	8358	Homo sapiens	PAR-CLIP	Functional MTI (Weak)	20371350
hsa-miR-3940-5p	MIRT511698	Homo sapiens	HIST1H2BL	8340	Homo sapiens	PAR-CLIP	Functional MTI (Weak)	23446348
hsa-miR-3940-5p	MIRT620853	Homo sapiens	SERPING1	710	Homo sapiens	HITS-CLIP	Functional MTI (Weak)	23824327
hsa-miR-3940-5p	MIRT709483	Homo sapiens	LOXL2	4017	Homo sapiens	HITS-CLIP	Functional MTI (Weak)	19536157
hsa-miR-3940-5p	MIRT511563	Homo sapiens	HIST3H2BB	128312	Homo sapiens	PAR-CLIP	Functional MTI (Weak)	20371350
hsa-miR-3940-5p	MIRT511652	Homo sapiens	HIST1H3D	8351	Homo sapiens	PAR-CLIP	Functional MTI (Weak)	23446348
hsa-miR-3940-5p	MIRT443863	Homo sapiens	MAPRE2	10982	Homo sapiens	PAR-CLIP	Functional MTI (Weak)	22100165
hsa-miR-3940-5p	MIRT546184	Homo sapiens	TPRG1L	127262	Homo sapiens	PAR-CLIP	Functional MTI (Weak)	21572407
hsa-miR-3940-5p	MIRT065796	Homo sapiens	HOXC8	3224	Homo sapiens	PAR-CLIP	Functional MTI (Weak)	21572407
hsa-miR-3940-5p	MIRT722514	Homo sapiens	DSTYK	25778	Homo sapiens	HITS-CLIP	Functional MTI (Weak)	19536157
hsa-miR-3940-5p	MIRT511739	Homo sapiens	HIST1H2BB	3018	Homo sapiens	PAR-CLIP	Functional MTI (Weak)	20371350
hsa-miR-3940-5p	MIRT711438	Homo sapiens	DLC1	10395	Homo sapiens	HITS-CLIP	Functional MTI (Weak)	19536157
hsa-miR-3940-5p	MIRT628133	Homo sapiens	HM13	81502	Homo sapiens	HITS-CLIP	Functional MTI (Weak)	23824327
hsa-miR-3940-5p	MIRT626810	Homo sapiens	PRR11	55771	Homo sapiens	HITS-CLIP	Functional MTI (Weak)	23824327
hsa-miR-3940-5p	MIRT511652	Homo sapiens	HIST1H3D	8351	Homo sapiens	PAR-CLIP	Functional MTI (Weak)	20371350
hsa-miR-3940-5p	MIRT511739	Homo sapiens	HIST1H2BB	3018	Homo sapiens	HITS-CLIP	Functional MTI (Weak)	21572407
hsa-miR-3940-5p	MIRT360274	Homo sapiens	HIST1H2BE	8344	Homo sapiens	HITS-CLIP	Functional MTI (Weak)	23706177
hsa-miR-3940-5p	MIRT475095	Homo sapiens	IRF2BP2	359948	Homo sapiens	PAR-CLIP	Functional MTI (Weak)	23592263
hsa-miR-3940-5p	MIRT626696	Homo sapiens	ZFP14	57677	Homo sapiens	HITS-CLIP	Functional MTI (Weak)	19536157
hsa-miR-3940-5p	MIRT317228	Homo sapiens	HIST1H1E	3008	Homo sapiens	PAR-CLIP	Functional MTI (Weak)	23446348
hsa-miR-3940-5p	MIRT511652	Homo sapiens	HIST1H3D	8351	Homo sapiens	HITS-CLIP	Functional MTI (Weak)	21572407
hsa-miR-3940-5p	MIRT625109	Homo sapiens	SLC1A5	6510	Homo sapiens	HITS-CLIP	Functional MTI (Weak)	23824327
hsa-miR-3940-5p	MIRT360274	Homo sapiens	HIST1H2BE	8344	Homo sapiens	PAR-CLIP//HITS-CLIP	Functional MTI (Weak)	21572407
hsa-miR-3940-5p	MIRT511749	Homo sapiens	HIST1H2BA	255626	Homo sapiens	HITS-CLIP	Functional MTI (Weak)	23706177
hsa-miR-3940-5p	MIRT558640	Homo sapiens	CNNM2	54805	Homo sapiens	PAR-CLIP	Functional MTI (Weak)	21572407
hsa-miR-3940-5p	MIRT532216	Homo sapiens	CCDC117	150275	Homo sapiens	PAR-CLIP	Functional MTI (Weak)	22012620
hsa-miR-3940-5p	MIRT483929	Homo sapiens	LCORL	254251	Homo sapiens	PAR-CLIP	Functional MTI (Weak)	23446348
hsa-miR-3940-5p	MIRT615735	Homo sapiens	RIOK3	8780	Homo sapiens	HITS-CLIP	Functional MTI (Weak)	23824327
hsa-miR-3940-5p	MIRT504383	Homo sapiens	HIST1H1C	3006	Homo sapiens	PAR-CLIP	Functional MTI (Weak)	23446348
hsa-miR-3940-5p	MIRT626696	Homo sapiens	ZFP14	57677	Homo sapiens	HITS-CLIP	Functional MTI (Weak)	23824327
hsa-miR-3940-5p	MIRT494542	Homo sapiens	BAK1	578	Homo sapiens	PAR-CLIP	Functional MTI (Weak)	23592263
hsa-miR-3940-5p	MIRT511739	Homo sapiens	HIST1H2BB	3018	Homo sapiens	PAR-CLIP	Functional MTI (Weak)	23446348
hsa-miR-3940-5p	MIRT477577	Homo sapiens	EIF1AD	84285	Homo sapiens	PAR-CLIP	Functional MTI (Weak)	23592263
hsa-miR-3940-5p	MIRT636598	Homo sapiens	DCAF5	8816	Homo sapiens	HITS-CLIP	Functional MTI (Weak)	23824327
hsa-miR-3940-5p	MIRT453466	Homo sapiens	PITPNM3	83394	Homo sapiens	PAR-CLIP	Functional MTI (Weak)	23592263
hsa-miR-3940-5p	MIRT506972	Homo sapiens	HNRNPUL1	11100	Homo sapiens	PAR-CLIP	Functional MTI (Weak)	21572407
hsa-miR-3940-5p	MIRT483929	Homo sapiens	LCORL	254251	Homo sapiens	PAR-CLIP	Functional MTI (Weak)	22012620
hsa-miR-3940-5p	MIRT666306	Homo sapiens	SLC22A3	6581	Homo sapiens	HITS-CLIP	Functional MTI (Weak)	23824327
hsa-miR-3940-5p	MIRT483929	Homo sapiens	LCORL	254251	Homo sapiens	PAR-CLIP	Functional MTI (Weak)	23592263
hsa-miR-3940-5p	MIRT663292	Homo sapiens	TECPR2	9895	Homo sapiens	HITS-CLIP	Functional MTI (Weak)	23824327
hsa-miR-3940-5p	MIRT616070	Homo sapiens	SIX1	6495	Homo sapiens	HITS-CLIP	Functional MTI (Weak)	23824327
hsa-miR-3940-5p	MIRT658337	Homo sapiens	FAM83D	81610	Homo sapiens	HITS-CLIP	Functional MTI (Weak)	23824327
hsa-miR-3940-5p	MIRT511563	Homo sapiens	HIST3H2BB	128312	Homo sapiens	PAR-CLIP	Functional MTI (Weak)	23446348
hsa-miR-3940-5p	MIRT652665	Homo sapiens	TIMELESS	8914	Homo sapiens	HITS-CLIP	Functional MTI (Weak)	23824327
hsa-miR-3940-5p	MIRT700512	Homo sapiens	PTPN14	5784	Homo sapiens	HITS-CLIP	Functional MTI (Weak)	23313552
hsa-miR-3940-5p	MIRT511749	Homo sapiens	HIST1H2BA	255626	Homo sapiens	PAR-CLIP	Functional MTI (Weak)	20371350
hsa-miR-3940-5p	MIRT695206	Homo sapiens	SCAMP3	10067	Homo sapiens	HITS-CLIP	Functional MTI (Weak)	23313552
hsa-miR-3940-5p	MIRT511749	Homo sapiens	HIST1H2BA	255626	Homo sapiens	PAR-CLIP	Functional MTI (Weak)	23446348
hsa-miR-3940-5p	MIRT652135	Homo sapiens	TRPM7	54822	Homo sapiens	HITS-CLIP	Functional MTI (Weak)	23824327
hsa-miR-3940-5p	MIRT360274	Homo sapiens	HIST1H2BE	8344	Homo sapiens	PAR-CLIP	Functional MTI (Weak)	23446348
hsa-miR-3940-5p	MIRT668530	Homo sapiens	ERGIC2	51290	Homo sapiens	HITS-CLIP	Functional MTI (Weak)	23824327
hsa-miR-3940-5p	MIRT504383	Homo sapiens	HIST1H1C	3006	Homo sapiens	PAR-CLIP	Functional MTI (Weak)	20371350
hsa-miR-3940-5p	MIRT105999	Homo sapiens	SDCBP	6386	Homo sapiens	PAR-CLIP	Functional MTI (Weak)	20371350
hsa-miR-3940-5p	MIRT660617	Homo sapiens	ANKS4B	257629	Homo sapiens	HITS-CLIP	Functional MTI (Weak)	23824327
hsa-miR-3940-5p	MIRT482322	Homo sapiens	AGO2	27161	Homo sapiens	PAR-CLIP	Functional MTI (Weak)	23592263
hsa-miR-3940-5p	MIRT065796	Homo sapiens	HOXC8	3224	Homo sapiens	PAR-CLIP	Functional MTI (Weak)	23446348
hsa-miR-3940-5p	MIRT565428	Homo sapiens	SURF4	6836	Homo sapiens	PAR-CLIP	Functional MTI (Weak)	20371350
hsa-miR-3940-5p	MIRT649868	Homo sapiens	SLFN12L	100506736	Homo sapiens	HITS-CLIP	Functional MTI (Weak)	23824327
hsa-miR-3940-5p	MIRT506972	Homo sapiens	HNRNPUL1	11100	Homo sapiens	PAR-CLIP	Functional MTI (Weak)	23446348
hsa-miR-3940-5p	MIRT511698	Homo sapiens	HIST1H2BL	8340	Homo sapiens	PAR-CLIP	Functional MTI (Weak)	20371350
hsa-miR-3940-5p	MIRT506972	Homo sapiens	HNRNPUL1	11100	Homo sapiens	PAR-CLIP	Functional MTI (Weak)	20371350
hsa-miR-3940-5p	MIRT511749	Homo sapiens	HIST1H2BA	255626	Homo sapiens	PAR-CLIP//HITS-CLIP	Functional MTI (Weak)	21572407
hsa-miR-3940-5p	MIRT625122	Homo sapiens	NUP93	9688	Homo sapiens	HITS-CLIP	Functional MTI (Weak)	23824327
hsa-miR-3940-5p	MIRT689701	Homo sapiens	ATXN2	6311	Homo sapiens	HITS-CLIP	Functional MTI (Weak)	23313552
hsa-miR-3940-5p	MIRT469487	Homo sapiens	RDH10	157506	Homo sapiens	PAR-CLIP	Functional MTI (Weak)	23592263
hsa-miR-3940-5p	MIRT701440	Homo sapiens	NFYA	4800	Homo sapiens	HITS-CLIP	Functional MTI (Weak)	23313552
hsa-miR-3940-5p	MIRT468411	Homo sapiens	SETD1B	23067	Homo sapiens	PAR-CLIP	Functional MTI (Weak)	23592263
hsa-miR-3940-5p	MIRT059155	Homo sapiens	TXNIP	10628	Homo sapiens	PAR-CLIP	Functional MTI (Weak)	23446348
hsa-miR-3940-5p	MIRT560682	Homo sapiens	HIST1H1T	3010	Homo sapiens	PAR-CLIP	Functional MTI (Weak)	20371350
hsa-miR-3960	MIRT494751	Homo sapiens	ARC	23237	Homo sapiens	PAR-CLIP	Functional MTI (Weak)	23592263
hsa-miR-3960	MIRT487997	Homo sapiens	RXRB	6257	Homo sapiens	PAR-CLIP	Functional MTI (Weak)	23592263
hsa-miR-3960	MIRT488770	Homo sapiens	FXYD1	5348	Homo sapiens	PAR-CLIP	Functional MTI (Weak)	23592263
hsa-miR-3960	MIRT482995	Homo sapiens	CSTF2	1478	Homo sapiens	PAR-CLIP	Functional MTI (Weak)	20371350
hsa-miR-3960	MIRT490587	Homo sapiens	SLC47A1	55244	Homo sapiens	PAR-CLIP	Functional MTI (Weak)	23592263
hsa-miR-3960	MIRT494210	Homo sapiens	CLIP2	7461	Homo sapiens	PAR-CLIP	Functional MTI (Weak)	23592263
hsa-miR-3960	MIRT491097	Homo sapiens	MSI1	4440	Homo sapiens	PAR-CLIP	Functional MTI (Weak)	23592263
hsa-miR-3960	MIRT488382	Homo sapiens	VAV3	10451	Homo sapiens	PAR-CLIP	Functional MTI (Weak)	23592263
hsa-miR-3960	MIRT441341	Homo sapiens	C19orf26	255057	Homo sapiens	PAR-CLIP	Functional MTI (Weak)	22100165
hsa-miR-3960	MIRT493006	Homo sapiens	NANOS1	340719	Homo sapiens	PAR-CLIP	Functional MTI (Weak)	23592263
hsa-miR-3960	MIRT488555	Homo sapiens	POU3F3	5455	Homo sapiens	PAR-CLIP	Functional MTI (Weak)	23592263
hsa-miR-3960	MIRT574148	Homo sapiens	MARVELD1	83742	Homo sapiens	PAR-CLIP	Functional MTI (Weak)	20371350
hsa-miR-3960	MIRT569544	Homo sapiens	RUNX1	861	Homo sapiens	PAR-CLIP	Functional MTI (Weak)	20371350
hsa-miR-3960	MIRT574048	Homo sapiens	TSPAN10	83882	Homo sapiens	PAR-CLIP	Functional MTI (Weak)	20371350
hsa-miR-3960	MIRT574148	Homo sapiens	MARVELD1	83742	Homo sapiens	HITS-CLIP	Functional MTI (Weak)	19536157
hsa-miR-3960	MIRT488382	Homo sapiens	VAV3	10451	Homo sapiens	HITS-CLIP	Functional MTI (Weak)	21572407
hsa-miR-3960	MIRT488382	Homo sapiens	VAV3	10451	Homo sapiens	HITS-CLIP	Functional MTI (Weak)	23706177
hsa-miR-3960	MIRT484658	Homo sapiens	HOXD3	3232	Homo sapiens	PAR-CLIP	Functional MTI (Weak)	23592263
hsa-miR-3960	MIRT721210	Homo sapiens	RPL14	9045	Homo sapiens	HITS-CLIP	Functional MTI (Weak)	19536157
hsa-miR-3960	MIRT488555	Homo sapiens	POU3F3	5455	Homo sapiens	HITS-CLIP	Functional MTI (Weak)	23706177
hsa-miR-3960	MIRT484658	Homo sapiens	HOXD3	3232	Homo sapiens	PAR-CLIP	Functional MTI (Weak)	20371350
hsa-miR-3960	MIRT487288	Homo sapiens	AGPAT6	137964	Homo sapiens	PAR-CLIP	Functional MTI (Weak)	23592263
hsa-miR-3960	MIRT491823	Homo sapiens	ZBTB7B	51043	Homo sapiens	PAR-CLIP	Functional MTI (Weak)	23592263
hsa-miR-3960	MIRT494108	Homo sapiens	DNAH17	8632	Homo sapiens	PAR-CLIP	Functional MTI (Weak)	23592263
hsa-miR-3960	MIRT501631	Homo sapiens	PIAS4	51588	Homo sapiens	HITS-CLIP	Functional MTI (Weak)	19536157
hsa-miR-3960	MIRT483133	Homo sapiens	BRSK2	9024	Homo sapiens	PAR-CLIP	Functional MTI (Weak)	23592263
hsa-miR-3960	MIRT709260	Homo sapiens	VPREB1	7441	Homo sapiens	HITS-CLIP	Functional MTI (Weak)	19536157
hsa-miR-3960	MIRT457072	Homo sapiens	TOR4A	54863	Homo sapiens	PAR-CLIP	Functional MTI (Weak)	23592263
hsa-miR-3960	MIRT441341	Homo sapiens	C19orf26	255057	Homo sapiens	PAR-CLIP	Functional MTI (Weak)	22012620
hsa-miR-3960	MIRT487288	Homo sapiens	AGPAT6	137964	Homo sapiens	PAR-CLIP	Functional MTI (Weak)	24398324
hsa-miR-3960	MIRT491469	Homo sapiens	HOXB8	3218	Homo sapiens	PAR-CLIP	Functional MTI (Weak)	23592263
hsa-miR-3960	MIRT486050	Homo sapiens	WSCD1	23302	Homo sapiens	PAR-CLIP	Functional MTI (Weak)	20371350
hsa-miR-3960	MIRT483133	Homo sapiens	BRSK2	9024	Homo sapiens	PAR-CLIP	Functional MTI (Weak)	20371350
hsa-miR-3960	MIRT488555	Homo sapiens	POU3F3	5455	Homo sapiens	PAR-CLIP	Functional MTI (Weak)	23446348
hsa-miR-3960	MIRT493974	Homo sapiens	EN1	2019	Homo sapiens	PAR-CLIP	Functional MTI (Weak)	23592263
hsa-miR-3960	MIRT493732	Homo sapiens	GREM2	64388	Homo sapiens	PAR-CLIP	Functional MTI (Weak)	20371350
hsa-miR-3960	MIRT441326	Homo sapiens	NDUFA11	126328	Homo sapiens	PAR-CLIP	Functional MTI (Weak)	22291592
hsa-miR-3960	MIRT491097	Homo sapiens	MSI1	4440	Homo sapiens	PAR-CLIP	Functional MTI (Weak)	24398324
hsa-miR-3960	MIRT572349	Homo sapiens	PCYT2	5833	Homo sapiens	PAR-CLIP	Functional MTI (Weak)	20371350
hsa-miR-3960	MIRT494751	Homo sapiens	ARC	23237	Homo sapiens	PAR-CLIP	Functional MTI (Weak)	22012620
hsa-miR-3960	MIRT487065	Homo sapiens	CLASP1	23332	Homo sapiens	PAR-CLIP	Functional MTI (Weak)	23592263
hsa-miR-3960	MIRT489738	Homo sapiens	GNAI2	2771	Homo sapiens	PAR-CLIP	Functional MTI (Weak)	20371350
hsa-miR-3960	MIRT573129	Homo sapiens	CACNA1B	774	Homo sapiens	PAR-CLIP	Functional MTI (Weak)	20371350
hsa-miR-3960	MIRT441341	Homo sapiens	C19orf26	255057	Homo sapiens	PAR-CLIP	Functional MTI (Weak)	24398324
hsa-miR-3960	MIRT486416	Homo sapiens	PEG10	23089	Homo sapiens	PAR-CLIP	Functional MTI (Weak)	23592263
hsa-miR-3960	MIRT490649	Homo sapiens	FEM1A	55527	Homo sapiens	PAR-CLIP	Functional MTI (Weak)	23592263
hsa-miR-3960	MIRT441326	Homo sapiens	NDUFA11	126328	Homo sapiens	PAR-CLIP	Functional MTI (Weak)	22100165
hsa-miR-3960	MIRT500206	Homo sapiens	MAPK8IP3	23162	Homo sapiens	PAR-CLIP	Functional MTI (Weak)	20371350
hsa-miR-3960	MIRT482995	Homo sapiens	CSTF2	1478	Homo sapiens	PAR-CLIP	Functional MTI (Weak)	23592263
hsa-miR-3960	MIRT490725	Homo sapiens	SLC9A3	6550	Homo sapiens	PAR-CLIP	Functional MTI (Weak)	23592263
hsa-miR-3960	MIRT487065	Homo sapiens	CLASP1	23332	Homo sapiens	PAR-CLIP	Functional MTI (Weak)	20371350
hsa-miR-3960	MIRT488555	Homo sapiens	POU3F3	5455	Homo sapiens	PAR-CLIP	Functional MTI (Weak)	20371350
hsa-miR-3960	MIRT500206	Homo sapiens	MAPK8IP3	23162	Homo sapiens	PAR-CLIP	Functional MTI (Weak)	24398324
hsa-miR-3960	MIRT491990	Homo sapiens	UNK	85451	Homo sapiens	PAR-CLIP	Functional MTI (Weak)	23592263
hsa-miR-3960	MIRT489738	Homo sapiens	GNAI2	2771	Homo sapiens	PAR-CLIP	Functional MTI (Weak)	23592263
hsa-miR-3960	MIRT492557	Homo sapiens	PRX	57716	Homo sapiens	PAR-CLIP	Functional MTI (Weak)	24398324
hsa-miR-3960	MIRT487086	Homo sapiens	C3orf36	80111	Homo sapiens	PAR-CLIP	Functional MTI (Weak)	23592263
hsa-miR-3960	MIRT491709	Homo sapiens	PDZD4	57595	Homo sapiens	PAR-CLIP	Functional MTI (Weak)	23592263
hsa-miR-3960	MIRT491305	Homo sapiens	VGF	7425	Homo sapiens	PAR-CLIP	Functional MTI (Weak)	23592263
hsa-miR-3960	MIRT493974	Homo sapiens	EN1	2019	Homo sapiens	PAR-CLIP	Functional MTI (Weak)	20371350
hsa-miR-3960	MIRT493627	Homo sapiens	HIC2	23119	Homo sapiens	PAR-CLIP	Functional MTI (Weak)	23592263
hsa-miR-3960	MIRT441341	Homo sapiens	C19orf26	255057	Homo sapiens	PAR-CLIP	Functional MTI (Weak)	22291592
hsa-miR-3960	MIRT492557	Homo sapiens	PRX	57716	Homo sapiens	PAR-CLIP	Functional MTI (Weak)	22012620
hsa-miR-3960	MIRT486050	Homo sapiens	WSCD1	23302	Homo sapiens	PAR-CLIP	Functional MTI (Weak)	23592263
hsa-miR-3960	MIRT489940	Homo sapiens	CPLX1	10815	Homo sapiens	PAR-CLIP	Functional MTI (Weak)	23592263
hsa-miR-3960	MIRT490252	Homo sapiens	MFI2	4241	Homo sapiens	PAR-CLIP	Functional MTI (Weak)	23592263
hsa-miR-3960	MIRT492557	Homo sapiens	PRX	57716	Homo sapiens	PAR-CLIP	Functional MTI (Weak)	23592263
hsa-miR-3960	MIRT493732	Homo sapiens	GREM2	64388	Homo sapiens	PAR-CLIP	Functional MTI (Weak)	23592263
hsa-miR-3960	MIRT501631	Homo sapiens	PIAS4	51588	Homo sapiens	PAR-CLIP	Functional MTI (Weak)	24398324
hsa-miR-4252	MIRT682726	Homo sapiens	TVP23C	201158	Homo sapiens	HITS-CLIP	Functional MTI (Weak)	23313552
hsa-miR-4252	MIRT683195	Homo sapiens	PABPC1	26986	Homo sapiens	HITS-CLIP	Functional MTI (Weak)	23706177
hsa-miR-4252	MIRT643929	Homo sapiens	C17orf104	284071	Homo sapiens	HITS-CLIP	Functional MTI (Weak)	23824327
hsa-miR-4252	MIRT607450	Homo sapiens	ZNF543	125919	Homo sapiens	HITS-CLIP	Functional MTI (Weak)	24906430
hsa-miR-4252	MIRT689652	Homo sapiens	RBM23	55147	Homo sapiens	HITS-CLIP	Functional MTI (Weak)	23313552
hsa-miR-4252	MIRT637860	Homo sapiens	SC5D	6309	Homo sapiens	HITS-CLIP	Functional MTI (Weak)	23824327
hsa-miR-4252	MIRT715149	Homo sapiens	EHHADH	1962	Homo sapiens	HITS-CLIP	Functional MTI (Weak)	19536157
hsa-miR-4252	MIRT666861	Homo sapiens	POU2F3	25833	Homo sapiens	HITS-CLIP	Functional MTI (Weak)	23313552
hsa-miR-4252	MIRT621505	Homo sapiens	ZNF695	57116	Homo sapiens	HITS-CLIP	Functional MTI (Weak)	23824327
hsa-miR-4252	MIRT633985	Homo sapiens	SLC35E2	9906	Homo sapiens	HITS-CLIP	Functional MTI (Weak)	23824327
hsa-miR-4252	MIRT638200	Homo sapiens	TAF13	6884	Homo sapiens	HITS-CLIP	Functional MTI (Weak)	23824327
hsa-miR-4252	MIRT689360	Homo sapiens	ZNF101	94039	Homo sapiens	HITS-CLIP	Functional MTI (Weak)	19536157
hsa-miR-4252	MIRT509062	Homo sapiens	PRPF4	9128	Homo sapiens	PAR-CLIP	Functional MTI (Weak)	23446348
hsa-miR-4252	MIRT509062	Homo sapiens	PRPF4	9128	Homo sapiens	PAR-CLIP	Functional MTI (Weak)	20371350
hsa-miR-4252	MIRT697228	Homo sapiens	ZYG11A	440590	Homo sapiens	HITS-CLIP	Functional MTI (Weak)	23313552
hsa-miR-4252	MIRT522881	Homo sapiens	KDELR1	10945	Homo sapiens	PAR-CLIP	Functional MTI (Weak)	23446348
hsa-miR-4252	MIRT701876	Homo sapiens	MPLKIP	136647	Homo sapiens	HITS-CLIP	Functional MTI (Weak)	23313552
hsa-miR-4252	MIRT683132	Homo sapiens	GSR	2936	Homo sapiens	HITS-CLIP	Functional MTI (Weak)	23706177
hsa-miR-4252	MIRT682775	Homo sapiens	ZNF852	285346	Homo sapiens	HITS-CLIP	Functional MTI (Weak)	23706177
hsa-miR-4252	MIRT625046	Homo sapiens	MBD3	53615	Homo sapiens	HITS-CLIP	Functional MTI (Weak)	23824327
hsa-miR-4252	MIRT457971	Homo sapiens	RGS9BP	388531	Homo sapiens	PAR-CLIP	Functional MTI (Weak)	23592263
hsa-miR-4252	MIRT556743	Homo sapiens	KLHL15	80311	Homo sapiens	PAR-CLIP	Functional MTI (Weak)	20371350
hsa-miR-4252	MIRT542816	Homo sapiens	PDE12	201626	Homo sapiens	PAR-CLIP	Functional MTI (Weak)	21572407
hsa-miR-4252	MIRT700964	Homo sapiens	PDK3	5165	Homo sapiens	HITS-CLIP	Functional MTI (Weak)	23313552
hsa-miR-4252	MIRT607902	Homo sapiens	SPRYD4	283377	Homo sapiens	HITS-CLIP	Functional MTI (Weak)	24906430
hsa-miR-4252	MIRT665605	Homo sapiens	TTC39A	22996	Homo sapiens	HITS-CLIP	Functional MTI (Weak)	23824327
hsa-miR-4252	MIRT556743	Homo sapiens	KLHL15	80311	Homo sapiens	PAR-CLIP	Functional MTI (Weak)	21572407
hsa-miR-4252	MIRT523578	Homo sapiens	GGA2	23062	Homo sapiens	HITS-CLIP	Functional MTI (Weak)	19536157
hsa-miR-4252	MIRT483910	Homo sapiens	GNB1L	54584	Homo sapiens	PAR-CLIP	Functional MTI (Weak)	23592263
hsa-miR-4252	MIRT622083	Homo sapiens	SRPX2	27286	Homo sapiens	HITS-CLIP	Functional MTI (Weak)	23824327
hsa-miR-4252	MIRT663044	Homo sapiens	SLC16A4	9122	Homo sapiens	HITS-CLIP	Functional MTI (Weak)	23824327
hsa-miR-4252	MIRT710079	Homo sapiens	BEND3	57673	Homo sapiens	HITS-CLIP	Functional MTI (Weak)	19536157
hsa-miR-4252	MIRT681431	Homo sapiens	LRTOMT	220074	Homo sapiens	HITS-CLIP	Functional MTI (Weak)	23706177
hsa-miR-4252	MIRT519251	Homo sapiens	PLA2G12A	81579	Homo sapiens	PAR-CLIP	Functional MTI (Weak)	23446348
hsa-miR-4252	MIRT497029	Homo sapiens	HOXA13	3209	Homo sapiens	PAR-CLIP	Functional MTI (Weak)	22291592
hsa-miR-4252	MIRT519555	Homo sapiens	AQR	9716	Homo sapiens	PAR-CLIP	Functional MTI (Weak)	23446348
hsa-miR-4252	MIRT515291	Homo sapiens	C4orf3	401152	Homo sapiens	PAR-CLIP	Functional MTI (Weak)	23446348
hsa-miR-4252	MIRT666544	Homo sapiens	RNF115	27246	Homo sapiens	HITS-CLIP	Functional MTI (Weak)	23824327
hsa-miR-4252	MIRT509907	Homo sapiens	NIPAL1	152519	Homo sapiens	PAR-CLIP	Functional MTI (Weak)	23446348
hsa-miR-4252	MIRT631718	Homo sapiens	RNASEH2B	79621	Homo sapiens	HITS-CLIP	Functional MTI (Weak)	23824327
hsa-miR-4252	MIRT521101	Homo sapiens	SLC1A5	6510	Homo sapiens	PAR-CLIP	Functional MTI (Weak)	23446348
hsa-miR-4252	MIRT675480	Homo sapiens	VEGFC	7424	Homo sapiens	HITS-CLIP	Functional MTI (Weak)	23824327
hsa-miR-4252	MIRT554091	Homo sapiens	SMU1	55234	Homo sapiens	PAR-CLIP	Functional MTI (Weak)	21572407
hsa-miR-4252	MIRT519604	Homo sapiens	ZNF791	163049	Homo sapiens	PAR-CLIP	Functional MTI (Weak)	23446348
hsa-miR-4252	MIRT078397	Homo sapiens	DCAF7	10238	Homo sapiens	PAR-CLIP	Functional MTI (Weak)	20371350
hsa-miR-4252	MIRT684344	Homo sapiens	IFIT3	3437	Homo sapiens	HITS-CLIP	Functional MTI (Weak)	23313552
hsa-miR-4252	MIRT517700	Homo sapiens	PPIP5K2	23262	Homo sapiens	PAR-CLIP	Functional MTI (Weak)	23446348
hsa-miR-4252	MIRT708325	Homo sapiens	DYNLL2	140735	Homo sapiens	HITS-CLIP	Functional MTI (Weak)	19536157
hsa-miR-4252	MIRT650219	Homo sapiens	SIGLEC9	27180	Homo sapiens	HITS-CLIP	Functional MTI (Weak)	19536157
hsa-miR-4252	MIRT617979	Homo sapiens	ZNF234	10780	Homo sapiens	HITS-CLIP	Functional MTI (Weak)	23824327
hsa-miR-4252	MIRT675627	Homo sapiens	HACE1	57531	Homo sapiens	HITS-CLIP	Functional MTI (Weak)	23824327
hsa-miR-4252	MIRT717741	Homo sapiens	MYLK	4638	Homo sapiens	HITS-CLIP	Functional MTI (Weak)	19536157
hsa-miR-4252	MIRT625507	Homo sapiens	PPAPDC1A	196051	Homo sapiens	HITS-CLIP	Functional MTI (Weak)	23824327
hsa-miR-4252	MIRT519203	Homo sapiens	F2RL3	9002	Homo sapiens	PAR-CLIP	Functional MTI (Weak)	23446348
hsa-miR-4252	MIRT519082	Homo sapiens	CRISPLD2	83716	Homo sapiens	PAR-CLIP	Functional MTI (Weak)	23446348
hsa-miR-4252	MIRT715821	Homo sapiens	ZNF598	90850	Homo sapiens	HITS-CLIP	Functional MTI (Weak)	19536157
hsa-miR-4252	MIRT665769	Homo sapiens	TMEM33	55161	Homo sapiens	HITS-CLIP	Functional MTI (Weak)	23824327
hsa-miR-4252	MIRT705855	Homo sapiens	AFF3	3899	Homo sapiens	HITS-CLIP	Functional MTI (Weak)	23313552
hsa-miR-4252	MIRT519065	Homo sapiens	KCNK6	9424	Homo sapiens	PAR-CLIP	Functional MTI (Weak)	23446348
hsa-miR-4252	MIRT682775	Homo sapiens	ZNF852	285346	Homo sapiens	HITS-CLIP	Functional MTI (Weak)	23313552
hsa-miR-4252	MIRT257936	Homo sapiens	GIGYF1	64599	Homo sapiens	PAR-CLIP	Functional MTI (Weak)	21572407
hsa-miR-4252	MIRT712420	Homo sapiens	MACROD2	140733	Homo sapiens	HITS-CLIP	Functional MTI (Weak)	19536157
hsa-miR-4252	MIRT498135	Homo sapiens	KIAA1671	85379	Homo sapiens	PAR-CLIP	Functional MTI (Weak)	22291592
hsa-miR-4252	MIRT664594	Homo sapiens	HSD17B12	51144	Homo sapiens	HITS-CLIP	Functional MTI (Weak)	23313552
hsa-miR-4252	MIRT624100	Homo sapiens	DNAJC16	23341	Homo sapiens	HITS-CLIP	Functional MTI (Weak)	23824327
hsa-miR-4252	MIRT457699	Homo sapiens	ZNF587	84914	Homo sapiens	PAR-CLIP	Functional MTI (Weak)	23592263
hsa-miR-4252	MIRT638079	Homo sapiens	ZNF652	22834	Homo sapiens	HITS-CLIP	Functional MTI (Weak)	23824327
hsa-miR-4252	MIRT511533	Homo sapiens	HMGB1	3146	Homo sapiens	PAR-CLIP	Functional MTI (Weak)	21572407
hsa-miR-4252	MIRT454565	Homo sapiens	NT5DC3	51559	Homo sapiens	PAR-CLIP	Functional MTI (Weak)	23592263
hsa-miR-4252	MIRT620529	Homo sapiens	AVPR1A	552	Homo sapiens	HITS-CLIP	Functional MTI (Weak)	23824327
hsa-miR-4252	MIRT622759	Homo sapiens	PGM3	5238	Homo sapiens	HITS-CLIP	Functional MTI (Weak)	23824327
hsa-miR-4252	MIRT524368	Homo sapiens	CREB1	1385	Homo sapiens	PAR-CLIP	Functional MTI (Weak)	23446348
hsa-miR-4252	MIRT617720	Homo sapiens	TRAPPC2	6399	Homo sapiens	HITS-CLIP	Functional MTI (Weak)	23824327
hsa-miR-4252	MIRT688884	Homo sapiens	C3orf70	285382	Homo sapiens	HITS-CLIP	Functional MTI (Weak)	23313552
hsa-miR-4252	MIRT633100	Homo sapiens	CBX5	23468	Homo sapiens	HITS-CLIP	Functional MTI (Weak)	23824327
hsa-miR-4252	MIRT540482	Homo sapiens	BLOC1S4	55330	Homo sapiens	PAR-CLIP	Functional MTI (Weak)	21572407
hsa-miR-4252	MIRT661087	Homo sapiens	TMEM145	284339	Homo sapiens	HITS-CLIP	Functional MTI (Weak)	23824327
hsa-miR-4252	MIRT541799	Homo sapiens	DUSP28	285193	Homo sapiens	PAR-CLIP	Functional MTI (Weak)	21572407
hsa-miR-4252	MIRT540755	Homo sapiens	UTP6	55813	Homo sapiens	PAR-CLIP	Functional MTI (Weak)	21572407
hsa-miR-4252	MIRT651711	Homo sapiens	VGLL3	389136	Homo sapiens	HITS-CLIP	Functional MTI (Weak)	23824327
hsa-miR-4252	MIRT661170	Homo sapiens	S1PR2	9294	Homo sapiens	HITS-CLIP	Functional MTI (Weak)	23824327
hsa-miR-4252	MIRT540736	Homo sapiens	FN3KRP	79672	Homo sapiens	PAR-CLIP	Functional MTI (Weak)	21572407
hsa-miR-4252	MIRT458497	Homo sapiens	MARVELD2	153562	Homo sapiens	PAR-CLIP	Functional MTI (Weak)	23592263
hsa-miR-4252	MIRT699529	Homo sapiens	SIX4	51804	Homo sapiens	HITS-CLIP	Functional MTI (Weak)	23313552
hsa-miR-4252	MIRT515353	Homo sapiens	TRPM1	4308	Homo sapiens	PAR-CLIP	Functional MTI (Weak)	23446348
hsa-miR-4252	MIRT665253	Homo sapiens	ZNF286B	729288	Homo sapiens	HITS-CLIP	Functional MTI (Weak)	23824327
hsa-miR-4252	MIRT665829	Homo sapiens	TIMELESS	8914	Homo sapiens	HITS-CLIP	Functional MTI (Weak)	23824327
hsa-miR-4252	MIRT091309	Homo sapiens	ABCF3	55324	Homo sapiens	HITS-CLIP	Functional MTI (Weak)	23824327
hsa-miR-4252	MIRT712034	Homo sapiens	TRIP13	9319	Homo sapiens	HITS-CLIP	Functional MTI (Weak)	19536157
hsa-miR-4252	MIRT514907	Homo sapiens	DMKN	93099	Homo sapiens	PAR-CLIP	Functional MTI (Weak)	23446348
hsa-miR-4252	MIRT619572	Homo sapiens	ATAT1	79969	Homo sapiens	HITS-CLIP	Functional MTI (Weak)	23824327
hsa-miR-4252	MIRT717853	Homo sapiens	ALDH5A1	7915	Homo sapiens	HITS-CLIP	Functional MTI (Weak)	19536157
hsa-miR-4252	MIRT619044	Homo sapiens	CASS4	57091	Homo sapiens	HITS-CLIP	Functional MTI (Weak)	23824327
hsa-miR-4252	MIRT659356	Homo sapiens	CRKL	1399	Homo sapiens	HITS-CLIP	Functional MTI (Weak)	23824327
hsa-miR-4252	MIRT608923	Homo sapiens	REXO2	25996	Homo sapiens	HITS-CLIP	Functional MTI (Weak)	23824327
hsa-miR-4252	MIRT637470	Homo sapiens	DEFB105B	504180	Homo sapiens	HITS-CLIP	Functional MTI (Weak)	23313552
hsa-miR-4252	MIRT672486	Homo sapiens	FUS	2521	Homo sapiens	HITS-CLIP	Functional MTI (Weak)	23824327
hsa-miR-4252	MIRT696104	Homo sapiens	SETD1A	9739	Homo sapiens	HITS-CLIP	Functional MTI (Weak)	23313552
hsa-miR-4252	MIRT662268	Homo sapiens	OR51E2	81285	Homo sapiens	HITS-CLIP	Functional MTI (Weak)	23824327
hsa-miR-4252	MIRT694318	Homo sapiens	NLRP9	338321	Homo sapiens	HITS-CLIP	Functional MTI (Weak)	23313552
hsa-miR-4252	MIRT524431	Homo sapiens	CNKSR3	154043	Homo sapiens	PAR-CLIP	Functional MTI (Weak)	23446348
hsa-miR-4252	MIRT697796	Homo sapiens	UBXN2A	165324	Homo sapiens	HITS-CLIP	Functional MTI (Weak)	23313552
hsa-miR-4252	MIRT645571	Homo sapiens	TACR2	6865	Homo sapiens	HITS-CLIP	Functional MTI (Weak)	23824327
hsa-miR-4252	MIRT542518	Homo sapiens	PTK6	5753	Homo sapiens	PAR-CLIP	Functional MTI (Weak)	21572407
hsa-miR-4252	MIRT695403	Homo sapiens	ADH5	128	Homo sapiens	HITS-CLIP	Functional MTI (Weak)	23313552
hsa-miR-4252	MIRT698771	Homo sapiens	STK4	6789	Homo sapiens	HITS-CLIP	Functional MTI (Weak)	23313552
hsa-miR-4252	MIRT715170	Homo sapiens	MAPK14	1432	Homo sapiens	HITS-CLIP	Functional MTI (Weak)	19536157
hsa-miR-4252	MIRT471830	Homo sapiens	NUFIP2	57532	Homo sapiens	PAR-CLIP	Functional MTI (Weak)	23592263
hsa-miR-4252	MIRT693767	Homo sapiens	ZNF383	163087	Homo sapiens	HITS-CLIP	Functional MTI (Weak)	23313552
hsa-miR-4252	MIRT480757	Homo sapiens	BMP3	651	Homo sapiens	PAR-CLIP	Functional MTI (Weak)	23592263
hsa-miR-4252	MIRT638713	Homo sapiens	FUT11	170384	Homo sapiens	HITS-CLIP	Functional MTI (Weak)	23824327
hsa-miR-4252	MIRT713309	Homo sapiens	SNRNP25	79622	Homo sapiens	HITS-CLIP	Functional MTI (Weak)	19536157
hsa-miR-4252	MIRT620994	Homo sapiens	C19orf52	90580	Homo sapiens	HITS-CLIP	Functional MTI (Weak)	23824327
hsa-miR-4252	MIRT667250	Homo sapiens	NEK9	91754	Homo sapiens	HITS-CLIP	Functional MTI (Weak)	23824327
hsa-miR-4252	MIRT638850	Homo sapiens	CLMP	79827	Homo sapiens	HITS-CLIP	Functional MTI (Weak)	23824327
hsa-miR-4252	MIRT669036	Homo sapiens	CHEK1	1111	Homo sapiens	HITS-CLIP	Functional MTI (Weak)	23824327
hsa-miR-4252	MIRT636250	Homo sapiens	SEC63	11231	Homo sapiens	HITS-CLIP	Functional MTI (Weak)	23824327
hsa-miR-4252	MIRT520583	Homo sapiens	TMEM59	9528	Homo sapiens	PAR-CLIP	Functional MTI (Weak)	23446348
hsa-miR-4252	MIRT666600	Homo sapiens	REEP3	221035	Homo sapiens	HITS-CLIP	Functional MTI (Weak)	23824327
hsa-miR-4252	MIRT517719	Homo sapiens	KIF1C	10749	Homo sapiens	PAR-CLIP	Functional MTI (Weak)	23446348
hsa-miR-4252	MIRT682963	Homo sapiens	CD96	10225	Homo sapiens	HITS-CLIP	Functional MTI (Weak)	23706177
hsa-miR-4252	MIRT473012	Homo sapiens	MRPS14	63931	Homo sapiens	PAR-CLIP	Functional MTI (Weak)	23592263
hsa-miR-4252	MIRT468724	Homo sapiens	SDC4	6385	Homo sapiens	PAR-CLIP	Functional MTI (Weak)	23592263
hsa-miR-4252	MIRT511533	Homo sapiens	HMGB1	3146	Homo sapiens	PAR-CLIP	Functional MTI (Weak)	23446348
hsa-miR-4252	MIRT629037	Homo sapiens	KLLN	100144748	Homo sapiens	HITS-CLIP	Functional MTI (Weak)	23824327
hsa-miR-4252	MIRT516529	Homo sapiens	MIXL1	83881	Homo sapiens	PAR-CLIP	Functional MTI (Weak)	23446348
hsa-miR-4252	MIRT679558	Homo sapiens	LIN9	286826	Homo sapiens	HITS-CLIP	Functional MTI (Weak)	23824327
hsa-miR-4252	MIRT689360	Homo sapiens	ZNF101	94039	Homo sapiens	HITS-CLIP	Functional MTI (Weak)	23313552
hsa-miR-4252	MIRT516604	Homo sapiens	TRIM58	25893	Homo sapiens	HITS-CLIP	Functional MTI (Weak)	23313552
hsa-miR-4252	MIRT523415	Homo sapiens	GPR157	80045	Homo sapiens	PAR-CLIP	Functional MTI (Weak)	23446348
hsa-miR-4252	MIRT635210	Homo sapiens	ZNF286A	57335	Homo sapiens	HITS-CLIP	Functional MTI (Weak)	23706177
hsa-miR-4252	MIRT714071	Homo sapiens	RUNDC3B	154661	Homo sapiens	HITS-CLIP	Functional MTI (Weak)	19536157
hsa-miR-4252	MIRT626763	Homo sapiens	CDC14B	8555	Homo sapiens	HITS-CLIP	Functional MTI (Weak)	23824327
hsa-miR-4252	MIRT531826	Homo sapiens	MTPAP	55149	Homo sapiens	PAR-CLIP	Functional MTI (Weak)	22012620
hsa-miR-4252	MIRT617720	Homo sapiens	TRAPPC2	6399	Homo sapiens	HITS-CLIP	Functional MTI (Weak)	23313552
hsa-miR-4252	MIRT668017	Homo sapiens	HAUS3	79441	Homo sapiens	HITS-CLIP	Functional MTI (Weak)	23824327
hsa-miR-4252	MIRT664314	Homo sapiens	CD209	30835	Homo sapiens	HITS-CLIP	Functional MTI (Weak)	23824327
hsa-miR-4252	MIRT617353	Homo sapiens	MELK	9833	Homo sapiens	HITS-CLIP	Functional MTI (Weak)	23824327
hsa-miR-4252	MIRT685489	Homo sapiens	CACNG8	59283	Homo sapiens	HITS-CLIP	Functional MTI (Weak)	23313552
hsa-miR-4252	MIRT065915	Homo sapiens	RAB5B	5869	Homo sapiens	PAR-CLIP	Functional MTI (Weak)	21572407
hsa-miR-4252	MIRT689302	Homo sapiens	C5AR2	27202	Homo sapiens	HITS-CLIP	Functional MTI (Weak)	23313552
hsa-miR-4252	MIRT689766	Homo sapiens	CCDC38	120935	Homo sapiens	HITS-CLIP	Functional MTI (Weak)	23313552
hsa-miR-4252	MIRT515621	Homo sapiens	ISY1	57461	Homo sapiens	PAR-CLIP	Functional MTI (Weak)	23446348
hsa-miR-4252	MIRT627906	Homo sapiens	OCIAD2	132299	Homo sapiens	HITS-CLIP	Functional MTI (Weak)	23824327
hsa-miR-4252	MIRT691386	Homo sapiens	ATP13A4	84239	Homo sapiens	HITS-CLIP	Functional MTI (Weak)	23313552
hsa-miR-4252	MIRT687687	Homo sapiens	LIMD1	8994	Homo sapiens	HITS-CLIP	Functional MTI (Weak)	23313552
hsa-miR-4252	MIRT664037	Homo sapiens	RPL27A	6157	Homo sapiens	HITS-CLIP	Functional MTI (Weak)	23824327
hsa-miR-4252	MIRT628624	Homo sapiens	CCT4	10575	Homo sapiens	HITS-CLIP	Functional MTI (Weak)	23824327
hsa-miR-4252	MIRT683515	Homo sapiens	C11orf54	28970	Homo sapiens	HITS-CLIP	Functional MTI (Weak)	23313552
hsa-miR-4252	MIRT703978	Homo sapiens	EMC1	23065	Homo sapiens	HITS-CLIP	Functional MTI (Weak)	23313552
hsa-miR-4252	MIRT498409	Homo sapiens	TXNDC16	57544	Homo sapiens	PAR-CLIP	Functional MTI (Weak)	22291592
hsa-miR-4252	MIRT521168	Homo sapiens	SDHAF1	644096	Homo sapiens	PAR-CLIP	Functional MTI (Weak)	23446348
hsa-miR-4252	MIRT668605	Homo sapiens	EHD4	30844	Homo sapiens	HITS-CLIP	Functional MTI (Weak)	23824327
hsa-miR-4252	MIRT518335	Homo sapiens	ZNF563	147837	Homo sapiens	PAR-CLIP	Functional MTI (Weak)	23446348
hsa-miR-4252	MIRT542168	Homo sapiens	SSTR2	6752	Homo sapiens	PAR-CLIP	Functional MTI (Weak)	21572407
hsa-miR-4252	MIRT514907	Homo sapiens	DMKN	93099	Homo sapiens	PAR-CLIP	Functional MTI (Weak)	21572407
hsa-miR-4252	MIRT607388	Homo sapiens	LANCL3	347404	Homo sapiens	HITS-CLIP	Functional MTI (Weak)	24906430
hsa-miR-4252	MIRT668693	Homo sapiens	DNAL1	83544	Homo sapiens	HITS-CLIP	Functional MTI (Weak)	23824327
hsa-miR-4252	MIRT677911	Homo sapiens	HIST1H2BN	8341	Homo sapiens	HITS-CLIP	Functional MTI (Weak)	23824327
hsa-miR-4252	MIRT514731	Homo sapiens	EIF3F	8665	Homo sapiens	PAR-CLIP	Functional MTI (Weak)	23446348
hsa-miR-4252	MIRT619669	Homo sapiens	CYP1A2	1544	Homo sapiens	HITS-CLIP	Functional MTI (Weak)	23824327
hsa-miR-4252	MIRT693437	Homo sapiens	TPGS1	91978	Homo sapiens	HITS-CLIP	Functional MTI (Weak)	23313552
hsa-miR-4252	MIRT626797	Homo sapiens	CSE1L	1434	Homo sapiens	HITS-CLIP	Functional MTI (Weak)	23824327
hsa-miR-4252	MIRT523578	Homo sapiens	GGA2	23062	Homo sapiens	PAR-CLIP	Functional MTI (Weak)	23446348
hsa-miR-4252	MIRT715293	Homo sapiens	MAPK1	5594	Homo sapiens	HITS-CLIP	Functional MTI (Weak)	19536157
hsa-miR-4252	MIRT715945	Homo sapiens	NUP93	9688	Homo sapiens	HITS-CLIP	Functional MTI (Weak)	19536157
hsa-miR-4252	MIRT689224	Homo sapiens	RPS19	6223	Homo sapiens	HITS-CLIP	Functional MTI (Weak)	23313552
hsa-miR-4252	MIRT663469	Homo sapiens	POFUT2	23275	Homo sapiens	HITS-CLIP	Functional MTI (Weak)	23824327
hsa-miR-4252	MIRT666885	Homo sapiens	POLA2	23649	Homo sapiens	HITS-CLIP	Functional MTI (Weak)	23824327
hsa-miR-4252	MIRT664037	Homo sapiens	RPL27A	6157	Homo sapiens	HITS-CLIP	Functional MTI (Weak)	23706177
hsa-miR-4252	MIRT643681	Homo sapiens	AMER3	205147	Homo sapiens	HITS-CLIP	Functional MTI (Weak)	23824327
hsa-miR-4252	MIRT509072	Homo sapiens	MED18	54797	Homo sapiens	PAR-CLIP	Functional MTI (Weak)	23446348
hsa-miR-4252	MIRT468397	Homo sapiens	SETD3	84193	Homo sapiens	PAR-CLIP	Functional MTI (Weak)	23592263
hsa-miR-4252	MIRT683431	Homo sapiens	ZNF878	729747	Homo sapiens	HITS-CLIP	Functional MTI (Weak)	23313552
hsa-miR-4252	MIRT524959	Homo sapiens	AGO3	192669	Homo sapiens	PAR-CLIP	Functional MTI (Weak)	23446348
hsa-miR-4252	MIRT664454	Homo sapiens	BBS5	129880	Homo sapiens	HITS-CLIP	Functional MTI (Weak)	23824327
hsa-miR-4252	MIRT697480	Homo sapiens	ZBTB8B	728116	Homo sapiens	HITS-CLIP	Functional MTI (Weak)	23313552
hsa-miR-4252	MIRT636560	Homo sapiens	EPB41	2035	Homo sapiens	HITS-CLIP	Functional MTI (Weak)	23824327
hsa-miR-4252	MIRT678788	Homo sapiens	NUPL2	11097	Homo sapiens	HITS-CLIP	Functional MTI (Weak)	23824327
hsa-miR-4252	MIRT078397	Homo sapiens	DCAF7	10238	Homo sapiens	PAR-CLIP	Functional MTI (Weak)	23446348
hsa-miR-4252	MIRT608923	Homo sapiens	REXO2	25996	Homo sapiens	HITS-CLIP	Functional MTI (Weak)	24906430
hsa-miR-4252	MIRT683039	Homo sapiens	TRIM68	55128	Homo sapiens	HITS-CLIP	Functional MTI (Weak)	23706177
hsa-miR-4252	MIRT690936	Homo sapiens	GLG1	2734	Homo sapiens	HITS-CLIP	Functional MTI (Weak)	23313552
hsa-miR-4252	MIRT498409	Homo sapiens	TXNDC16	57544	Homo sapiens	HITS-CLIP	Functional MTI (Weak)	23824327
hsa-miR-4252	MIRT635210	Homo sapiens	ZNF286A	57335	Homo sapiens	HITS-CLIP	Functional MTI (Weak)	23824327
hsa-miR-4252	MIRT617485	Homo sapiens	ALG9	79796	Homo sapiens	HITS-CLIP	Functional MTI (Weak)	23824327
hsa-miR-4252	MIRT690936	Homo sapiens	GLG1	2734	Homo sapiens	HITS-CLIP	Functional MTI (Weak)	19536157
hsa-miR-4252	MIRT701217	Homo sapiens	ORAI2	80228	Homo sapiens	HITS-CLIP	Functional MTI (Weak)	23313552
hsa-miR-4252	MIRT623129	Homo sapiens	NDUFC2	4718	Homo sapiens	HITS-CLIP	Functional MTI (Weak)	23824327
hsa-miR-4252	MIRT664594	Homo sapiens	HSD17B12	51144	Homo sapiens	HITS-CLIP	Functional MTI (Weak)	23824327
hsa-miR-4252	MIRT480757	Homo sapiens	BMP3	651	Homo sapiens	HITS-CLIP	Functional MTI (Weak)	23824327
hsa-miR-4252	MIRT682726	Homo sapiens	TVP23C	201158	Homo sapiens	HITS-CLIP	Functional MTI (Weak)	23706177
hsa-miR-4252	MIRT696408	Homo sapiens	DOCK7	85440	Homo sapiens	HITS-CLIP	Functional MTI (Weak)	23313552
hsa-miR-4252	MIRT682997	Homo sapiens	MUC20	200958	Homo sapiens	HITS-CLIP	Functional MTI (Weak)	23706177
hsa-miR-4252	MIRT516604	Homo sapiens	TRIM58	25893	Homo sapiens	PAR-CLIP	Functional MTI (Weak)	23446348
hsa-miR-4252	MIRT687637	Homo sapiens	LRIF1	55791	Homo sapiens	HITS-CLIP	Functional MTI (Weak)	23313552
hsa-miR-4252	MIRT708332	Homo sapiens	DERL2	51009	Homo sapiens	HITS-CLIP	Functional MTI (Weak)	19536157
hsa-miR-4252	MIRT607410	Homo sapiens	MCTS1	28985	Homo sapiens	HITS-CLIP	Functional MTI (Weak)	24906430
hsa-miR-4252	MIRT512191	Homo sapiens	C1orf50	79078	Homo sapiens	PAR-CLIP	Functional MTI (Weak)	23446348
hsa-miR-4252	MIRT721899	Homo sapiens	IL6ST	3572	Homo sapiens	HITS-CLIP	Functional MTI (Weak)	19536157
hsa-miR-4252	MIRT523792	Homo sapiens	FAM63B	54629	Homo sapiens	PAR-CLIP	Functional MTI (Weak)	23446348
hsa-miR-4252	MIRT648976	Homo sapiens	ACAD8	27034	Homo sapiens	HITS-CLIP	Functional MTI (Weak)	23824327
hsa-miR-4252	MIRT669152	Homo sapiens	CCNG1	900	Homo sapiens	HITS-CLIP	Functional MTI (Weak)	23824327
hsa-miR-4252	MIRT698538	Homo sapiens	TFRC	7037	Homo sapiens	HITS-CLIP	Functional MTI (Weak)	23313552
hsa-miR-4252	MIRT522862	Homo sapiens	KIAA1551	55196	Homo sapiens	PAR-CLIP	Functional MTI (Weak)	23446348
hsa-miR-4252	MIRT617979	Homo sapiens	ZNF234	10780	Homo sapiens	HITS-CLIP	Functional MTI (Weak)	23313552
hsa-miR-4252	MIRT682858	Homo sapiens	CDNF	441549	Homo sapiens	HITS-CLIP	Functional MTI (Weak)	23706177
hsa-miR-4252	MIRT463759	Homo sapiens	YPEL2	388403	Homo sapiens	PAR-CLIP	Functional MTI (Weak)	23592263
hsa-miR-4252	MIRT617668	Homo sapiens	RSRC1	51319	Homo sapiens	HITS-CLIP	Functional MTI (Weak)	23824327
hsa-miR-4252	MIRT715863	Homo sapiens	KIAA0101	9768	Homo sapiens	HITS-CLIP	Functional MTI (Weak)	19536157
hsa-miR-4252	MIRT710084	Homo sapiens	S100A9	6280	Homo sapiens	HITS-CLIP	Functional MTI (Weak)	19536157
hsa-miR-4252	MIRT643372	Homo sapiens	TRIM16L	147166	Homo sapiens	HITS-CLIP	Functional MTI (Weak)	23824327
hsa-miR-4252	MIRT521080	Homo sapiens	SLC25A15	10166	Homo sapiens	PAR-CLIP	Functional MTI (Weak)	23446348
hsa-miR-4252	MIRT650219	Homo sapiens	SIGLEC9	27180	Homo sapiens	HITS-CLIP	Functional MTI (Weak)	23824327
hsa-miR-4252	MIRT637502	Homo sapiens	DEFB105A	245908	Homo sapiens	HITS-CLIP	Functional MTI (Weak)	23824327
hsa-miR-4252	MIRT461952	Homo sapiens	C3	718	Homo sapiens	PAR-CLIP	Functional MTI (Weak)	23446348
hsa-miR-4252	MIRT458578	Homo sapiens	TCOF1	6949	Homo sapiens	PAR-CLIP	Functional MTI (Weak)	23592263
hsa-miR-4252	MIRT709473	Homo sapiens	FAXC	84553	Homo sapiens	HITS-CLIP	Functional MTI (Weak)	19536157
hsa-miR-4252	MIRT535459	Homo sapiens	PCMTD1	115294	Homo sapiens	PAR-CLIP	Functional MTI (Weak)	22012620
hsa-miR-4252	MIRT515372	Homo sapiens	IPP	3652	Homo sapiens	PAR-CLIP	Functional MTI (Weak)	23446348
hsa-miR-4252	MIRT669043	Homo sapiens	CHAF1B	8208	Homo sapiens	HITS-CLIP	Functional MTI (Weak)	23824327
hsa-miR-4252	MIRT681851	Homo sapiens	SIAE	54414	Homo sapiens	HITS-CLIP	Functional MTI (Weak)	23706177
hsa-miR-4252	MIRT458244	Homo sapiens	SLC9A7	84679	Homo sapiens	PAR-CLIP	Functional MTI (Weak)	23592263
hsa-miR-4252	MIRT712215	Homo sapiens	S1PR1	1901	Homo sapiens	HITS-CLIP	Functional MTI (Weak)	19536157
hsa-miR-4252	MIRT700370	Homo sapiens	RAB33B	83452	Homo sapiens	HITS-CLIP	Functional MTI (Weak)	23313552
hsa-miR-4252	MIRT664105	Homo sapiens	FUT1	2523	Homo sapiens	HITS-CLIP	Functional MTI (Weak)	23824327
hsa-miR-4252	MIRT696164	Homo sapiens	TIPIN	54962	Homo sapiens	HITS-CLIP	Functional MTI (Weak)	23313552
hsa-miR-4252	MIRT514827	Homo sapiens	C5orf45	51149	Homo sapiens	PAR-CLIP	Functional MTI (Weak)	23446348
hsa-miR-4252	MIRT651878	Homo sapiens	UGGT1	56886	Homo sapiens	HITS-CLIP	Functional MTI (Weak)	23824327
hsa-miR-4252	MIRT461952	Homo sapiens	C3	718	Homo sapiens	PAR-CLIP	Functional MTI (Weak)	23592263
hsa-miR-4252	MIRT607743	Homo sapiens	ANGPT4	51378	Homo sapiens	HITS-CLIP	Functional MTI (Weak)	24906430
hsa-miR-4252	MIRT710182	Homo sapiens	DYRK3	8444	Homo sapiens	HITS-CLIP	Functional MTI (Weak)	19536157
hsa-miR-4252	MIRT518622	Homo sapiens	STAR	6770	Homo sapiens	PAR-CLIP	Functional MTI (Weak)	23446348
hsa-miR-4252	MIRT617043	Homo sapiens	ZNF610	162963	Homo sapiens	HITS-CLIP	Functional MTI (Weak)	23824327
hsa-miR-4252	MIRT524586	Homo sapiens	CALCOCO2	10241	Homo sapiens	PAR-CLIP	Functional MTI (Weak)	23446348
hsa-miR-4252	MIRT657731	Homo sapiens	GOSR1	9527	Homo sapiens	HITS-CLIP	Functional MTI (Weak)	23824327
hsa-miR-4252	MIRT617090	Homo sapiens	ZNF43	7594	Homo sapiens	HITS-CLIP	Functional MTI (Weak)	23824327
hsa-miR-4252	MIRT460490	Homo sapiens	FAM105A	54491	Homo sapiens	PAR-CLIP	Functional MTI (Weak)	23592263
hsa-miR-4252	MIRT618731	Homo sapiens	HIST1H2AH	85235	Homo sapiens	HITS-CLIP	Functional MTI (Weak)	23824327
hsa-miR-4252	MIRT571241	Homo sapiens	FADS6	283985	Homo sapiens	PAR-CLIP	Functional MTI (Weak)	20371350
hsa-miR-4252	MIRT683066	Homo sapiens	NUP205	23165	Homo sapiens	HITS-CLIP	Functional MTI (Weak)	23706177
hsa-miR-4252	MIRT694794	Homo sapiens	STX4	6810	Homo sapiens	HITS-CLIP	Functional MTI (Weak)	23313552
hsa-miR-4252	MIRT665213	Homo sapiens	RBM22	55696	Homo sapiens	HITS-CLIP	Functional MTI (Weak)	23824327
hsa-miR-4252	MIRT484451	Homo sapiens	MRPL3	11222	Homo sapiens	PAR-CLIP	Functional MTI (Weak)	23592263
hsa-miR-4252	MIRT637470	Homo sapiens	DEFB105B	504180	Homo sapiens	HITS-CLIP	Functional MTI (Weak)	23824327
hsa-miR-4252	MIRT723418	Homo sapiens	FAM208B	54906	Homo sapiens	HITS-CLIP	Functional MTI (Weak)	19536157
hsa-miR-4252	MIRT690594	Homo sapiens	C17orf105	284067	Homo sapiens	HITS-CLIP	Functional MTI (Weak)	23313552
hsa-miR-4252	MIRT518838	Homo sapiens	NEK8	284086	Homo sapiens	PAR-CLIP	Functional MTI (Weak)	23446348
hsa-miR-4252	MIRT520708	Homo sapiens	TMCO1	54499	Homo sapiens	PAR-CLIP	Functional MTI (Weak)	23446348
hsa-miR-4252	MIRT716131	Homo sapiens	THOC5	8563	Homo sapiens	HITS-CLIP	Functional MTI (Weak)	19536157
hsa-miR-4252	MIRT702604	Homo sapiens	ITPRIPL2	162073	Homo sapiens	HITS-CLIP	Functional MTI (Weak)	23313552
hsa-miR-4252	MIRT647799	Homo sapiens	FRMD8	83786	Homo sapiens	HITS-CLIP	Functional MTI (Weak)	23824327
hsa-miR-4252	MIRT667432	Homo sapiens	METTL8	79828	Homo sapiens	HITS-CLIP	Functional MTI (Weak)	23824327
hsa-miR-4252	MIRT635662	Homo sapiens	DTX3L	151636	Homo sapiens	HITS-CLIP	Functional MTI (Weak)	23824327
hsa-miR-4252	MIRT516350	Homo sapiens	GABPB1	2553	Homo sapiens	PAR-CLIP	Functional MTI (Weak)	21572407
hsa-miR-4252	MIRT630844	Homo sapiens	ACACB	32	Homo sapiens	HITS-CLIP	Functional MTI (Weak)	23824327
hsa-miR-4252	MIRT637502	Homo sapiens	DEFB105A	245908	Homo sapiens	HITS-CLIP	Functional MTI (Weak)	23313552
hsa-miR-4252	MIRT618432	Homo sapiens	MYLK3	91807	Homo sapiens	HITS-CLIP	Functional MTI (Weak)	23313552
hsa-miR-4252	MIRT721789	Homo sapiens	TMEFF2	23671	Homo sapiens	HITS-CLIP	Functional MTI (Weak)	19536157
hsa-miR-4252	MIRT666861	Homo sapiens	POU2F3	25833	Homo sapiens	HITS-CLIP	Functional MTI (Weak)	23824327
hsa-miR-4252	MIRT517633	Homo sapiens	ZNF491	126069	Homo sapiens	PAR-CLIP	Functional MTI (Weak)	23446348
hsa-miR-4252	MIRT703982	Homo sapiens	ELOVL6	79071	Homo sapiens	HITS-CLIP	Functional MTI (Weak)	23313552
hsa-miR-4252	MIRT619274	Homo sapiens	CEP57L1	285753	Homo sapiens	HITS-CLIP	Functional MTI (Weak)	23824327
hsa-miR-4252	MIRT523415	Homo sapiens	GPR157	80045	Homo sapiens	PAR-CLIP	Functional MTI (Weak)	20371350
hsa-miR-4252	MIRT521833	Homo sapiens	POLQ	10721	Homo sapiens	PAR-CLIP	Functional MTI (Weak)	23446348
hsa-miR-4252	MIRT484023	Homo sapiens	KIAA2018	205717	Homo sapiens	PAR-CLIP	Functional MTI (Weak)	23592263
hsa-miR-4252	MIRT694343	Homo sapiens	CHST6	4166	Homo sapiens	HITS-CLIP	Functional MTI (Weak)	23313552
hsa-miR-4252	MIRT621302	Homo sapiens	YIPF4	84272	Homo sapiens	HITS-CLIP	Functional MTI (Weak)	23824327
hsa-miR-4252	MIRT484160	Homo sapiens	FAM71B	153745	Homo sapiens	PAR-CLIP	Functional MTI (Weak)	23592263
hsa-miR-4252	MIRT074425	Homo sapiens	TNRC6A	27327	Homo sapiens	PAR-CLIP	Functional MTI (Weak)	24398324
hsa-miR-4252	MIRT693998	Homo sapiens	PPIL4	85313	Homo sapiens	HITS-CLIP	Functional MTI (Weak)	23313552
hsa-miR-4252	MIRT528082	Homo sapiens	NOL9	79707	Homo sapiens	PAR-CLIP	Functional MTI (Weak)	22012620
hsa-miR-4252	MIRT622884	Homo sapiens	PDCL3	79031	Homo sapiens	HITS-CLIP	Functional MTI (Weak)	23824327
hsa-miR-4252	MIRT619884	Homo sapiens	ABHD17B	51104	Homo sapiens	HITS-CLIP	Functional MTI (Weak)	23824327
hsa-miR-4252	MIRT685025	Homo sapiens	MRI1	84245	Homo sapiens	HITS-CLIP	Functional MTI (Weak)	23313552
hsa-miR-4252	MIRT680593	Homo sapiens	FOPNL	123811	Homo sapiens	HITS-CLIP	Functional MTI (Weak)	23706177
hsa-miR-4252	MIRT668605	Homo sapiens	EHD4	30844	Homo sapiens	HITS-CLIP	Functional MTI (Weak)	23313552
hsa-miR-4252	MIRT542787	Homo sapiens	PLEKHA3	65977	Homo sapiens	PAR-CLIP	Functional MTI (Weak)	21572407
hsa-miR-4252	MIRT688331	Homo sapiens	FAM151B	167555	Homo sapiens	HITS-CLIP	Functional MTI (Weak)	23313552
hsa-miR-4252	MIRT517688	Homo sapiens	FAM175A	84142	Homo sapiens	PAR-CLIP	Functional MTI (Weak)	23446348
hsa-miR-4252	MIRT528082	Homo sapiens	NOL9	79707	Homo sapiens	HITS-CLIP	Functional MTI (Weak)	23824327
hsa-miR-4252	MIRT636811	Homo sapiens	TBC1D24	57465	Homo sapiens	HITS-CLIP	Functional MTI (Weak)	23824327
hsa-miR-4252	MIRT519309	Homo sapiens	FIG4	9896	Homo sapiens	PAR-CLIP	Functional MTI (Weak)	23446348
hsa-miR-4252	MIRT695112	Homo sapiens	C15orf40	123207	Homo sapiens	HITS-CLIP	Functional MTI (Weak)	23313552
hsa-miR-4252	MIRT622541	Homo sapiens	PXMP4	11264	Homo sapiens	HITS-CLIP	Functional MTI (Weak)	23824327
hsa-miR-4252	MIRT702928	Homo sapiens	HMX3	340784	Homo sapiens	HITS-CLIP	Functional MTI (Weak)	23313552
hsa-miR-4252	MIRT724429	Homo sapiens	TFCP2L1	29842	Homo sapiens	HITS-CLIP	Functional MTI (Weak)	19536157
hsa-miR-4252	MIRT692174	Homo sapiens	LRRC3C	100505591	Homo sapiens	HITS-CLIP	Functional MTI (Weak)	23313552
hsa-miR-4252	MIRT694228	Homo sapiens	ZNF749	388567	Homo sapiens	HITS-CLIP	Functional MTI (Weak)	23313552
hsa-miR-4252	MIRT667417	Homo sapiens	MFSD2A	84879	Homo sapiens	HITS-CLIP	Functional MTI (Weak)	23824327
hsa-miR-4252	MIRT651666	Homo sapiens	VPS52	6293	Homo sapiens	HITS-CLIP	Functional MTI (Weak)	23824327
hsa-miR-4252	MIRT637396	Homo sapiens	ZNF546	339327	Homo sapiens	HITS-CLIP	Functional MTI (Weak)	23824327
hsa-miR-4252	MIRT559458	Homo sapiens	ARPP19	10776	Homo sapiens	PAR-CLIP	Functional MTI (Weak)	21572407
hsa-miR-4252	MIRT667157	Homo sapiens	NRXN3	9369	Homo sapiens	HITS-CLIP	Functional MTI (Weak)	23824327
hsa-miR-4252	MIRT517235	Homo sapiens	PRIM1	5557	Homo sapiens	PAR-CLIP	Functional MTI (Weak)	23446348
hsa-miR-4252	MIRT608698	Homo sapiens	GMPR	2766	Homo sapiens	HITS-CLIP	Functional MTI (Weak)	24906430
hsa-miR-4252	MIRT646660	Homo sapiens	FNBP1	23048	Homo sapiens	HITS-CLIP	Functional MTI (Weak)	23824327
hsa-miR-4252	MIRT497029	Homo sapiens	HOXA13	3209	Homo sapiens	HITS-CLIP	Functional MTI (Weak)	19536157
hsa-miR-4252	MIRT693458	Homo sapiens	HIST1H2AG	8969	Homo sapiens	HITS-CLIP	Functional MTI (Weak)	23313552
hsa-miR-4252	MIRT509309	Homo sapiens	ZNF460	10794	Homo sapiens	HITS-CLIP	Functional MTI (Weak)	23824327
hsa-miR-4252	MIRT669043	Homo sapiens	CHAF1B	8208	Homo sapiens	HITS-CLIP	Functional MTI (Weak)	23706177
hsa-miR-4252	MIRT461952	Homo sapiens	C3	718	Homo sapiens	HITS-CLIP	Functional MTI (Weak)	23313552
hsa-miR-4252	MIRT520774	Homo sapiens	TCF23	150921	Homo sapiens	PAR-CLIP	Functional MTI (Weak)	23446348
hsa-miR-4252	MIRT715405	Homo sapiens	STON2	85439	Homo sapiens	HITS-CLIP	Functional MTI (Weak)	19536157
hsa-miR-4252	MIRT517927	Homo sapiens	IMPA1	3612	Homo sapiens	PAR-CLIP	Functional MTI (Weak)	23446348
hsa-miR-4252	MIRT524202	Homo sapiens	DDX19B	11269	Homo sapiens	PAR-CLIP	Functional MTI (Weak)	23446348
hsa-miR-4252	MIRT635275	Homo sapiens	GK5	256356	Homo sapiens	HITS-CLIP	Functional MTI (Weak)	23824327
hsa-miR-4252	MIRT516350	Homo sapiens	GABPB1	2553	Homo sapiens	PAR-CLIP	Functional MTI (Weak)	23446348
hsa-miR-4252	MIRT665160	Homo sapiens	SF3A1	10291	Homo sapiens	HITS-CLIP	Functional MTI (Weak)	23824327
hsa-miR-4252	MIRT668061	Homo sapiens	GPR75	10936	Homo sapiens	HITS-CLIP	Functional MTI (Weak)	23824327
hsa-miR-4252	MIRT627211	Homo sapiens	ZC3H12B	340554	Homo sapiens	HITS-CLIP	Functional MTI (Weak)	23824327
hsa-miR-4252	MIRT619572	Homo sapiens	ATAT1	79969	Homo sapiens	HITS-CLIP	Functional MTI (Weak)	23706177
hsa-miR-4252	MIRT678624	Homo sapiens	OLFML2A	169611	Homo sapiens	HITS-CLIP	Functional MTI (Weak)	23824327
hsa-miR-4252	MIRT622884	Homo sapiens	PDCL3	79031	Homo sapiens	HITS-CLIP	Functional MTI (Weak)	23313552
hsa-miR-4252	MIRT702685	Homo sapiens	IRGQ	126298	Homo sapiens	HITS-CLIP	Functional MTI (Weak)	23313552
hsa-miR-4252	MIRT715783	Homo sapiens	PHF12	57649	Homo sapiens	HITS-CLIP	Functional MTI (Weak)	19536157
hsa-miR-4252	MIRT484023	Homo sapiens	KIAA2018	205717	Homo sapiens	PAR-CLIP	Functional MTI (Weak)	24398324
hsa-miR-4252	MIRT509309	Homo sapiens	ZNF460	10794	Homo sapiens	PAR-CLIP	Functional MTI (Weak)	23446348
hsa-miR-4252	MIRT538546	Homo sapiens	CELF1	10658	Homo sapiens	PAR-CLIP	Functional MTI (Weak)	22012620
hsa-miR-4252	MIRT517837	Homo sapiens	CLK4	57396	Homo sapiens	PAR-CLIP	Functional MTI (Weak)	23446348
hsa-miR-4252	MIRT664094	Homo sapiens	ZDHHC24	254359	Homo sapiens	HITS-CLIP	Functional MTI (Weak)	23824327
hsa-miR-4252	MIRT682479	Homo sapiens	LIX1L	128077	Homo sapiens	HITS-CLIP	Functional MTI (Weak)	23706177
hsa-miR-4252	MIRT459082	Homo sapiens	LSM1	27257	Homo sapiens	PAR-CLIP	Functional MTI (Weak)	23592263
hsa-miR-4252	MIRT542201	Homo sapiens	C14orf142	84520	Homo sapiens	PAR-CLIP	Functional MTI (Weak)	21572407
hsa-miR-4252	MIRT531826	Homo sapiens	MTPAP	55149	Homo sapiens	PAR-CLIP	Functional MTI (Weak)	21572407
hsa-miR-4252	MIRT680741	Homo sapiens	CA5B	11238	Homo sapiens	HITS-CLIP	Functional MTI (Weak)	23706177
hsa-miR-4252	MIRT131227	Homo sapiens	ATG2A	23130	Homo sapiens	HITS-CLIP	Functional MTI (Weak)	23824327
hsa-miR-4252	MIRT519145	Homo sapiens	C2orf49	79074	Homo sapiens	PAR-CLIP	Functional MTI (Weak)	23446348
hsa-miR-4252	MIRT683667	Homo sapiens	ZNF785	146540	Homo sapiens	HITS-CLIP	Functional MTI (Weak)	23313552
hsa-miR-4252	MIRT519021	Homo sapiens	PAICS	10606	Homo sapiens	PAR-CLIP	Functional MTI (Weak)	23446348
hsa-miR-4252	MIRT559458	Homo sapiens	ARPP19	10776	Homo sapiens	PAR-CLIP	Functional MTI (Weak)	20371350
hsa-miR-4252	MIRT497684	Homo sapiens	MC2R	4158	Homo sapiens	PAR-CLIP	Functional MTI (Weak)	22291592
hsa-miR-4252	MIRT665267	Homo sapiens	ZFP69B	65243	Homo sapiens	HITS-CLIP	Functional MTI (Weak)	23824327
hsa-miR-4252	MIRT520134	Homo sapiens	WSB1	26118	Homo sapiens	PAR-CLIP	Functional MTI (Weak)	23446348
hsa-miR-4252	MIRT526617	Homo sapiens	NME6	10201	Homo sapiens	PAR-CLIP	Functional MTI (Weak)	22012620
hsa-miR-4252	MIRT682479	Homo sapiens	LIX1L	128077	Homo sapiens	HITS-CLIP	Functional MTI (Weak)	23313552
hsa-miR-4252	MIRT618432	Homo sapiens	MYLK3	91807	Homo sapiens	HITS-CLIP	Functional MTI (Weak)	23824327
hsa-miR-4252	MIRT693282	Homo sapiens	GINM1	116254	Homo sapiens	HITS-CLIP	Functional MTI (Weak)	23313552
hsa-miR-4252	MIRT465741	Homo sapiens	TMPPE	643853	Homo sapiens	PAR-CLIP	Functional MTI (Weak)	23592263
hsa-miR-4252	MIRT516155	Homo sapiens	COMTD1	118881	Homo sapiens	PAR-CLIP	Functional MTI (Weak)	23446348
hsa-miR-4252	MIRT496625	Homo sapiens	TMEM67	91147	Homo sapiens	PAR-CLIP	Functional MTI (Weak)	22291592
hsa-miR-4252	MIRT684910	Homo sapiens	CD28	940	Homo sapiens	HITS-CLIP	Functional MTI (Weak)	23313552
hsa-miR-4252	MIRT662175	Homo sapiens	KIAA1210	57481	Homo sapiens	HITS-CLIP	Functional MTI (Weak)	23824327
hsa-miR-4252	MIRT535958	Homo sapiens	MOGAT1	116255	Homo sapiens	PAR-CLIP	Functional MTI (Weak)	22012620
hsa-miR-4252	MIRT702453	Homo sapiens	KIAA1467	57613	Homo sapiens	HITS-CLIP	Functional MTI (Weak)	23313552
hsa-miR-4252	MIRT477203	Homo sapiens	EXOSC2	23404	Homo sapiens	PAR-CLIP	Functional MTI (Weak)	23592263
hsa-miR-4252	MIRT701605	Homo sapiens	MYPN	84665	Homo sapiens	HITS-CLIP	Functional MTI (Weak)	23313552
hsa-miR-4252	MIRT712154	Homo sapiens	TAOK1	57551	Homo sapiens	HITS-CLIP	Functional MTI (Weak)	19536157
hsa-miR-4252	MIRT654407	Homo sapiens	RBBP4	5928	Homo sapiens	HITS-CLIP	Functional MTI (Weak)	23824327
hsa-miR-4252	MIRT690798	Homo sapiens	FAHD1	81889	Homo sapiens	HITS-CLIP	Functional MTI (Weak)	23313552
hsa-miR-4488	MIRT538972	Homo sapiens	BCL7A	605	Homo sapiens	PAR-CLIP	Functional MTI (Weak)	22012620
hsa-miR-4488	MIRT478745	Homo sapiens	CS	1431	Homo sapiens	PAR-CLIP	Functional MTI (Weak)	23592263
hsa-miR-4488	MIRT455257	Homo sapiens	DDX39B	7919	Homo sapiens	PAR-CLIP	Functional MTI (Weak)	21572407
hsa-miR-4488	MIRT486143	Homo sapiens	SIX5	147912	Homo sapiens	PAR-CLIP	Functional MTI (Weak)	23592263
hsa-miR-4488	MIRT455257	Homo sapiens	DDX39B	7919	Homo sapiens	PAR-CLIP	Functional MTI (Weak)	23446348
hsa-miR-4488	MIRT455257	Homo sapiens	DDX39B	7919	Homo sapiens	PAR-CLIP	Functional MTI (Weak)	23592263
hsa-miR-4488	MIRT512233	Homo sapiens	ATG2A	23130	Homo sapiens	PAR-CLIP	Functional MTI (Weak)	20371350
hsa-miR-4488	MIRT441333	Homo sapiens	C19orf26	255057	Homo sapiens	PAR-CLIP	Functional MTI (Weak)	22100165
hsa-miR-4488	MIRT480082	Homo sapiens	CALR	811	Homo sapiens	PAR-CLIP	Functional MTI (Weak)	23592263
hsa-miR-4488	MIRT501155	Homo sapiens	SLC10A7	84068	Homo sapiens	PAR-CLIP	Functional MTI (Weak)	24398324
hsa-miR-4488	MIRT455257	Homo sapiens	DDX39B	7919	Homo sapiens	PAR-CLIP	Functional MTI (Weak)	20371350
hsa-miR-4488	MIRT441333	Homo sapiens	C19orf26	255057	Homo sapiens	PAR-CLIP	Functional MTI (Weak)	22291592
hsa-miR-4488	MIRT486143	Homo sapiens	SIX5	147912	Homo sapiens	PAR-CLIP	Functional MTI (Weak)	23446348
hsa-miR-4488	MIRT562550	Homo sapiens	CCDC71L	168455	Homo sapiens	HITS-CLIP	Functional MTI (Weak)	23313552
hsa-miR-4488	MIRT486143	Homo sapiens	SIX5	147912	Homo sapiens	PAR-CLIP	Functional MTI (Weak)	20371350
hsa-miR-4488	MIRT569115	Homo sapiens	ONECUT3	390874	Homo sapiens	PAR-CLIP	Functional MTI (Weak)	20371350
hsa-miR-4488	MIRT464946	Homo sapiens	TXLNA	200081	Homo sapiens	PAR-CLIP	Functional MTI (Weak)	23592263
hsa-miR-4488	MIRT491299	Homo sapiens	VGF	7425	Homo sapiens	PAR-CLIP	Functional MTI (Weak)	20371350
hsa-miR-4488	MIRT451391	Homo sapiens	FARSA	2193	Homo sapiens	PAR-CLIP	Functional MTI (Weak)	23592263
hsa-miR-4488	MIRT483483	Homo sapiens	STMN3	50861	Homo sapiens	PAR-CLIP	Functional MTI (Weak)	20371350
hsa-miR-4488	MIRT464946	Homo sapiens	TXLNA	200081	Homo sapiens	PAR-CLIP	Functional MTI (Weak)	21572407
hsa-miR-4488	MIRT488669	Homo sapiens	WWP2	11060	Homo sapiens	PAR-CLIP	Functional MTI (Weak)	23592263
hsa-miR-4488	MIRT670498	Homo sapiens	LYRM4	57128	Homo sapiens	HITS-CLIP	Functional MTI (Weak)	23824327
hsa-miR-4488	MIRT493978	Homo sapiens	EIF1	10209	Homo sapiens	PAR-CLIP	Functional MTI (Weak)	23592263
hsa-miR-4488	MIRT715085	Homo sapiens	ELOF1	84337	Homo sapiens	HITS-CLIP	Functional MTI (Weak)	19536157
hsa-miR-4488	MIRT490640	Homo sapiens	FEM1A	55527	Homo sapiens	PAR-CLIP	Functional MTI (Weak)	23592263
hsa-miR-4488	MIRT455257	Homo sapiens	DDX39B	7919	Homo sapiens	PAR-CLIP	Functional MTI (Weak)	24398324
hsa-miR-4488	MIRT492465	Homo sapiens	RASD1	51655	Homo sapiens	PAR-CLIP	Functional MTI (Weak)	23592263
hsa-miR-4488	MIRT483722	Homo sapiens	THSD4	79875	Homo sapiens	PAR-CLIP	Functional MTI (Weak)	23592263
hsa-miR-4488	MIRT548358	Homo sapiens	ENTPD5	957	Homo sapiens	PAR-CLIP	Functional MTI (Weak)	21572407
hsa-miR-4488	MIRT475829	Homo sapiens	HDGF	3068	Homo sapiens	PAR-CLIP	Functional MTI (Weak)	23592263
hsa-miR-4488	MIRT473248	Homo sapiens	MIDN	90007	Homo sapiens	PAR-CLIP	Functional MTI (Weak)	23592263
hsa-miR-4488	MIRT509626	Homo sapiens	RRP7A	27341	Homo sapiens	PAR-CLIP	Functional MTI (Weak)	23446348
hsa-miR-4488	MIRT484540	Homo sapiens	BARHL1	56751	Homo sapiens	PAR-CLIP	Functional MTI (Weak)	24398324
hsa-miR-4488	MIRT493705	Homo sapiens	H2AFX	3014	Homo sapiens	PAR-CLIP	Functional MTI (Weak)	23592263
hsa-miR-4488	MIRT491087	Homo sapiens	MSI1	4440	Homo sapiens	PAR-CLIP	Functional MTI (Weak)	24398324
hsa-miR-4488	MIRT483483	Homo sapiens	STMN3	50861	Homo sapiens	PAR-CLIP	Functional MTI (Weak)	23592263
hsa-miR-4488	MIRT562550	Homo sapiens	CCDC71L	168455	Homo sapiens	PAR-CLIP	Functional MTI (Weak)	20371350
hsa-miR-4488	MIRT455044	Homo sapiens	MEN1	4221	Homo sapiens	PAR-CLIP	Functional MTI (Weak)	23592263
hsa-miR-4488	MIRT489959	Homo sapiens	GNB2	2783	Homo sapiens	PAR-CLIP	Functional MTI (Weak)	23592263
hsa-miR-4488	MIRT628845	Homo sapiens	FAM151B	167555	Homo sapiens	HITS-CLIP	Functional MTI (Weak)	23824327
hsa-miR-4488	MIRT492952	Homo sapiens	NEUROD2	4761	Homo sapiens	PAR-CLIP	Functional MTI (Weak)	23592263
hsa-miR-4488	MIRT512233	Homo sapiens	ATG2A	23130	Homo sapiens	HITS-CLIP	Functional MTI (Weak)	23706177
hsa-miR-4488	MIRT489381	Homo sapiens	RAB11B	9230	Homo sapiens	PAR-CLIP	Functional MTI (Weak)	23592263
hsa-miR-4488	MIRT531180	Homo sapiens	SIGLEC12	89858	Homo sapiens	PAR-CLIP	Functional MTI (Weak)	22012620
hsa-miR-4488	MIRT553636	Homo sapiens	TJAP1	93643	Homo sapiens	PAR-CLIP	Functional MTI (Weak)	21572407
hsa-miR-4488	MIRT509626	Homo sapiens	RRP7A	27341	Homo sapiens	PAR-CLIP	Functional MTI (Weak)	20371350
hsa-miR-4488	MIRT484540	Homo sapiens	BARHL1	56751	Homo sapiens	PAR-CLIP	Functional MTI (Weak)	20371350
hsa-miR-4488	MIRT548358	Homo sapiens	ENTPD5	957	Homo sapiens	PAR-CLIP	Functional MTI (Weak)	20371350
hsa-miR-4488	MIRT488813	Homo sapiens	TBC1D28	254272	Homo sapiens	PAR-CLIP	Functional MTI (Weak)	23592263
hsa-miR-4488	MIRT621203	Homo sapiens	ARPC1B	10095	Homo sapiens	HITS-CLIP	Functional MTI (Weak)	23824327
hsa-miR-4488	MIRT529823	Homo sapiens	ARGFX	503582	Homo sapiens	PAR-CLIP	Functional MTI (Weak)	20371350
hsa-miR-4488	MIRT487743	Homo sapiens	MIB2	142678	Homo sapiens	PAR-CLIP	Functional MTI (Weak)	23592263
hsa-miR-4488	MIRT492465	Homo sapiens	RASD1	51655	Homo sapiens	PAR-CLIP	Functional MTI (Weak)	20371350
hsa-miR-4488	MIRT493978	Homo sapiens	EIF1	10209	Homo sapiens	PAR-CLIP	Functional MTI (Weak)	20371350
hsa-miR-4488	MIRT491368	Homo sapiens	SLC12A5	57468	Homo sapiens	PAR-CLIP	Functional MTI (Weak)	23592263
hsa-miR-4488	MIRT486042	Homo sapiens	WSCD1	23302	Homo sapiens	PAR-CLIP	Functional MTI (Weak)	23592263
hsa-miR-4488	MIRT487280	Homo sapiens	AGPAT6	137964	Homo sapiens	PAR-CLIP	Functional MTI (Weak)	24398324
hsa-miR-4488	MIRT490419	Homo sapiens	VPS51	738	Homo sapiens	PAR-CLIP	Functional MTI (Weak)	23592263
hsa-miR-4488	MIRT491087	Homo sapiens	MSI1	4440	Homo sapiens	PAR-CLIP	Functional MTI (Weak)	23592263
hsa-miR-4488	MIRT488753	Homo sapiens	FXYD1	5348	Homo sapiens	PAR-CLIP	Functional MTI (Weak)	23592263
hsa-miR-4488	MIRT491299	Homo sapiens	VGF	7425	Homo sapiens	PAR-CLIP	Functional MTI (Weak)	23592263
hsa-miR-4488	MIRT619318	Homo sapiens	ARHGAP18	93663	Homo sapiens	HITS-CLIP	Functional MTI (Weak)	23824327
hsa-miR-4488	MIRT688990	Homo sapiens	ATP6AP1	537	Homo sapiens	HITS-CLIP	Functional MTI (Weak)	23313552
hsa-miR-4488	MIRT501155	Homo sapiens	SLC10A7	84068	Homo sapiens	PAR-CLIP	Functional MTI (Weak)	20371350
hsa-miR-4488	MIRT670546	Homo sapiens	SHISA2	387914	Homo sapiens	HITS-CLIP	Functional MTI (Weak)	23824327
hsa-miR-4488	MIRT486978	Homo sapiens	STEAP3	55240	Homo sapiens	PAR-CLIP	Functional MTI (Weak)	23592263
hsa-miR-4488	MIRT488669	Homo sapiens	WWP2	11060	Homo sapiens	PAR-CLIP	Functional MTI (Weak)	20371350
hsa-miR-4488	MIRT512233	Homo sapiens	ATG2A	23130	Homo sapiens	PAR-CLIP//HITS-CLIP	Functional MTI (Weak)	21572407
hsa-miR-4488	MIRT484540	Homo sapiens	BARHL1	56751	Homo sapiens	PAR-CLIP	Functional MTI (Weak)	23592263
hsa-miR-4488	MIRT461280	Homo sapiens	COX10	1352	Homo sapiens	PAR-CLIP	Functional MTI (Weak)	23592263
hsa-miR-4488	MIRT487280	Homo sapiens	AGPAT6	137964	Homo sapiens	PAR-CLIP	Functional MTI (Weak)	23592263
hsa-miR-4488	MIRT452311	Homo sapiens	EIF5AL1	143244	Homo sapiens	PAR-CLIP	Functional MTI (Weak)	23592263
hsa-miR-4488	MIRT709276	Homo sapiens	MAPK8IP2	23542	Homo sapiens	HITS-CLIP	Functional MTI (Weak)	19536157
hsa-miR-4488	MIRT483644	Homo sapiens	QSOX2	169714	Homo sapiens	PAR-CLIP	Functional MTI (Weak)	20371350
hsa-miR-4488	MIRT483644	Homo sapiens	QSOX2	169714	Homo sapiens	PAR-CLIP	Functional MTI (Weak)	23592263
hsa-miR-4488	MIRT492873	Homo sapiens	NFIX	4784	Homo sapiens	PAR-CLIP	Functional MTI (Weak)	23592263
hsa-miR-4488	MIRT486499	Homo sapiens	MYH11	4629	Homo sapiens	PAR-CLIP	Functional MTI (Weak)	23592263
hsa-miR-4488	MIRT501155	Homo sapiens	SLC10A7	84068	Homo sapiens	PAR-CLIP	Functional MTI (Weak)	21572407
hsa-miR-4488	MIRT488339	Homo sapiens	PAX2	5076	Homo sapiens	PAR-CLIP	Functional MTI (Weak)	23592263
hsa-miR-4488	MIRT671027	Homo sapiens	PCDHB2	56133	Homo sapiens	HITS-CLIP	Functional MTI (Weak)	23824327
hsa-miR-4488	MIRT487988	Homo sapiens	RXRB	6257	Homo sapiens	PAR-CLIP	Functional MTI (Weak)	23592263
hsa-miR-4488	MIRT558051	Homo sapiens	EVI5L	115704	Homo sapiens	PAR-CLIP	Functional MTI (Weak)	21572407
hsa-miR-4488	MIRT472930	Homo sapiens	MSN	4478	Homo sapiens	PAR-CLIP	Functional MTI (Weak)	23592263
hsa-miR-4488	MIRT568943	Homo sapiens	RUNX3	864	Homo sapiens	PAR-CLIP	Functional MTI (Weak)	20371350
hsa-miR-4488	MIRT486042	Homo sapiens	WSCD1	23302	Homo sapiens	PAR-CLIP	Functional MTI (Weak)	20371350
hsa-miR-4488	MIRT486978	Homo sapiens	STEAP3	55240	Homo sapiens	PAR-CLIP	Functional MTI (Weak)	20371350
hsa-miR-4488	MIRT500361	Homo sapiens	ZNF385A	25946	Homo sapiens	PAR-CLIP	Functional MTI (Weak)	24398324
hsa-miR-4488	MIRT512233	Homo sapiens	ATG2A	23130	Homo sapiens	PAR-CLIP	Functional MTI (Weak)	23446348
hsa-miR-4488	MIRT490419	Homo sapiens	VPS51	738	Homo sapiens	PAR-CLIP	Functional MTI (Weak)	20371350
hsa-miR-4488	MIRT472524	Homo sapiens	NACC1	112939	Homo sapiens	PAR-CLIP	Functional MTI (Weak)	23592263
hsa-miR-4488	MIRT718349	Homo sapiens	NPBWR1	2831	Homo sapiens	HITS-CLIP	Functional MTI (Weak)	19536157
hsa-miR-4488	MIRT468044	Homo sapiens	SIK1	150094	Homo sapiens	PAR-CLIP	Functional MTI (Weak)	23592263
hsa-miR-4488	MIRT529823	Homo sapiens	ARGFX	503582	Homo sapiens	PAR-CLIP	Functional MTI (Weak)	22012620
hsa-miR-4488	MIRT489745	Homo sapiens	TACC3	10460	Homo sapiens	PAR-CLIP	Functional MTI (Weak)	23592263
hsa-miR-4488	MIRT573592	Homo sapiens	CERS1	10715	Homo sapiens	PAR-CLIP	Functional MTI (Weak)	20371350
hsa-miR-4492	MIRT560367	Homo sapiens	TAF8	129685	Homo sapiens	PAR-CLIP	Functional MTI (Weak)	20371350
hsa-miR-4492	MIRT445171	Homo sapiens	TFPI	7035	Homo sapiens	PAR-CLIP	Functional MTI (Weak)	22100165
hsa-miR-4492	MIRT451397	Homo sapiens	FARSA	2193	Homo sapiens	PAR-CLIP	Functional MTI (Weak)	23592263
hsa-miR-4492	MIRT565924	Homo sapiens	SAMD4B	55095	Homo sapiens	PAR-CLIP	Functional MTI (Weak)	20371350
hsa-miR-4492	MIRT459691	Homo sapiens	VPS37C	55048	Homo sapiens	PAR-CLIP	Functional MTI (Weak)	23592263
hsa-miR-4492	MIRT471126	Homo sapiens	PHF19	26147	Homo sapiens	PAR-CLIP	Functional MTI (Weak)	23592263
hsa-miR-4492	MIRT700802	Homo sapiens	PHLDA2	7262	Homo sapiens	HITS-CLIP	Functional MTI (Weak)	23313552
hsa-miR-4492	MIRT665017	Homo sapiens	ELK1	2002	Homo sapiens	HITS-CLIP	Functional MTI (Weak)	23824327
hsa-miR-4492	MIRT622649	Homo sapiens	POU2F3	25833	Homo sapiens	HITS-CLIP	Functional MTI (Weak)	23824327
hsa-miR-4492	MIRT675800	Homo sapiens	MED28	80306	Homo sapiens	HITS-CLIP	Functional MTI (Weak)	23824327
hsa-miR-4492	MIRT640525	Homo sapiens	TET3	200424	Homo sapiens	HITS-CLIP	Functional MTI (Weak)	23824327
hsa-miR-4492	MIRT634670	Homo sapiens	GDE1	51573	Homo sapiens	HITS-CLIP	Functional MTI (Weak)	23824327
hsa-miR-4492	MIRT713570	Homo sapiens	SLC2A8	29988	Homo sapiens	HITS-CLIP	Functional MTI (Weak)	19536157
hsa-miR-4492	MIRT545033	Homo sapiens	PRELID1	27166	Homo sapiens	PAR-CLIP	Functional MTI (Weak)	21572407
hsa-miR-4492	MIRT483307	Homo sapiens	SLC35C2	51006	Homo sapiens	PAR-CLIP	Functional MTI (Weak)	23592263
hsa-miR-4492	MIRT456117	Homo sapiens	VAV3	10451	Homo sapiens	PAR-CLIP	Functional MTI (Weak)	23592263
hsa-miR-4492	MIRT570129	Homo sapiens	CDK2	1017	Homo sapiens	PAR-CLIP	Functional MTI (Weak)	20371350
hsa-miR-4492	MIRT622649	Homo sapiens	POU2F3	25833	Homo sapiens	HITS-CLIP	Functional MTI (Weak)	23313552
hsa-miR-4492	MIRT631805	Homo sapiens	PTDSS2	81490	Homo sapiens	HITS-CLIP	Functional MTI (Weak)	23824327
hsa-miR-4492	MIRT719733	Homo sapiens	SLC39A11	201266	Homo sapiens	HITS-CLIP	Functional MTI (Weak)	19536157
hsa-miR-4492	MIRT455730	Homo sapiens	CDCA8	55143	Homo sapiens	PAR-CLIP	Functional MTI (Weak)	23592263
hsa-miR-4492	MIRT394813	Homo sapiens	SERPINH1	871	Homo sapiens	HITS-CLIP	Functional MTI (Weak)	23313552
hsa-miR-4492	MIRT470834	Homo sapiens	PLXND1	23129	Homo sapiens	PAR-CLIP	Functional MTI (Weak)	23592263
hsa-miR-4492	MIRT486824	Homo sapiens	NDOR1	27158	Homo sapiens	PAR-CLIP	Functional MTI (Weak)	23592263
hsa-miR-4492	MIRT456117	Homo sapiens	VAV3	10451	Homo sapiens	PAR-CLIP	Functional MTI (Weak)	22012620
hsa-miR-4492	MIRT462660	Homo sapiens	HMOX1	3162	Homo sapiens	PAR-CLIP	Functional MTI (Weak)	23592263
hsa-miR-4492	MIRT150658	Homo sapiens	SLC27A1	376497	Homo sapiens	PAR-CLIP	Functional MTI (Weak)	23592263
hsa-miR-4492	MIRT254655	Homo sapiens	NF2	4771	Homo sapiens	PAR-CLIP	Functional MTI (Weak)	20371350
hsa-miR-4492	MIRT456117	Homo sapiens	VAV3	10451	Homo sapiens	PAR-CLIP	Functional MTI (Weak)	20371350
hsa-miR-4492	MIRT443846	Homo sapiens	RGS6	9628	Homo sapiens	PAR-CLIP	Functional MTI (Weak)	22100165
hsa-miR-4492	MIRT465797	Homo sapiens	TMEM91	641649	Homo sapiens	PAR-CLIP	Functional MTI (Weak)	23592263
hsa-miR-4492	MIRT518579	Homo sapiens	ATP8B1	5205	Homo sapiens	PAR-CLIP	Functional MTI (Weak)	23446348
hsa-miR-4492	MIRT535090	Homo sapiens	PODXL	5420	Homo sapiens	PAR-CLIP	Functional MTI (Weak)	22012620
hsa-miR-4492	MIRT494228	Homo sapiens	CHAC1	79094	Homo sapiens	PAR-CLIP	Functional MTI (Weak)	23592263
hsa-miR-4492	MIRT460177	Homo sapiens	UNK	85451	Homo sapiens	PAR-CLIP	Functional MTI (Weak)	20371350
hsa-miR-4492	MIRT453796	Homo sapiens	KBTBD12	166348	Homo sapiens	PAR-CLIP	Functional MTI (Weak)	23592263
hsa-miR-4492	MIRT490172	Homo sapiens	TMEM63C	57156	Homo sapiens	PAR-CLIP	Functional MTI (Weak)	23592263
hsa-miR-4492	MIRT634816	Homo sapiens	ASB6	140459	Homo sapiens	HITS-CLIP	Functional MTI (Weak)	23824327
hsa-miR-4492	MIRT470645	Homo sapiens	POM121C	100101267	Homo sapiens	PAR-CLIP	Functional MTI (Weak)	23592263
hsa-miR-4492	MIRT683611	Homo sapiens	PCP4L1	654790	Homo sapiens	HITS-CLIP	Functional MTI (Weak)	23313552
hsa-miR-4492	MIRT444361	Homo sapiens	TIMM8B	26521	Homo sapiens	PAR-CLIP	Functional MTI (Weak)	22100165
hsa-miR-4492	MIRT246980	Homo sapiens	TSKU	25987	Homo sapiens	PAR-CLIP	Functional MTI (Weak)	20371350
hsa-miR-4492	MIRT460177	Homo sapiens	UNK	85451	Homo sapiens	PAR-CLIP	Functional MTI (Weak)	23592263
hsa-miR-4492	MIRT574228	Homo sapiens	DMRT2	10655	Homo sapiens	PAR-CLIP	Functional MTI (Weak)	20371350
hsa-miR-4492	MIRT570744	Homo sapiens	ANKRD13B	124930	Homo sapiens	PAR-CLIP	Functional MTI (Weak)	20371350
hsa-miR-4492	MIRT709432	Homo sapiens	ZSCAN25	221785	Homo sapiens	HITS-CLIP	Functional MTI (Weak)	19536157
hsa-miR-4492	MIRT670837	Homo sapiens	SFT2D2	375035	Homo sapiens	HITS-CLIP	Functional MTI (Weak)	23824327
hsa-miR-4492	MIRT634250	Homo sapiens	TIAL1	7073	Homo sapiens	HITS-CLIP	Functional MTI (Weak)	23824327
hsa-miR-4492	MIRT473753	Homo sapiens	MAP3K9	4293	Homo sapiens	PAR-CLIP	Functional MTI (Weak)	23592263
hsa-miR-4492	MIRT722154	Homo sapiens	ARHGAP40	343578	Homo sapiens	HITS-CLIP	Functional MTI (Weak)	19536157
hsa-miR-4492	MIRT574326	Homo sapiens	ZNF703	80139	Homo sapiens	PAR-CLIP	Functional MTI (Weak)	20371350
hsa-miR-4492	MIRT074457	Homo sapiens	CCNF	899	Homo sapiens	PAR-CLIP	Functional MTI (Weak)	23592263
hsa-miR-4492	MIRT485970	Homo sapiens	RTBDN	83546	Homo sapiens	PAR-CLIP	Functional MTI (Weak)	23592263
hsa-miR-4492	MIRT668519	Homo sapiens	ESRRG	2104	Homo sapiens	HITS-CLIP	Functional MTI (Weak)	23824327
hsa-miR-4492	MIRT609873	Homo sapiens	RAD54L2	23132	Homo sapiens	HITS-CLIP	Functional MTI (Weak)	23824327
hsa-miR-4492	MIRT470213	Homo sapiens	PRRC2B	84726	Homo sapiens	PAR-CLIP	Functional MTI (Weak)	23592263
hsa-miR-4492	MIRT254615	Homo sapiens	HIC2	23119	Homo sapiens	PAR-CLIP	Functional MTI (Weak)	23592263
hsa-miR-4492	MIRT719324	Homo sapiens	STAC	6769	Homo sapiens	HITS-CLIP	Functional MTI (Weak)	19536157
hsa-miR-4492	MIRT460177	Homo sapiens	UNK	85451	Homo sapiens	PAR-CLIP	Functional MTI (Weak)	23446348
hsa-miR-4492	MIRT696478	Homo sapiens	COX6B1	1340	Homo sapiens	HITS-CLIP	Functional MTI (Weak)	23313552
hsa-miR-4492	MIRT565999	Homo sapiens	RNF4	6047	Homo sapiens	PAR-CLIP	Functional MTI (Weak)	20371350
hsa-miR-4492	MIRT568975	Homo sapiens	CACNA1C	775	Homo sapiens	PAR-CLIP	Functional MTI (Weak)	20371350
hsa-miR-4492	MIRT724904	Homo sapiens	DAO	1610	Homo sapiens	HITS-CLIP	Functional MTI (Weak)	19536157
hsa-miR-4492	MIRT267273	Homo sapiens	TMEM109	79073	Homo sapiens	PAR-CLIP	Functional MTI (Weak)	23592263
hsa-miR-4492	MIRT670586	Homo sapiens	LLGL1	3996	Homo sapiens	HITS-CLIP	Functional MTI (Weak)	23313552
hsa-miR-4492	MIRT716695	Homo sapiens	HLA-B	3106	Homo sapiens	HITS-CLIP	Functional MTI (Weak)	19536157
hsa-miR-4492	MIRT530494	Homo sapiens	FADS6	283985	Homo sapiens	PAR-CLIP	Functional MTI (Weak)	22012620
hsa-miR-4492	MIRT462592	Homo sapiens	MYL12A	10627	Homo sapiens	PAR-CLIP	Functional MTI (Weak)	23592263
hsa-miR-4492	MIRT609873	Homo sapiens	RAD54L2	23132	Homo sapiens	HITS-CLIP	Functional MTI (Weak)	23313552
hsa-miR-4492	MIRT670586	Homo sapiens	LLGL1	3996	Homo sapiens	HITS-CLIP	Functional MTI (Weak)	23824327
hsa-miR-4492	MIRT508381	Homo sapiens	SPTBN2	6712	Homo sapiens	PAR-CLIP	Functional MTI (Weak)	21572407
hsa-miR-4492	MIRT508381	Homo sapiens	SPTBN2	6712	Homo sapiens	PAR-CLIP	Functional MTI (Weak)	23446348
hsa-miR-4492	MIRT470497	Homo sapiens	PPP1R11	6992	Homo sapiens	PAR-CLIP	Functional MTI (Weak)	23592263
hsa-miR-4492	MIRT466746	Homo sapiens	SYNGR2	9144	Homo sapiens	PAR-CLIP	Functional MTI (Weak)	23592263
hsa-miR-4501	MIRT463286	Homo sapiens	ZFX	7543	Homo sapiens	PAR-CLIP	Functional MTI (Weak)	21572407
hsa-miR-4501	MIRT556840	Homo sapiens	KATNAL1	84056	Homo sapiens	PAR-CLIP	Functional MTI (Weak)	21572407
hsa-miR-4501	MIRT551179	Homo sapiens	ATP7A	538	Homo sapiens	PAR-CLIP//HITS-CLIP	Functional MTI (Weak)	21572407
hsa-miR-4501	MIRT311189	Homo sapiens	ANKRD33B	651746	Homo sapiens	PAR-CLIP	Functional MTI (Weak)	21572407
hsa-miR-4501	MIRT311189	Homo sapiens	ANKRD33B	651746	Homo sapiens	PAR-CLIP	Functional MTI (Weak)	23592263
hsa-miR-4501	MIRT311189	Homo sapiens	ANKRD33B	651746	Homo sapiens	PAR-CLIP	Functional MTI (Weak)	20371350
hsa-miR-4501	MIRT564676	Homo sapiens	ZNF35	7584	Homo sapiens	PAR-CLIP	Functional MTI (Weak)	20371350
hsa-miR-4501	MIRT712700	Homo sapiens	CERS4	79603	Homo sapiens	HITS-CLIP	Functional MTI (Weak)	19536157
hsa-miR-4501	MIRT509263	Homo sapiens	SUCNR1	56670	Homo sapiens	HITS-CLIP	Functional MTI (Weak)	23824327
hsa-miR-4501	MIRT472796	Homo sapiens	MTMR4	9110	Homo sapiens	PAR-CLIP	Functional MTI (Weak)	23592263
hsa-miR-4501	MIRT469884	Homo sapiens	PURB	5814	Homo sapiens	PAR-CLIP	Functional MTI (Weak)	23592263
hsa-miR-4501	MIRT486182	Homo sapiens	ERH	2079	Homo sapiens	PAR-CLIP	Functional MTI (Weak)	21572407
hsa-miR-4501	MIRT561577	Homo sapiens	SLC30A1	7779	Homo sapiens	PAR-CLIP	Functional MTI (Weak)	20371350
hsa-miR-4501	MIRT502031	Homo sapiens	LRIG2	9860	Homo sapiens	PAR-CLIP	Functional MTI (Weak)	24398324
hsa-miR-4501	MIRT543531	Homo sapiens	KLHL24	54800	Homo sapiens	PAR-CLIP	Functional MTI (Weak)	21572407
hsa-miR-4501	MIRT311189	Homo sapiens	ANKRD33B	651746	Homo sapiens	PAR-CLIP	Functional MTI (Weak)	22012620
hsa-miR-4501	MIRT468021	Homo sapiens	SIN3B	23309	Homo sapiens	PAR-CLIP	Functional MTI (Weak)	23592263
hsa-miR-4501	MIRT509263	Homo sapiens	SUCNR1	56670	Homo sapiens	PAR-CLIP//HITS-CLIP	Functional MTI (Weak)	21572407
hsa-miR-4501	MIRT509263	Homo sapiens	SUCNR1	56670	Homo sapiens	PAR-CLIP	Functional MTI (Weak)	20371350
hsa-miR-4501	MIRT624213	Homo sapiens	DCP2	167227	Homo sapiens	HITS-CLIP	Functional MTI (Weak)	19536157
hsa-miR-4501	MIRT486182	Homo sapiens	ERH	2079	Homo sapiens	PAR-CLIP	Functional MTI (Weak)	23446348
hsa-miR-4501	MIRT248936	Homo sapiens	IRS2	8660	Homo sapiens	HITS-CLIP	Functional MTI (Weak)	23313552
hsa-miR-4501	MIRT486182	Homo sapiens	ERH	2079	Homo sapiens	PAR-CLIP	Functional MTI (Weak)	23592263
hsa-miR-4501	MIRT485465	Homo sapiens	ITGB8	3696	Homo sapiens	PAR-CLIP	Functional MTI (Weak)	23592263
hsa-miR-4501	MIRT689261	Homo sapiens	WDR83OS	51398	Homo sapiens	HITS-CLIP	Functional MTI (Weak)	23313552
hsa-miR-4501	MIRT489321	Homo sapiens	PEX26	55670	Homo sapiens	PAR-CLIP	Functional MTI (Weak)	23592263
hsa-miR-4501	MIRT502600	Homo sapiens	E2F6	1876	Homo sapiens	PAR-CLIP	Functional MTI (Weak)	20371350
hsa-miR-4501	MIRT450581	Homo sapiens	HIST1H2BG	8339	Homo sapiens	PAR-CLIP	Functional MTI (Weak)	22100165
hsa-miR-4501	MIRT509263	Homo sapiens	SUCNR1	56670	Homo sapiens	HITS-CLIP	Functional MTI (Weak)	23313552
hsa-miR-4501	MIRT502600	Homo sapiens	E2F6	1876	Homo sapiens	PAR-CLIP	Functional MTI (Weak)	24398324
hsa-miR-4501	MIRT549618	Homo sapiens	TMEM101	84336	Homo sapiens	PAR-CLIP	Functional MTI (Weak)	21572407
hsa-miR-4501	MIRT477976	Homo sapiens	DPM2	8818	Homo sapiens	PAR-CLIP	Functional MTI (Weak)	23592263
hsa-miR-4501	MIRT555212	Homo sapiens	PROX1	5629	Homo sapiens	PAR-CLIP	Functional MTI (Weak)	21572407
hsa-miR-4501	MIRT454040	Homo sapiens	DDT	1652	Homo sapiens	PAR-CLIP	Functional MTI (Weak)	23592263
hsa-miR-4501	MIRT476758	Homo sapiens	FOXK1	221937	Homo sapiens	PAR-CLIP	Functional MTI (Weak)	23592263
hsa-miR-4501	MIRT472796	Homo sapiens	MTMR4	9110	Homo sapiens	PAR-CLIP	Functional MTI (Weak)	21572407
hsa-miR-4501	MIRT471733	Homo sapiens	OTUB1	55611	Homo sapiens	PAR-CLIP	Functional MTI (Weak)	23592263
hsa-miR-4501	MIRT695994	Homo sapiens	SNX19	399979	Homo sapiens	HITS-CLIP	Functional MTI (Weak)	23313552
hsa-miR-4501	MIRT076521	Homo sapiens	TNFAIP1	7126	Homo sapiens	PAR-CLIP	Functional MTI (Weak)	23592263
hsa-miR-4501	MIRT187275	Homo sapiens	DAZAP2	9802	Homo sapiens	PAR-CLIP	Functional MTI (Weak)	23446348
hsa-miR-4501	MIRT544338	Homo sapiens	LPGAT1	9926	Homo sapiens	PAR-CLIP	Functional MTI (Weak)	21572407
hsa-miR-4501	MIRT066970	Homo sapiens	ATXN7L3B	552889	Homo sapiens	PAR-CLIP	Functional MTI (Weak)	23592263
hsa-miR-4501	MIRT534592	Homo sapiens	RPL28	6158	Homo sapiens	PAR-CLIP	Functional MTI (Weak)	22012620
hsa-miR-4501	MIRT711398	Homo sapiens	RANBP2	5903	Homo sapiens	HITS-CLIP	Functional MTI (Weak)	19536157
hsa-miR-4501	MIRT470667	Homo sapiens	POLR2D	5433	Homo sapiens	PAR-CLIP	Functional MTI (Weak)	21572407
hsa-miR-4501	MIRT117348	Homo sapiens	MAPRE2	10982	Homo sapiens	PAR-CLIP	Functional MTI (Weak)	21572407
hsa-miR-4501	MIRT463286	Homo sapiens	ZFX	7543	Homo sapiens	PAR-CLIP	Functional MTI (Weak)	23592263
hsa-miR-4501	MIRT216019	Homo sapiens	IL6ST	3572	Homo sapiens	HITS-CLIP	Functional MTI (Weak)	23313552
hsa-miR-4501	MIRT627566	Homo sapiens	SMAD6	4091	Homo sapiens	HITS-CLIP	Functional MTI (Weak)	23824327
hsa-miR-4501	MIRT561108	Homo sapiens	OPA3	80207	Homo sapiens	PAR-CLIP	Functional MTI (Weak)	20371350
hsa-miR-4501	MIRT085465	Homo sapiens	BRWD1	54014	Homo sapiens	HITS-CLIP	Functional MTI (Weak)	23313552
hsa-miR-4501	MIRT509263	Homo sapiens	SUCNR1	56670	Homo sapiens	PAR-CLIP	Functional MTI (Weak)	23446348
hsa-miR-4501	MIRT470667	Homo sapiens	POLR2D	5433	Homo sapiens	PAR-CLIP	Functional MTI (Weak)	23592263
hsa-miR-4501	MIRT624213	Homo sapiens	DCP2	167227	Homo sapiens	HITS-CLIP	Functional MTI (Weak)	23824327
hsa-miR-4501	MIRT311189	Homo sapiens	ANKRD33B	651746	Homo sapiens	PAR-CLIP	Functional MTI (Weak)	23446348
hsa-miR-4501	MIRT626029	Homo sapiens	POT1	25913	Homo sapiens	HITS-CLIP	Functional MTI (Weak)	23824327
hsa-miR-4501	MIRT618160	Homo sapiens	CHCHD5	84269	Homo sapiens	HITS-CLIP	Functional MTI (Weak)	23824327
hsa-miR-4501	MIRT062940	Homo sapiens	ZNF664	144348	Homo sapiens	PAR-CLIP	Functional MTI (Weak)	21572407
hsa-miR-4501	MIRT062940	Homo sapiens	ZNF664	144348	Homo sapiens	PAR-CLIP	Functional MTI (Weak)	23446348
hsa-miR-4501	MIRT574446	Homo sapiens	SERBP1	26135	Homo sapiens	PAR-CLIP	Functional MTI (Weak)	20371350
hsa-miR-4501	MIRT543550	Homo sapiens	INTS2	57508	Homo sapiens	PAR-CLIP	Functional MTI (Weak)	21572407
hsa-miR-4501	MIRT493631	Homo sapiens	HIC2	23119	Homo sapiens	PAR-CLIP	Functional MTI (Weak)	23592263
hsa-miR-4501	MIRT711349	Homo sapiens	FMNL2	114793	Homo sapiens	HITS-CLIP	Functional MTI (Weak)	19536157
hsa-miR-4501	MIRT322547	Homo sapiens	HMBOX1	79618	Homo sapiens	PAR-CLIP	Functional MTI (Weak)	22012620
hsa-miR-4501	MIRT474586	Homo sapiens	KLF6	1316	Homo sapiens	PAR-CLIP	Functional MTI (Weak)	23592263
hsa-miR-4501	MIRT062940	Homo sapiens	ZNF664	144348	Homo sapiens	PAR-CLIP	Functional MTI (Weak)	20371350
hsa-miR-4501	MIRT553593	Homo sapiens	TMED4	222068	Homo sapiens	PAR-CLIP	Functional MTI (Weak)	21572407
hsa-miR-4501	MIRT450511	Homo sapiens	USP37	57695	Homo sapiens	PAR-CLIP	Functional MTI (Weak)	22100165
hsa-miR-4501	MIRT062940	Homo sapiens	ZNF664	144348	Homo sapiens	PAR-CLIP	Functional MTI (Weak)	24398324
hsa-miR-4501	MIRT481588	Homo sapiens	ARID2	196528	Homo sapiens	PAR-CLIP	Functional MTI (Weak)	23592263
hsa-miR-4501	MIRT405773	Homo sapiens	EIF5	1983	Homo sapiens	PAR-CLIP	Functional MTI (Weak)	23592263
hsa-miR-4501	MIRT556824	Homo sapiens	KDELR2	11014	Homo sapiens	PAR-CLIP	Functional MTI (Weak)	21572407
hsa-miR-4501	MIRT654837	Homo sapiens	PPM1L	151742	Homo sapiens	HITS-CLIP	Functional MTI (Weak)	23824327
hsa-miR-4501	MIRT568463	Homo sapiens	ARPP19	10776	Homo sapiens	PAR-CLIP	Functional MTI (Weak)	20371350
hsa-miR-4501	MIRT697514	Homo sapiens	ZBTB7A	51341	Homo sapiens	HITS-CLIP	Functional MTI (Weak)	23313552
hsa-miR-4532	MIRT460365	Homo sapiens	TXNDC16	57544	Homo sapiens	PAR-CLIP	Functional MTI (Weak)	23592263
hsa-miR-4532	MIRT661528	Homo sapiens	NWD1	284434	Homo sapiens	HITS-CLIP	Functional MTI (Weak)	23824327
hsa-miR-4532	MIRT677187	Homo sapiens	PDE12	201626	Homo sapiens	HITS-CLIP	Functional MTI (Weak)	23824327
hsa-miR-4532	MIRT664768	Homo sapiens	MESDC2	23184	Homo sapiens	HITS-CLIP	Functional MTI (Weak)	23824327
hsa-miR-4532	MIRT634326	Homo sapiens	SLC43A2	124935	Homo sapiens	HITS-CLIP	Functional MTI (Weak)	23824327
hsa-miR-4532	MIRT673260	Homo sapiens	INO80	54617	Homo sapiens	HITS-CLIP	Functional MTI (Weak)	23824327
hsa-miR-4532	MIRT491313	Homo sapiens	LRFN1	57622	Homo sapiens	PAR-CLIP	Functional MTI (Weak)	23592263
hsa-miR-4532	MIRT669741	Homo sapiens	HSPE1-MOB4	100529241	Homo sapiens	HITS-CLIP	Functional MTI (Weak)	23824327
hsa-miR-4532	MIRT451448	Homo sapiens	ZNF556	80032	Homo sapiens	PAR-CLIP	Functional MTI (Weak)	23592263
hsa-miR-4532	MIRT683698	Homo sapiens	LAX1	54900	Homo sapiens	HITS-CLIP	Functional MTI (Weak)	23313552
hsa-miR-4532	MIRT711086	Homo sapiens	NEUROD2	4761	Homo sapiens	HITS-CLIP	Functional MTI (Weak)	19536157
hsa-miR-4532	MIRT631355	Homo sapiens	ZFP82	284406	Homo sapiens	HITS-CLIP	Functional MTI (Weak)	23824327
hsa-miR-4532	MIRT632418	Homo sapiens	SLC30A5	64924	Homo sapiens	HITS-CLIP	Functional MTI (Weak)	23824327
hsa-miR-4532	MIRT643554	Homo sapiens	C11orf70	85016	Homo sapiens	HITS-CLIP	Functional MTI (Weak)	23824327
hsa-miR-4532	MIRT665480	Homo sapiens	VSTM4	196740	Homo sapiens	HITS-CLIP	Functional MTI (Weak)	23824327
hsa-miR-4532	MIRT650280	Homo sapiens	TAS2R5	54429	Homo sapiens	HITS-CLIP	Functional MTI (Weak)	23824327
hsa-miR-4532	MIRT718442	Homo sapiens	RAB11B	9230	Homo sapiens	HITS-CLIP	Functional MTI (Weak)	19536157
hsa-miR-4532	MIRT673532	Homo sapiens	ADRBK2	157	Homo sapiens	HITS-CLIP	Functional MTI (Weak)	23824327
hsa-miR-4532	MIRT607723	Homo sapiens	LIMS1	3987	Homo sapiens	HITS-CLIP	Functional MTI (Weak)	24906430
hsa-miR-4532	MIRT496879	Homo sapiens	AHCYL2	23382	Homo sapiens	PAR-CLIP	Functional MTI (Weak)	22291592
hsa-miR-4532	MIRT689404	Homo sapiens	ZNF573	126231	Homo sapiens	HITS-CLIP	Functional MTI (Weak)	23313552
hsa-miR-4532	MIRT563529	Homo sapiens	TAF8	129685	Homo sapiens	PAR-CLIP	Functional MTI (Weak)	20371350
hsa-miR-4532	MIRT636280	Homo sapiens	RFFL	117584	Homo sapiens	HITS-CLIP	Functional MTI (Weak)	23824327
hsa-miR-4532	MIRT492688	Homo sapiens	PHYHIP	9796	Homo sapiens	PAR-CLIP	Functional MTI (Weak)	23592263
hsa-miR-4532	MIRT540807	Homo sapiens	SLC35F5	80255	Homo sapiens	PAR-CLIP	Functional MTI (Weak)	21572407
hsa-miR-4532	MIRT631664	Homo sapiens	NDUFV3	4731	Homo sapiens	HITS-CLIP	Functional MTI (Weak)	23824327
hsa-miR-4532	MIRT700681	Homo sapiens	PPAP2B	8613	Homo sapiens	HITS-CLIP	Functional MTI (Weak)	23313552
hsa-miR-4532	MIRT666532	Homo sapiens	RNF157	114804	Homo sapiens	HITS-CLIP	Functional MTI (Weak)	23824327
hsa-miR-4532	MIRT661875	Homo sapiens	PDLIM5	10611	Homo sapiens	HITS-CLIP	Functional MTI (Weak)	23824327
hsa-miR-4532	MIRT679859	Homo sapiens	ZFP30	22835	Homo sapiens	HITS-CLIP	Functional MTI (Weak)	23824327
hsa-miR-4532	MIRT641737	Homo sapiens	TXNL1	9352	Homo sapiens	HITS-CLIP	Functional MTI (Weak)	23824327
hsa-miR-4532	MIRT468524	Homo sapiens	SERTAD2	9792	Homo sapiens	PAR-CLIP	Functional MTI (Weak)	23592263
hsa-miR-4532	MIRT706799	Homo sapiens	RAI1	10743	Homo sapiens	HITS-CLIP	Functional MTI (Weak)	21572407
hsa-miR-4532	MIRT488113	Homo sapiens	POU3F1	5453	Homo sapiens	PAR-CLIP	Functional MTI (Weak)	23592263
hsa-miR-4532	MIRT676854	Homo sapiens	RAB3B	5865	Homo sapiens	HITS-CLIP	Functional MTI (Weak)	23824327
hsa-miR-4532	MIRT468524	Homo sapiens	SERTAD2	9792	Homo sapiens	PAR-CLIP	Functional MTI (Weak)	20371350
hsa-miR-4532	MIRT643527	Homo sapiens	ERAP2	64167	Homo sapiens	HITS-CLIP	Functional MTI (Weak)	23824327
hsa-miR-4532	MIRT624702	Homo sapiens	AQR	9716	Homo sapiens	HITS-CLIP	Functional MTI (Weak)	23824327
hsa-miR-4532	MIRT479976	Homo sapiens	CARD10	29775	Homo sapiens	PAR-CLIP	Functional MTI (Weak)	23592263
hsa-miR-4532	MIRT663637	Homo sapiens	HM13	81502	Homo sapiens	HITS-CLIP	Functional MTI (Weak)	23824327
hsa-miR-4532	MIRT632530	Homo sapiens	PSMB2	5690	Homo sapiens	HITS-CLIP	Functional MTI (Weak)	23824327
hsa-miR-4532	MIRT661079	Homo sapiens	FFAR2	2867	Homo sapiens	HITS-CLIP	Functional MTI (Weak)	23824327
hsa-miR-4532	MIRT679580	Homo sapiens	UGGT1	56886	Homo sapiens	HITS-CLIP	Functional MTI (Weak)	23824327
hsa-miR-4532	MIRT458550	Homo sapiens	CYP2B6	1555	Homo sapiens	PAR-CLIP	Functional MTI (Weak)	23592263
hsa-miR-4532	MIRT631425	Homo sapiens	CDNF	441549	Homo sapiens	HITS-CLIP	Functional MTI (Weak)	23824327
hsa-miR-4532	MIRT451448	Homo sapiens	ZNF556	80032	Homo sapiens	PAR-CLIP	Functional MTI (Weak)	21572407
hsa-miR-4532	MIRT648716	Homo sapiens	IL10RB	3588	Homo sapiens	HITS-CLIP	Functional MTI (Weak)	23824327
hsa-miR-4532	MIRT654238	Homo sapiens	RNF115	27246	Homo sapiens	HITS-CLIP	Functional MTI (Weak)	23824327
hsa-miR-4532	MIRT702195	Homo sapiens	LRRC58	116064	Homo sapiens	HITS-CLIP	Functional MTI (Weak)	23313552
hsa-miR-4532	MIRT663844	Homo sapiens	TRIM72	493829	Homo sapiens	HITS-CLIP	Functional MTI (Weak)	23824327
hsa-miR-4532	MIRT716399	Homo sapiens	SEPT5	5413	Homo sapiens	HITS-CLIP	Functional MTI (Weak)	19536157
hsa-miR-4532	MIRT696365	Homo sapiens	EIF2S3	1968	Homo sapiens	HITS-CLIP	Functional MTI (Weak)	23313552
hsa-miR-4532	MIRT463626	Homo sapiens	YY1	7528	Homo sapiens	PAR-CLIP	Functional MTI (Weak)	23592263
hsa-miR-4532	MIRT678436	Homo sapiens	PDE4C	5143	Homo sapiens	HITS-CLIP	Functional MTI (Weak)	23824327
hsa-miR-4532	MIRT680472	Homo sapiens	C3	718	Homo sapiens	HITS-CLIP	Functional MTI (Weak)	23824327
hsa-miR-4532	MIRT631734	Homo sapiens	SF3B1	23451	Homo sapiens	HITS-CLIP	Functional MTI (Weak)	23824327
hsa-miR-4532	MIRT671582	Homo sapiens	SPIRE2	84501	Homo sapiens	HITS-CLIP	Functional MTI (Weak)	23824327
hsa-miR-4532	MIRT679387	Homo sapiens	WDR92	116143	Homo sapiens	HITS-CLIP	Functional MTI (Weak)	23824327
hsa-miR-4532	MIRT678590	Homo sapiens	ZNF91	7644	Homo sapiens	HITS-CLIP	Functional MTI (Weak)	23824327
hsa-miR-4532	MIRT678479	Homo sapiens	RNF222	643904	Homo sapiens	HITS-CLIP	Functional MTI (Weak)	23824327
hsa-miR-4532	MIRT678312	Homo sapiens	MCM8	84515	Homo sapiens	HITS-CLIP	Functional MTI (Weak)	23824327
hsa-miR-4532	MIRT488113	Homo sapiens	POU3F1	5453	Homo sapiens	HITS-CLIP	Functional MTI (Weak)	23824327
hsa-miR-4532	MIRT663702	Homo sapiens	ABHD17B	51104	Homo sapiens	HITS-CLIP	Functional MTI (Weak)	23824327
hsa-miR-4532	MIRT677895	Homo sapiens	DCP1A	55802	Homo sapiens	HITS-CLIP	Functional MTI (Weak)	23824327
hsa-miR-4532	MIRT662099	Homo sapiens	ZNF419	79744	Homo sapiens	HITS-CLIP	Functional MTI (Weak)	23824327
hsa-miR-4532	MIRT671009	Homo sapiens	MOB4	25843	Homo sapiens	HITS-CLIP	Functional MTI (Weak)	23824327
hsa-miR-4532	MIRT451366	Homo sapiens	UQCR11	10975	Homo sapiens	PAR-CLIP	Functional MTI (Weak)	23592263
hsa-miR-4532	MIRT677561	Homo sapiens	C19orf52	90580	Homo sapiens	HITS-CLIP	Functional MTI (Weak)	23824327
hsa-miR-4532	MIRT658406	Homo sapiens	FAM212B	55924	Homo sapiens	HITS-CLIP	Functional MTI (Weak)	23824327
hsa-miR-4532	MIRT632333	Homo sapiens	TCEANC2	127428	Homo sapiens	HITS-CLIP	Functional MTI (Weak)	23824327
hsa-miR-4532	MIRT694756	Homo sapiens	ZNF843	283933	Homo sapiens	HITS-CLIP	Functional MTI (Weak)	23313552
hsa-miR-4532	MIRT676850	Homo sapiens	ZMYM1	79830	Homo sapiens	HITS-CLIP	Functional MTI (Weak)	23824327
hsa-miR-4532	MIRT474926	Homo sapiens	KCTD20	222658	Homo sapiens	PAR-CLIP	Functional MTI (Weak)	23592263
hsa-miR-4532	MIRT485939	Homo sapiens	ECSIT	51295	Homo sapiens	PAR-CLIP	Functional MTI (Weak)	23592263
hsa-miR-4532	MIRT668106	Homo sapiens	GK5	256356	Homo sapiens	HITS-CLIP	Functional MTI (Weak)	23824327
hsa-miR-4532	MIRT460274	Homo sapiens	SLC26A2	1836	Homo sapiens	PAR-CLIP	Functional MTI (Weak)	23592263
hsa-miR-4532	MIRT676704	Homo sapiens	GXYLT2	727936	Homo sapiens	HITS-CLIP	Functional MTI (Weak)	23824327
hsa-miR-4532	MIRT469966	Homo sapiens	PTPRF	5792	Homo sapiens	HITS-CLIP	Functional MTI (Weak)	23313552
hsa-miR-4532	MIRT532712	Homo sapiens	SNRPD3	6634	Homo sapiens	PAR-CLIP	Functional MTI (Weak)	22012620
hsa-miR-4532	MIRT485533	Homo sapiens	GPRIN1	114787	Homo sapiens	PAR-CLIP	Functional MTI (Weak)	23592263
hsa-miR-4532	MIRT499243	Homo sapiens	VAV3	10451	Homo sapiens	PAR-CLIP	Functional MTI (Weak)	24398324
hsa-miR-4532	MIRT676999	Homo sapiens	CYP20A1	57404	Homo sapiens	HITS-CLIP	Functional MTI (Weak)	23824327
hsa-miR-4532	MIRT635411	Homo sapiens	KIAA1614	57710	Homo sapiens	HITS-CLIP	Functional MTI (Weak)	23824327
hsa-miR-4532	MIRT678238	Homo sapiens	HMGB1	3146	Homo sapiens	HITS-CLIP	Functional MTI (Weak)	23824327
hsa-miR-4532	MIRT677778	Homo sapiens	FKTN	2218	Homo sapiens	HITS-CLIP	Functional MTI (Weak)	23824327
hsa-miR-4532	MIRT678238	Homo sapiens	HMGB1	3146	Homo sapiens	HITS-CLIP	Functional MTI (Weak)	23313552
hsa-miR-4532	MIRT701214	Homo sapiens	ORAI2	80228	Homo sapiens	HITS-CLIP	Functional MTI (Weak)	23313552
hsa-miR-4532	MIRT649424	Homo sapiens	CDC14B	8555	Homo sapiens	HITS-CLIP	Functional MTI (Weak)	23824327
hsa-miR-4532	MIRT636290	Homo sapiens	RAD51L3-RFFL	100529207	Homo sapiens	HITS-CLIP	Functional MTI (Weak)	23824327
hsa-miR-4532	MIRT675204	Homo sapiens	ZNF554	115196	Homo sapiens	HITS-CLIP	Functional MTI (Weak)	23824327
hsa-miR-4532	MIRT608089	Homo sapiens	CRISPLD2	83716	Homo sapiens	HITS-CLIP	Functional MTI (Weak)	24906430
hsa-miR-4532	MIRT677472	Homo sapiens	SLC7A11	23657	Homo sapiens	HITS-CLIP	Functional MTI (Weak)	23824327
hsa-miR-4532	MIRT469966	Homo sapiens	PTPRF	5792	Homo sapiens	PAR-CLIP	Functional MTI (Weak)	21572407
hsa-miR-4532	MIRT629974	Homo sapiens	MRPL36	64979	Homo sapiens	HITS-CLIP	Functional MTI (Weak)	23824327
hsa-miR-4532	MIRT633263	Homo sapiens	LDLR	3949	Homo sapiens	HITS-CLIP	Functional MTI (Weak)	23824327
hsa-miR-4532	MIRT679826	Homo sapiens	TMEM106B	54664	Homo sapiens	HITS-CLIP	Functional MTI (Weak)	23824327
hsa-miR-4532	MIRT618519	Homo sapiens	SELPLG	6404	Homo sapiens	HITS-CLIP	Functional MTI (Weak)	23824327
hsa-miR-4532	MIRT460539	Homo sapiens	TM4SF5	9032	Homo sapiens	PAR-CLIP	Functional MTI (Weak)	23592263
hsa-miR-4532	MIRT676914	Homo sapiens	PHLDA3	23612	Homo sapiens	HITS-CLIP	Functional MTI (Weak)	23824327
hsa-miR-4532	MIRT485939	Homo sapiens	ECSIT	51295	Homo sapiens	PAR-CLIP	Functional MTI (Weak)	20371350
hsa-miR-4532	MIRT624769	Homo sapiens	AKR1D1	6718	Homo sapiens	HITS-CLIP	Functional MTI (Weak)	23824327
hsa-miR-4532	MIRT469966	Homo sapiens	PTPRF	5792	Homo sapiens	PAR-CLIP	Functional MTI (Weak)	23592263
hsa-miR-4532	MIRT676487	Homo sapiens	DSN1	79980	Homo sapiens	HITS-CLIP	Functional MTI (Weak)	23824327
hsa-miR-4532	MIRT679500	Homo sapiens	ZNF106	64397	Homo sapiens	HITS-CLIP	Functional MTI (Weak)	23824327
hsa-miR-4532	MIRT650028	Homo sapiens	DSG3	1830	Homo sapiens	HITS-CLIP	Functional MTI (Weak)	23824327
hsa-miR-4532	MIRT634752	Homo sapiens	CRCP	27297	Homo sapiens	HITS-CLIP	Functional MTI (Weak)	23824327
hsa-miR-4532	MIRT469966	Homo sapiens	PTPRF	5792	Homo sapiens	PAR-CLIP	Functional MTI (Weak)	20371350
hsa-miR-4532	MIRT491345	Homo sapiens	CPNE5	57699	Homo sapiens	PAR-CLIP	Functional MTI (Weak)	23592263
hsa-miR-4532	MIRT648610	Homo sapiens	TPCN2	219931	Homo sapiens	HITS-CLIP	Functional MTI (Weak)	23824327
hsa-miR-4532	MIRT678862	Homo sapiens	SLC7A14	57709	Homo sapiens	HITS-CLIP	Functional MTI (Weak)	23824327
hsa-miR-4532	MIRT486421	Homo sapiens	RXRA	6256	Homo sapiens	PAR-CLIP	Functional MTI (Weak)	23592263
hsa-miR-4532	MIRT490648	Homo sapiens	FEM1A	55527	Homo sapiens	PAR-CLIP	Functional MTI (Weak)	23592263
hsa-miR-4532	MIRT695955	Homo sapiens	FANCM	57697	Homo sapiens	HITS-CLIP	Functional MTI (Weak)	23313552
hsa-miR-4532	MIRT647297	Homo sapiens	RBM43	375287	Homo sapiens	HITS-CLIP	Functional MTI (Weak)	23824327
hsa-miR-4532	MIRT499243	Homo sapiens	VAV3	10451	Homo sapiens	PAR-CLIP	Functional MTI (Weak)	20371350
hsa-miR-4532	MIRT679240	Homo sapiens	LRP10	26020	Homo sapiens	HITS-CLIP	Functional MTI (Weak)	23824327
hsa-miR-4532	MIRT657031	Homo sapiens	KCNJ6	3763	Homo sapiens	HITS-CLIP	Functional MTI (Weak)	23824327
hsa-miR-4532	MIRT722159	Homo sapiens	ARHGAP40	343578	Homo sapiens	HITS-CLIP	Functional MTI (Weak)	19536157
hsa-miR-4532	MIRT724960	Homo sapiens	PTK6	5753	Homo sapiens	HITS-CLIP	Functional MTI (Weak)	19536157
hsa-miR-4532	MIRT487665	Homo sapiens	HPCAL1	3241	Homo sapiens	PAR-CLIP	Functional MTI (Weak)	20371350
hsa-miR-4532	MIRT487665	Homo sapiens	HPCAL1	3241	Homo sapiens	PAR-CLIP	Functional MTI (Weak)	23592263
hsa-miR-4532	MIRT647026	Homo sapiens	NQO2	4835	Homo sapiens	HITS-CLIP	Functional MTI (Weak)	23824327
hsa-miR-4532	MIRT508211	Homo sapiens	SLC35E1	79939	Homo sapiens	PAR-CLIP	Functional MTI (Weak)	23446348
hsa-miR-4532	MIRT470076	Homo sapiens	PTGES2	80142	Homo sapiens	PAR-CLIP	Functional MTI (Weak)	23592263
hsa-miR-4532	MIRT677995	Homo sapiens	GATC	283459	Homo sapiens	HITS-CLIP	Functional MTI (Weak)	23824327
hsa-miR-4532	MIRT684267	Homo sapiens	PRPF4	9128	Homo sapiens	HITS-CLIP	Functional MTI (Weak)	23313552
hsa-miR-4532	MIRT674713	Homo sapiens	FAM73A	374986	Homo sapiens	HITS-CLIP	Functional MTI (Weak)	23824327
hsa-miR-4532	MIRT715997	Homo sapiens	RGS12	6002	Homo sapiens	HITS-CLIP	Functional MTI (Weak)	19536157
hsa-miR-4532	MIRT648123	Homo sapiens	SEMA3E	9723	Homo sapiens	HITS-CLIP	Functional MTI (Weak)	19536157
hsa-miR-4532	MIRT460365	Homo sapiens	TXNDC16	57544	Homo sapiens	HITS-CLIP	Functional MTI (Weak)	23313552
hsa-miR-4532	MIRT648123	Homo sapiens	SEMA3E	9723	Homo sapiens	HITS-CLIP	Functional MTI (Weak)	23824327
hsa-miR-4632-3p	MIRT684407	Homo sapiens	TMEM180	79847	Homo sapiens	HITS-CLIP	Functional MTI (Weak)	23313552
hsa-miR-4632-3p	MIRT699689	Homo sapiens	SF3B3	23450	Homo sapiens	HITS-CLIP	Functional MTI (Weak)	23313552
hsa-miR-4632-3p	MIRT525669	Homo sapiens	NHLRC4	283948	Homo sapiens	PAR-CLIP	Functional MTI (Weak)	22012620
hsa-miR-4632-3p	MIRT711930	Homo sapiens	APC2	10297	Homo sapiens	HITS-CLIP	Functional MTI (Weak)	19536157
hsa-miR-4632-3p	MIRT572360	Homo sapiens	RADIL	55698	Homo sapiens	PAR-CLIP	Functional MTI (Weak)	20371350
hsa-miR-4632-3p	MIRT499102	Homo sapiens	AGRN	375790	Homo sapiens	PAR-CLIP	Functional MTI (Weak)	24398324
hsa-miR-4632-3p	MIRT491811	Homo sapiens	ZBTB7B	51043	Homo sapiens	PAR-CLIP	Functional MTI (Weak)	23592263
hsa-miR-4632-3p	MIRT716952	Homo sapiens	TFAP2B	7021	Homo sapiens	HITS-CLIP	Functional MTI (Weak)	19536157
hsa-miR-4632-3p	MIRT692812	Homo sapiens	C1orf50	79078	Homo sapiens	HITS-CLIP	Functional MTI (Weak)	23313552
hsa-miR-4632-3p	MIRT702214	Homo sapiens	LPCAT1	79888	Homo sapiens	HITS-CLIP	Functional MTI (Weak)	23313552
hsa-miR-4632-3p	MIRT453208	Homo sapiens	CERS1	10715	Homo sapiens	HITS-CLIP	Functional MTI (Weak)	23706177
hsa-miR-4632-3p	MIRT442160	Homo sapiens	CCPG1	9236	Homo sapiens	PAR-CLIP	Functional MTI (Weak)	22100165
hsa-miR-4632-3p	MIRT499519	Homo sapiens	MAFK	7975	Homo sapiens	PAR-CLIP	Functional MTI (Weak)	24398324
hsa-miR-4632-3p	MIRT720656	Homo sapiens	ARHGAP27	201176	Homo sapiens	HITS-CLIP	Functional MTI (Weak)	19536157
hsa-miR-4632-3p	MIRT705568	Homo sapiens	ARHGEF18	23370	Homo sapiens	HITS-CLIP	Functional MTI (Weak)	23313552
hsa-miR-4632-3p	MIRT500750	Homo sapiens	TNRC18P2	27320	Homo sapiens	PAR-CLIP	Functional MTI (Weak)	23446348
hsa-miR-4632-3p	MIRT525699	Homo sapiens	PCYT2	5833	Homo sapiens	PAR-CLIP	Functional MTI (Weak)	22012620
hsa-miR-4632-3p	MIRT661267	Homo sapiens	CNTROB	116840	Homo sapiens	HITS-CLIP	Functional MTI (Weak)	23824327
hsa-miR-4632-3p	MIRT615185	Homo sapiens	BRSK1	84446	Homo sapiens	HITS-CLIP	Functional MTI (Weak)	23824327
hsa-miR-4632-3p	MIRT442160	Homo sapiens	CCPG1	9236	Homo sapiens	PAR-CLIP	Functional MTI (Weak)	23708386
hsa-miR-4632-3p	MIRT686433	Homo sapiens	LINC00598	646982	Homo sapiens	HITS-CLIP	Functional MTI (Weak)	23313552
hsa-miR-4632-3p	MIRT721373	Homo sapiens	RASL10A	10633	Homo sapiens	HITS-CLIP	Functional MTI (Weak)	19536157
hsa-miR-4632-3p	MIRT501635	Homo sapiens	PIAS4	51588	Homo sapiens	PAR-CLIP	Functional MTI (Weak)	20371350
hsa-miR-4632-3p	MIRT453208	Homo sapiens	CERS1	10715	Homo sapiens	PAR-CLIP	Functional MTI (Weak)	24398324
hsa-miR-4632-3p	MIRT723951	Homo sapiens	TMEM184A	202915	Homo sapiens	HITS-CLIP	Functional MTI (Weak)	19536157
hsa-miR-4632-3p	MIRT463888	Homo sapiens	WNT7B	7477	Homo sapiens	HITS-CLIP	Functional MTI (Weak)	19536157
hsa-miR-4632-3p	MIRT442160	Homo sapiens	CCPG1	9236	Homo sapiens	PAR-CLIP	Functional MTI (Weak)	22291592
hsa-miR-4632-3p	MIRT501635	Homo sapiens	PIAS4	51588	Homo sapiens	PAR-CLIP	Functional MTI (Weak)	24398324
hsa-miR-4632-3p	MIRT531881	Homo sapiens	SCN1B	6324	Homo sapiens	PAR-CLIP	Functional MTI (Weak)	22012620
hsa-miR-4632-3p	MIRT463888	Homo sapiens	WNT7B	7477	Homo sapiens	PAR-CLIP	Functional MTI (Weak)	23592263
hsa-miR-4632-3p	MIRT680599	Homo sapiens	SZT2	23334	Homo sapiens	HITS-CLIP	Functional MTI (Weak)	23706177
hsa-miR-4632-3p	MIRT453208	Homo sapiens	CERS1	10715	Homo sapiens	PAR-CLIP	Functional MTI (Weak)	20371350
hsa-miR-4632-3p	MIRT500750	Homo sapiens	TNRC18P2	27320	Homo sapiens	PAR-CLIP	Functional MTI (Weak)	24398324
hsa-miR-4632-3p	MIRT500750	Homo sapiens	TNRC18P2	27320	Homo sapiens	PAR-CLIP	Functional MTI (Weak)	21572407
hsa-miR-4632-3p	MIRT606901	Homo sapiens	MSANTD1	345222	Homo sapiens	HITS-CLIP	Functional MTI (Weak)	24906430
hsa-miR-4632-3p	MIRT491811	Homo sapiens	ZBTB7B	51043	Homo sapiens	HITS-CLIP	Functional MTI (Weak)	19536157
hsa-miR-4632-3p	MIRT453208	Homo sapiens	CERS1	10715	Homo sapiens	PAR-CLIP	Functional MTI (Weak)	23592263
hsa-miR-4632-3p	MIRT606901	Homo sapiens	MSANTD1	345222	Homo sapiens	HITS-CLIP	Functional MTI (Weak)	23706177
hsa-miR-4632-3p	MIRT536431	Homo sapiens	KMT2C	58508	Homo sapiens	PAR-CLIP	Functional MTI (Weak)	22012620
hsa-miR-4632-3p	MIRT535143	Homo sapiens	PLEKHG5	57449	Homo sapiens	PAR-CLIP	Functional MTI (Weak)	22012620
hsa-miR-4632-3p	MIRT719783	Homo sapiens	PRDM12	59335	Homo sapiens	HITS-CLIP	Functional MTI (Weak)	19536157
hsa-miR-4638-3p	MIRT525770	Homo sapiens	SOD2	6648	Homo sapiens	PAR-CLIP	Functional MTI (Weak)	22012620
hsa-miR-4638-3p	MIRT538111	Homo sapiens	DDX6	1656	Homo sapiens	PAR-CLIP	Functional MTI (Weak)	22012620
hsa-miR-4638-3p	MIRT529841	Homo sapiens	ARGFX	503582	Homo sapiens	PAR-CLIP	Functional MTI (Weak)	22012620
hsa-miR-4638-3p	MIRT513611	Homo sapiens	VPS37B	79720	Homo sapiens	PAR-CLIP	Functional MTI (Weak)	23446348
hsa-miR-4638-3p	MIRT529221	Homo sapiens	CYP20A1	57404	Homo sapiens	PAR-CLIP	Functional MTI (Weak)	22012620
hsa-miR-4638-3p	MIRT564976	Homo sapiens	WTAP	9589	Homo sapiens	PAR-CLIP	Functional MTI (Weak)	20371350
hsa-miR-4638-3p	MIRT699834	Homo sapiens	SCD	6319	Homo sapiens	HITS-CLIP	Functional MTI (Weak)	23313552
hsa-miR-4638-3p	MIRT543146	Homo sapiens	AKT1	207	Homo sapiens	PAR-CLIP	Functional MTI (Weak)	21572407
hsa-miR-4638-3p	MIRT525168	Homo sapiens	CLPP	8192	Homo sapiens	PAR-CLIP	Functional MTI (Weak)	22012620
hsa-miR-4638-3p	MIRT655954	Homo sapiens	NDST1	3340	Homo sapiens	HITS-CLIP	Functional MTI (Weak)	23824327
hsa-miR-4638-3p	MIRT612251	Homo sapiens	STX1B	112755	Homo sapiens	HITS-CLIP	Functional MTI (Weak)	23313552
hsa-miR-4638-3p	MIRT646307	Homo sapiens	IPO9	55705	Homo sapiens	HITS-CLIP	Functional MTI (Weak)	23824327
hsa-miR-4638-3p	MIRT660010	Homo sapiens	C1orf115	79762	Homo sapiens	HITS-CLIP	Functional MTI (Weak)	23824327
hsa-miR-4638-3p	MIRT507621	Homo sapiens	CRTC1	23373	Homo sapiens	PAR-CLIP	Functional MTI (Weak)	23446348
hsa-miR-4638-3p	MIRT469365	Homo sapiens	REST	5978	Homo sapiens	PAR-CLIP	Functional MTI (Weak)	23592263
hsa-miR-4638-3p	MIRT684881	Homo sapiens	P4HB	5034	Homo sapiens	HITS-CLIP	Functional MTI (Weak)	23313552
hsa-miR-4638-3p	MIRT468653	Homo sapiens	SECISBP2L	9728	Homo sapiens	PAR-CLIP	Functional MTI (Weak)	20371350
hsa-miR-4638-3p	MIRT469365	Homo sapiens	REST	5978	Homo sapiens	PAR-CLIP	Functional MTI (Weak)	21572407
hsa-miR-4638-3p	MIRT469365	Homo sapiens	REST	5978	Homo sapiens	PAR-CLIP	Functional MTI (Weak)	24398324
hsa-miR-4638-3p	MIRT660062	Homo sapiens	C11orf87	399947	Homo sapiens	HITS-CLIP	Functional MTI (Weak)	23824327
hsa-miR-4638-3p	MIRT656003	Homo sapiens	MYRF	745	Homo sapiens	HITS-CLIP	Functional MTI (Weak)	23824327
hsa-miR-4638-3p	MIRT525985	Homo sapiens	SPA17	53340	Homo sapiens	PAR-CLIP	Functional MTI (Weak)	22012620
hsa-miR-4638-3p	MIRT704720	Homo sapiens	CHCHD4	131474	Homo sapiens	HITS-CLIP	Functional MTI (Weak)	23313552
hsa-miR-4638-3p	MIRT456755	Homo sapiens	TMEM239	100288797	Homo sapiens	PAR-CLIP	Functional MTI (Weak)	23446348
hsa-miR-4638-3p	MIRT689088	Homo sapiens	ACVR1	90	Homo sapiens	HITS-CLIP	Functional MTI (Weak)	23313552
hsa-miR-4638-3p	MIRT565383	Homo sapiens	TGFBR3	7049	Homo sapiens	PAR-CLIP	Functional MTI (Weak)	20371350
hsa-miR-4638-3p	MIRT456755	Homo sapiens	TMEM239	100288797	Homo sapiens	PAR-CLIP	Functional MTI (Weak)	23592263
hsa-miR-4638-3p	MIRT650301	Homo sapiens	SLC35E2	9906	Homo sapiens	HITS-CLIP	Functional MTI (Weak)	23824327
hsa-miR-4638-3p	MIRT557407	Homo sapiens	H2AFZ	3015	Homo sapiens	PAR-CLIP	Functional MTI (Weak)	21572407
hsa-miR-4638-3p	MIRT626764	Homo sapiens	CDC14B	8555	Homo sapiens	HITS-CLIP	Functional MTI (Weak)	23824327
hsa-miR-4638-3p	MIRT612251	Homo sapiens	STX1B	112755	Homo sapiens	HITS-CLIP	Functional MTI (Weak)	23824327
hsa-miR-4638-3p	MIRT557407	Homo sapiens	H2AFZ	3015	Homo sapiens	PAR-CLIP	Functional MTI (Weak)	20371350
hsa-miR-4638-3p	MIRT554930	Homo sapiens	RAP1B	5908	Homo sapiens	PAR-CLIP	Functional MTI (Weak)	21572407
hsa-miR-4638-3p	MIRT468653	Homo sapiens	SECISBP2L	9728	Homo sapiens	PAR-CLIP	Functional MTI (Weak)	23592263
hsa-miR-4638-3p	MIRT483513	Homo sapiens	C10orf76	79591	Homo sapiens	PAR-CLIP	Functional MTI (Weak)	23592263
hsa-miR-4638-3p	MIRT606829	Homo sapiens	APBB2	323	Homo sapiens	HITS-CLIP	Functional MTI (Weak)	24906430
hsa-miR-4638-3p	MIRT718608	Homo sapiens	DCTPP1	79077	Homo sapiens	HITS-CLIP	Functional MTI (Weak)	19536157
hsa-miR-4638-3p	MIRT468653	Homo sapiens	SECISBP2L	9728	Homo sapiens	PAR-CLIP	Functional MTI (Weak)	21572407
hsa-miR-4638-3p	MIRT555221	Homo sapiens	PRKAA1	5562	Homo sapiens	PAR-CLIP	Functional MTI (Weak)	20371350
hsa-miR-4638-3p	MIRT555221	Homo sapiens	PRKAA1	5562	Homo sapiens	PAR-CLIP	Functional MTI (Weak)	21572407
hsa-miR-4638-3p	MIRT463107	Homo sapiens	ZNF609	23060	Homo sapiens	PAR-CLIP	Functional MTI (Weak)	23592263
hsa-miR-4651	MIRT475808	Homo sapiens	HDGF	3068	Homo sapiens	PAR-CLIP	Functional MTI (Weak)	23592263
hsa-miR-4651	MIRT689717	Homo sapiens	ATXN2	6311	Homo sapiens	HITS-CLIP	Functional MTI (Weak)	23313552
hsa-miR-4651	MIRT455104	Homo sapiens	NKX2-2	4821	Homo sapiens	PAR-CLIP	Functional MTI (Weak)	20371350
hsa-miR-4651	MIRT626322	Homo sapiens	LRTOMT	220074	Homo sapiens	HITS-CLIP	Functional MTI (Weak)	23824327
hsa-miR-4651	MIRT467027	Homo sapiens	SRSF1	6426	Homo sapiens	PAR-CLIP	Functional MTI (Weak)	20371350
hsa-miR-4651	MIRT693169	Homo sapiens	NPR1	4881	Homo sapiens	HITS-CLIP	Functional MTI (Weak)	23313552
hsa-miR-4651	MIRT455104	Homo sapiens	NKX2-2	4821	Homo sapiens	PAR-CLIP	Functional MTI (Weak)	23592263
hsa-miR-4651	MIRT473281	Homo sapiens	MFRP	83552	Homo sapiens	PAR-CLIP	Functional MTI (Weak)	23592263
hsa-miR-4651	MIRT473403	Homo sapiens	MDM4	4194	Homo sapiens	PAR-CLIP	Functional MTI (Weak)	23592263
hsa-miR-4651	MIRT483429	Homo sapiens	RHOXF2B	727940	Homo sapiens	PAR-CLIP	Functional MTI (Weak)	23592263
hsa-miR-4651	MIRT465877	Homo sapiens	TMEM43	79188	Homo sapiens	PAR-CLIP	Functional MTI (Weak)	23446348
hsa-miR-4651	MIRT455250	Homo sapiens	DDX39B	7919	Homo sapiens	PAR-CLIP	Functional MTI (Weak)	20371350
hsa-miR-4651	MIRT457761	Homo sapiens	ZC3H12B	340554	Homo sapiens	PAR-CLIP	Functional MTI (Weak)	23592263
hsa-miR-4651	MIRT518260	Homo sapiens	LEAP2	116842	Homo sapiens	PAR-CLIP	Functional MTI (Weak)	23446348
hsa-miR-4651	MIRT484335	Homo sapiens	EPN1	29924	Homo sapiens	PAR-CLIP	Functional MTI (Weak)	23592263
hsa-miR-4651	MIRT452374	Homo sapiens	LY6E	4061	Homo sapiens	PAR-CLIP	Functional MTI (Weak)	23446348
hsa-miR-4651	MIRT451142	Homo sapiens	C19orf53	28974	Homo sapiens	PAR-CLIP	Functional MTI (Weak)	23592263
hsa-miR-4651	MIRT487632	Homo sapiens	ONECUT3	390874	Homo sapiens	PAR-CLIP	Functional MTI (Weak)	23592263
hsa-miR-4651	MIRT488080	Homo sapiens	DLGAP3	58512	Homo sapiens	PAR-CLIP	Functional MTI (Weak)	23592263
hsa-miR-4651	MIRT499384	Homo sapiens	PLCG2	5336	Homo sapiens	PAR-CLIP	Functional MTI (Weak)	22012620
hsa-miR-4651	MIRT465253	Homo sapiens	TRIM44	54765	Homo sapiens	PAR-CLIP	Functional MTI (Weak)	23592263
hsa-miR-4651	MIRT459011	Homo sapiens	UQCRH	7388	Homo sapiens	PAR-CLIP	Functional MTI (Weak)	23592263
hsa-miR-4651	MIRT480774	Homo sapiens	BMP2	650	Homo sapiens	PAR-CLIP	Functional MTI (Weak)	23592263
hsa-miR-4651	MIRT723760	Homo sapiens	NKIRAS2	28511	Homo sapiens	HITS-CLIP	Functional MTI (Weak)	19536157
hsa-miR-4651	MIRT501691	Homo sapiens	PCGF3	10336	Homo sapiens	PAR-CLIP	Functional MTI (Weak)	24398324
hsa-miR-4651	MIRT453824	Homo sapiens	SAA1	6288	Homo sapiens	PAR-CLIP	Functional MTI (Weak)	23592263
hsa-miR-4651	MIRT486773	Homo sapiens	SESTD1	91404	Homo sapiens	PAR-CLIP	Functional MTI (Weak)	23592263
hsa-miR-4651	MIRT571451	Homo sapiens	YKT6	10652	Homo sapiens	PAR-CLIP	Functional MTI (Weak)	20371350
hsa-miR-4651	MIRT453231	Homo sapiens	FTSJ3	117246	Homo sapiens	PAR-CLIP	Functional MTI (Weak)	23592263
hsa-miR-4651	MIRT452374	Homo sapiens	LY6E	4061	Homo sapiens	PAR-CLIP	Functional MTI (Weak)	23592263
hsa-miR-4651	MIRT634011	Homo sapiens	RIF1	55183	Homo sapiens	HITS-CLIP	Functional MTI (Weak)	23824327
hsa-miR-4651	MIRT472213	Homo sapiens	NGFR	4804	Homo sapiens	PAR-CLIP	Functional MTI (Weak)	23592263
hsa-miR-4651	MIRT570326	Homo sapiens	ZBTB7A	51341	Homo sapiens	PAR-CLIP	Functional MTI (Weak)	20371350
hsa-miR-4651	MIRT697121	Homo sapiens	OTUD5	55593	Homo sapiens	HITS-CLIP	Functional MTI (Weak)	23313552
hsa-miR-4651	MIRT499384	Homo sapiens	PLCG2	5336	Homo sapiens	HITS-CLIP	Functional MTI (Weak)	24906430
hsa-miR-4651	MIRT468320	Homo sapiens	SF3B3	23450	Homo sapiens	PAR-CLIP	Functional MTI (Weak)	23592263
hsa-miR-4651	MIRT488080	Homo sapiens	DLGAP3	58512	Homo sapiens	PAR-CLIP	Functional MTI (Weak)	20371350
hsa-miR-4651	MIRT459197	Homo sapiens	RCE1	9986	Homo sapiens	PAR-CLIP	Functional MTI (Weak)	23592263
hsa-miR-4651	MIRT501691	Homo sapiens	PCGF3	10336	Homo sapiens	PAR-CLIP	Functional MTI (Weak)	23446348
hsa-miR-4651	MIRT490948	Homo sapiens	PPM1F	9647	Homo sapiens	PAR-CLIP	Functional MTI (Weak)	23592263
hsa-miR-4651	MIRT470314	Homo sapiens	PPP6R1	22870	Homo sapiens	PAR-CLIP	Functional MTI (Weak)	23592263
hsa-miR-4651	MIRT465402	Homo sapiens	TP53	7157	Homo sapiens	PAR-CLIP	Functional MTI (Weak)	23592263
hsa-miR-4651	MIRT457761	Homo sapiens	ZC3H12B	340554	Homo sapiens	PAR-CLIP	Functional MTI (Weak)	24398324
hsa-miR-4651	MIRT513302	Homo sapiens	SETBP1	26040	Homo sapiens	PAR-CLIP	Functional MTI (Weak)	23446348
hsa-miR-4651	MIRT145419	Homo sapiens	ANKRD13B	124930	Homo sapiens	PAR-CLIP	Functional MTI (Weak)	20371350
hsa-miR-4651	MIRT464551	Homo sapiens	UBTF	7343	Homo sapiens	PAR-CLIP	Functional MTI (Weak)	23592263
hsa-miR-4651	MIRT482698	Homo sapiens	XRCC3	7517	Homo sapiens	PAR-CLIP	Functional MTI (Weak)	23592263
hsa-miR-4651	MIRT500357	Homo sapiens	ZNF385A	25946	Homo sapiens	PAR-CLIP	Functional MTI (Weak)	24398324
hsa-miR-4651	MIRT512803	Homo sapiens	GLRX	2745	Homo sapiens	PAR-CLIP	Functional MTI (Weak)	23446348
hsa-miR-4651	MIRT711817	Homo sapiens	ELN	2006	Homo sapiens	HITS-CLIP	Functional MTI (Weak)	19536157
hsa-miR-4651	MIRT472520	Homo sapiens	NACC1	112939	Homo sapiens	PAR-CLIP	Functional MTI (Weak)	23592263
hsa-miR-4651	MIRT487632	Homo sapiens	ONECUT3	390874	Homo sapiens	PAR-CLIP	Functional MTI (Weak)	20371350
hsa-miR-4651	MIRT459466	Homo sapiens	MUC17	140453	Homo sapiens	PAR-CLIP	Functional MTI (Weak)	24398324
hsa-miR-4651	MIRT691175	Homo sapiens	APOL6	80830	Homo sapiens	HITS-CLIP	Functional MTI (Weak)	23313552
hsa-miR-4651	MIRT488158	Homo sapiens	PRRC2B	84726	Homo sapiens	PAR-CLIP	Functional MTI (Weak)	23592263
hsa-miR-4651	MIRT483687	Homo sapiens	CYP11A1	1583	Homo sapiens	PAR-CLIP	Functional MTI (Weak)	23592263
hsa-miR-4651	MIRT501691	Homo sapiens	PCGF3	10336	Homo sapiens	PAR-CLIP	Functional MTI (Weak)	20371350
hsa-miR-4651	MIRT465877	Homo sapiens	TMEM43	79188	Homo sapiens	PAR-CLIP	Functional MTI (Weak)	23592263
hsa-miR-4651	MIRT499596	Homo sapiens	ANKRD45	339416	Homo sapiens	PAR-CLIP	Functional MTI (Weak)	24398324
hsa-miR-4651	MIRT492338	Homo sapiens	SEPT8	23176	Homo sapiens	PAR-CLIP	Functional MTI (Weak)	23592263
hsa-miR-4651	MIRT486773	Homo sapiens	SESTD1	91404	Homo sapiens	PAR-CLIP	Functional MTI (Weak)	20371350
hsa-miR-4651	MIRT468691	Homo sapiens	SEC22C	9117	Homo sapiens	PAR-CLIP	Functional MTI (Weak)	23446348
hsa-miR-4651	MIRT509579	Homo sapiens	HIST2H2AB	317772	Homo sapiens	PAR-CLIP	Functional MTI (Weak)	20371350
hsa-miR-4651	MIRT499384	Homo sapiens	PLCG2	5336	Homo sapiens	PAR-CLIP	Functional MTI (Weak)	20371350
hsa-miR-4651	MIRT509579	Homo sapiens	HIST2H2AB	317772	Homo sapiens	PAR-CLIP	Functional MTI (Weak)	23446348
hsa-miR-4651	MIRT483803	Homo sapiens	CYP2W1	54905	Homo sapiens	PAR-CLIP	Functional MTI (Weak)	23446348
hsa-miR-4651	MIRT483803	Homo sapiens	CYP2W1	54905	Homo sapiens	PAR-CLIP	Functional MTI (Weak)	20371350
hsa-miR-4651	MIRT457099	Homo sapiens	DCX	1641	Homo sapiens	PAR-CLIP	Functional MTI (Weak)	23592263
hsa-miR-4651	MIRT721551	Homo sapiens	FXN	2395	Homo sapiens	HITS-CLIP	Functional MTI (Weak)	19536157
hsa-miR-4651	MIRT115795	Homo sapiens	CAPN15	6650	Homo sapiens	PAR-CLIP	Functional MTI (Weak)	23592263
hsa-miR-4651	MIRT480132	Homo sapiens	CALR	811	Homo sapiens	PAR-CLIP	Functional MTI (Weak)	23592263
hsa-miR-4651	MIRT484966	Homo sapiens	UCK1	83549	Homo sapiens	PAR-CLIP	Functional MTI (Weak)	23592263
hsa-miR-4651	MIRT452788	Homo sapiens	FAM136A	84908	Homo sapiens	PAR-CLIP	Functional MTI (Weak)	23592263
hsa-miR-4651	MIRT515701	Homo sapiens	ZNF321P	399669	Homo sapiens	PAR-CLIP	Functional MTI (Weak)	23446348
hsa-miR-4651	MIRT488158	Homo sapiens	PRRC2B	84726	Homo sapiens	PAR-CLIP	Functional MTI (Weak)	20371350
hsa-miR-4651	MIRT510610	Homo sapiens	TPM3	7170	Homo sapiens	PAR-CLIP	Functional MTI (Weak)	23446348
hsa-miR-4651	MIRT466234	Homo sapiens	TMED10	10972	Homo sapiens	PAR-CLIP	Functional MTI (Weak)	23592263
hsa-miR-4651	MIRT499384	Homo sapiens	PLCG2	5336	Homo sapiens	PAR-CLIP	Functional MTI (Weak)	23446348
hsa-miR-4651	MIRT523183	Homo sapiens	HIST3H3	8290	Homo sapiens	PAR-CLIP	Functional MTI (Weak)	23446348
hsa-miR-4651	MIRT455250	Homo sapiens	DDX39B	7919	Homo sapiens	PAR-CLIP	Functional MTI (Weak)	23592263
hsa-miR-4651	MIRT481778	Homo sapiens	APEX1	328	Homo sapiens	PAR-CLIP	Functional MTI (Weak)	23592263
hsa-miR-4651	MIRT470765	Homo sapiens	PNPLA6	10908	Homo sapiens	PAR-CLIP	Functional MTI (Weak)	23592263
hsa-miR-4651	MIRT493368	Homo sapiens	KIAA1614	57710	Homo sapiens	PAR-CLIP	Functional MTI (Weak)	23592263
hsa-miR-4651	MIRT458539	Homo sapiens	CYP2B6	1555	Homo sapiens	PAR-CLIP	Functional MTI (Weak)	23592263
hsa-miR-4651	MIRT459295	Homo sapiens	PHYKPL	85007	Homo sapiens	PAR-CLIP	Functional MTI (Weak)	23592263
hsa-miR-4651	MIRT467027	Homo sapiens	SRSF1	6426	Homo sapiens	PAR-CLIP	Functional MTI (Weak)	23592263
hsa-miR-4651	MIRT642680	Homo sapiens	KRT74	121391	Homo sapiens	HITS-CLIP	Functional MTI (Weak)	23824327
hsa-miR-4651	MIRT483391	Homo sapiens	SPATA6	54558	Homo sapiens	PAR-CLIP	Functional MTI (Weak)	23592263
hsa-miR-4651	MIRT504502	Homo sapiens	PPP1R9B	84687	Homo sapiens	PAR-CLIP	Functional MTI (Weak)	23446348
hsa-miR-4651	MIRT483803	Homo sapiens	CYP2W1	54905	Homo sapiens	PAR-CLIP	Functional MTI (Weak)	23592263
hsa-miR-4651	MIRT514005	Homo sapiens	CECR2	27443	Homo sapiens	PAR-CLIP	Functional MTI (Weak)	23446348
hsa-miR-4651	MIRT487372	Homo sapiens	C10orf54	64115	Homo sapiens	PAR-CLIP	Functional MTI (Weak)	23592263
hsa-miR-4651	MIRT481821	Homo sapiens	AP2M1	1173	Homo sapiens	PAR-CLIP	Functional MTI (Weak)	23592263
hsa-miR-4651	MIRT473521	Homo sapiens	MAX	4149	Homo sapiens	PAR-CLIP	Functional MTI (Weak)	23592263
hsa-miR-4651	MIRT461274	Homo sapiens	COX10	1352	Homo sapiens	PAR-CLIP	Functional MTI (Weak)	23592263
hsa-miR-4651	MIRT468437	Homo sapiens	SETD1B	23067	Homo sapiens	PAR-CLIP	Functional MTI (Weak)	23592263
hsa-miR-4651	MIRT459466	Homo sapiens	MUC17	140453	Homo sapiens	PAR-CLIP	Functional MTI (Weak)	23592263
hsa-miR-4651	MIRT479501	Homo sapiens	CDH6	1004	Homo sapiens	PAR-CLIP	Functional MTI (Weak)	23592263
hsa-miR-4651	MIRT541497	Homo sapiens	ADM	133	Homo sapiens	PAR-CLIP	Functional MTI (Weak)	21572407
hsa-miR-4651	MIRT570279	Homo sapiens	ARPC3	10094	Homo sapiens	PAR-CLIP	Functional MTI (Weak)	20371350
hsa-miR-4651	MIRT113270	Homo sapiens	TMBIM6	7009	Homo sapiens	PAR-CLIP	Functional MTI (Weak)	23592263
hsa-miR-4651	MIRT454136	Homo sapiens	FOXRED2	80020	Homo sapiens	PAR-CLIP	Functional MTI (Weak)	23592263
hsa-miR-4651	MIRT474631	Homo sapiens	KLF16	83855	Homo sapiens	PAR-CLIP	Functional MTI (Weak)	23592263
hsa-miR-4651	MIRT499384	Homo sapiens	PLCG2	5336	Homo sapiens	PAR-CLIP	Functional MTI (Weak)	24398324
hsa-miR-4651	MIRT189384	Homo sapiens	TXLNA	200081	Homo sapiens	PAR-CLIP	Functional MTI (Weak)	23592263
hsa-miR-4651	MIRT125296	Homo sapiens	MID1IP1	58526	Homo sapiens	PAR-CLIP	Functional MTI (Weak)	23592263
hsa-miR-4651	MIRT483476	Homo sapiens	STMN3	50861	Homo sapiens	PAR-CLIP	Functional MTI (Weak)	23592263
hsa-miR-4651	MIRT465274	Homo sapiens	TRIM28	10155	Homo sapiens	PAR-CLIP	Functional MTI (Weak)	23592263
hsa-miR-4651	MIRT452985	Homo sapiens	CABP4	57010	Homo sapiens	PAR-CLIP	Functional MTI (Weak)	23592263
hsa-miR-4651	MIRT479865	Homo sapiens	CCDC6	8030	Homo sapiens	PAR-CLIP	Functional MTI (Weak)	23592263
hsa-miR-4651	MIRT610578	Homo sapiens	CACUL1	143384	Homo sapiens	HITS-CLIP	Functional MTI (Weak)	23824327
hsa-miR-4651	MIRT455104	Homo sapiens	NKX2-2	4821	Homo sapiens	PAR-CLIP	Functional MTI (Weak)	24398324
hsa-miR-4651	MIRT469779	Homo sapiens	RAB15	376267	Homo sapiens	PAR-CLIP	Functional MTI (Weak)	23592263
hsa-miR-4651	MIRT474529	Homo sapiens	KLHDC8A	55220	Homo sapiens	PAR-CLIP	Functional MTI (Weak)	23592263
hsa-miR-4651	MIRT499730	Homo sapiens	USH1G	124590	Homo sapiens	PAR-CLIP	Functional MTI (Weak)	24398324
hsa-miR-4651	MIRT066212	Homo sapiens	MARCH9	92979	Homo sapiens	PAR-CLIP	Functional MTI (Weak)	21572407
hsa-miR-4651	MIRT468691	Homo sapiens	SEC22C	9117	Homo sapiens	PAR-CLIP	Functional MTI (Weak)	23592263
hsa-miR-4651	MIRT484683	Homo sapiens	PACSIN1	29993	Homo sapiens	PAR-CLIP	Functional MTI (Weak)	23592263
hsa-miR-4651	MIRT488463	Homo sapiens	B3GALNT2	148789	Homo sapiens	PAR-CLIP	Functional MTI (Weak)	23592263
hsa-miR-4651	MIRT478623	Homo sapiens	CTDNEP1	23399	Homo sapiens	PAR-CLIP	Functional MTI (Weak)	23592263
hsa-miR-4651	MIRT455250	Homo sapiens	DDX39B	7919	Homo sapiens	PAR-CLIP	Functional MTI (Weak)	23446348
hsa-miR-4651	MIRT482976	Homo sapiens	CSTF2	1478	Homo sapiens	PAR-CLIP	Functional MTI (Weak)	23592263
hsa-miR-4651	MIRT189384	Homo sapiens	TXLNA	200081	Homo sapiens	PAR-CLIP	Functional MTI (Weak)	21572407
hsa-miR-4651	MIRT538642	Homo sapiens	CCSAP	126731	Homo sapiens	PAR-CLIP	Functional MTI (Weak)	22012620
hsa-miR-4651	MIRT571597	Homo sapiens	TOB2	10766	Homo sapiens	PAR-CLIP	Functional MTI (Weak)	20371350
hsa-miR-4651	MIRT485987	Homo sapiens	YIPF2	78992	Homo sapiens	PAR-CLIP	Functional MTI (Weak)	23592263
hsa-miR-4651	MIRT481423	Homo sapiens	ASB6	140459	Homo sapiens	PAR-CLIP	Functional MTI (Weak)	23592263
hsa-miR-4651	MIRT456899	Homo sapiens	DDA1	79016	Homo sapiens	PAR-CLIP	Functional MTI (Weak)	23592263
hsa-miR-4651	MIRT610076	Homo sapiens	CRLF1	9244	Homo sapiens	HITS-CLIP	Functional MTI (Weak)	23824327
hsa-miR-4651	MIRT721666	Homo sapiens	SLFN12	55106	Homo sapiens	HITS-CLIP	Functional MTI (Weak)	19536157
hsa-miR-4651	MIRT475130	Homo sapiens	IP6K1	9807	Homo sapiens	PAR-CLIP	Functional MTI (Weak)	23592263
hsa-miR-4651	MIRT524051	Homo sapiens	DNAJC8	22826	Homo sapiens	PAR-CLIP	Functional MTI (Weak)	23446348
hsa-miR-4651	MIRT609983	Homo sapiens	PPARA	5465	Homo sapiens	HITS-CLIP	Functional MTI (Weak)	23824327
hsa-miR-4651	MIRT610578	Homo sapiens	CACUL1	143384	Homo sapiens	HITS-CLIP	Functional MTI (Weak)	23313552
hsa-miR-4651	MIRT459598	Homo sapiens	KCNK3	3777	Homo sapiens	PAR-CLIP	Functional MTI (Weak)	23592263
hsa-miR-4651	MIRT468863	Homo sapiens	RREB1	6239	Homo sapiens	PAR-CLIP	Functional MTI (Weak)	23592263
hsa-miR-4651	MIRT514005	Homo sapiens	CECR2	27443	Homo sapiens	PAR-CLIP	Functional MTI (Weak)	20371350
hsa-miR-4651	MIRT455250	Homo sapiens	DDX39B	7919	Homo sapiens	PAR-CLIP	Functional MTI (Weak)	21572407
hsa-miR-4651	MIRT153779	Homo sapiens	NCOA3	8202	Homo sapiens	PAR-CLIP	Functional MTI (Weak)	24398324
hsa-miR-4651	MIRT607694	Homo sapiens	MAPK10	5602	Homo sapiens	HITS-CLIP	Functional MTI (Weak)	24906430
hsa-miR-4651	MIRT499730	Homo sapiens	USH1G	124590	Homo sapiens	PAR-CLIP	Functional MTI (Weak)	20371350
hsa-miR-4651	MIRT480529	Homo sapiens	C10orf76	79591	Homo sapiens	PAR-CLIP	Functional MTI (Weak)	23592263
hsa-miR-4651	MIRT569279	Homo sapiens	PTPRF	5792	Homo sapiens	PAR-CLIP	Functional MTI (Weak)	20371350
hsa-miR-4651	MIRT483391	Homo sapiens	SPATA6	54558	Homo sapiens	PAR-CLIP	Functional MTI (Weak)	20371350
hsa-miR-4651	MIRT493038	Homo sapiens	NAA50	80218	Homo sapiens	PAR-CLIP	Functional MTI (Weak)	23592263
hsa-miR-4651	MIRT451063	Homo sapiens	PNMAL2	57469	Homo sapiens	PAR-CLIP	Functional MTI (Weak)	23592263
hsa-miR-4651	MIRT483476	Homo sapiens	STMN3	50861	Homo sapiens	PAR-CLIP	Functional MTI (Weak)	20371350
hsa-miR-4651	MIRT491719	Homo sapiens	RTN4R	65078	Homo sapiens	PAR-CLIP	Functional MTI (Weak)	23592263
hsa-miR-4651	MIRT455250	Homo sapiens	DDX39B	7919	Homo sapiens	PAR-CLIP	Functional MTI (Weak)	24398324
hsa-miR-4651	MIRT607551	Homo sapiens	GLI2	2736	Homo sapiens	HITS-CLIP	Functional MTI (Weak)	24906430
hsa-miR-4651	MIRT484335	Homo sapiens	EPN1	29924	Homo sapiens	PAR-CLIP	Functional MTI (Weak)	24398324
hsa-miR-4707-5p	MIRT459614	Homo sapiens	KCNK3	3777	Homo sapiens	PAR-CLIP	Functional MTI (Weak)	23592263
hsa-miR-4707-5p	MIRT721472	Homo sapiens	FLYWCH2	114984	Homo sapiens	HITS-CLIP	Functional MTI (Weak)	19536157
hsa-miR-4707-5p	MIRT716428	Homo sapiens	RAB15	376267	Homo sapiens	HITS-CLIP	Functional MTI (Weak)	19536157
hsa-miR-4707-5p	MIRT512139	Homo sapiens	COX6B1	1340	Homo sapiens	PAR-CLIP	Functional MTI (Weak)	23446348
hsa-miR-4707-5p	MIRT614515	Homo sapiens	PITX1	5307	Homo sapiens	HITS-CLIP	Functional MTI (Weak)	19536157
hsa-miR-4707-5p	MIRT709523	Homo sapiens	IGF2	3481	Homo sapiens	HITS-CLIP	Functional MTI (Weak)	19536157
hsa-miR-4707-5p	MIRT704194	Homo sapiens	LDHD	197257	Homo sapiens	HITS-CLIP	Functional MTI (Weak)	23313552
hsa-miR-4707-5p	MIRT510953	Homo sapiens	PPP3R1	5534	Homo sapiens	PAR-CLIP	Functional MTI (Weak)	23446348
hsa-miR-4707-5p	MIRT443215	Homo sapiens	FBXO48	554251	Homo sapiens	PAR-CLIP	Functional MTI (Weak)	22291592
hsa-miR-4707-5p	MIRT571261	Homo sapiens	LSM3	27258	Homo sapiens	PAR-CLIP	Functional MTI (Weak)	20371350
hsa-miR-4707-5p	MIRT443215	Homo sapiens	FBXO48	554251	Homo sapiens	PAR-CLIP	Functional MTI (Weak)	22100165
hsa-miR-4707-5p	MIRT721840	Homo sapiens	FSCN1	6624	Homo sapiens	HITS-CLIP	Functional MTI (Weak)	19536157
hsa-miR-4707-5p	MIRT486938	Homo sapiens	DTX2	113878	Homo sapiens	PAR-CLIP	Functional MTI (Weak)	23592263
hsa-miR-4707-5p	MIRT571438	Homo sapiens	CCDC47	57003	Homo sapiens	PAR-CLIP	Functional MTI (Weak)	20371350
hsa-miR-4707-5p	MIRT628240	Homo sapiens	FADS1	3992	Homo sapiens	HITS-CLIP	Functional MTI (Weak)	23824327
hsa-miR-4707-5p	MIRT692874	Homo sapiens	RBM41	55285	Homo sapiens	HITS-CLIP	Functional MTI (Weak)	23313552
hsa-miR-4707-5p	MIRT510953	Homo sapiens	PPP3R1	5534	Homo sapiens	PAR-CLIP	Functional MTI (Weak)	20371350
hsa-miR-4707-5p	MIRT722808	Homo sapiens	SUSD2	56241	Homo sapiens	HITS-CLIP	Functional MTI (Weak)	19536157
hsa-miR-4707-5p	MIRT568927	Homo sapiens	SMCR8	140775	Homo sapiens	PAR-CLIP	Functional MTI (Weak)	20371350
hsa-miR-4707-5p	MIRT500759	Homo sapiens	TMEM127	55654	Homo sapiens	PAR-CLIP	Functional MTI (Weak)	20371350
hsa-miR-4707-5p	MIRT500759	Homo sapiens	TMEM127	55654	Homo sapiens	PAR-CLIP	Functional MTI (Weak)	24398324
hsa-miR-4707-5p	MIRT714143	Homo sapiens	SNN	8303	Homo sapiens	HITS-CLIP	Functional MTI (Weak)	19536157
hsa-miR-4707-5p	MIRT487092	Homo sapiens	C3orf36	80111	Homo sapiens	PAR-CLIP	Functional MTI (Weak)	23592263
hsa-miR-4707-5p	MIRT570318	Homo sapiens	ICAM5	7087	Homo sapiens	PAR-CLIP	Functional MTI (Weak)	20371350
hsa-miR-4707-5p	MIRT500759	Homo sapiens	TMEM127	55654	Homo sapiens	PAR-CLIP	Functional MTI (Weak)	21572407
hsa-miR-4707-5p	MIRT458552	Homo sapiens	CYP2B6	1555	Homo sapiens	PAR-CLIP	Functional MTI (Weak)	23592263
hsa-miR-4707-5p	MIRT621919	Homo sapiens	SYT7	9066	Homo sapiens	HITS-CLIP	Functional MTI (Weak)	23824327
hsa-miR-4707-5p	MIRT487092	Homo sapiens	C3orf36	80111	Homo sapiens	HITS-CLIP	Functional MTI (Weak)	19536157
hsa-miR-4707-5p	MIRT613635	Homo sapiens	ARHGAP35	2909	Homo sapiens	HITS-CLIP	Functional MTI (Weak)	23824327
hsa-miR-4707-5p	MIRT573809	Homo sapiens	FRMPD4	9758	Homo sapiens	PAR-CLIP	Functional MTI (Weak)	20371350
hsa-miR-4707-5p	MIRT622107	Homo sapiens	SPTY2D1	144108	Homo sapiens	HITS-CLIP	Functional MTI (Weak)	23824327
hsa-miR-4707-5p	MIRT499245	Homo sapiens	VAV3	10451	Homo sapiens	PAR-CLIP	Functional MTI (Weak)	24398324
hsa-miR-4707-5p	MIRT611297	Homo sapiens	MOB3C	148932	Homo sapiens	HITS-CLIP	Functional MTI (Weak)	23824327
hsa-miR-4707-5p	MIRT719835	Homo sapiens	C22orf24	25775	Homo sapiens	HITS-CLIP	Functional MTI (Weak)	19536157
hsa-miR-4707-5p	MIRT614515	Homo sapiens	PITX1	5307	Homo sapiens	HITS-CLIP	Functional MTI (Weak)	23824327
hsa-miR-4707-5p	MIRT499245	Homo sapiens	VAV3	10451	Homo sapiens	PAR-CLIP	Functional MTI (Weak)	20371350
hsa-miR-4707-5p	MIRT637413	Homo sapiens	NKX2-3	159296	Homo sapiens	HITS-CLIP	Functional MTI (Weak)	23824327
hsa-miR-4707-5p	MIRT491346	Homo sapiens	CPNE5	57699	Homo sapiens	PAR-CLIP	Functional MTI (Weak)	23592263
hsa-miR-4707-5p	MIRT570208	Homo sapiens	JUND	3727	Homo sapiens	PAR-CLIP	Functional MTI (Weak)	20371350
hsa-miR-4707-5p	MIRT443215	Homo sapiens	FBXO48	554251	Homo sapiens	PAR-CLIP	Functional MTI (Weak)	23708386
hsa-miR-4707-5p	MIRT492826	Homo sapiens	NXN	64359	Homo sapiens	PAR-CLIP	Functional MTI (Weak)	20371350
hsa-miR-4707-5p	MIRT492826	Homo sapiens	NXN	64359	Homo sapiens	PAR-CLIP	Functional MTI (Weak)	23592263
hsa-miR-4707-5p	MIRT494120	Homo sapiens	DLX2	1746	Homo sapiens	PAR-CLIP	Functional MTI (Weak)	23592263
hsa-miR-4707-5p	MIRT686408	Homo sapiens	UACA	55075	Homo sapiens	HITS-CLIP	Functional MTI (Weak)	23313552
hsa-miR-4707-5p	MIRT532666	Homo sapiens	APOBEC3D	140564	Homo sapiens	PAR-CLIP	Functional MTI (Weak)	22012620
hsa-miR-4769-3p	MIRT573714	Homo sapiens	KHSRP	8570	Homo sapiens	PAR-CLIP	Functional MTI (Weak)	20371350
hsa-miR-4769-3p	MIRT606856	Homo sapiens	RAB7A	7879	Homo sapiens	HITS-CLIP	Functional MTI (Weak)	24906430
hsa-miR-4769-3p	MIRT449649	Homo sapiens	CASS4	57091	Homo sapiens	PAR-CLIP	Functional MTI (Weak)	22100165
hsa-miR-4769-3p	MIRT715093	Homo sapiens	HOXD9	3235	Homo sapiens	HITS-CLIP	Functional MTI (Weak)	19536157
hsa-miR-4769-3p	MIRT500777	Homo sapiens	TMED4	222068	Homo sapiens	PAR-CLIP	Functional MTI (Weak)	21572407
hsa-miR-4769-3p	MIRT500777	Homo sapiens	TMED4	222068	Homo sapiens	PAR-CLIP	Functional MTI (Weak)	24398324
hsa-miR-4769-3p	MIRT513087	Homo sapiens	USP9X	8239	Homo sapiens	PAR-CLIP	Functional MTI (Weak)	23446348
hsa-miR-4769-3p	MIRT500777	Homo sapiens	TMED4	222068	Homo sapiens	PAR-CLIP	Functional MTI (Weak)	20371350
hsa-miR-4769-3p	MIRT496340	Homo sapiens	TMEM81	388730	Homo sapiens	PAR-CLIP	Functional MTI (Weak)	22291592
hsa-miR-4769-3p	MIRT669832	Homo sapiens	ISCA2	122961	Homo sapiens	HITS-CLIP	Functional MTI (Weak)	23824327
hsa-miR-4769-3p	MIRT395635	Homo sapiens	EIF2AK2	5610	Homo sapiens	HITS-CLIP	Functional MTI (Weak)	23824327
hsa-miR-4769-3p	MIRT635520	Homo sapiens	ZNF85	7639	Homo sapiens	HITS-CLIP	Functional MTI (Weak)	23824327
hsa-miR-4769-3p	MIRT542578	Homo sapiens	ZC3H12C	85463	Homo sapiens	PAR-CLIP	Functional MTI (Weak)	21572407
hsa-miR-4769-3p	MIRT461243	Homo sapiens	MPP5	64398	Homo sapiens	PAR-CLIP	Functional MTI (Weak)	23592263
hsa-miR-4769-3p	MIRT723329	Homo sapiens	DGAT1	8694	Homo sapiens	HITS-CLIP	Functional MTI (Weak)	19536157
hsa-miR-4769-3p	MIRT698319	Homo sapiens	TMEM136	219902	Homo sapiens	HITS-CLIP	Functional MTI (Weak)	23313552
hsa-miR-4769-3p	MIRT630111	Homo sapiens	PNPLA3	80339	Homo sapiens	HITS-CLIP	Functional MTI (Weak)	23824327
hsa-miR-4769-3p	MIRT648334	Homo sapiens	ZNF592	9640	Homo sapiens	HITS-CLIP	Functional MTI (Weak)	23824327
hsa-miR-4769-3p	MIRT650659	Homo sapiens	PRKAB1	5564	Homo sapiens	HITS-CLIP	Functional MTI (Weak)	23824327
hsa-miR-4769-3p	MIRT496373	Homo sapiens	REPS2	9185	Homo sapiens	PAR-CLIP	Functional MTI (Weak)	22291592
hsa-miR-4769-3p	MIRT671236	Homo sapiens	ANGEL2	90806	Homo sapiens	HITS-CLIP	Functional MTI (Weak)	23824327
hsa-miR-4769-3p	MIRT617474	Homo sapiens	AP5B1	91056	Homo sapiens	HITS-CLIP	Functional MTI (Weak)	23824327
hsa-miR-4769-3p	MIRT614209	Homo sapiens	LENG9	94059	Homo sapiens	HITS-CLIP	Functional MTI (Weak)	23824327
hsa-miR-4769-3p	MIRT099349	Homo sapiens	QKI	9444	Homo sapiens	PAR-CLIP	Functional MTI (Weak)	20371350
hsa-miR-4769-3p	MIRT559071	Homo sapiens	C19orf47	126526	Homo sapiens	PAR-CLIP	Functional MTI (Weak)	21572407
hsa-miR-4769-3p	MIRT648635	Homo sapiens	LEMD2	221496	Homo sapiens	HITS-CLIP	Functional MTI (Weak)	23824327
hsa-miR-4769-3p	MIRT538165	Homo sapiens	DCP2	167227	Homo sapiens	PAR-CLIP	Functional MTI (Weak)	22012620
hsa-miR-4769-3p	MIRT695116	Homo sapiens	C15orf40	123207	Homo sapiens	HITS-CLIP	Functional MTI (Weak)	23313552
hsa-miR-4769-3p	MIRT484308	Homo sapiens	ENDOD1	23052	Homo sapiens	HITS-CLIP	Functional MTI (Weak)	21572407
hsa-miR-4769-3p	MIRT689511	Homo sapiens	ZNF865	100507290	Homo sapiens	HITS-CLIP	Functional MTI (Weak)	23313552
hsa-miR-4769-3p	MIRT703786	Homo sapiens	FAM102B	284611	Homo sapiens	HITS-CLIP	Functional MTI (Weak)	23313552
hsa-miR-4769-3p	MIRT543479	Homo sapiens	RXRA	6256	Homo sapiens	PAR-CLIP	Functional MTI (Weak)	20371350
hsa-miR-4769-3p	MIRT543479	Homo sapiens	RXRA	6256	Homo sapiens	PAR-CLIP	Functional MTI (Weak)	21572407
hsa-miR-4769-3p	MIRT637398	Homo sapiens	ZNF546	339327	Homo sapiens	HITS-CLIP	Functional MTI (Weak)	23824327
hsa-miR-4769-3p	MIRT528693	Homo sapiens	C1orf56	54964	Homo sapiens	PAR-CLIP	Functional MTI (Weak)	22012620
hsa-miR-4769-3p	MIRT477741	Homo sapiens	EDN1	1906	Homo sapiens	PAR-CLIP	Functional MTI (Weak)	23592263
hsa-miR-4769-3p	MIRT695755	Homo sapiens	ZNF117	51351	Homo sapiens	HITS-CLIP	Functional MTI (Weak)	23313552
hsa-miR-4769-3p	MIRT296484	Homo sapiens	RBM38	55544	Homo sapiens	PAR-CLIP	Functional MTI (Weak)	21572407
hsa-miR-4769-3p	MIRT095902	Homo sapiens	CCNG1	900	Homo sapiens	PAR-CLIP	Functional MTI (Weak)	21572407
hsa-miR-4769-3p	MIRT495202	Homo sapiens	EDN3	1908	Homo sapiens	PAR-CLIP	Functional MTI (Weak)	23708386
hsa-miR-4769-3p	MIRT457463	Homo sapiens	UNC119B	84747	Homo sapiens	PAR-CLIP	Functional MTI (Weak)	23592263
hsa-miR-4769-3p	MIRT701275	Homo sapiens	NUP210	23225	Homo sapiens	HITS-CLIP	Functional MTI (Weak)	23313552
hsa-miR-4769-3p	MIRT656510	Homo sapiens	MAP3K2	10746	Homo sapiens	HITS-CLIP	Functional MTI (Weak)	23824327
hsa-miR-4769-3p	MIRT623507	Homo sapiens	KCNK5	8645	Homo sapiens	HITS-CLIP	Functional MTI (Weak)	23824327
hsa-miR-4769-3p	MIRT571395	Homo sapiens	MRPL19	9801	Homo sapiens	PAR-CLIP	Functional MTI (Weak)	20371350
hsa-miR-4769-3p	MIRT640814	Homo sapiens	GPR107	57720	Homo sapiens	HITS-CLIP	Functional MTI (Weak)	23824327
hsa-miR-4769-3p	MIRT623740	Homo sapiens	GRIN2B	2904	Homo sapiens	HITS-CLIP	Functional MTI (Weak)	23824327
hsa-miR-4769-3p	MIRT528693	Homo sapiens	C1orf56	54964	Homo sapiens	PAR-CLIP	Functional MTI (Weak)	20371350
hsa-miR-4769-3p	MIRT528693	Homo sapiens	C1orf56	54964	Homo sapiens	HITS-CLIP	Functional MTI (Weak)	23824327
hsa-miR-4769-3p	MIRT179596	Homo sapiens	CAPZA1	829	Homo sapiens	PAR-CLIP	Functional MTI (Weak)	21572407
hsa-miR-4769-3p	MIRT524306	Homo sapiens	CTC1	80169	Homo sapiens	PAR-CLIP	Functional MTI (Weak)	20371350
hsa-miR-4769-3p	MIRT526119	Homo sapiens	RIC8A	60626	Homo sapiens	PAR-CLIP	Functional MTI (Weak)	22012620
hsa-miR-4769-3p	MIRT559071	Homo sapiens	C19orf47	126526	Homo sapiens	PAR-CLIP	Functional MTI (Weak)	20371350
hsa-miR-4769-3p	MIRT711568	Homo sapiens	PPM1F	9647	Homo sapiens	HITS-CLIP	Functional MTI (Weak)	19536157
hsa-miR-4769-3p	MIRT644515	Homo sapiens	TADA2A	6871	Homo sapiens	HITS-CLIP	Functional MTI (Weak)	23824327
hsa-miR-4769-3p	MIRT484308	Homo sapiens	ENDOD1	23052	Homo sapiens	PAR-CLIP	Functional MTI (Weak)	23592263
hsa-miR-4769-3p	MIRT441589	Homo sapiens	ELAVL1	1994	Homo sapiens	PAR-CLIP	Functional MTI (Weak)	22100165
hsa-miR-4769-3p	MIRT559985	Homo sapiens	RPL24	6152	Homo sapiens	PAR-CLIP	Functional MTI (Weak)	20371350
hsa-miR-4769-3p	MIRT494994	Homo sapiens	TSSC1	7260	Homo sapiens	PAR-CLIP	Functional MTI (Weak)	23708386
hsa-miR-4769-3p	MIRT091805	Homo sapiens	GOLGA4	2803	Homo sapiens	PAR-CLIP	Functional MTI (Weak)	20371350
hsa-miR-4769-3p	MIRT442446	Homo sapiens	FGF7	2252	Homo sapiens	PAR-CLIP	Functional MTI (Weak)	23708386
hsa-miR-4769-3p	MIRT179596	Homo sapiens	CAPZA1	829	Homo sapiens	PAR-CLIP	Functional MTI (Weak)	20371350
hsa-miR-4769-3p	MIRT542578	Homo sapiens	ZC3H12C	85463	Homo sapiens	HITS-CLIP	Functional MTI (Weak)	23313552
hsa-miR-4769-3p	MIRT539768	Homo sapiens	BOC	91653	Homo sapiens	PAR-CLIP	Functional MTI (Weak)	21572407
hsa-miR-4769-3p	MIRT524306	Homo sapiens	CTC1	80169	Homo sapiens	PAR-CLIP	Functional MTI (Weak)	23446348
hsa-miR-4769-3p	MIRT542578	Homo sapiens	ZC3H12C	85463	Homo sapiens	HITS-CLIP	Functional MTI (Weak)	23824327
hsa-miR-4769-3p	MIRT673060	Homo sapiens	AGO3	192669	Homo sapiens	HITS-CLIP	Functional MTI (Weak)	23824327
hsa-miR-4769-3p	MIRT624173	Homo sapiens	DERL2	51009	Homo sapiens	HITS-CLIP	Functional MTI (Weak)	23824327
hsa-miR-4769-3p	MIRT442446	Homo sapiens	FGF7	2252	Homo sapiens	PAR-CLIP	Functional MTI (Weak)	22291592
hsa-miR-4769-3p	MIRT616758	Homo sapiens	SVOP	55530	Homo sapiens	HITS-CLIP	Functional MTI (Weak)	23824327
hsa-miR-4769-3p	MIRT442446	Homo sapiens	FGF7	2252	Homo sapiens	PAR-CLIP	Functional MTI (Weak)	22100165
hsa-miR-4769-3p	MIRT560694	Homo sapiens	TTC33	23548	Homo sapiens	PAR-CLIP	Functional MTI (Weak)	20371350
hsa-miR-4769-3p	MIRT722126	Homo sapiens	EPB41	2035	Homo sapiens	HITS-CLIP	Functional MTI (Weak)	19536157
hsa-miR-4769-3p	MIRT676673	Homo sapiens	ICA1L	130026	Homo sapiens	HITS-CLIP	Functional MTI (Weak)	23824327
hsa-miR-4769-3p	MIRT719024	Homo sapiens	SHROOM3	57619	Homo sapiens	HITS-CLIP	Functional MTI (Weak)	19536157
hsa-miR-4769-3p	MIRT443757	Homo sapiens	SLC7A14	57709	Homo sapiens	PAR-CLIP	Functional MTI (Weak)	22100165
hsa-miR-4769-3p	MIRT479378	Homo sapiens	CELF1	10658	Homo sapiens	PAR-CLIP	Functional MTI (Weak)	21572407
hsa-miR-4769-3p	MIRT179596	Homo sapiens	CAPZA1	829	Homo sapiens	PAR-CLIP	Functional MTI (Weak)	23446348
hsa-miR-4769-3p	MIRT479378	Homo sapiens	CELF1	10658	Homo sapiens	PAR-CLIP	Functional MTI (Weak)	23446348
hsa-miR-4769-3p	MIRT179596	Homo sapiens	CAPZA1	829	Homo sapiens	PAR-CLIP	Functional MTI (Weak)	24398324
hsa-miR-4769-3p	MIRT690852	Homo sapiens	PVR	5817	Homo sapiens	HITS-CLIP	Functional MTI (Weak)	23313552
hsa-miR-4769-3p	MIRT615214	Homo sapiens	ARSE	415	Homo sapiens	HITS-CLIP	Functional MTI (Weak)	23824327
hsa-miR-4769-3p	MIRT609772	Homo sapiens	PLCL1	5334	Homo sapiens	HITS-CLIP	Functional MTI (Weak)	23824327
hsa-miR-4769-3p	MIRT548159	Homo sapiens	FRAT2	23401	Homo sapiens	PAR-CLIP	Functional MTI (Weak)	21572407
[truncated: 6,590 more rows]
