# Supplementary material for: Non-coding RNA in raw and commercially processed milk and putative targets related to growth and immune-response
Source: BMC Genomics. 2021 Oct 17;22:749. doi: 10.1186/s12864-021-07964-w (PMC8520644; doi:10.1186/s12864-021-07964-w)
Supplement: Supplementary file 2 — Additional file 2: Supplemental Table 2. Gene ontology (GO) IDs over-represented in list of gene targets (specific to B. taurus) for which miRNAs have been found in the milk samples. [file 12864_2021_7964_MOESM2_ESM.xlsx]

## Sheet: Sheet1
Non-Coding RNA in Raw and Commercially Processed Milk and Putative Targets Related to Growth and Immune-Response
Authors: S. Shome, R. L. Jernigan, D. C. Beitz, S. Clark, E. D. Testroet
Supplemental Table 2: Gene ontology (GO) IDs over-represented in list of gene targets(specific to Bos taurus) for which miRNAs have been found in the milk samples.
GO biological process complete	Number of genes in database	Query list of genes	Overrepresentation(+)/Underrepresentation(-)	Fold Enrichment	P-value
negative regulation of myoblast differentiation (GO:0045662)	15	3	+	86.31	0.0389
regulation of myoblast differentiation (GO:0045661)	31	4	+	55.68	0.00564
response to glucocorticoid (GO:0051384)	32	4	+	53.94	0.00639
positive regulation of receptor signaling pathway via JAK-STAT (GO:0046427)	32	4	+	53.94	0.00639
positive regulation of receptor signaling pathway via STAT (GO:1904894)	33	4	+	52.31	0.00721
response to corticosteroid (GO:0031960)	38	4	+	45.42	0.0126
regulation of receptor signaling pathway via JAK-STAT (GO:0046425)	54	5	+	39.96	0.00115
regulation of receptor signaling pathway via STAT (GO:1904892)	55	5	+	39.23	0.00126
positive regulation of inflammatory response (GO:0050729)	72	5	+	29.97	0.00469
positive regulation of defense response (GO:0031349)	166	7	+	18.2	0.000726
positive regulation of response to external stimulus (GO:0032103)	242	8	+	14.27	0.00054
regulation of inflammatory response (GO:0050727)	184	6	+	14.07	0.0269
cellular response to lipid (GO:0071396)	240	7	+	12.59	0.00842
response to lipid (GO:0033993)	332	8	+	10.4	0.00579
regulation of defense response (GO:0031347)	338	8	+	10.21	0.00661
cellular response to oxygen-containing compound (GO:1901701)	481	11	+	9.87	6.98e-05
regulation of kinase activity (GO:0043549)	452	9	+	8.59	0.00548
regulation of transferase activity (GO:0051338)	504	10	+	8.56	0.0013
response to endogenous stimulus (GO:0009719)	666	13	+	8.42	1.74e-05
regulation of response to external stimulus (GO:0032101)	517	9	+	7.51	0.0164
negative regulation of protein metabolic process (GO:0051248)	650	11	+	7.3	0.00144
response to oxygen-containing compound (GO:1901700)	671	11	+	7.07	0.00197
negative regulation of cellular protein metabolic process (GO:0032269)	613	10	+	7.04	0.00762
cellular response to organic substance (GO:0071310)	1064	15	+	6.08	6.72e-05
regulation of immune system process (GO:0002682)	721	10	+	5.99	0.032
regulation of phosphate metabolic process (GO:0019220)	940	13	+	5.97	0.00098
regulation of phosphorus metabolic process (GO:0051174)	940	13	+	5.97	0.00098
regulation of response to stress (GO:0080134)	727	10	+	5.94	0.0345
regulation of protein phosphorylation (GO:0001932)	747	10	+	5.78	0.0437
regulation of phosphorylation (GO:0042325)	823	11	+	5.77	0.0144
positive regulation of response to stimulus (GO:0048584)	1076	14	+	5.61	0.000623
cellular response to chemical stimulus (GO:0070887)	1366	17	+	5.37	3.47e-05
response to organic substance (GO:0010033)	1349	16	+	5.12	0.000217
regulation of signal transduction (GO:0009966)	1557	18	+	4.99	3.39e-05
negative regulation of metabolic process (GO:0009892)	1532	17	+	4.79	0.000189
regulation of catalytic activity (GO:0050790)	1276	14	+	4.73	0.00489
negative regulation of nitrogen compound metabolic process (GO:0051172)	1278	14	+	4.73	0.00498
regulation of cellular protein metabolic process (GO:0032268)	1463	16	+	4.72	0.000663
negative regulation of cellular metabolic process (GO:0031324)	1380	15	+	4.69	0.002
regulation of molecular function (GO:0065009)	1643	17	+	4.47	0.000522
regulation of protein metabolic process (GO:0051246)	1555	16	+	4.44	0.00152
regulation of cell communication (GO:0010646)	1750	18	+	4.44	0.000208
regulation of signaling (GO:0023051)	1763	18	+	4.41	0.000232
regulation of response to stimulus (GO:0048583)	2077	21	+	4.36	1.22e-05
negative regulation of macromolecule metabolic process (GO:0010605)	1405	14	+	4.3	0.0152
positive regulation of nitrogen compound metabolic process (GO:0051173)	1631	15	+	3.97	0.0164
positive regulation of cellular metabolic process (GO:0031325)	1719	15	+	3.77	0.0312
positive regulation of macromolecule metabolic process (GO:0010604)	1739	15	+	3.72	0.0359
negative regulation of cellular process (GO:0048523)	2542	21	+	3.56	0.000435
positive regulation of cellular process (GO:0048522)	2840	22	+	3.34	0.000574
negative regulation of biological process (GO:0048519)	2839	21	+	3.19	0.00287
positive regulation of biological process (GO:0048518)	3232	23	+	3.07	0.0012
response to chemical (GO:0042221)	2712	19	+	3.02	0.0295
regulation of nitrogen compound metabolic process (GO:0051171)	3276	22	+	2.9	0.0071
regulation of cellular metabolic process (GO:0031323)	3476	23	+	2.86	0.00452
regulation of primary metabolic process (GO:0080090)	3375	22	+	2.81	0.0118
regulation of macromolecule metabolic process (GO:0060255)	3455	22	+	2.75	0.0176
regulation of metabolic process (GO:0019222)	3734	23	+	2.66	0.0162
Unclassified (UNCLASSIFIED)	8339	9	-	0.47	0
