# Supplementary material for: Non-coding RNA in raw and commercially processed milk and putative targets related to growth and immune-response
Source: BMC Genomics. 2021 Oct 17;22:749. doi: 10.1186/s12864-021-07964-w (PMC8520644; doi:10.1186/s12864-021-07964-w)
Supplement: Supplementary file 3 — Additional file 3: Supplemental Table 3. Gene ontology (GO) IDs over-represented in list of gene targets (specific to H. sapiens) for which miRNAs have been found in the milk samples. [file 12864_2021_7964_MOESM3_ESM.xlsx]

## Sheet: Sheet1
Non-Coding RNA in Raw and Commercially Processed Milk and Putative Targets Related to Growth and Immune-Response
Authors: S. Shome, R. L. Jernigan, D. C. Beitz, S. Clark, E. D. Testroet
Supplemental Table 3: Gene ontology (GO) IDS over-represented in list of gene targets (specific to Homo sapiens) for which miRNAs have been found in the milk samples.
GO biological process complete	Number of genes in database	Query list of genes	Overrepresentation(+)/Underrepresentation(-)	Fold Enrichment	P-value
regulation of cellular response to transforming growth factor beta stimulus (GO:1903844)	115	49	+	2.29	0.00178
regulation of transforming growth factor beta receptor signaling pathway (GO:0017015)	113	48	+	2.28	0.00257
negative regulation of transmembrane receptor protein serine/threonine kinase signaling pathway (GO:0090101)	130	51	+	2.11	0.011
peptidyl-serine phosphorylation (GO:0018105)	175	65	+	2	0.00277
negative regulation of cellular response to growth factor stimulus (GO:0090288)	161	58	+	1.94	0.0286
peptidyl-serine modification (GO:0018209)	199	71	+	1.92	0.00347
regulation of transmembrane receptor protein serine/threonine kinase signaling pathway (GO:0090092)	239	83	+	1.87	0.00115
regulation of cellular response to growth factor stimulus (GO:0090287)	284	94	+	1.78	0.00147
regulation of translation (GO:0006417)	355	111	+	1.68	0.00191
posttranscriptional regulation of gene expression (GO:0010608)	526	164	+	1.68	3.28e-06
regulation of cellular amide metabolic process (GO:0034248)	406	126	+	1.67	0.000446
regulation of mRNA metabolic process (GO:1903311)	327	99	+	1.63	0.0316
regulation of binding (GO:0051098)	379	111	+	1.57	0.0362
endomembrane system organization (GO:0010256)	426	124	+	1.57	0.0137
forebrain development (GO:0030900)	392	114	+	1.56	0.0368
negative regulation of transcription by RNA polymerase II (GO:0000122)	857	249	+	1.56	9.83e-08
morphogenesis of an epithelium (GO:0002009)	428	124	+	1.56	0.0171
cardiovascular system development (GO:0072358)	518	150	+	1.56	0.00155
gland development (GO:0048732)	414	119	+	1.55	0.0388
vasculature development (GO:0001944)	508	146	+	1.55	0.00341
regulation of cellular protein localization (GO:1903827)	543	156	+	1.54	0.00141
blood vessel development (GO:0001568)	487	138	+	1.52	0.0144
tube morphogenesis (GO:0035239)	652	184	+	1.52	0.000371
negative regulation of cellular macromolecule biosynthetic process (GO:2000113)	1390	390	+	1.51	1.36e-11
cellular response to growth factor stimulus (GO:0071363)	499	140	+	1.51	0.0201
tube development (GO:0035295)	845	237	+	1.51	6.95e-06
regulation of protein serine/threonine kinase activity (GO:0071900)	507	142	+	1.51	0.0186
regulation of cellular response to stress (GO:0080135)	722	202	+	1.5	0.000152
peptidyl-amino acid modification (GO:0018193)	898	251	+	1.5	2.94e-06
response to growth factor (GO:0070848)	528	147	+	1.5	0.017
negative regulation of cellular biosynthetic process (GO:0031327)	1525	423	+	1.49	4.23e-12
negative regulation of macromolecule biosynthetic process (GO:0010558)	1471	408	+	1.49	1.52e-11
negative regulation of biosynthetic process (GO:0009890)	1550	429	+	1.49	3.56e-12
negative regulation of RNA metabolic process (GO:0051253)	1334	368	+	1.48	8.76e-10
response to extracellular stimulus (GO:0009991)	533	147	+	1.48	0.0276
regulation of transcription by RNA polymerase II (GO:0006357)	2699	744	+	1.48	5.31e-24
negative regulation of nucleobase-containing compound metabolic process (GO:0045934)	1433	394	+	1.48	1.67e-10
enzyme linked receptor protein signaling pathway (GO:0007167)	710	195	+	1.48	0.000949
negative regulation of cell cycle (GO:0045786)	579	159	+	1.48	0.0141
tissue morphogenesis (GO:0048729)	561	154	+	1.48	0.0208
positive regulation of organelle organization (GO:0010638)	623	171	+	1.48	0.00592
negative regulation of gene expression (GO:0010629)	1716	471	+	1.48	4.1e-13
cell population proliferation (GO:0008283)	554	151	+	1.47	0.0375
positive regulation of RNA metabolic process (GO:0051254)	1719	468	+	1.46	2.01e-12
positive regulation of nucleobase-containing compound metabolic process (GO:0045935)	1881	512	+	1.46	6.17e-14
negative regulation of transcription, DNA-templated (GO:0045892)	1192	324	+	1.46	1.58e-07
regulation of catabolic process (GO:0009894)	990	269	+	1.46	9.36e-06
negative regulation of nucleic acid-templated transcription (GO:1903507)	1244	338	+	1.46	5.82e-08
negative regulation of RNA biosynthetic process (GO:1902679)	1246	338	+	1.46	7e-08
positive regulation of nucleic acid-templated transcription (GO:1903508)	1634	443	+	1.46	2.74e-11
positive regulation of RNA biosynthetic process (GO:1902680)	1635	443	+	1.46	3.01e-11
positive regulation of macromolecule biosynthetic process (GO:0010557)	1899	513	+	1.45	2.21e-13
negative regulation of signal transduction (GO:0009968)	1261	340	+	1.45	1.21e-07
embryo development ending in birth or egg hatching (GO:0009792)	654	176	+	1.45	0.0132
regulation of nucleobase-containing compound metabolic process (GO:0019219)	4080	1097	+	1.45	4.01e-35
regulation of RNA metabolic process (GO:0051252)	3826	1026	+	1.44	1.2e-31
regulation of cellular macromolecule biosynthetic process (GO:2000112)	3952	1059	+	1.44	6.76e-33
regulation of macromolecule biosynthetic process (GO:0010556)	4082	1093	+	1.44	3.38e-34
positive regulation of transcription, DNA-templated (GO:0045893)	1547	414	+	1.44	1.56e-09
circulatory system development (GO:0072359)	867	232	+	1.44	0.000444
positive regulation of cellular biosynthetic process (GO:0031328)	1985	530	+	1.44	4.91e-13
regulation of kinase activity (GO:0043549)	869	232	+	1.44	0.000529
regulation of cellular biosynthetic process (GO:0031326)	4216	1124	+	1.43	1.01e-34
positive regulation of biosynthetic process (GO:0009891)	2018	538	+	1.43	3.57e-13
positive regulation of gene expression (GO:0010628)	1998	532	+	1.43	6.97e-13
negative regulation of cell communication (GO:0010648)	1356	361	+	1.43	1.22e-07
negative regulation of signaling (GO:0023057)	1360	362	+	1.43	1.17e-07
neuron differentiation (GO:0030182)	1011	269	+	1.43	6.08e-05
neuron projection development (GO:0031175)	669	178	+	1.43	0.0223
chordate embryonic development (GO:0043009)	636	169	+	1.43	0.0425
regulation of biosynthetic process (GO:0009889)	4296	1141	+	1.43	9.92e-35
negative regulation of cellular component organization (GO:0051129)	705	187	+	1.43	0.015
regulation of protein kinase activity (GO:0045859)	788	209	+	1.43	0.00375
regulation of RNA biosynthetic process (GO:2001141)	3579	948	+	1.42	1.27e-26
regulation of gene expression (GO:0010468)	4495	1190	+	1.42	3.56e-36
regulation of cell cycle (GO:0051726)	1190	315	+	1.42	4.89e-06
regulation of nucleic acid-templated transcription (GO:1903506)	3574	946	+	1.42	1.93e-26
neuron development (GO:0048666)	817	216	+	1.42	0.00299
regulation of transcription, DNA-templated (GO:0006355)	3516	929	+	1.42	1.49e-25
regulation of cellular catabolic process (GO:0031329)	829	219	+	1.42	0.00262
regulation of cellular localization (GO:0060341)	917	242	+	1.42	0.000672
regulation of organelle organization (GO:0033043)	1284	338	+	1.42	1.99e-06
regulation of transferase activity (GO:0051338)	980	257	+	1.41	0.000438
positive regulation of cellular component organization (GO:0051130)	1206	316	+	1.41	1.28e-05
chromatin organization (GO:0006325)	695	182	+	1.41	0.0431
head development (GO:0060322)	786	205	+	1.4	0.0143
negative regulation of response to stimulus (GO:0048585)	1630	425	+	1.4	2.61e-08
regulation of anatomical structure morphogenesis (GO:0022603)	1067	278	+	1.4	0.000214
brain development (GO:0007420)	742	193	+	1.4	0.0337
regulation of cellular component organization (GO:0051128)	2455	637	+	1.4	6.68e-14
protein localization to organelle (GO:0033365)	748	194	+	1.39	0.0377
protein modification by small protein conjugation (GO:0032446)	782	202	+	1.39	0.0308
negative regulation of nitrogen compound metabolic process (GO:0051172)	2346	606	+	1.39	1.25e-12
positive regulation of macromolecule metabolic process (GO:0010604)	3343	861	+	1.38	8.04e-20
positive regulation of metabolic process (GO:0009893)	3614	930	+	1.38	7.03e-22
positive regulation of cellular metabolic process (GO:0031325)	3314	852	+	1.38	2.54e-19
regulation of phosphorylation (GO:0042325)	1585	407	+	1.38	5.5e-07
central nervous system development (GO:0007417)	982	252	+	1.38	0.00316
cellular response to stress (GO:0033554)	1704	437	+	1.38	1.16e-07
negative regulation of macromolecule metabolic process (GO:0010605)	2644	677	+	1.38	8.09e-14
regulation of cell development (GO:0060284)	946	242	+	1.38	0.00678
positive regulation of transcription by RNA polymerase II (GO:0045944)	1214	310	+	1.37	0.000213
cellular macromolecule localization (GO:0070727)	1606	410	+	1.37	9.53e-07
intracellular protein transport (GO:0006886)	995	254	+	1.37	0.00421
cellular protein localization (GO:0034613)	1598	407	+	1.37	1.5e-06
regulation of cell motility (GO:2000145)	907	231	+	1.37	0.0163
generation of neurons (GO:0048699)	1541	392	+	1.37	3.91e-06
negative regulation of cellular metabolic process (GO:0031324)	2546	647	+	1.37	2.45e-12
cell development (GO:0048468)	1641	417	+	1.37	1.15e-06
establishment of localization in cell (GO:0051649)	1834	466	+	1.37	8.04e-08
protein modification by small protein conjugation or removal (GO:0070647)	992	252	+	1.37	0.0067
protein phosphorylation (GO:0006468)	957	243	+	1.37	0.0109
regulation of protein localization (GO:0032880)	1028	261	+	1.37	0.00442
regulation of cell migration (GO:0030334)	847	215	+	1.36	0.0457
positive regulation of developmental process (GO:0051094)	1361	345	+	1.36	6.84e-05
apoptotic process (GO:0006915)	904	229	+	1.36	0.0259
regulation of cellular component biogenesis (GO:0044087)	932	236	+	1.36	0.0188
cellular localization (GO:0051641)	2453	621	+	1.36	2.36e-11
positive regulation of cell differentiation (GO:0045597)	968	245	+	1.36	0.0124
positive regulation of nitrogen compound metabolic process (GO:0051173)	3173	803	+	1.36	4.47e-16
neurogenesis (GO:0022008)	1640	415	+	1.36	2.14e-06
establishment of protein localization (GO:0045184)	1609	407	+	1.36	3.42e-06
intracellular transport (GO:0046907)	1522	384	+	1.36	1.51e-05
cellular response to endogenous stimulus (GO:0071495)	1214	306	+	1.36	0.000838
regulation of primary metabolic process (GO:0080090)	6051	1525	+	1.36	4.82e-39
regulation of nitrogen compound metabolic process (GO:0051171)	5868	1478	+	1.35	4.56e-37
regulation of locomotion (GO:0040012)	981	247	+	1.35	0.0162
response to hormone (GO:0009725)	906	228	+	1.35	0.0419
positive regulation of protein phosphorylation (GO:0001934)	1002	252	+	1.35	0.0139
regulation of macromolecule metabolic process (GO:0060255)	6180	1554	+	1.35	1.23e-39
embryo development (GO:0009790)	979	246	+	1.35	0.0196
chromosome organization (GO:0051276)	1056	265	+	1.35	0.00874
positive regulation of phosphorylation (GO:0042327)	1056	265	+	1.35	0.00874
protein localization (GO:0008104)	2153	540	+	1.35	1.03e-08
regulation of cellular metabolic process (GO:0031323)	6245	1566	+	1.35	2.02e-39
macromolecule localization (GO:0033036)	2489	624	+	1.35	1.24e-10
protein transport (GO:0015031)	1516	380	+	1.35	3.79e-05
negative regulation of metabolic process (GO:0009892)	2890	724	+	1.35	5.49e-13
peptide transport (GO:0015833)	1541	386	+	1.35	3.04e-05
amide transport (GO:0042886)	1573	394	+	1.35	2.06e-05
regulation of response to stress (GO:0080134)	1494	374	+	1.35	5.83e-05
positive regulation of molecular function (GO:0044093)	1783	446	+	1.34	1.86e-06
regulation of protein phosphorylation (GO:0001932)	1433	358	+	1.34	0.000155
cell cycle (GO:0007049)	1323	330	+	1.34	0.000679
regulation of intracellular signal transduction (GO:1902531)	1831	455	+	1.34	2.78e-06
regulation of cellular component movement (GO:0051270)	991	246	+	1.33	0.0452
gene expression (GO:0010467)	2011	499	+	1.33	4.06e-07
regulation of phosphate metabolic process (GO:0019220)	1779	441	+	1.33	7.33e-06
regulation of phosphorus metabolic process (GO:0051174)	1781	441	+	1.33	8.41e-06
regulation of metabolic process (GO:0019222)	6707	1660	+	1.33	9.76e-40
regulation of cell differentiation (GO:0045595)	1814	448	+	1.33	8.4e-06
positive regulation of cellular protein metabolic process (GO:0032270)	1596	394	+	1.33	0.000102
positive regulation of protein metabolic process (GO:0051247)	1703	420	+	1.33	3.54e-05
regulation of developmental process (GO:0050793)	2571	634	+	1.33	1.51e-09
negative regulation of cellular process (GO:0048523)	4701	1157	+	1.32	4.85e-22
regulation of multicellular organismal development (GO:2000026)	2037	501	+	1.32	1.27e-06
positive regulation of catalytic activity (GO:0043085)	1425	350	+	1.32	0.00117
regulation of signal transduction (GO:0009966)	3128	768	+	1.32	4.32e-12
response to abiotic stimulus (GO:0009628)	1161	285	+	1.32	0.0189
nitrogen compound transport (GO:0071705)	1848	452	+	1.32	2.31e-05
regulation of cell communication (GO:0010646)	3502	856	+	1.31	1.33e-13
response to endogenous stimulus (GO:0009719)	1491	364	+	1.31	0.00116
regulation of signaling (GO:0023051)	3543	864	+	1.31	1.57e-13
anatomical structure morphogenesis (GO:0009653)	2145	523	+	1.31	1.6e-06
macromolecule biosynthetic process (GO:0009059)	1768	431	+	1.31	8.33e-05
cellular protein modification process (GO:0006464)	3106	757	+	1.31	3.71e-11
protein modification process (GO:0036211)	3106	757	+	1.31	3.71e-11
cellular macromolecule biosynthetic process (GO:0034645)	1716	418	+	1.31	0.000156
nervous system development (GO:0007399)	2351	571	+	1.31	3.53e-07
regulation of protein modification process (GO:0031399)	1835	445	+	1.3	8.56e-05
positive regulation of protein modification process (GO:0031401)	1225	297	+	1.3	0.0302
regulation of cellular protein metabolic process (GO:0032268)	2610	632	+	1.3	4.05e-08
regulation of protein metabolic process (GO:0051246)	2781	673	+	1.3	7.41e-09
phosphorylation (GO:0016310)	1298	314	+	1.3	0.0187
negative regulation of biological process (GO:0048519)	5276	1275	+	1.3	3.38e-22
regulation of apoptotic process (GO:0042981)	1552	375	+	1.3	0.00201
organic substance transport (GO:0071702)	2216	534	+	1.3	5.24e-06
response to oxygen-containing compound (GO:1901700)	1574	379	+	1.29	0.00242
organelle organization (GO:0006996)	3410	820	+	1.29	3.66e-11
regulation of cell death (GO:0010941)	1694	407	+	1.29	0.00105
regulation of programmed cell death (GO:0043067)	1572	377	+	1.29	0.00382
intracellular signal transduction (GO:0035556)	1689	405	+	1.29	0.00138
cellular protein metabolic process (GO:0044267)	3730	894	+	1.29	2.67e-12
regulation of cell population proliferation (GO:0042127)	1611	386	+	1.29	0.003
cellular component assembly (GO:0022607)	2528	605	+	1.29	8.48e-07
positive regulation of multicellular organismal process (GO:0051240)	1742	416	+	1.28	0.00141
cellular response to organic substance (GO:0071310)	2379	568	+	1.28	5.12e-06
macromolecule modification (GO:0043412)	3326	794	+	1.28	5.64e-10
RNA metabolic process (GO:0016070)	1677	400	+	1.28	0.00282
regulation of multicellular organismal process (GO:0051239)	3130	746	+	1.28	5.86e-09
protein-containing complex subunit organization (GO:0043933)	1851	441	+	1.28	0.000738
cellular macromolecule metabolic process (GO:0044260)	5088	1208	+	1.28	1.02e-17
regulation of localization (GO:0032879)	2755	652	+	1.27	8.33e-07
homeostatic process (GO:0042592)	1632	386	+	1.27	0.0102
response to organic substance (GO:0010033)	2992	706	+	1.27	1.83e-07
cellular component biogenesis (GO:0044085)	2758	650	+	1.27	1.76e-06
protein-containing complex assembly (GO:0065003)	1566	368	+	1.26	0.0326
cellular response to chemical stimulus (GO:0070887)	2914	681	+	1.26	2.34e-06
nucleic acid metabolic process (GO:0090304)	2277	532	+	1.26	0.000337
regulation of transport (GO:0051049)	1865	434	+	1.25	0.0108
positive regulation of cellular process (GO:0048522)	5409	1257	+	1.25	1.59e-15
phosphorus metabolic process (GO:0006793)	2169	504	+	1.25	0.00155
nucleobase-containing compound metabolic process (GO:0006139)	2788	647	+	1.25	2.19e-05
phosphate-containing compound metabolic process (GO:0006796)	2142	497	+	1.25	0.00227
regulation of biological quality (GO:0065008)	4041	935	+	1.24	2.27e-09
macromolecule metabolic process (GO:0043170)	6181	1428	+	1.24	5.21e-18
regulation of response to stimulus (GO:0048583)	4293	990	+	1.24	6.91e-10
protein metabolic process (GO:0019538)	4326	997	+	1.24	6.24e-10
cellular component organization (GO:0016043)	5658	1303	+	1.24	4.8e-15
regulation of molecular function (GO:0065009)	2995	688	+	1.24	2.97e-05
cellular component organization or biogenesis (GO:0071840)	5850	1343	+	1.23	2.62e-15
heterocycle metabolic process (GO:0046483)	2968	681	+	1.23	4.39e-05
regulation of catalytic activity (GO:0050790)	2319	532	+	1.23	0.00308
cellular biosynthetic process (GO:0044249)	2764	634	+	1.23	0.00018
positive regulation of biological process (GO:0048518)	6166	1407	+	1.23	1.58e-15
cellular aromatic compound metabolic process (GO:0006725)	3008	686	+	1.23	9.62e-05
organic substance biosynthetic process (GO:1901576)	2862	652	+	1.22	0.000288
cellular metabolic process (GO:0044237)	7663	1743	+	1.22	9.91e-22
establishment of localization (GO:0051234)	4653	1058	+	1.22	2.18e-09
nitrogen compound metabolic process (GO:0006807)	7006	1593	+	1.22	1.8e-18
cellular nitrogen compound metabolic process (GO:0034641)	3425	776	+	1.22	2.28e-05
localization (GO:0051179)	5737	1297	+	1.22	2.9e-12
biosynthetic process (GO:0009058)	2938	663	+	1.21	0.000823
organic cyclic compound metabolic process (GO:1901360)	3243	731	+	1.21	0.000174
transport (GO:0006810)	4521	1018	+	1.21	7.98e-08
organonitrogen compound metabolic process (GO:1901564)	5332	1199	+	1.21	4.18e-10
cellular developmental process (GO:0048869)	3798	854	+	1.21	1.06e-05
primary metabolic process (GO:0044238)	7495	1682	+	1.21	1.13e-17
system development (GO:0048731)	4413	990	+	1.21	4.11e-07
organic substance metabolic process (GO:0071704)	7853	1757	+	1.2	1.66e-18
cell differentiation (GO:0030154)	3703	827	+	1.2	7.12e-05
metabolic process (GO:0008152)	8396	1869	+	1.2	1.23e-19
multicellular organism development (GO:0007275)	5012	1109	+	1.19	3.78e-07
anatomical structure development (GO:0048856)	5399	1192	+	1.19	7.26e-08
developmental process (GO:0032502)	5749	1267	+	1.18	1.53e-08
animal organ development (GO:0048513)	3188	701	+	1.18	0.0121
regulation of cellular process (GO:0050794)	10941	2403	+	1.18	1.05e-28
response to stress (GO:0006950)	3535	776	+	1.18	0.00346
regulation of biological process (GO:0050789)	11660	2530	+	1.17	3.64e-28
biological regulation (GO:0065007)	12352	2651	+	1.15	1.05e-27
cellular response to stimulus (GO:0051716)	6637	1373	+	1.11	0.011
cellular process (GO:0009987)	14514	2969	+	1.1	6.32e-18
biological_process (GO:0008150)	17815	3564	+	1.08	2.36e-29
nervous system process (GO:0050877)	1380	173	-	0.67	6.16e-05
G protein-coupled receptor signaling pathway (GO:0007186)	1302	160	-	0.66	4.16e-05
Unclassified (UNCLASSIFIED)	3181	341	-	0.58	0
adaptive immune response (GO:0002250)	602	57	-	0.51	4.37e-05
sensory perception (GO:0007600)	960	90	-	0.5	5.43e-10
detection of stimulus (GO:0051606)	691	50	-	0.39	9.04e-12
humoral immune response (GO:0006959)	344	24	-	0.38	6.65e-05
immunoglobulin mediated immune response (GO:0016064)	204	13	-	0.34	0.0221
B cell mediated immunity (GO:0019724)	207	13	-	0.34	0.0152
keratinization (GO:0031424)	225	14	-	0.33	0.00462
detection of stimulus involved in sensory perception (GO:0050906)	538	18	-	0.18	2.48e-20
detection of chemical stimulus (GO:0009593)	517	17	-	0.18	1.19e-19
sensory perception of chemical stimulus (GO:0007606)	532	17	-	0.17	1.12e-20
humoral immune response mediated by circulating immunoglobulin (GO:0002455)	167	5	-	0.16	7.54e-05
sensory perception of smell (GO:0007608)	460	12	-	0.14	1.15e-19
complement activation, classical pathway (GO:0006958)	161	4	-	0.13	3.11e-05
complement activation (GO:0006956)	178	4	-	0.12	1.9e-06
detection of chemical stimulus involved in sensory perception (GO:0050907)	480	8	-	0.09	7.01e-25
detection of chemical stimulus involved in sensory perception of smell (GO:0050911)	430	5	-	0.06	2.31e-24
phagocytosis, recognition (GO:0006910)	106	1	-	0.05	0.000484
