# Supplementary material for: Non-coding RNA in raw and commercially processed milk and putative targets related to growth and immune-response
Source: BMC Genomics. 2021 Oct 17;22:749. doi: 10.1186/s12864-021-07964-w (PMC8520644; doi:10.1186/s12864-021-07964-w)
Supplement: Supplementary file 4 — Additional file 4: Supplemental Table 4. List of bovine and human homolog miRNAs found in MirTarBase with their associated gene targets related to immune response and development. Kegg Pathways associated with the gene-targets have also been added. [file 12864_2021_7964_MOESM4_ESM.xlsx]

## Sheet: merged_sheet34
Non-Coding RNA in Raw and Commercially Processed Milk and Putative Targets Related to Growth and Immune-Response
Authors: S. Shome, R. L. Jernigan, D. C. Beitz, S. Clark, E. D. Testroet
Supplemental Table 4: List of bovine and human homolog miRNAs found in MirTarBase with their associated gene targets related to
immune response and development.Kegg Pathways associated with the gene-targets have also been added.
Gene	miRNA	miRTarBase ID	Species (miRNA)	Species (Target Gene)	Kegg_Pathway ID	Pathway name
ACSL5	bta-miR-16a	MIRT053843	Bos taurus	Bos taurus	bta01100	Metabolic pathways
		MIRT053843	Bos taurus	Bos taurus	bta01212	Fatty acid metabolism
		MIRT053843	Bos taurus	Bos taurus	bta04920	Adipocytokine signaling pathway
		MIRT053843	Bos taurus	Bos taurus	bta00061	Fatty acid biosynthesis
		MIRT053843	Bos taurus	Bos taurus	bta04146	Peroxisome
		MIRT053843	Bos taurus	Bos taurus	bta04714	Thermogenesis
		MIRT053843	Bos taurus	Bos taurus	bta03320	PPAR signaling pathway
		MIRT053843	Bos taurus	Bos taurus	bta00071	Fatty acid degradation
		MIRT053843	Bos taurus	Bos taurus	bta04216	Ferroptosis
ACTG1	hsa-miR-6743-5p	MIRT509565	Homo sapiens	Homo sapiens	bta04210	Apoptosis
		MIRT509565	Homo sapiens	Homo sapiens	bta04520	Adherens junction
		MIRT509565	Homo sapiens	Homo sapiens	bta04530	Tight junction
		MIRT509565	Homo sapiens	Homo sapiens	bta05205	Proteoglycans in cancer
		MIRT509565	Homo sapiens	Homo sapiens	bta05164	Influenza A
		MIRT509565	Homo sapiens	Homo sapiens	bta04015	Rap1 signaling pathway
		MIRT509565	Homo sapiens	Homo sapiens	bta04810	Regulation of actin cytoskeleton
		MIRT509565	Homo sapiens	Homo sapiens	bta05100	Bacterial invasion of epithelial cells
		MIRT509565	Homo sapiens	Homo sapiens	bta04714	Thermogenesis
		MIRT509565	Homo sapiens	Homo sapiens	bta05225	Hepatocellular carcinoma
		MIRT509565	Homo sapiens	Homo sapiens	bta04510	Focal adhesion
		MIRT509565	Homo sapiens	Homo sapiens	bta05135	Yersinia infection
		MIRT509565	Homo sapiens	Homo sapiens	bta04670	Leukocyte transendothelial migration
		MIRT509565	Homo sapiens	Homo sapiens	bta04611	Platelet activation
		MIRT509565	Homo sapiens	Homo sapiens	bta04919	Thyroid hormone signaling pathway
		MIRT509565	Homo sapiens	Homo sapiens	bta04145	Phagosome
		MIRT509565	Homo sapiens	Homo sapiens	bta05410	Hypertrophic cardiomyopathy (HCM)
		MIRT509565	Homo sapiens	Homo sapiens	bta05412	Arrhythmogenic right ventricular cardiomyopathy (ARVC)
		MIRT509565	Homo sapiens	Homo sapiens	bta04921	Oxytocin signaling pathway
		MIRT509565	Homo sapiens	Homo sapiens	bta05416	Viral myocarditis
		MIRT509565	Homo sapiens	Homo sapiens	bta05418	Fluid shear stress and atherosclerosis
		MIRT509565	Homo sapiens	Homo sapiens	bta05132	Salmonella infection
		MIRT509565	Homo sapiens	Homo sapiens	bta05414	Dilated cardiomyopathy (DCM)
		MIRT509565	Homo sapiens	Homo sapiens	bta04390	Hippo signaling pathway
		MIRT509565	Homo sapiens	Homo sapiens	bta04210	Apoptosis
		MIRT509565	Homo sapiens	Homo sapiens	bta04520	Adherens junction
		MIRT509565	Homo sapiens	Homo sapiens	bta04530	Tight junction
		MIRT509565	Homo sapiens	Homo sapiens	bta05205	Proteoglycans in cancer
		MIRT509565	Homo sapiens	Homo sapiens	bta05164	Influenza A
		MIRT509565	Homo sapiens	Homo sapiens	bta04015	Rap1 signaling pathway
		MIRT509565	Homo sapiens	Homo sapiens	bta04810	Regulation of actin cytoskeleton
		MIRT509565	Homo sapiens	Homo sapiens	bta05100	Bacterial invasion of epithelial cells
		MIRT509565	Homo sapiens	Homo sapiens	bta04714	Thermogenesis
		MIRT509565	Homo sapiens	Homo sapiens	bta05225	Hepatocellular carcinoma
		MIRT509565	Homo sapiens	Homo sapiens	bta04510	Focal adhesion
		MIRT509565	Homo sapiens	Homo sapiens	bta05135	Yersinia infection
		MIRT509565	Homo sapiens	Homo sapiens	bta04670	Leukocyte transendothelial migration
		MIRT509565	Homo sapiens	Homo sapiens	bta04611	Platelet activation
		MIRT509565	Homo sapiens	Homo sapiens	bta04919	Thyroid hormone signaling pathway
		MIRT509565	Homo sapiens	Homo sapiens	bta04145	Phagosome
		MIRT509565	Homo sapiens	Homo sapiens	bta05410	Hypertrophic cardiomyopathy (HCM)
		MIRT509565	Homo sapiens	Homo sapiens	bta05412	Arrhythmogenic right ventricular cardiomyopathy (ARVC)
		MIRT509565	Homo sapiens	Homo sapiens	bta04921	Oxytocin signaling pathway
		MIRT509565	Homo sapiens	Homo sapiens	bta05416	Viral myocarditis
		MIRT509565	Homo sapiens	Homo sapiens	bta05418	Fluid shear stress and atherosclerosis
		MIRT509565	Homo sapiens	Homo sapiens	bta05132	Salmonella infection
		MIRT509565	Homo sapiens	Homo sapiens	bta05414	Dilated cardiomyopathy (DCM)
		MIRT509565	Homo sapiens	Homo sapiens	bta04390	Hippo signaling pathway
BTG2	hsa-miR-498	MIRT503100	Homo sapiens	Homo sapiens	bta03018	RNA degradation
	bta-miR-16a	MIRT053849	Bos taurus	Bos taurus	bta03018	RNA degradation
	bta-miR-146b	MIRT053936	Bos taurus	Bos taurus	bta03018	RNA degradation
	hsa-miR-7847-3p	MIRT494436	Homo sapiens	Homo sapiens	bta03018	RNA degradation
	hsa-miR-498	MIRT503100	Homo sapiens	Homo sapiens	bta03018	RNA degradation
CALR	hsa-miR-7847-3p	MIRT480126	Homo sapiens	Homo sapiens	bta05166	Human Tcell leukemia virus 1 infection
		MIRT480126	Homo sapiens	Homo sapiens	bta05170	Human immunodeficiency virus 1 infection
		MIRT480126	Homo sapiens	Homo sapiens	bta05163	Human cytomegalovirus infection
		MIRT480126	Homo sapiens	Homo sapiens	bta04612	Antigen processing and presentation
		MIRT480126	Homo sapiens	Homo sapiens	bta04141	Protein processing in endoplasmic reticulum
		MIRT480126	Homo sapiens	Homo sapiens	bta05168	Herpes simplex virus 1 infection
		MIRT480126	Homo sapiens	Homo sapiens	bta04145	Phagosome
		MIRT480126	Homo sapiens	Homo sapiens	bta05169	EpsteinBarr virus infection
		MIRT480126	Homo sapiens	Homo sapiens	bta05142	Chagas disease (American trypanosomiasis)
	hsa-miR-4488	MIRT480082	Homo sapiens	Homo sapiens	bta05166	Human Tcell leukemia virus 1 infection
		MIRT480082	Homo sapiens	Homo sapiens	bta05170	Human immunodeficiency virus 1 infection
		MIRT480082	Homo sapiens	Homo sapiens	bta05163	Human cytomegalovirus infection
		MIRT480082	Homo sapiens	Homo sapiens	bta04612	Antigen processing and presentation
		MIRT480082	Homo sapiens	Homo sapiens	bta04141	Protein processing in endoplasmic reticulum
		MIRT480082	Homo sapiens	Homo sapiens	bta05168	Herpes simplex virus 1 infection
		MIRT480082	Homo sapiens	Homo sapiens	bta04145	Phagosome
		MIRT480082	Homo sapiens	Homo sapiens	bta05169	EpsteinBarr virus infection
		MIRT480082	Homo sapiens	Homo sapiens	bta05142	Chagas disease (American trypanosomiasis)
	hsa-miR-6124	MIRT512182	Homo sapiens	Homo sapiens	bta05166	Human Tcell leukemia virus 1 infection
		MIRT512182	Homo sapiens	Homo sapiens	bta05170	Human immunodeficiency virus 1 infection
		MIRT512182	Homo sapiens	Homo sapiens	bta05163	Human cytomegalovirus infection
		MIRT512182	Homo sapiens	Homo sapiens	bta04612	Antigen processing and presentation
		MIRT512182	Homo sapiens	Homo sapiens	bta04141	Protein processing in endoplasmic reticulum
		MIRT512182	Homo sapiens	Homo sapiens	bta05168	Herpes simplex virus 1 infection
		MIRT512182	Homo sapiens	Homo sapiens	bta04145	Phagosome
		MIRT512182	Homo sapiens	Homo sapiens	bta05169	EpsteinBarr virus infection
		MIRT512182	Homo sapiens	Homo sapiens	bta05142	Chagas disease (American trypanosomiasis)
		MIRT512182	Homo sapiens	Homo sapiens	bta05166	Human Tcell leukemia virus 1 infection
		MIRT512182	Homo sapiens	Homo sapiens	bta05170	Human immunodeficiency virus 1 infection
		MIRT512182	Homo sapiens	Homo sapiens	bta05163	Human cytomegalovirus infection
		MIRT512182	Homo sapiens	Homo sapiens	bta04612	Antigen processing and presentation
		MIRT512182	Homo sapiens	Homo sapiens	bta04141	Protein processing in endoplasmic reticulum
		MIRT512182	Homo sapiens	Homo sapiens	bta05168	Herpes simplex virus 1 infection
		MIRT512182	Homo sapiens	Homo sapiens	bta04145	Phagosome
		MIRT512182	Homo sapiens	Homo sapiens	bta05169	EpsteinBarr virus infection
		MIRT512182	Homo sapiens	Homo sapiens	bta05142	Chagas disease (American trypanosomiasis)
	hsa-miR-4651	MIRT480132	Homo sapiens	Homo sapiens	bta05166	Human Tcell leukemia virus 1 infection
		MIRT480132	Homo sapiens	Homo sapiens	bta05170	Human immunodeficiency virus 1 infection
		MIRT480132	Homo sapiens	Homo sapiens	bta05163	Human cytomegalovirus infection
		MIRT480132	Homo sapiens	Homo sapiens	bta04612	Antigen processing and presentation
		MIRT480132	Homo sapiens	Homo sapiens	bta04141	Protein processing in endoplasmic reticulum
		MIRT480132	Homo sapiens	Homo sapiens	bta05168	Herpes simplex virus 1 infection
		MIRT480132	Homo sapiens	Homo sapiens	bta04145	Phagosome
		MIRT480132	Homo sapiens	Homo sapiens	bta05169	EpsteinBarr virus infection
		MIRT480132	Homo sapiens	Homo sapiens	bta05142	Chagas disease (American trypanosomiasis)
	hsa-miR-765	MIRT480155	Homo sapiens	Homo sapiens	bta05166	Human Tcell leukemia virus 1 infection
		MIRT480155	Homo sapiens	Homo sapiens	bta05170	Human immunodeficiency virus 1 infection
		MIRT480155	Homo sapiens	Homo sapiens	bta05163	Human cytomegalovirus infection
		MIRT480155	Homo sapiens	Homo sapiens	bta04612	Antigen processing and presentation
		MIRT480155	Homo sapiens	Homo sapiens	bta04141	Protein processing in endoplasmic reticulum
		MIRT480155	Homo sapiens	Homo sapiens	bta05168	Herpes simplex virus 1 infection
		MIRT480155	Homo sapiens	Homo sapiens	bta04145	Phagosome
		MIRT480155	Homo sapiens	Homo sapiens	bta05169	EpsteinBarr virus infection
		MIRT480155	Homo sapiens	Homo sapiens	bta05142	Chagas disease (American trypanosomiasis)
	hsa-miR-6124	MIRT512182	Homo sapiens	Homo sapiens	bta05166	Human Tcell leukemia virus 1 infection
		MIRT512182	Homo sapiens	Homo sapiens	bta05170	Human immunodeficiency virus 1 infection
		MIRT512182	Homo sapiens	Homo sapiens	bta05163	Human cytomegalovirus infection
		MIRT512182	Homo sapiens	Homo sapiens	bta04612	Antigen processing and presentation
		MIRT512182	Homo sapiens	Homo sapiens	bta04141	Protein processing in endoplasmic reticulum
		MIRT512182	Homo sapiens	Homo sapiens	bta05168	Herpes simplex virus 1 infection
		MIRT512182	Homo sapiens	Homo sapiens	bta04145	Phagosome
		MIRT512182	Homo sapiens	Homo sapiens	bta05169	EpsteinBarr virus infection
		MIRT512182	Homo sapiens	Homo sapiens	bta05142	Chagas disease (American trypanosomiasis)
CKAP4	bta-miR-146b	MIRT053932	Bos taurus	Bos taurus	bta04141	Protein processing in endoplasmic reticulum
CTSC	bta-miR-146b	MIRT053938	Bos taurus	Bos taurus	bta04210	Apoptosis
		MIRT053938	Bos taurus	Bos taurus	bta04142	Lysosome
FASN	bta-miR-16a	MIRT053828	Bos taurus	Bos taurus	bta01212	Fatty acid metabolism
		MIRT053828	Bos taurus	Bos taurus	bta04152	AMPK signaling pathway
		MIRT053828	Bos taurus	Bos taurus	bta00061	Fatty acid biosynthesis
		MIRT053828	Bos taurus	Bos taurus	bta04910	Insulin signaling pathway
		MIRT053828	Bos taurus	Bos taurus	bta01100	Metabolic pathways
FGF7	hsa-miR-520a-3p	MIRT442451	Homo sapiens	Homo sapiens	bta05200	Pathways in cancer
		MIRT442451	Homo sapiens	Homo sapiens	bta05226	Gastric cancer
		MIRT442451	Homo sapiens	Homo sapiens	bta05224	Breast cancer
		MIRT442451	Homo sapiens	Homo sapiens	bta04810	Regulation of actin cytoskeleton
		MIRT442451	Homo sapiens	Homo sapiens	bta05218	Melanoma
		MIRT442451	Homo sapiens	Homo sapiens	bta04010	MAPK signaling pathway
		MIRT442451	Homo sapiens	Homo sapiens	bta04014	Ras signaling pathway
		MIRT442451	Homo sapiens	Homo sapiens	bta04015	Rap1 signaling pathway
		MIRT442451	Homo sapiens	Homo sapiens	bta04151	PI3KAkt signaling pathway
		MIRT442446	Homo sapiens	Homo sapiens	bta05200	Pathways in cancer
		MIRT442446	Homo sapiens	Homo sapiens	bta05226	Gastric cancer
		MIRT442446	Homo sapiens	Homo sapiens	bta05224	Breast cancer
		MIRT442446	Homo sapiens	Homo sapiens	bta04810	Regulation of actin cytoskeleton
		MIRT442446	Homo sapiens	Homo sapiens	bta05218	Melanoma
		MIRT442446	Homo sapiens	Homo sapiens	bta04010	MAPK signaling pathway
		MIRT442446	Homo sapiens	Homo sapiens	bta04014	Ras signaling pathway
		MIRT442446	Homo sapiens	Homo sapiens	bta04015	Rap1 signaling pathway
		MIRT442446	Homo sapiens	Homo sapiens	bta04151	PI3KAkt signaling pathway
		MIRT442446	Homo sapiens	Homo sapiens	bta05200	Pathways in cancer
		MIRT442446	Homo sapiens	Homo sapiens	bta05226	Gastric cancer
		MIRT442446	Homo sapiens	Homo sapiens	bta05224	Breast cancer
		MIRT442446	Homo sapiens	Homo sapiens	bta04810	Regulation of actin cytoskeleton
		MIRT442446	Homo sapiens	Homo sapiens	bta05218	Melanoma
		MIRT442446	Homo sapiens	Homo sapiens	bta04010	MAPK signaling pathway
		MIRT442446	Homo sapiens	Homo sapiens	bta04014	Ras signaling pathway
		MIRT442446	Homo sapiens	Homo sapiens	bta04015	Rap1 signaling pathway
		MIRT442446	Homo sapiens	Homo sapiens	bta04151	PI3KAkt signaling pathway
		MIRT442451	Homo sapiens	Homo sapiens	bta05200	Pathways in cancer
		MIRT442451	Homo sapiens	Homo sapiens	bta05226	Gastric cancer
		MIRT442451	Homo sapiens	Homo sapiens	bta05224	Breast cancer
		MIRT442451	Homo sapiens	Homo sapiens	bta04810	Regulation of actin cytoskeleton
		MIRT442451	Homo sapiens	Homo sapiens	bta05218	Melanoma
		MIRT442451	Homo sapiens	Homo sapiens	bta04010	MAPK signaling pathway
		MIRT442451	Homo sapiens	Homo sapiens	bta04014	Ras signaling pathway
		MIRT442451	Homo sapiens	Homo sapiens	bta04015	Rap1 signaling pathway
		MIRT442451	Homo sapiens	Homo sapiens	bta04151	PI3KAkt signaling pathway
		MIRT053840	Bos taurus	Bos taurus	bta05200	Pathways in cancer
		MIRT053840	Bos taurus	Bos taurus	bta05226	Gastric cancer
		MIRT053840	Bos taurus	Bos taurus	bta05224	Breast cancer
		MIRT053840	Bos taurus	Bos taurus	bta04810	Regulation of actin cytoskeleton
		MIRT053840	Bos taurus	Bos taurus	bta05218	Melanoma
		MIRT053840	Bos taurus	Bos taurus	bta04010	MAPK signaling pathway
		MIRT053840	Bos taurus	Bos taurus	bta04014	Ras signaling pathway
		MIRT053840	Bos taurus	Bos taurus	bta04015	Rap1 signaling pathway
		MIRT053840	Bos taurus	Bos taurus	bta04151	PI3KAkt signaling pathway
		MIRT442451	Homo sapiens	Homo sapiens	bta05200	Pathways in cancer
		MIRT442451	Homo sapiens	Homo sapiens	bta05226	Gastric cancer
		MIRT442451	Homo sapiens	Homo sapiens	bta05224	Breast cancer
		MIRT442451	Homo sapiens	Homo sapiens	bta04810	Regulation of actin cytoskeleton
		MIRT442451	Homo sapiens	Homo sapiens	bta05218	Melanoma
		MIRT442451	Homo sapiens	Homo sapiens	bta04010	MAPK signaling pathway
		MIRT442451	Homo sapiens	Homo sapiens	bta04014	Ras signaling pathway
		MIRT442451	Homo sapiens	Homo sapiens	bta04015	Rap1 signaling pathway
		MIRT442451	Homo sapiens	Homo sapiens	bta04151	PI3KAkt signaling pathway
		MIRT442446	Homo sapiens	Homo sapiens	bta05200	Pathways in cancer
		MIRT442446	Homo sapiens	Homo sapiens	bta05226	Gastric cancer
		MIRT442446	Homo sapiens	Homo sapiens	bta05224	Breast cancer
		MIRT442446	Homo sapiens	Homo sapiens	bta04810	Regulation of actin cytoskeleton
		MIRT442446	Homo sapiens	Homo sapiens	bta05218	Melanoma
		MIRT442446	Homo sapiens	Homo sapiens	bta04010	MAPK signaling pathway
		MIRT442446	Homo sapiens	Homo sapiens	bta04014	Ras signaling pathway
		MIRT442446	Homo sapiens	Homo sapiens	bta04015	Rap1 signaling pathway
		MIRT442446	Homo sapiens	Homo sapiens	bta04151	PI3KAkt signaling pathway
FOS	bta-miR-16a	MIRT053832	Bos taurus	Bos taurus	bta04728	Dopaminergic synapse
		MIRT053832	Bos taurus	Bos taurus	bta04917	Prolactin signaling pathway
		MIRT053832	Bos taurus	Bos taurus	bta04725	Cholinergic synapse
		MIRT053832	Bos taurus	Bos taurus	bta04662	B cell receptor signaling pathway
		MIRT053832	Bos taurus	Bos taurus	bta04921	Oxytocin signaling pathway
		MIRT053832	Bos taurus	Bos taurus	bta05167	Kaposi sarcomaassociated herpesvirus infection
		MIRT053832	Bos taurus	Bos taurus	bta05166	Human Tcell leukemia virus 1 infection
		MIRT053832	Bos taurus	Bos taurus	bta04010	MAPK signaling pathway
		MIRT053832	Bos taurus	Bos taurus	bta05031	Amphetamine addiction
		MIRT053832	Bos taurus	Bos taurus	bta05133	Pertussis
		MIRT053832	Bos taurus	Bos taurus	bta04024	cAMP signaling pathway
		MIRT053832	Bos taurus	Bos taurus	bta04380	Osteoclast differentiation
		MIRT053832	Bos taurus	Bos taurus	bta05161	Hepatitis B
		MIRT053832	Bos taurus	Bos taurus	bta01522	Endocrine resistance
		MIRT053832	Bos taurus	Bos taurus	bta05200	Pathways in cancer
		MIRT053832	Bos taurus	Bos taurus	bta04657	IL17 signaling pathway
		MIRT053832	Bos taurus	Bos taurus	bta04210	Apoptosis
		MIRT053832	Bos taurus	Bos taurus	bta04620	Tolllike receptor signaling pathway
		MIRT053832	Bos taurus	Bos taurus	bta05231	Choline metabolism in cancer
		MIRT053832	Bos taurus	Bos taurus	bta05224	Breast cancer
		MIRT053832	Bos taurus	Bos taurus	bta05170	Human immunodeficiency virus 1 infection
		MIRT053832	Bos taurus	Bos taurus	bta04928	Parathyroid hormone synthesis, secretion and action
		MIRT053832	Bos taurus	Bos taurus	bta05142	Chagas disease (American trypanosomiasis)
		MIRT053832	Bos taurus	Bos taurus	bta05162	Measles
		MIRT053832	Bos taurus	Bos taurus	bta05235	PDL1 expression and PD1 checkpoint pathway in cancer
		MIRT053832	Bos taurus	Bos taurus	bta05418	Fluid shear stress and atherosclerosis
		MIRT053832	Bos taurus	Bos taurus	bta05323	Rheumatoid arthritis
		MIRT053832	Bos taurus	Bos taurus	bta05132	Salmonella infection
		MIRT053832	Bos taurus	Bos taurus	bta05210	Colorectal cancer
		MIRT053832	Bos taurus	Bos taurus	bta05140	Leishmaniasis
		MIRT053832	Bos taurus	Bos taurus	bta05135	Yersinia infection
		MIRT053832	Bos taurus	Bos taurus	bta04659	Th17 cell differentiation
		MIRT053832	Bos taurus	Bos taurus	bta04668	TNF signaling pathway
		MIRT053832	Bos taurus	Bos taurus	bta04660	T cell receptor signaling pathway
		MIRT053832	Bos taurus	Bos taurus	bta04713	Circadian entrainment
		MIRT053832	Bos taurus	Bos taurus	bta04658	Th1 and Th2 cell differentiation
		MIRT053832	Bos taurus	Bos taurus	bta04915	Estrogen signaling pathway
		MIRT053832	Bos taurus	Bos taurus	bta04926	Relaxin signaling pathway
FSCN1	hsa-miR-4707-5p	MIRT721840	Homo sapiens	Homo sapiens	bta05206	MicroRNAs in cancer
	hsa-miR-3196	MIRT569092	Homo sapiens	Homo sapiens	bta05206	MicroRNAs in cancer
FZD5	hsa-miR-526b-5p	MIRT447271	Homo sapiens	Homo sapiens	bta04550	Signaling pathways regulating pluripotency of stem cells
		MIRT447271	Homo sapiens	Homo sapiens	bta04310	Wnt signaling pathway
		MIRT447271	Homo sapiens	Homo sapiens	bta05205	Proteoglycans in cancer
		MIRT447271	Homo sapiens	Homo sapiens	bta04916	Melanogenesis
		MIRT447271	Homo sapiens	Homo sapiens	bta05225	Hepatocellular carcinoma
		MIRT447271	Homo sapiens	Homo sapiens	bta05217	Basal cell carcinoma
		MIRT447271	Homo sapiens	Homo sapiens	bta05224	Breast cancer
		MIRT447271	Homo sapiens	Homo sapiens	bta05165	Human papillomavirus infection
		MIRT447271	Homo sapiens	Homo sapiens	bta04934	Cushing syndrome
		MIRT447271	Homo sapiens	Homo sapiens	bta04150	mTOR signaling pathway
		MIRT447271	Homo sapiens	Homo sapiens	bta05200	Pathways in cancer
		MIRT447271	Homo sapiens	Homo sapiens	bta04390	Hippo signaling pathway
		MIRT447271	Homo sapiens	Homo sapiens	bta05226	Gastric cancer
HMGB1	hsa-miR-4532	MIRT678238	Homo sapiens	Homo sapiens	bta04217	Necroptosis
		MIRT678238	Homo sapiens	Homo sapiens	bta04140	Autophagy animal
		MIRT678238	Homo sapiens	Homo sapiens	bta03410	Base excision repair
		MIRT511533	Homo sapiens	Homo sapiens	bta04217	Necroptosis
		MIRT511533	Homo sapiens	Homo sapiens	bta04140	Autophagy animal
		MIRT511533	Homo sapiens	Homo sapiens	bta03410	Base excision repair
		MIRT678238	Homo sapiens	Homo sapiens	bta04217	Necroptosis
		MIRT678238	Homo sapiens	Homo sapiens	bta04140	Autophagy animal
		MIRT678238	Homo sapiens	Homo sapiens	bta03410	Base excision repair
HMGB1	hsa-miR-512-3p	MIRT054378	Bos taurus	Bos taurus	bta04217	Necroptosis
		MIRT054378	Bos taurus	Bos taurus	bta04140	Autophagy animal
		MIRT054378	Bos taurus	Bos taurus	bta03410	Base excision repair
		MIRT511538	Homo sapiens	Homo sapiens	bta04217	Necroptosis
		MIRT511538	Homo sapiens	Homo sapiens	bta04140	Autophagy animal
		MIRT511538	Homo sapiens	Homo sapiens	bta03410	Base excision repair
HMGB1	hsa-miR-6878-3p	MIRT687937	Homo sapiens	Homo sapiens	bta04217	Necroptosis
		MIRT687937	Homo sapiens	Homo sapiens	bta04140	Autophagy animal
		MIRT687937	Homo sapiens	Homo sapiens	bta03410	Base excision repair
HMGB1	hsa-miR-512-3p	MIRT511538	Homo sapiens	Homo sapiens	bta04217	Necroptosis
HMGB1	hsa-miR-512-3p	MIRT511538	Homo sapiens	Homo sapiens	bta04140	Autophagy animal
HMGB1	hsa-miR-512-3p	MIRT511538	Homo sapiens	Homo sapiens	bta03410	Base excision repair
HMGB1	hsa-miR-4252	MIRT511533	Homo sapiens	Homo sapiens	bta04217	Necroptosis
HMGB1	hsa-miR-4252	MIRT511533	Homo sapiens	Homo sapiens	bta04140	Autophagy animal
HMGB1	hsa-miR-4252	MIRT511533	Homo sapiens	Homo sapiens	bta03410	Base excision repair
HMGB1	hsa-miR-520a-3p	MIRT511544	Homo sapiens	Homo sapiens	bta04217	Necroptosis
		MIRT511544	Homo sapiens	Homo sapiens	bta04140	Autophagy animal
		MIRT511544	Homo sapiens	Homo sapiens	bta03410	Base excision repair
		MIRT511544	Homo sapiens	Homo sapiens	bta04217	Necroptosis
		MIRT511544	Homo sapiens	Homo sapiens	bta04140	Autophagy animal
		MIRT511544	Homo sapiens	Homo sapiens	bta03410	Base excision repair
		MIRT511544	Homo sapiens	Homo sapiens	bta04217	Necroptosis
		MIRT511544	Homo sapiens	Homo sapiens	bta04140	Autophagy animal
		MIRT511544	Homo sapiens	Homo sapiens	bta03410	Base excision repair
HMGB1	hsa-miR-512-3p	MIRT511538	Homo sapiens	Homo sapiens	bta04217	Necroptosis
		MIRT511538	Homo sapiens	Homo sapiens	bta04140	Autophagy animal
		MIRT511538	Homo sapiens	Homo sapiens	bta03410	Base excision repair
HMGB1	hsa-miR-6878-3p	MIRT616286	Homo sapiens	Homo sapiens	bta04217	Necroptosis
		MIRT616286	Homo sapiens	Homo sapiens	bta04140	Autophagy animal
		MIRT616286	Homo sapiens	Homo sapiens	bta03410	Base excision repair
HSPA5	hsa-miR-584-5p	MIRT493547	Homo sapiens	Homo sapiens	bta05020	Prion diseases
		MIRT493547	Homo sapiens	Homo sapiens	bta04141	Protein processing in endoplasmic reticulum
		MIRT493547	Homo sapiens	Homo sapiens	bta04918	Thyroid hormone synthesis
		MIRT493547	Homo sapiens	Homo sapiens	bta03060	Protein export
IGF1R	hsa-miR-520a-3p	MIRT242368	Homo sapiens	Homo sapiens	bta05218	Melanoma
		MIRT242368	Homo sapiens	Homo sapiens	bta01522	Endocrine resistance
		MIRT242368	Homo sapiens	Homo sapiens	bta04010	MAPK signaling pathway
		MIRT242368	Homo sapiens	Homo sapiens	bta04014	Ras signaling pathway
		MIRT242368	Homo sapiens	Homo sapiens	bta04150	mTOR signaling pathway
		MIRT242368	Homo sapiens	Homo sapiens	bta04730	Longterm depression
		MIRT242368	Homo sapiens	Homo sapiens	bta04144	Endocytosis
		MIRT242368	Homo sapiens	Homo sapiens	bta04914	Progesteronemediated oocyte maturation
		MIRT242368	Homo sapiens	Homo sapiens	bta05224	Breast cancer
		MIRT242368	Homo sapiens	Homo sapiens	bta04520	Adherens junction
		MIRT242368	Homo sapiens	Homo sapiens	bta05225	Hepatocellular carcinoma
		MIRT242368	Homo sapiens	Homo sapiens	bta05215	Prostate cancer
		MIRT242368	Homo sapiens	Homo sapiens	bta04510	Focal adhesion
		MIRT242368	Homo sapiens	Homo sapiens	bta04068	FoxO signaling pathway
		MIRT242368	Homo sapiens	Homo sapiens	bta04213	Longevity regulating pathway multiple species
		MIRT242368	Homo sapiens	Homo sapiens	bta04140	Autophagy animal
		MIRT242368	Homo sapiens	Homo sapiens	bta04913	Ovarian steroidogenesis
		MIRT242368	Homo sapiens	Homo sapiens	bta04211	Longevity regulating pathway
		MIRT242368	Homo sapiens	Homo sapiens	bta01521	EGFR tyrosine kinase inhibitor resistance
		MIRT242368	Homo sapiens	Homo sapiens	bta04114	Oocyte meiosis
		MIRT242368	Homo sapiens	Homo sapiens	bta04152	AMPK signaling pathway
		MIRT242368	Homo sapiens	Homo sapiens	bta04015	Rap1 signaling pathway
		MIRT242368	Homo sapiens	Homo sapiens	bta05205	Proteoglycans in cancer
		MIRT242368	Homo sapiens	Homo sapiens	bta05200	Pathways in cancer
		MIRT242368	Homo sapiens	Homo sapiens	bta05202	Transcriptional misregulation in cancer
		MIRT242368	Homo sapiens	Homo sapiens	bta04550	Signaling pathways regulating pluripotency of stem cells
		MIRT242368	Homo sapiens	Homo sapiens	bta05214	Glioma
		MIRT242368	Homo sapiens	Homo sapiens	bta04066	HIF1 signaling pathway
		MIRT242368	Homo sapiens	Homo sapiens	bta04151	PI3KAkt signaling pathway
		MIRT343114	Homo sapiens	Homo sapiens	bta05218	Melanoma
		MIRT343114	Homo sapiens	Homo sapiens	bta01522	Endocrine resistance
		MIRT343114	Homo sapiens	Homo sapiens	bta04010	MAPK signaling pathway
		MIRT343114	Homo sapiens	Homo sapiens	bta04014	Ras signaling pathway
		MIRT343114	Homo sapiens	Homo sapiens	bta04150	mTOR signaling pathway
		MIRT343114	Homo sapiens	Homo sapiens	bta04730	Longterm depression
		MIRT343114	Homo sapiens	Homo sapiens	bta04144	Endocytosis
		MIRT343114	Homo sapiens	Homo sapiens	bta04914	Progesteronemediated oocyte maturation
		MIRT343114	Homo sapiens	Homo sapiens	bta05224	Breast cancer
		MIRT343114	Homo sapiens	Homo sapiens	bta04520	Adherens junction
		MIRT343114	Homo sapiens	Homo sapiens	bta05225	Hepatocellular carcinoma
		MIRT343114	Homo sapiens	Homo sapiens	bta05215	Prostate cancer
		MIRT343114	Homo sapiens	Homo sapiens	bta04510	Focal adhesion
		MIRT343114	Homo sapiens	Homo sapiens	bta04068	FoxO signaling pathway
		MIRT343114	Homo sapiens	Homo sapiens	bta04213	Longevity regulating pathway multiple species
		MIRT343114	Homo sapiens	Homo sapiens	bta04140	Autophagy animal
		MIRT343114	Homo sapiens	Homo sapiens	bta04913	Ovarian steroidogenesis
		MIRT343114	Homo sapiens	Homo sapiens	bta04211	Longevity regulating pathway
		MIRT343114	Homo sapiens	Homo sapiens	bta01521	EGFR tyrosine kinase inhibitor resistance
		MIRT343114	Homo sapiens	Homo sapiens	bta04114	Oocyte meiosis
		MIRT343114	Homo sapiens	Homo sapiens	bta04152	AMPK signaling pathway
		MIRT343114	Homo sapiens	Homo sapiens	bta04015	Rap1 signaling pathway
		MIRT343114	Homo sapiens	Homo sapiens	bta05205	Proteoglycans in cancer
		MIRT343114	Homo sapiens	Homo sapiens	bta05200	Pathways in cancer
		MIRT343114	Homo sapiens	Homo sapiens	bta05202	Transcriptional misregulation in cancer
		MIRT343114	Homo sapiens	Homo sapiens	bta04550	Signaling pathways regulating pluripotency of stem cells
		MIRT343114	Homo sapiens	Homo sapiens	bta05214	Glioma
		MIRT343114	Homo sapiens	Homo sapiens	bta04066	HIF1 signaling pathway
		MIRT343114	Homo sapiens	Homo sapiens	bta04151	PI3KAkt signaling pathway
IGF1R	bta-miR-223	MIRT054013	Bos taurus	Bos taurus	bta05218	Melanoma
		MIRT054013	Bos taurus	Bos taurus	bta01522	Endocrine resistance
		MIRT054013	Bos taurus	Bos taurus	bta04010	MAPK signaling pathway
		MIRT054013	Bos taurus	Bos taurus	bta04014	Ras signaling pathway
		MIRT054013	Bos taurus	Bos taurus	bta04150	mTOR signaling pathway
		MIRT054013	Bos taurus	Bos taurus	bta04730	Longterm depression
		MIRT054013	Bos taurus	Bos taurus	bta04144	Endocytosis
		MIRT054013	Bos taurus	Bos taurus	bta04914	Progesteronemediated oocyte maturation
		MIRT054013	Bos taurus	Bos taurus	bta05224	Breast cancer
		MIRT054013	Bos taurus	Bos taurus	bta04520	Adherens junction
		MIRT054013	Bos taurus	Bos taurus	bta05225	Hepatocellular carcinoma
		MIRT054013	Bos taurus	Bos taurus	bta05215	Prostate cancer
		MIRT054013	Bos taurus	Bos taurus	bta04510	Focal adhesion
		MIRT054013	Bos taurus	Bos taurus	bta04068	FoxO signaling pathway
		MIRT054013	Bos taurus	Bos taurus	bta04213	Longevity regulating pathway multiple species
		MIRT054013	Bos taurus	Bos taurus	bta04140	Autophagy animal
		MIRT054013	Bos taurus	Bos taurus	bta04913	Ovarian steroidogenesis
		MIRT054013	Bos taurus	Bos taurus	bta04211	Longevity regulating pathway
		MIRT054013	Bos taurus	Bos taurus	bta01521	EGFR tyrosine kinase inhibitor resistance
		MIRT054013	Bos taurus	Bos taurus	bta04114	Oocyte meiosis
		MIRT054013	Bos taurus	Bos taurus	bta04152	AMPK signaling pathway
		MIRT054013	Bos taurus	Bos taurus	bta04015	Rap1 signaling pathway
		MIRT054013	Bos taurus	Bos taurus	bta05205	Proteoglycans in cancer
		MIRT054013	Bos taurus	Bos taurus	bta05200	Pathways in cancer
		MIRT054013	Bos taurus	Bos taurus	bta05202	Transcriptional misregulation in cancer
		MIRT054013	Bos taurus	Bos taurus	bta04550	Signaling pathways regulating pluripotency of stem cells
		MIRT054013	Bos taurus	Bos taurus	bta05214	Glioma
		MIRT054013	Bos taurus	Bos taurus	bta04066	HIF1 signaling pathway
		MIRT054013	Bos taurus	Bos taurus	bta04151	PI3KAkt signaling pathway
		MIRT073666	Homo sapiens	Homo sapiens	bta05218	Melanoma
		MIRT073666	Homo sapiens	Homo sapiens	bta01522	Endocrine resistance
		MIRT073666	Homo sapiens	Homo sapiens	bta04010	MAPK signaling pathway
		MIRT073666	Homo sapiens	Homo sapiens	bta04014	Ras signaling pathway
		MIRT073666	Homo sapiens	Homo sapiens	bta04150	mTOR signaling pathway
		MIRT073666	Homo sapiens	Homo sapiens	bta04730	Longterm depression
		MIRT073666	Homo sapiens	Homo sapiens	bta04144	Endocytosis
		MIRT073666	Homo sapiens	Homo sapiens	bta04914	Progesteronemediated oocyte maturation
		MIRT073666	Homo sapiens	Homo sapiens	bta05224	Breast cancer
		MIRT073666	Homo sapiens	Homo sapiens	bta04520	Adherens junction
		MIRT073666	Homo sapiens	Homo sapiens	bta05225	Hepatocellular carcinoma
		MIRT073666	Homo sapiens	Homo sapiens	bta05215	Prostate cancer
		MIRT073666	Homo sapiens	Homo sapiens	bta04510	Focal adhesion
		MIRT073666	Homo sapiens	Homo sapiens	bta04068	FoxO signaling pathway
		MIRT073666	Homo sapiens	Homo sapiens	bta04213	Longevity regulating pathway multiple species
		MIRT073666	Homo sapiens	Homo sapiens	bta04140	Autophagy animal
		MIRT073666	Homo sapiens	Homo sapiens	bta04913	Ovarian steroidogenesis
		MIRT073666	Homo sapiens	Homo sapiens	bta04211	Longevity regulating pathway
		MIRT073666	Homo sapiens	Homo sapiens	bta01521	EGFR tyrosine kinase inhibitor resistance
		MIRT073666	Homo sapiens	Homo sapiens	bta04114	Oocyte meiosis
		MIRT073666	Homo sapiens	Homo sapiens	bta04152	AMPK signaling pathway
		MIRT073666	Homo sapiens	Homo sapiens	bta04015	Rap1 signaling pathway
		MIRT073666	Homo sapiens	Homo sapiens	bta05205	Proteoglycans in cancer
		MIRT073666	Homo sapiens	Homo sapiens	bta05200	Pathways in cancer
		MIRT073666	Homo sapiens	Homo sapiens	bta05202	Transcriptional misregulation in cancer
		MIRT073666	Homo sapiens	Homo sapiens	bta04550	Signaling pathways regulating pluripotency of stem cells
		MIRT073666	Homo sapiens	Homo sapiens	bta05214	Glioma
		MIRT073666	Homo sapiens	Homo sapiens	bta04066	HIF1 signaling pathway
		MIRT073666	Homo sapiens	Homo sapiens	bta04151	PI3KAkt signaling pathway
IL10RA	hsa-miR-6089	MIRT491519	Homo sapiens	Homo sapiens	bta05145	Toxoplasmosis
		MIRT491519	Homo sapiens	Homo sapiens	bta04630	JAKSTAT signaling pathway
		MIRT491519	Homo sapiens	Homo sapiens	bta05163	Human cytomegalovirus infection
		MIRT491519	Homo sapiens	Homo sapiens	bta04061	Viral protein interaction with cytokine and cytokine receptor
		MIRT491519	Homo sapiens	Homo sapiens	bta05152	Tuberculosis
		MIRT491519	Homo sapiens	Homo sapiens	bta04060	Cytokinecytokine receptor interaction
		MIRT053842	Bos taurus	Bos taurus	bta05145	Toxoplasmosis
		MIRT053842	Bos taurus	Bos taurus	bta04630	JAKSTAT signaling pathway
		MIRT053842	Bos taurus	Bos taurus	bta05163	Human cytomegalovirus infection
		MIRT053842	Bos taurus	Bos taurus	bta04061	Viral protein interaction with cytokine and cytokine receptor
		MIRT053842	Bos taurus	Bos taurus	bta05152	Tuberculosis
		MIRT053842	Bos taurus	Bos taurus	bta04060	Cytokinecytokine receptor interaction
IL10RB	bta-miR-16a	MIRT053835	Bos taurus	Bos taurus	bta04060	Cytokinecytokine receptor interaction
		MIRT053835	Bos taurus	Bos taurus	bta05145	Toxoplasmosis
		MIRT053835	Bos taurus	Bos taurus	bta04061	Viral protein interaction with cytokine and cytokine receptor
		MIRT053835	Bos taurus	Bos taurus	bta05152	Tuberculosis
		MIRT053835	Bos taurus	Bos taurus	bta04630	JAKSTAT signaling pathway
		MIRT053835	Bos taurus	Bos taurus	bta05163	Human cytomegalovirus infection
	hsa-miR-4532	MIRT648716	Homo sapiens	Homo sapiens	bta04060	Cytokinecytokine receptor interaction
		MIRT648716	Homo sapiens	Homo sapiens	bta05145	Toxoplasmosis
		MIRT648716	Homo sapiens	Homo sapiens	bta04061	Viral protein interaction with cytokine and cytokine receptor
		MIRT648716	Homo sapiens	Homo sapiens	bta05152	Tuberculosis
		MIRT648716	Homo sapiens	Homo sapiens	bta04630	JAKSTAT signaling pathway
		MIRT648716	Homo sapiens	Homo sapiens	bta05163	Human cytomegalovirus infection
	bta-miR-146b	MIRT053941	Bos taurus	Bos taurus	bta04060	Cytokinecytokine receptor interaction
		MIRT053941	Bos taurus	Bos taurus	bta05145	Toxoplasmosis
		MIRT053941	Bos taurus	Bos taurus	bta04061	Viral protein interaction with cytokine and cytokine receptor
		MIRT053941	Bos taurus	Bos taurus	bta05152	Tuberculosis
		MIRT053941	Bos taurus	Bos taurus	bta04630	JAKSTAT signaling pathway
		MIRT053941	Bos taurus	Bos taurus	bta05163	Human cytomegalovirus infection
	hsa-miR-519c-3p	MIRT081122	Homo sapiens	Homo sapiens	bta05160	Hepatitis C
		MIRT081122	Homo sapiens	Homo sapiens	bta04927	Cortisol synthesis and secretion
		MIRT081122	Homo sapiens	Homo sapiens	bta04976	Bile secretion
		MIRT081122	Homo sapiens	Homo sapiens	bta04144	Endocytosis
		MIRT081122	Homo sapiens	Homo sapiens	bta04913	Ovarian steroidogenesis
		MIRT081122	Homo sapiens	Homo sapiens	bta04979	Cholesterol metabolism
		MIRT081122	Homo sapiens	Homo sapiens	bta04925	Aldosterone synthesis and secretion
		MIRT081122	Homo sapiens	Homo sapiens	bta05145	Toxoplasmosis
		MIRT081122	Homo sapiens	Homo sapiens	bta04934	Cushing syndrome
	hsa-miR-1283	MIRT149891	Homo sapiens	Homo sapiens	bta05160	Hepatitis C
		MIRT149891	Homo sapiens	Homo sapiens	bta04927	Cortisol synthesis and secretion
		MIRT149891	Homo sapiens	Homo sapiens	bta04976	Bile secretion
		MIRT149891	Homo sapiens	Homo sapiens	bta04144	Endocytosis
		MIRT149891	Homo sapiens	Homo sapiens	bta04913	Ovarian steroidogenesis
		MIRT149891	Homo sapiens	Homo sapiens	bta04979	Cholesterol metabolism
		MIRT149891	Homo sapiens	Homo sapiens	bta04925	Aldosterone synthesis and secretion
		MIRT149891	Homo sapiens	Homo sapiens	bta05145	Toxoplasmosis
		MIRT149891	Homo sapiens	Homo sapiens	bta04934	Cushing syndrome
	hsa-miR-519c-3p	MIRT081122	Homo sapiens	Homo sapiens	bta05160	Hepatitis C
		MIRT081122	Homo sapiens	Homo sapiens	bta04927	Cortisol synthesis and secretion
		MIRT081122	Homo sapiens	Homo sapiens	bta04976	Bile secretion
		MIRT081122	Homo sapiens	Homo sapiens	bta04144	Endocytosis
		MIRT081122	Homo sapiens	Homo sapiens	bta04913	Ovarian steroidogenesis
		MIRT081122	Homo sapiens	Homo sapiens	bta04979	Cholesterol metabolism
		MIRT081122	Homo sapiens	Homo sapiens	bta04925	Aldosterone synthesis and secretion
		MIRT081122	Homo sapiens	Homo sapiens	bta05145	Toxoplasmosis
		MIRT081122	Homo sapiens	Homo sapiens	bta04934	Cushing syndrome
		MIRT081122	Homo sapiens	Homo sapiens	bta05160	Hepatitis C
		MIRT081122	Homo sapiens	Homo sapiens	bta04927	Cortisol synthesis and secretion
		MIRT081122	Homo sapiens	Homo sapiens	bta04976	Bile secretion
		MIRT081122	Homo sapiens	Homo sapiens	bta04144	Endocytosis
		MIRT081122	Homo sapiens	Homo sapiens	bta04913	Ovarian steroidogenesis
		MIRT081122	Homo sapiens	Homo sapiens	bta04979	Cholesterol metabolism
		MIRT081122	Homo sapiens	Homo sapiens	bta04925	Aldosterone synthesis and secretion
		MIRT081122	Homo sapiens	Homo sapiens	bta05145	Toxoplasmosis
		MIRT081122	Homo sapiens	Homo sapiens	bta04934	Cushing syndrome
		MIRT081122	Homo sapiens	Homo sapiens	bta05160	Hepatitis C
		MIRT081122	Homo sapiens	Homo sapiens	bta04927	Cortisol synthesis and secretion
		MIRT081122	Homo sapiens	Homo sapiens	bta04976	Bile secretion
		MIRT081122	Homo sapiens	Homo sapiens	bta04144	Endocytosis
		MIRT081122	Homo sapiens	Homo sapiens	bta04913	Ovarian steroidogenesis
		MIRT081122	Homo sapiens	Homo sapiens	bta04979	Cholesterol metabolism
		MIRT081122	Homo sapiens	Homo sapiens	bta04925	Aldosterone synthesis and secretion
		MIRT081122	Homo sapiens	Homo sapiens	bta05145	Toxoplasmosis
		MIRT081122	Homo sapiens	Homo sapiens	bta04934	Cushing syndrome
	bta-miR-146b	MIRT053942	Bos taurus	Bos taurus	bta05160	Hepatitis C
		MIRT053942	Bos taurus	Bos taurus	bta04927	Cortisol synthesis and secretion
		MIRT053942	Bos taurus	Bos taurus	bta04976	Bile secretion
		MIRT053942	Bos taurus	Bos taurus	bta04144	Endocytosis
		MIRT053942	Bos taurus	Bos taurus	bta04913	Ovarian steroidogenesis
		MIRT053942	Bos taurus	Bos taurus	bta04979	Cholesterol metabolism
		MIRT053942	Bos taurus	Bos taurus	bta04925	Aldosterone synthesis and secretion
		MIRT053942	Bos taurus	Bos taurus	bta05145	Toxoplasmosis
		MIRT053942	Bos taurus	Bos taurus	bta04934	Cushing syndrome
	hsa-miR-4532	MIRT633263	Homo sapiens	Homo sapiens	bta05160	Hepatitis C
		MIRT633263	Homo sapiens	Homo sapiens	bta04927	Cortisol synthesis and secretion
		MIRT633263	Homo sapiens	Homo sapiens	bta04976	Bile secretion
		MIRT633263	Homo sapiens	Homo sapiens	bta04144	Endocytosis
		MIRT633263	Homo sapiens	Homo sapiens	bta04913	Ovarian steroidogenesis
		MIRT633263	Homo sapiens	Homo sapiens	bta04979	Cholesterol metabolism
		MIRT633263	Homo sapiens	Homo sapiens	bta04925	Aldosterone synthesis and secretion
		MIRT633263	Homo sapiens	Homo sapiens	bta05145	Toxoplasmosis
		MIRT633263	Homo sapiens	Homo sapiens	bta04934	Cushing syndrome
LPL	NA	MIRT054012	Bos taurus	Bos taurus	bta00561	Glycerolipid metabolism
LPL	NA	MIRT054012	Bos taurus	Bos taurus	bta05010	Alzheimer disease
LPL	NA	MIRT054012	Bos taurus	Bos taurus	bta03320	PPAR signaling pathway
LPL	NA	MIRT054012	Bos taurus	Bos taurus	bta04979	Cholesterol metabolism
MAP3K11	bta-miR-125a	MIRT003592	Bos taurus	Bos taurus	bta04010	MAPK signaling pathway
		MIRT003592	Bos taurus	Bos taurus	bta04932	Nonalcoholic fatty liver disease (NAFLD)
MEF2C	NA	MIRT054006	Bos taurus	Bos taurus	bta04010	MAPK signaling pathway
MEF2C	NA	MIRT054006	Bos taurus	Bos taurus	bta05418	Fluid shear stress and atherosclerosis
MEF2C	NA	MIRT054006	Bos taurus	Bos taurus	bta04371	Apelin signaling pathway
MEF2C	NA	MIRT054006	Bos taurus	Bos taurus	bta04928	Parathyroid hormone synthesis, secretion and action
MEF2C	NA	MIRT054006	Bos taurus	Bos taurus	bta04022	cGMPPKG signaling pathway
MEF2C	NA	MIRT054006	Bos taurus	Bos taurus	bta05202	Transcriptional misregulation in cancer
MEF2C	NA	MIRT054006	Bos taurus	Bos taurus	bta04921	Oxytocin signaling pathway
NOB1	bta-miR-16a	MIRT053841	Bos taurus	Bos taurus	bta03008	Ribosome biogenesis in eukaryotes
OLR1	hsa-miR-3196	MIRT669842	Homo sapiens	Homo sapiens	bta04145	Phagosome
		MIRT669842	Homo sapiens	Homo sapiens	bta03320	PPAR signaling pathway
	hsa-miR-6878-3p	MIRT708493	Homo sapiens	Homo sapiens	bta04145	Phagosome
		MIRT708493	Homo sapiens	Homo sapiens	bta03320	PPAR signaling pathway
SCD	hsa-miR-4638-3p	MIRT699834	Homo sapiens	Homo sapiens	bta01040	Biosynthesis of unsaturated fatty acids
		MIRT699834	Homo sapiens	Homo sapiens	bta01212	Fatty acid metabolism
		MIRT699834	Homo sapiens	Homo sapiens	bta04152	AMPK signaling pathway
		MIRT699834	Homo sapiens	Homo sapiens	bta01100	Metabolic pathways
		MIRT699834	Homo sapiens	Homo sapiens	bta03320	PPAR signaling pathway
		MIRT468777	Homo sapiens	Homo sapiens	bta01040	Biosynthesis of unsaturated fatty acids
		MIRT468777	Homo sapiens	Homo sapiens	bta01212	Fatty acid metabolism
		MIRT468777	Homo sapiens	Homo sapiens	bta04152	AMPK signaling pathway
		MIRT468777	Homo sapiens	Homo sapiens	bta01100	Metabolic pathways
		MIRT468777	Homo sapiens	Homo sapiens	bta03320	PPAR signaling pathway
	hsa-miR-6797-5p	MIRT468767	Homo sapiens	Homo sapiens	bta01040	Biosynthesis of unsaturated fatty acids
		MIRT468767	Homo sapiens	Homo sapiens	bta01212	Fatty acid metabolism
		MIRT468767	Homo sapiens	Homo sapiens	bta04152	AMPK signaling pathway
		MIRT468767	Homo sapiens	Homo sapiens	bta01100	Metabolic pathways
		MIRT468767	Homo sapiens	Homo sapiens	bta03320	PPAR signaling pathway
SOD2	hsa-miR-6124	MIRT451858	Homo sapiens	Homo sapiens	bta04211	Longevity regulating pathway
		MIRT451858	Homo sapiens	Homo sapiens	bta04146	Peroxisome
		MIRT451858	Homo sapiens	Homo sapiens	bta05016	Huntington disease
		MIRT451858	Homo sapiens	Homo sapiens	bta04213	Longevity regulating pathway multiple species
		MIRT451858	Homo sapiens	Homo sapiens	bta04068	FoxO signaling pathway
	hsa-miR-7847-3p	MIRT451864	Homo sapiens	Homo sapiens	bta04211	Longevity regulating pathway
		MIRT451864	Homo sapiens	Homo sapiens	bta04146	Peroxisome
		MIRT451864	Homo sapiens	Homo sapiens	bta05016	Huntington disease
		MIRT451864	Homo sapiens	Homo sapiens	bta04213	Longevity regulating pathway multiple species
		MIRT451864	Homo sapiens	Homo sapiens	bta04068	FoxO signaling pathway
	hsa-miR-6124	MIRT451858	Homo sapiens	Homo sapiens	bta04211	Longevity regulating pathway
		MIRT451858	Homo sapiens	Homo sapiens	bta04146	Peroxisome
		MIRT451858	Homo sapiens	Homo sapiens	bta05016	Huntington disease
		MIRT451858	Homo sapiens	Homo sapiens	bta04213	Longevity regulating pathway multiple species
		MIRT451858	Homo sapiens	Homo sapiens	bta04068	FoxO signaling pathway
	hsa-miR-7847-3p	MIRT451864	Homo sapiens	Homo sapiens	bta04211	Longevity regulating pathway
		MIRT451864	Homo sapiens	Homo sapiens	bta04146	Peroxisome
		MIRT451864	Homo sapiens	Homo sapiens	bta05016	Huntington disease
		MIRT451864	Homo sapiens	Homo sapiens	bta04213	Longevity regulating pathway multiple species
		MIRT451864	Homo sapiens	Homo sapiens	bta04068	FoxO signaling pathway
		MIRT451864	Homo sapiens	Homo sapiens	bta04211	Longevity regulating pathway
		MIRT451864	Homo sapiens	Homo sapiens	bta04146	Peroxisome
		MIRT451864	Homo sapiens	Homo sapiens	bta05016	Huntington disease
		MIRT451864	Homo sapiens	Homo sapiens	bta04213	Longevity regulating pathway multiple species
		MIRT451864	Homo sapiens	Homo sapiens	bta04068	FoxO signaling pathway
	hsa-miR-519d-5p	MIRT525743	Homo sapiens	Homo sapiens	bta04211	Longevity regulating pathway
		MIRT525743	Homo sapiens	Homo sapiens	bta04146	Peroxisome
		MIRT525743	Homo sapiens	Homo sapiens	bta05016	Huntington disease
		MIRT525743	Homo sapiens	Homo sapiens	bta04213	Longevity regulating pathway multiple species
		MIRT525743	Homo sapiens	Homo sapiens	bta04068	FoxO signaling pathway
	hsa-miR-7847-3p	MIRT451864	Homo sapiens	Homo sapiens	bta04211	Longevity regulating pathway
		MIRT451864	Homo sapiens	Homo sapiens	bta04146	Peroxisome
		MIRT451864	Homo sapiens	Homo sapiens	bta05016	Huntington disease
		MIRT451864	Homo sapiens	Homo sapiens	bta04213	Longevity regulating pathway multiple species
		MIRT451864	Homo sapiens	Homo sapiens	bta04068	FoxO signaling pathway
	hsa-miR-4638-3p	MIRT525770	Homo sapiens	Homo sapiens	bta04211	Longevity regulating pathway
		MIRT525770	Homo sapiens	Homo sapiens	bta04146	Peroxisome
		MIRT525770	Homo sapiens	Homo sapiens	bta05016	Huntington disease
		MIRT525770	Homo sapiens	Homo sapiens	bta04213	Longevity regulating pathway multiple species
		MIRT525770	Homo sapiens	Homo sapiens	bta04068	FoxO signaling pathway
SOD2	hsa-miR-1283	MIRT689899	Homo sapiens	Homo sapiens	bta04211	Longevity regulating pathway
		MIRT689899	Homo sapiens	Homo sapiens	bta04146	Peroxisome
		MIRT689899	Homo sapiens	Homo sapiens	bta05016	Huntington disease
		MIRT689899	Homo sapiens	Homo sapiens	bta04213	Longevity regulating pathway multiple species
		MIRT689899	Homo sapiens	Homo sapiens	bta04068	FoxO signaling pathway
UBE2Q1	bta-miR-16a	MIRT053830	Bos taurus	Bos taurus	bta04120	Ubiquitin mediated proteolysis
VCAM1	hsa-miR-519d-5p	MIRT619598	Homo sapiens	Homo sapiens	bta04064	NFkappa B signaling pathway
		MIRT619598	Homo sapiens	Homo sapiens	bta04514	Cell adhesion molecules (CAMs)
		MIRT619598	Homo sapiens	Homo sapiens	bta05144	Malaria
		MIRT619598	Homo sapiens	Homo sapiens	bta04933	AGERAGE signaling pathway in diabetic complications
		MIRT619598	Homo sapiens	Homo sapiens	bta04670	Leukocyte transendothelial migration
		MIRT619598	Homo sapiens	Homo sapiens	bta04668	TNF signaling pathway
		MIRT619598	Homo sapiens	Homo sapiens	bta05143	African trypanosomiasis
		MIRT619598	Homo sapiens	Homo sapiens	bta05418	Fluid shear stress and atherosclerosis
ZFP36	hsa-miR-516b-5p	MIRT485891	Homo sapiens	Homo sapiens	bta05166	Human Tcell leukemia virus 1 infection
		MIRT485891	Homo sapiens	Homo sapiens	bta05167	Kaposi sarcomaassociated herpesvirus infection

## Sheet: Sheet2
ACSL5	Metabolic pathways
	Fatty acid metabolism
	Adipocytokine signaling pathway
	Fatty acid biosynthesis
	Peroxisome
	Thermogenesis
	PPAR signaling pathway
	Fatty acid degradation
	Ferroptosis
ACTG1	Apoptosis
	Adherens junction
	Tight junction
	Proteoglycans in cancer
	Influenza A
	Rap1 signaling pathway
	Regulation of actin cytoskeleton
	Bacterial invasion of epithelial cells
	Thermogenesis
	Hepatocellular carcinoma
	Focal adhesion
	Yersinia infection
	Leukocyte transendothelial migration
	Platelet activation
	Thyroid hormone signaling pathway
	Phagosome
	Hypertrophic cardiomyopathy (HCM)
	Arrhythmogenic right ventricular cardiomyopathy (ARVC)
	Oxytocin signaling pathway
	Viral myocarditis
	Fluid shear stress and atherosclerosis
	Salmonella infection
	Dilated cardiomyopathy (DCM)
	Hippo signaling pathway
	Apoptosis
	Adherens junction
	Tight junction
	Proteoglycans in cancer
	Influenza A
	Rap1 signaling pathway
	Regulation of actin cytoskeleton
	Bacterial invasion of epithelial cells
	Thermogenesis
	Hepatocellular carcinoma
	Focal adhesion
	Yersinia infection
	Leukocyte transendothelial migration
	Platelet activation
	Thyroid hormone signaling pathway
	Phagosome
	Hypertrophic cardiomyopathy (HCM)
	Arrhythmogenic right ventricular cardiomyopathy (ARVC)
	Oxytocin signaling pathway
	Viral myocarditis
	Fluid shear stress and atherosclerosis
	Salmonella infection
	Dilated cardiomyopathy (DCM)
	Hippo signaling pathway
BTG2	RNA degradation
	RNA degradation
	RNA degradation
	RNA degradation
	RNA degradation
CALR	Human Tcell leukemia virus 1 infection
	Human immunodeficiency virus 1 infection
	Human cytomegalovirus infection
	Antigen processing and presentation
	Protein processing in endoplasmic reticulum
	Herpes simplex virus 1 infection
	Phagosome
	EpsteinBarr virus infection
	Chagas disease (American trypanosomiasis)
	Human Tcell leukemia virus 1 infection
	Human immunodeficiency virus 1 infection
	Human cytomegalovirus infection
	Antigen processing and presentation
	Protein processing in endoplasmic reticulum
	Herpes simplex virus 1 infection
	Phagosome
	EpsteinBarr virus infection
	Chagas disease (American trypanosomiasis)
	Human Tcell leukemia virus 1 infection
	Human immunodeficiency virus 1 infection
	Human cytomegalovirus infection
	Antigen processing and presentation
	Protein processing in endoplasmic reticulum
	Herpes simplex virus 1 infection
	Phagosome
	EpsteinBarr virus infection
	Chagas disease (American trypanosomiasis)
	Human Tcell leukemia virus 1 infection
	Human immunodeficiency virus 1 infection
	Human cytomegalovirus infection
	Antigen processing and presentation
	Protein processing in endoplasmic reticulum
	Herpes simplex virus 1 infection
	Phagosome
	EpsteinBarr virus infection
	Chagas disease (American trypanosomiasis)
	Human Tcell leukemia virus 1 infection
	Human immunodeficiency virus 1 infection
	Human cytomegalovirus infection
	Antigen processing and presentation
	Protein processing in endoplasmic reticulum
	Herpes simplex virus 1 infection
	Phagosome
	EpsteinBarr virus infection
	Chagas disease (American trypanosomiasis)
	Human Tcell leukemia virus 1 infection
	Human immunodeficiency virus 1 infection
	Human cytomegalovirus infection
	Antigen processing and presentation
	Protein processing in endoplasmic reticulum
	Herpes simplex virus 1 infection
	Phagosome
	EpsteinBarr virus infection
	Chagas disease (American trypanosomiasis)
	Human Tcell leukemia virus 1 infection
	Human immunodeficiency virus 1 infection
	Human cytomegalovirus infection
	Antigen processing and presentation
	Protein processing in endoplasmic reticulum
	Herpes simplex virus 1 infection
	Phagosome
	EpsteinBarr virus infection
	Chagas disease (American trypanosomiasis)
CKAP4	Protein processing in endoplasmic reticulum
CTSC	Apoptosis
	Lysosome
FASN	Fatty acid metabolism
	AMPK signaling pathway
	Fatty acid biosynthesis
	Insulin signaling pathway
	Metabolic pathways
FGF7	Pathways in cancer
	Gastric cancer
	Breast cancer
	Regulation of actin cytoskeleton
	Melanoma
	MAPK signaling pathway
	Ras signaling pathway
	Rap1 signaling pathway
	PI3KAkt signaling pathway
	Pathways in cancer
	Gastric cancer
	Breast cancer
	Regulation of actin cytoskeleton
	Melanoma
	MAPK signaling pathway
	Ras signaling pathway
	Rap1 signaling pathway
	PI3KAkt signaling pathway
	Pathways in cancer
	Gastric cancer
	Breast cancer
	Regulation of actin cytoskeleton
	Melanoma
	MAPK signaling pathway
	Ras signaling pathway
	Rap1 signaling pathway
	PI3KAkt signaling pathway
	Pathways in cancer
	Gastric cancer
	Breast cancer
	Regulation of actin cytoskeleton
	Melanoma
	MAPK signaling pathway
	Ras signaling pathway
	Rap1 signaling pathway
	PI3KAkt signaling pathway
	Pathways in cancer
	Gastric cancer
	Breast cancer
	Regulation of actin cytoskeleton
	Melanoma
	MAPK signaling pathway
	Ras signaling pathway
	Rap1 signaling pathway
	PI3KAkt signaling pathway
	Pathways in cancer
	Gastric cancer
	Breast cancer
	Regulation of actin cytoskeleton
	Melanoma
	MAPK signaling pathway
	Ras signaling pathway
	Rap1 signaling pathway
	PI3KAkt signaling pathway
	Pathways in cancer
	Gastric cancer
	Breast cancer
	Regulation of actin cytoskeleton
	Melanoma
	MAPK signaling pathway
	Ras signaling pathway
	Rap1 signaling pathway
	PI3KAkt signaling pathway
FOS	Dopaminergic synapse
	Prolactin signaling pathway
	Cholinergic synapse
	B cell receptor signaling pathway
	Oxytocin signaling pathway
	Kaposi sarcomaassociated herpesvirus infection
	Human Tcell leukemia virus 1 infection
	MAPK signaling pathway
	Amphetamine addiction
	Pertussis
	cAMP signaling pathway
	Osteoclast differentiation
	Hepatitis B
	Endocrine resistance
	Pathways in cancer
	IL17 signaling pathway
	Apoptosis
	Tolllike receptor signaling pathway
	Choline metabolism in cancer
	Breast cancer
	Human immunodeficiency virus 1 infection
	Parathyroid hormone synthesis, secretion and action
	Chagas disease (American trypanosomiasis)
	Measles
	PDL1 expression and PD1 checkpoint pathway in cancer
	Fluid shear stress and atherosclerosis
	Rheumatoid arthritis
	Salmonella infection
	Colorectal cancer
	Leishmaniasis
	Yersinia infection
	Th17 cell differentiation
	TNF signaling pathway
	T cell receptor signaling pathway
	Circadian entrainment
	Th1 and Th2 cell differentiation
	Estrogen signaling pathway
	Relaxin signaling pathway
FSCN1	MicroRNAs in cancer
	MicroRNAs in cancer
FZD5	Signaling pathways regulating pluripotency of stem cells
	Wnt signaling pathway
	Proteoglycans in cancer
	Melanogenesis
	Hepatocellular carcinoma
	Basal cell carcinoma
	Breast cancer
	Human papillomavirus infection
	Cushing syndrome
	mTOR signaling pathway
	Pathways in cancer
	Hippo signaling pathway
	Gastric cancer
HMGB1	Necroptosis
	Autophagy animal
	Base excision repair
	Necroptosis
	Autophagy animal
	Base excision repair
	Necroptosis
	Autophagy animal
	Base excision repair
HMGB1	Necroptosis
	Autophagy animal
	Base excision repair
	Necroptosis
	Autophagy animal
	Base excision repair
HMGB1	Necroptosis
	Autophagy animal
	Base excision repair
HMGB1	Necroptosis
HMGB1	Autophagy animal
HMGB1	Base excision repair
HMGB1	Necroptosis
HMGB1	Autophagy animal
HMGB1	Base excision repair
HMGB1	Necroptosis
	Autophagy animal
	Base excision repair
	Necroptosis
	Autophagy animal
	Base excision repair
	Necroptosis
	Autophagy animal
	Base excision repair
HMGB1	Necroptosis
	Autophagy animal
	Base excision repair
HMGB1	Necroptosis
	Autophagy animal
	Base excision repair
HSPA5	Prion diseases
	Protein processing in endoplasmic reticulum
	Thyroid hormone synthesis
	Protein export
IGF1R	Melanoma
	Endocrine resistance
	MAPK signaling pathway
	Ras signaling pathway
	mTOR signaling pathway
	Longterm depression
	Endocytosis
	Progesteronemediated oocyte maturation
	Breast cancer
	Adherens junction
	Hepatocellular carcinoma
	Prostate cancer
	Focal adhesion
	FoxO signaling pathway
	Longevity regulating pathway multiple species
	Autophagy animal
	Ovarian steroidogenesis
	Longevity regulating pathway
	EGFR tyrosine kinase inhibitor resistance
	Oocyte meiosis
	AMPK signaling pathway
	Rap1 signaling pathway
	Proteoglycans in cancer
	Pathways in cancer
	Transcriptional misregulation in cancer
	Signaling pathways regulating pluripotency of stem cells
	Glioma
	HIF1 signaling pathway
	PI3KAkt signaling pathway
	Melanoma
	Endocrine resistance
	MAPK signaling pathway
	Ras signaling pathway
	mTOR signaling pathway
	Longterm depression
	Endocytosis
	Progesteronemediated oocyte maturation
	Breast cancer
	Adherens junction
	Hepatocellular carcinoma
	Prostate cancer
	Focal adhesion
	FoxO signaling pathway
	Longevity regulating pathway multiple species
	Autophagy animal
	Ovarian steroidogenesis
	Longevity regulating pathway
	EGFR tyrosine kinase inhibitor resistance
	Oocyte meiosis
	AMPK signaling pathway
	Rap1 signaling pathway
	Proteoglycans in cancer
	Pathways in cancer
	Transcriptional misregulation in cancer
	Signaling pathways regulating pluripotency of stem cells
	Glioma
	HIF1 signaling pathway
	PI3KAkt signaling pathway
IGF1R	Melanoma
	Endocrine resistance
	MAPK signaling pathway
	Ras signaling pathway
	mTOR signaling pathway
	Longterm depression
	Endocytosis
	Progesteronemediated oocyte maturation
	Breast cancer
	Adherens junction
	Hepatocellular carcinoma
	Prostate cancer
	Focal adhesion
	FoxO signaling pathway
	Longevity regulating pathway multiple species
	Autophagy animal
	Ovarian steroidogenesis
	Longevity regulating pathway
	EGFR tyrosine kinase inhibitor resistance
	Oocyte meiosis
	AMPK signaling pathway
	Rap1 signaling pathway
	Proteoglycans in cancer
	Pathways in cancer
	Transcriptional misregulation in cancer
	Signaling pathways regulating pluripotency of stem cells
	Glioma
	HIF1 signaling pathway
	PI3KAkt signaling pathway
	Melanoma
	Endocrine resistance
	MAPK signaling pathway
	Ras signaling pathway
	mTOR signaling pathway
	Longterm depression
	Endocytosis
	Progesteronemediated oocyte maturation
	Breast cancer
	Adherens junction
	Hepatocellular carcinoma
	Prostate cancer
	Focal adhesion
	FoxO signaling pathway
	Longevity regulating pathway multiple species
	Autophagy animal
	Ovarian steroidogenesis
	Longevity regulating pathway
	EGFR tyrosine kinase inhibitor resistance
	Oocyte meiosis
	AMPK signaling pathway
	Rap1 signaling pathway
	Proteoglycans in cancer
	Pathways in cancer
	Transcriptional misregulation in cancer
	Signaling pathways regulating pluripotency of stem cells
	Glioma
	HIF1 signaling pathway
	PI3KAkt signaling pathway
IL10RA	Toxoplasmosis
	JAKSTAT signaling pathway
	Human cytomegalovirus infection
	Viral protein interaction with cytokine and cytokine receptor
	Tuberculosis
	Cytokinecytokine receptor interaction
	Toxoplasmosis
	JAKSTAT signaling pathway
	Human cytomegalovirus infection
	Viral protein interaction with cytokine and cytokine receptor
	Tuberculosis
	Cytokinecytokine receptor interaction
IL10RB	Cytokinecytokine receptor interaction
	Toxoplasmosis
	Viral protein interaction with cytokine and cytokine receptor
	Tuberculosis
	JAKSTAT signaling pathway
	Human cytomegalovirus infection
	Cytokinecytokine receptor interaction
	Toxoplasmosis
	Viral protein interaction with cytokine and cytokine receptor
	Tuberculosis
	JAKSTAT signaling pathway
	Human cytomegalovirus infection
	Cytokinecytokine receptor interaction
	Toxoplasmosis
	Viral protein interaction with cytokine and cytokine receptor
	Tuberculosis
	JAKSTAT signaling pathway
	Human cytomegalovirus infection
	Hepatitis C
	Cortisol synthesis and secretion
	Bile secretion
	Endocytosis
	Ovarian steroidogenesis
	Cholesterol metabolism
	Aldosterone synthesis and secretion
	Toxoplasmosis
	Cushing syndrome
	Hepatitis C
	Cortisol synthesis and secretion
	Bile secretion
	Endocytosis
	Ovarian steroidogenesis
	Cholesterol metabolism
	Aldosterone synthesis and secretion
	Toxoplasmosis
	Cushing syndrome
	Hepatitis C
	Cortisol synthesis and secretion
	Bile secretion
	Endocytosis
	Ovarian steroidogenesis
	Cholesterol metabolism
	Aldosterone synthesis and secretion
	Toxoplasmosis
	Cushing syndrome
	Hepatitis C
	Cortisol synthesis and secretion
	Bile secretion
	Endocytosis
	Ovarian steroidogenesis
	Cholesterol metabolism
	Aldosterone synthesis and secretion
	Toxoplasmosis
	Cushing syndrome
	Hepatitis C
	Cortisol synthesis and secretion
	Bile secretion
	Endocytosis
	Ovarian steroidogenesis
	Cholesterol metabolism
	Aldosterone synthesis and secretion
	Toxoplasmosis
	Cushing syndrome
	Hepatitis C
	Cortisol synthesis and secretion
	Bile secretion
	Endocytosis
	Ovarian steroidogenesis
	Cholesterol metabolism
	Aldosterone synthesis and secretion
	Toxoplasmosis
	Cushing syndrome
	Hepatitis C
	Cortisol synthesis and secretion
	Bile secretion
	Endocytosis
	Ovarian steroidogenesis
	Cholesterol metabolism
	Aldosterone synthesis and secretion
	Toxoplasmosis
	Cushing syndrome
LPL	Glycerolipid metabolism
LPL	Alzheimer disease
LPL	PPAR signaling pathway
LPL	Cholesterol metabolism
MAP3K11	MAPK signaling pathway
	Nonalcoholic fatty liver disease (NAFLD)
MEF2C	MAPK signaling pathway
MEF2C	Fluid shear stress and atherosclerosis
MEF2C	Apelin signaling pathway
MEF2C	Parathyroid hormone synthesis, secretion and action
MEF2C	cGMPPKG signaling pathway
MEF2C	Transcriptional misregulation in cancer
MEF2C	Oxytocin signaling pathway
NOB1	Ribosome biogenesis in eukaryotes
OLR1	Phagosome
	PPAR signaling pathway
	Phagosome
	PPAR signaling pathway
SCD	Biosynthesis of unsaturated fatty acids
	Fatty acid metabolism
	AMPK signaling pathway
	Metabolic pathways
	PPAR signaling pathway
	Biosynthesis of unsaturated fatty acids
	Fatty acid metabolism
	AMPK signaling pathway
	Metabolic pathways
	PPAR signaling pathway
	Biosynthesis of unsaturated fatty acids
	Fatty acid metabolism
	AMPK signaling pathway
	Metabolic pathways
	PPAR signaling pathway
SOD2	Longevity regulating pathway
	Peroxisome
	Huntington disease
	Longevity regulating pathway multiple species
	FoxO signaling pathway
	Longevity regulating pathway
	Peroxisome
	Huntington disease
	Longevity regulating pathway multiple species
	FoxO signaling pathway
	Longevity regulating pathway
	Peroxisome
	Huntington disease
	Longevity regulating pathway multiple species
	FoxO signaling pathway
	Longevity regulating pathway
	Peroxisome
	Huntington disease
	Longevity regulating pathway multiple species
	FoxO signaling pathway
	Longevity regulating pathway
	Peroxisome
	Huntington disease
	Longevity regulating pathway multiple species
	FoxO signaling pathway
	Longevity regulating pathway
	Peroxisome
	Huntington disease
	Longevity regulating pathway multiple species
	FoxO signaling pathway
	Longevity regulating pathway
	Peroxisome
	Huntington disease
	Longevity regulating pathway multiple species
	FoxO signaling pathway
	Longevity regulating pathway
	Peroxisome
	Huntington disease
	Longevity regulating pathway multiple species
	FoxO signaling pathway
SOD2	Longevity regulating pathway
	Peroxisome
	Huntington disease
	Longevity regulating pathway multiple species
	FoxO signaling pathway
UBE2Q1	Ubiquitin mediated proteolysis
VCAM1	NFkappa B signaling pathway
	Cell adhesion molecules (CAMs)
	Malaria
	AGERAGE signaling pathway in diabetic complications
	Leukocyte transendothelial migration
	TNF signaling pathway
	African trypanosomiasis
	Fluid shear stress and atherosclerosis
ZFP36	Human Tcell leukemia virus 1 infection
	Kaposi sarcomaassociated herpesvirus infection
