# Supplementary material for: Non-coding RNA in raw and commercially processed milk and putative targets related to growth and immune-response
Source: BMC Genomics. 2021 Oct 17;22:749. doi: 10.1186/s12864-021-07964-w (PMC8520644; doi:10.1186/s12864-021-07964-w)
Supplement: Supplementary file 5 — Additional file 5: Supplemental Table 5. Detailed results from statistical testing of total miRNA abundance levels using DESeq2 in different milk samples against the raw whole milk as the control group. [file 12864_2021_7964_MOESM5_ESM.xlsx]

## Sheet: results1
Non-Coding RNA in Raw and Commercially Processed Milk and Putative Targets Related to Growth and Immune-Response
Authors: S. Shome, R. L. Jernigan, D. C. Beitz, S. Clark, E. D. Testroet
Supplemental Table 5: Statistical testing of total miRNA abundance levels using DESeq2 in different milk samples against the raw whole milk as the control group.
Important Note : For annotations,the sequencing output was mapped to miRBase [34] using the QIAseq miRNA primary analysis pipeline (QIAGEN Inc., Valencia, CA, USA).
MiRBase comprises of all annotated mature miRNAs and other non-coding RNAs,which was used as reference to characterize all the non-coding RNAs obtained from the samples.
The entire data was mapped to all entries of miRBase to find the homologs in other organisms, in case annotations for a particular read is not available in Bos Taurus.
The abundance values of miRNAs related to immune response or growth and development have been highlighted ;
where abundance values of miRNAs with adjusted p-value < 0.01 and |log2(FoldChange)| > 1 are affected by processing, whereas remaining are not affected.
miRNA	heat-treated skim			homogenized heat-treated skim			pasteurized homogenized skim			heavy whipping cream			sweet cream buttermilk			cultured buttermilk
	log2(FoldChange)	P-value	Adjusted P-value	log2(FoldChange)	P-value	Adjusted P-value	log2(FoldChange)	P-value	Adjusted P-value	log2(FoldChange)	P-value	Adjusted P-value	log2(FoldChange)	P-value	Adjusted P-value	log2(FoldChange)	P-value	Adjusted P-value
aae-miR-100	-0.0151517	0.757777	1	0.000333466	0.993847	1	-0.0103265	0.854327	1	0.00186207	0.937832	1	0.00174002	0.937987	1	0.0364768	0.699768	1
aae-miR-125-5p	0.0225403	0.554628	1	-0.00302652	0.922104	1	-0.00143903	0.97015	1	0.000295947	0.986924	1	0.00249983	0.882998	1	0.0040049	0.947567	1
aae-miR-13-5p	0	1	1	0	1	1	0	1	1	0	1	1	0	1	1	0.323669	0.684073	1
aae-miR-14	0	1	1	0	1	1	0	1	1	0	1	1	0	1	1	0.646573	0.47253	1
aae-miR-1890	0	1	1	0.114802	0.765425	1	0	1	1	0	1	1	0	1	1	0	1	1
aae-miR-190	0	1	1	0	1	1	0	1	1	0	1	1	0	1	1	0.334063	0.675528	1
aae-miR-219	0	1	1	0	1	1	0	1	1	0	1	1	0	1	1	20.8413	1.3723e-05	0.000293314
aae-miR-286a	0	1	1	0	1	1	18.6128	0.000159891	0.00155709	0	1	1	0	1	1	0	1	1
aae-miR-286b	0	1	1	0	1	1	0	1	1	0	1	1	0	1	1	1.13187	0.29974	0.909626
aae-miR-2941	0	1	1	0	1	1	0	1	1	0	1	1	0	1	1	1.37255	0.248331	0.837613
aae-miR-2942	0	1	1	0	1	1	0	1	1	0	1	1	0	1	1	18.4898	0.000104062	0.00119671
aae-miR-2944b-5p	15.276	0.000645723	0.00644985	0	1	1	19.5435	8.09365e-05	0.00123455	0	1	1	0	1	1	0	1	1
aae-miR-33	0	1	1	0	1	1	0	1	1	0	1	1	0.19286	0.431439	1	0	1	1
aae-miR-7	0	1	1	0	1	1	0	1	1	0.133775	0.558372	1	0	1	1	0	1	1
aae-miR-927	0	1	1	0	1	1	18.8412	0.000135922	0.00155709	0	1	1	0	1	1	0	1	1
aae-miR-92a-5p	0.027826	0.943076	1	-22.8548	2.22297e-06	7.69455e-05	0.108365	0.826875	1	-22.0537	9.3558e-06	0.000227138	-20.9688	2.59024e-05	0.000580479	-19.2521	5.6632e-05	0.00075567
aae-miR-980-5p	0	1	1	0	1	1	0	1	1	0	1	1	0	1	1	20.2364	2.38466e-05	0.000404697
aae-miR-9a	0.0442238	0.569035	1	0.0610273	0.443488	1	-0.00671066	0.933203	1	0.0273582	0.493292	1	0.0267891	0.480853	1	0.242971	0.266771	0.8535
aca-let-7a-3p	0	1	1	0	1	1	0	1	1	0	1	1	0	1	1	0.61412	0.489263	1
aca-let-7a-5p	-0.03861	0.390791	1	-0.0297252	0.446308	1	0.00523667	0.892132	1	-0.00845521	0.661127	1	-0.0180735	0.404844	1	-0.0635338	0.426375	1
aca-let-7b-5p	0.0229401	0.638666	1	-0.0449425	0.413981	1	0.0500908	0.45637	1	-0.0215426	0.452308	1	-0.117112	0.0958057	0.85443	-0.219592	0.20125	0.743552
aca-let-7c-1-3p	0	1	1	0	1	1	0	1	1	0	1	1	0	1	1	0.668464	0.461719	1
aca-let-7c-5p	1.06078	0.107956	0.763994	0.788401	0.136865	0.87956	0.734238	0.19468	0.885049	0.558409	0.106393	0.925249	0.136684	0.36305	1	0.785584	0.264937	0.853256
aca-let-7e-5p	0	1	1	0	1	1	0	1	1	-0.0269984	0.893475	1	0	1	1	0	1	1
aca-let-7f-5p	-0.0386165	0.402297	1	-0.0461125	0.33007	1	-0.00352679	0.929651	1	-0.00962161	0.632173	1	-0.0457876	0.184097	1	-0.124389	0.258745	0.843374
aca-let-7g	17.684	3.67486e-07	5.83968e-05	16.8809	1.15041e-06	4.92753e-05	16.5848	2.7023e-06	0.000205375	16.7343	1.94256e-06	7.07417e-05	16.7719	1.99977e-06	9.56998e-05	17.4653	4.48661e-07	3.56481e-05
aca-let-7i-5p	-0.0278251	0.489496	1	-0.0325707	0.415906	1	0.0145811	0.716656	1	-0.00663067	0.723122	1	-0.0371836	0.215303	1	-0.137929	0.225512	0.797158
aca-miR-101-3p	0	1	1	12.922	0.00179862	0.01839	0	1	1	10.6516	0.00259891	0.0350803	13.2039	0.00124043	0.0181446	0	1	1
aca-miR-103-3p	2.13802	0.029984	0.224463	2.07244	0.0285734	0.214362	1.97165	0.0410652	0.212059	0.619051	0.0629277	0.586654	1.5418	0.0212548	0.236646	1.66924	0.0771944	0.347325
aca-miR-107-3p	15.6905	6.05569e-05	0.00154851	16.0545	4.33126e-05	0.000865262	0	1	1	16.4526	3.62348e-05	0.000715689	15.3249	0.00010047	0.00196225	15.9649	4.73769e-05	0.000644473
aca-miR-10a-5p	0.0960849	0.403247	1	0.016833	0.827776	1	0.148515	0.329889	1	0.0414202	0.430413	1	0.0417957	0.410139	1	0.31756	0.254023	0.840176
aca-miR-10b-5p	0	1	1	0	1	1	18.1604	0.000216607	0.00180285	0	1	1	0	1	1	0	1	1
aca-miR-122-5p	1.4588	0.0502769	0.368487	1.80643	0.0350115	0.253416	2.88482	0.0243841	0.128577	1.28992	0.0282796	0.296893	0.70615	0.0529508	0.541275	3.91047	0.0213825	0.106335
aca-miR-125a-5p	0	1	1	0.106415	0.781177	1	0	1	1	-0.0243414	0.903731	1	0	1	1	0	1	1
aca-miR-126-3p	-0.0259387	0.49474	1	-0.0216073	0.529592	1	0.000775644	0.982966	1	-0.00494851	0.781606	1	-0.0152983	0.443773	1	-0.020625	0.732301	1
aca-miR-126-5p	-0.0283243	0.459691	1	-0.0319962	0.396326	1	-0.00834768	0.815123	1	-0.0109855	0.562258	1	-0.0132954	0.478685	1	-0.0337258	0.587942	1
aca-miR-128-3p	0	1	1	0	1	1	0.57885	0.388862	1	0	1	1	0	1	1	0	1	1
aca-miR-143-3p	-0.0131895	0.683317	1	-0.000867145	0.975548	1	-0.00327878	0.925393	1	0.000874796	0.958842	1	0.00315348	0.843758	1	0.0202254	0.726691	1
aca-miR-143-5p	0	1	1	0	1	1	0	1	1	0	1	1	0.185568	0.443085	1	0	1	1
aca-miR-144-3p	0	1	1	0.190977	0.637274	1	0	1	1	0	1	1	0	1	1	0	1	1
aca-miR-145-5p	0	1	1	0.204782	0.616991	1	0	1	1	0	1	1	0	1	1	0	1	1
aca-miR-148a-3p	0.0196862	0.584467	1	-0.00298228	0.920301	1	0.0113873	0.766039	1	0.00350043	0.843941	1	0.00634419	0.711738	1	0.0249568	0.68886	1
aca-miR-148b-3p	0.00543781	0.900355	1	0.00739143	0.852608	1	-0.00248406	0.960467	1	0.00916068	0.693774	1	0.0144232	0.543391	1	0.0420858	0.632752	1
aca-miR-150-5p	-0.443698	0.394031	1	-0.149137	0.697935	1	0.169933	0.73854	1	-0.0844714	0.683088	1	-0.649405	0.150962	1	-1.83424	0.182336	0.702033
aca-miR-1677a	0	1	1	0	1	1	0	1	1	0	1	1	0	1	1	18.7464	8.48647e-05	0.00103016
aca-miR-16a-5p	0	1	1	0.0778567	0.836959	1	0.136421	0.792351	1	-0.0329127	0.870915	1	0	1	1	0	1	1
aca-miR-16b-5p	15.8006	3.21786e-06	0.000249992	16.0095	2.26369e-06	7.75867e-05	16.2619	2.44159e-06	0.000190577	15.6085	5.17128e-06	0.000143482	12.0045	0.000246921	0.00454526	13.4205	7.28897e-05	0.000930008
aca-miR-181a	0.0476613	0.393022	1	0.0101327	0.793149	1	0.0641951	0.355867	1	0.0130988	0.581395	1	0.005975	0.769852	1	0.0379468	0.648323	1
aca-miR-181b	0	1	1	11.2357	0.00322338	0.029509	0	1	1	7.88437	0.0055067	0.0657045	0	1	1	14.5212	0.00133682	0.00726828
aca-miR-182-5p	16.3179	0.000369615	0.00424562	13.1144	0.00167346	0.017309	14.3292	0.00160501	0.00878388	10.3175	0.0028483	0.037576	0	1	1	0	1	1
aca-miR-184-3p	0	1	1	0	1	1	19.0352	0.000118388	0.00150504	0	1	1	0	1	1	0	1	1
aca-miR-191-5p	-0.00792561	0.796619	1	-0.000981177	0.972017	1	-0.00261738	0.939581	1	0.0018644	0.911968	1	0.00177179	0.910303	1	0.00790016	0.885045	1
aca-miR-194-5p	0	1	1	0	1	1	17.3069	0.000370187	0.0024698	0	1	1	0	1	1	0	1	1
aca-miR-196a	0	1	1	0	1	1	0	1	1	0	1	1	0	1	1	0.626694	0.482677	1
aca-miR-196c-5p	0	1	1	0.147316	0.707364	1	0	1	1	0	1	1	0	1	1	0	1	1
aca-miR-1a-3p	12.2261	0.00230087	0.0181987	11.862	0.00261482	0.0249765	0	1	1	0	1	1	8.78427	0.00426077	0.0508384	12.7692	0.00300178	0.015663
aca-miR-200a-3p	0.640175	0.261827	1	0.279283	0.477583	1	0	1	1	0.0911205	0.627422	1	0.114075	0.5456	1	0	1	1
aca-miR-200b-3p	0	1	1	0.123771	0.748923	1	0	1	1	-0.0362234	0.858466	1	0	1	1	0	1	1
aca-miR-205a	-0.017073	0.674849	1	0.00194058	0.955565	1	-0.0184837	0.694013	1	0.00109521	0.95604	1	0.00109819	0.952862	1	0.00811963	0.907856	1
aca-miR-20a-5p	0	1	1	0.40573	0.405252	1	0	1	1	0	1	1	0.219332	0.393295	1	0	1	1
aca-miR-21-5p	0.000948083	0.969019	1	0.00182861	0.937426	1	0.00252433	0.927763	1	0.000428731	0.976999	1	0.00269572	0.846977	1	0.0123958	0.779768	1
aca-miR-214-3p	0	1	1	0	1	1	0	1	1	0	1	1	0	1	1	0.696467	0.448423	1
aca-miR-218-5p	0	1	1	17.5157	6.94384e-07	3.97962e-05	17.139	1.81537e-06	0.000167014	17.9075	5.66621e-07	3.60165e-05	17.5142	1.08201e-06	7.45413e-05	17.1321	1.12409e-06	7.03229e-05
aca-miR-221-3p	0.019809	0.83336	1	0.0221016	0.794842	1	0.0624707	0.609053	1	0.0378682	0.482116	1	0.0307646	0.526911	1	0.0392355	0.824102	1
aca-miR-23a-3p	-0.00364311	0.936105	1	0.0141098	0.744301	1	0.0114246	0.832109	1	0.00732716	0.757986	1	0.00888736	0.69657	1	-0.00843499	0.920665	1
aca-miR-23b-3p	16.276	6.09067e-07	8.5172e-05	17.7779	4.48623e-08	7.52899e-06	17.547	1.05378e-07	1.82494e-05	18.6972	1.31018e-08	2.2902e-06	18.779	1.25343e-08	3.37075e-06	15.6728	1.36729e-06	7.70976e-05
aca-miR-24-3p	-0.00548379	0.889339	1	0.00465818	0.89721	1	-0.00511472	0.910674	1	0.00635776	0.762388	1	0.00486102	0.802688	1	0.048095	0.564161	1
aca-miR-27a-3p	-0.0177073	0.602775	1	-0.0123981	0.680639	1	-0.00666973	0.850202	1	-0.00282173	0.868517	1	-0.00513523	0.752517	1	0.00300265	0.95626	1
aca-miR-27b-3p	2.36879	0.0166867	0.12627	2.2282	0.0164432	0.127462	3.61081	0.00960109	0.0507797	2.73063	0.00647319	0.0759405	3.09055	0.00503602	0.0594795	6.01603	0.00315534	0.0164153
aca-miR-29a-3p	0.453533	0.392569	1	0.0900774	0.812704	1	0	1	1	0	1	1	0	1	1	0	1	1
aca-miR-301a-3p	0	1	1	0	1	1	0	1	1	0.124434	0.580307	1	0	1	1	0	1	1
aca-miR-30a-3p	0.0294951	0.596466	1	-0.012145	0.794674	1	0.0128161	0.829211	1	-0.0143411	0.604532	1	-0.0276913	0.385285	1	-0.0561829	0.594696	1
aca-miR-30a-5p	0.00193917	0.949926	1	-0.00651118	0.823687	1	-0.000165086	0.996284	1	-0.000801363	0.962646	1	0.00163868	0.918446	1	0.00922249	0.87016	1
aca-miR-30b-5p	0.0489929	0.517142	1	0.0293892	0.639856	1	0.0386234	0.637118	1	0.0357401	0.392889	1	0.0261092	0.467821	1	0.153849	0.365524	1
aca-miR-30c-3p	13.9753	0.00116789	0.00991009	9.19675	0.00608411	0.0501652	0	1	1	0	1	1	0	1	1	13.9721	0.00175219	0.00936647
aca-miR-30d-5p	-0.00219067	0.929921	1	-0.00125864	0.957486	1	-0.0137377	0.653615	1	-0.00291205	0.847639	1	0.000193005	0.988962	1	0.00987188	0.825071	1
aca-miR-30e-3p	18.0301	4.49057e-06	0.000274772	17.0237	1.52753e-05	0.000351332	17.3244	1.67585e-05	0.000540757	17.3517	1.44924e-05	0.000320668	15.7051	7.30583e-05	0.00144301	16.4538	2.75111e-05	0.000435198
aca-miR-30e-5p	0.0342979	0.659517	1	0.0563238	0.478125	1	0.0354175	0.69099	1	0.0875895	0.203888	1	0.0462018	0.333624	1	0.247691	0.270385	0.860115
aca-miR-32-5p	0	1	1	0.332413	0.467051	1	0.397118	0.506926	1	0	1	1	0	1	1	0	1	1
aca-miR-338-3p	0	1	1	0	1	1	0	1	1	0	1	1	0	1	1	17.056	0.000298853	0.0020446
aca-miR-365-3p	14.6193	0.000461828	0.00492241	14.8666	0.000409445	0.00511222	13.6823	0.00115579	0.00654884	9.24413	0.00289263	0.0380174	12.6516	0.000961925	0.0152859	0	1	1
aca-miR-375-3p	15.4138	0.000603124	0.00609062	0	1	1	0	1	1	0	1	1	8.32927	0.00482176	0.0571419	0	1	1
aca-miR-451-5p	-0.032428	0.640194	1	-0.0408772	0.545004	1	-0.0218097	0.77735	1	-0.0170646	0.617003	1	-0.0233359	0.504041	1	-0.315982	0.198089	0.736721
aca-miR-454-3p	0	1	1	12.8437	0.00185036	0.0186961	14.5846	0.00144037	0.00800564	9.71461	0.00335631	0.043458	12.304	0.00162671	0.0219575	0	1	1
aca-miR-454-5p	0	1	1	0	1	1	19.0352	0.000118388	0.00150504	0	1	1	0	1	1	0	1	1
aca-miR-457-5p	0	1	1	0.00703698	0.984918	1	0.128746	0.803275	1	-0.0172598	0.931377	1	0	1	1	0	1	1
aca-miR-5395	0	1	1	0	1	1	0	1	1	0	1	1	0	1	1	0.473237	0.572835	1
aca-miR-5398-3p	0	1	1	0	1	1	0	1	1	0	1	1	0	1	1	0.676953	0.457626	1
aca-miR-5402-3p	0	1	1	0	1	1	0	1	1	0	1	1	0	1	1	0.793989	0.406395	1
aca-miR-5403	0	1	1	0	1	1	0.549944	0.404449	1	0	1	1	0	1	1	0	1	1
aca-miR-5407-3p	0	1	1	0	1	1	0	1	1	0	1	1	0	1	1	1.67572	0.201058	0.743552
aca-miR-5407-5p	0	1	1	0	1	1	0	1	1	0	1	1	0	1	1	0.590526	0.501983	1
aca-miR-5408a-3p	0	1	1	0	1	1	18.9243	0.000127901	0.00154353	0	1	1	0	1	1	0	1	1
aca-miR-5408b	0	1	1	0	1	1	0	1	1	0	1	1	0	1	1	18.2447	0.000125886	0.00138467
aca-miR-5412-5p	0	1	1	0.201134	0.622267	1	0	1	1	0	1	1	0	1	1	0	1	1
aca-miR-5416	-22.9762	9.81879e-08	1.80666e-05	-0.934001	0.154344	0.981069	-0.120499	0.763067	1	-0.261829	0.290167	1	-0.179669	0.376596	1	-24.3276	1.87211e-08	2.42403e-06
aca-miR-5427	0.362009	0.397498	1	0	1	1	1.48915	0.12849	0.620445	0.143422	0.46532	1	0.250059	0.295194	1	0	1	1
aca-miR-5431	0	1	1	11.7925	0.00268251	0.0255533	0	1	1	0	1	1	0	1	1	20.1851	2.49543e-05	0.000408543
aca-miR-5432	0	1	1	0	1	1	17.8041	0.000274099	0.00207387	0	1	1	0	1	1	0	1	1
aca-miR-5435b-3p	0	1	1	0	1	1	0	1	1	0	1	1	0	1	1	1.01932	0.329812	0.950298
aca-miR-5435b-5p	0	1	1	0	1	1	0	1	1	0	1	1	0	1	1	1.72291	0.194977	0.729024
aca-miR-5450	-0.172154	0.683289	1	-0.820607	0.22155	1	-0.413953	0.495085	1	-0.335268	0.293078	1	-0.288433	0.320871	1	-0.893246	0.373057	1
aca-miR-5451	0	1	1	0.262745	0.541057	1	0	1	1	0	1	1	0	1	1	0	1	1
aca-miR-5452-3p	0	1	1	0.0988014	0.795735	1	0	1	1	0	1	1	0	1	1	0	1	1
aca-miR-5459	19.4705	4.17335e-05	0.00119003	0	1	1	0	1	1	0	1	1	0	1	1	0	1	1
aca-miR-92a	0.00107569	0.967106	1	-0.00142149	0.954069	1	0.00296289	0.921051	1	-0.00295634	0.849529	1	-0.0094738	0.55346	1	-0.0133178	0.780852	1
aca-miR-99a-5p	19.0849	9.64857e-08	1.80666e-05	16.2178	6.13319e-06	0.000163677	20.2362	3.01258e-08	9.57453e-06	15.0299	3.15573e-05	0.000637712	17.7116	1.25802e-06	8.24208e-05	16.644	3.2863e-06	0.000122222
aca-miR-99b-5p	0	1	1	0.187664	0.642275	1	0	1	1	-0.0270033	0.893456	1	0	1	1	0	1	1
aga-miR-14	0	1	1	0.245267	0.562454	1	0	1	1	0	1	1	0	1	1	0	1	1
aga-miR-286	0	1	1	0	1	1	0.563698	0.396905	1	0	1	1	0	1	1	0	1	1
aga-miR-92a	0	1	1	0.0945245	0.804017	1	0	1	1	-0.0243413	0.903731	1	0	1	1	0	1	1
age-miR-101	-0.0401498	0.414263	1	-0.0171312	0.640896	1	-0.0389366	0.465909	1	-0.0163106	0.482018	1	-0.00190965	0.915933	1	-0.0140067	0.837304	1
age-miR-103	0.0130744	0.692925	1	-0.0210884	0.53197	1	0.0033726	0.925104	1	-0.0048526	0.783097	1	-0.00146619	0.927326	1	0.0103805	0.855596	1
age-miR-127	0.0277039	0.775599	1	-0.00782517	0.926016	1	-0.0368527	0.755279	1	0.00248461	0.954873	1	0.0293693	0.54556	1	0.0447132	0.80421	1
age-miR-128	0	1	1	0.298926	0.385872	1	1.02505	0.164314	0.76186	0.312583	0.220388	1	0.319186	0.206767	1	1.0698	0.228975	0.802905
age-miR-15b	13.0228	0.00171312	0.0138371	13.5825	0.00139848	0.0148938	14.3939	0.00156623	0.00860935	13.4644	0.00112765	0.0175212	12.7821	0.00141158	0.0201424	0	1	1
age-miR-16	-0.0135686	0.654528	1	-0.031184	0.382719	1	-0.00184439	0.954612	1	-0.0150374	0.443456	1	-0.0416127	0.166731	1	-0.0961914	0.265246	0.853256
age-miR-17-5p	0	1	1	0.227645	0.585311	1	0	1	1	0	1	1	0	1	1	0	1	1
age-miR-196	0	1	1	0	1	1	14.601	0.00143383	0.0079947	9.01434	0.00405613	0.0506644	0	1	1	13.8931	0.00181899	0.00969389
age-miR-197	17.4811	0.000180497	0.0028806	0	1	1	16.3484	0.000622802	0.00386735	7.9535	0.00540206	0.0646767	12.6383	0.00147391	0.0206111	0	1	1
age-miR-19a	0	1	1	0.265815	0.537424	1	0	1	1	0.202493	0.430989	1	0	1	1	0	1	1
age-miR-19b	4.81234	0.00412676	0.0319892	3.94935	0.00600051	0.0497104	3.84127	0.00841885	0.0446621	4.35085	0.00273156	0.0362063	2.75546	0.0060573	0.0708238	6.72066	0.00181711	0.00969389
age-miR-218	0	1	1	13.1628	0.00164409	0.0171063	14.6644	0.00139584	0.00782029	9.55399	0.00350722	0.0452445	0	1	1	0	1	1
age-miR-22	0.130215	0.18406	1	0.0134804	0.755141	1	0.183923	0.156467	0.732272	0.0082508	0.73165	1	0.00397102	0.85539	1	0.0464389	0.622069	1
age-miR-222	0	1	1	0.556689	0.22369	1	0.430024	0.36076	1	0.378335	0.181725	1	0	1	1	1.34046	0.178052	0.692403
age-miR-27a	0.406312	0.249839	1	0.484462	0.196115	1	0	1	1	0.224189	0.22457	1	0.202295	0.234756	1	1.1032	0.166743	0.664146
age-miR-29a	0.0248393	0.797146	1	-0.0473399	0.621001	1	-0.0103923	0.926685	1	-0.02512	0.616558	1	-0.0305904	0.540452	1	-0.0637721	0.735502	1
age-miR-30b	0	1	1	13.5476	0.00141721	0.0150138	13.3294	0.00238731	0.0128203	10.5133	0.002699	0.0360141	10.0127	0.00307418	0.0379764	0	1	1
age-miR-34a	15.0315	0.000726897	0.00696228	0	1	1	0	1	1	12.5553	0.00150021	0.0220366	0	1	1	14.6641	0.00124195	0.00676304
age-miR-93	0.101072	0.404656	1	0.0708555	0.476696	1	0.120412	0.402299	1	0.0638633	0.322169	1	0.0922228	0.225224	1	0.185737	0.407005	1
age-miR-98	0	1	1	0	1	1	0	1	1	0	1	1	0	1	1	0.563167	0.517345	1
ahy-miR3509-3p	0	1	1	0	1	1	14.5062	0.00149375	0.00824983	0	1	1	6.61273	0.00768617	0.0895695	10.4151	0.00740698	0.0378026
aja-miR-142	-0.0515555	0.300878	1	-0.0213411	0.531979	1	-0.00260352	0.942751	1	-0.00316186	0.856799	1	-0.00871723	0.620405	1	-0.0475634	0.495223	1
aja-miR-143	-0.017752	0.714079	1	-0.00112796	0.978473	1	-0.0310808	0.60601	1	-0.00107723	0.962877	1	-0.00174887	0.935803	1	0.0254871	0.773436	1
aja-miR-25	-0.0103137	0.742166	1	-0.0102625	0.724518	1	0.0174364	0.641119	1	-0.00253477	0.880259	1	-0.0103639	0.554238	1	-0.0170118	0.760613	1
aja-miR-29b	18.9931	1.00864e-11	1.1754e-08	18.0041	9.49351e-11	6.63786e-08	17.5216	4.93773e-10	4.31557e-07	19.2341	6.96575e-12	5.23156e-09	19.3664	5.56387e-12	9.72565e-09	18.576	2.17466e-11	7.60261e-09
aja-miR-29c	0.738008	0.0296411	0.222372	-0.0132621	0.758671	1	0.16581	0.17253	0.797836	0.000214235	0.992555	1	0.000826696	0.969343	1	0.00801226	0.924808	1
aja-miR-331	-19.1818	5.1746e-05	0.00139157	-21.9056	5.64409e-06	0.000154154	-20.7211	3.24148e-05	0.000735859	-22.1237	8.79123e-06	0.000216438	-21.9545	1.16331e-05	0.000317728	-20.8042	1.43867e-05	0.000302987
aja-miR-3596	0.207512	0.625794	1	0.0819248	0.823868	1	0.198895	0.700854	1	0.000277176	0.998855	1	0	1	1	0	1	1
aly-miR156c-3p	0	1	1	0	1	1	18.5859	0.000162932	0.00155709	0	1	1	0	1	1	0	1	1
aly-miR159a-5p	0	1	1	0	1	1	0	1	1	0	1	1	0	1	1	1.86832	0.17793	0.692403
aly-miR159b-5p	0	1	1	0	1	1	0	1	1	0	1	1	0	1	1	18.3906	0.000112468	0.00127246
aly-miR159c-5p	0	1	1	19.8692	3.46151e-05	0.00073342	0	1	1	0	1	1	0	1	1	0	1	1
aly-miR162a-5p	0	1	1	19.1513	6.15243e-05	0.00113205	0	1	1	0	1	1	0	1	1	0	1	1
aly-miR163-5p.2	0	1	1	0	1	1	0	1	1	0	1	1	0	1	1	1.02433	0.328374	0.949421
aly-miR164c-3p	0	1	1	18.4135	0.000106478	0.00164931	0	1	1	0	1	1	0	1	1	0	1	1
aly-miR169b-3p	-0.381659	0.4407	1	-1.53608	0.112585	0.734324	-0.190075	0.713968	1	-0.18048	0.461071	1	-0.117365	0.576994	1	-1.61447	0.210276	0.759672
aly-miR169d-3p	0	1	1	0	1	1	0.456195	0.462815	1	0	1	1	0	1	1	0	1	1
aly-miR319c-5p	0	1	1	0	1	1	0	1	1	0	1	1	0	1	1	1.23353	0.276142	0.869493
aly-miR3434-5p	16.5006	0.000336496	0.00407056	0	1	1	0	1	1	0	1	1	0	1	1	0	1	1
aly-miR3439-5p	0	1	1	0.230019	0.582154	1	0	1	1	0	1	1	0	1	1	0	1	1
aly-miR3441-3p.1	0	1	1	0	1	1	0	1	1	0	1	1	0	1	1	1.08782	0.310973	0.921124
aly-miR3441-5p.1	0	1	1	0	1	1	0	1	1	0	1	1	0	1	1	18.8073	8.07995e-05	0.000998145
aly-miR3441-5p.2	0	1	1	0	1	1	0	1	1	0	1	1	0	1	1	20.7388	1.50891e-05	0.000305036
aly-miR390b-3p	-21.6111	5.99099e-06	0.000327258	-23.5282	1.11286e-06	4.90154e-05	-22.396	7.61787e-06	0.000350422	-22.6268	5.62946e-06	0.000153755	-21.1564	2.23254e-05	0.000538274	-19.2398	5.71244e-05	0.000757339
aly-miR400-3p	0	1	1	0	1	1	0	1	1	0	1	1	0	1	1	17.8308	0.000172147	0.00150457
aly-miR402-5p	0	1	1	0	1	1	0	1	1	0	1	1	0	1	1	1.66864	0.201996	0.743552
aly-miR4225	0	1	1	0	1	1	0	1	1	0.0611924	0.765916	1	0	1	1	0	1	1
aly-miR4227	0	1	1	0	1	1	0	1	1	0	1	1	0	1	1	0.722556	0.436551	1
aly-miR4239	0	1	1	0	1	1	0.46196	0.45884	1	0	1	1	0	1	1	0	1	1
aly-miR4248a	0	1	1	0.251132	0.555135	1	0	1	1	0	1	1	0	1	1	0	1	1
aly-miR472-3p	0	1	1	0	1	1	0	1	1	0.202504	0.430974	1	0	1	1	0	1	1
aly-miR771-3p	0	1	1	0	1	1	0	1	1	0	1	1	0	1	1	17.1543	0.00027962	0.00195902
aly-miR774a-3p.2	0	1	1	0.23594	0.574386	1	0	1	1	0	1	1	0	1	1	0	1	1
aly-miR774a-5p.1	0	1	1	0	1	1	0	1	1	0	1	1	0.18432	0.445132	1	0	1	1
aly-miR774b-5p	0	1	1	0	1	1	0	1	1	0	1	1	0	1	1	17.231	0.000264844	0.0019484
aly-miR831-5p	0	1	1	0	1	1	0	1	1	0	1	1	0	1	1	3.85106	0.0682167	0.314625
aly-miR838-3p	0	1	1	0	1	1	1.14055	0.211971	0.951285	0.362788	0.271317	1	0.401322	0.238349	1	0.723294	0.436221	1
aly-miR838-5p	0	1	1	0	1	1	0	1	1	0	1	1	0	1	1	1.62517	0.207907	0.759672
aly-miR842-3p	0	1	1	0.302632	0.496622	1	0	1	1	0	1	1	0	1	1	0	1	1
aly-miR846-3p	0	1	1	0	1	1	0	1	1	0	1	1	0	1	1	1.05716	0.319189	0.934576
aly-miR846-5p	0	1	1	0	1	1	0	1	1	0	1	1	0	1	1	16.9935	0.000311858	0.00208284
aly-miR847-5p	0	1	1	0	1	1	0	1	1	0	1	1	0	1	1	0.570171	0.513348	1
aly-miR852-3p	0	1	1	0	1	1	0	1	1	0	1	1	0	1	1	1.03032	0.326668	0.946959
ame-let-7	-0.0159848	0.653817	1	-0.0561525	0.268674	1	-0.00813511	0.833526	1	-0.0244252	0.333238	1	-0.305548	0.0246644	0.271153	-0.550563	0.0540005	0.253064
ame-miR-1006	14.4214	0.000962697	0.00847755	17.6534	0.000178481	0.00249588	0	1	1	0	1	1	0	1	1	16.8487	0.000342719	0.00220088
ame-miR-11	0	1	1	0	1	1	0	1	1	0	1	1	0	1	1	20.408	2.04258e-05	0.00036737
ame-miR-125	0.237772	0.593966	1	0.239531	0.569749	1	0	1	1	-0.00937856	0.96256	1	0	1	1	0	1	1
ame-miR-2796	0.400311	0.430946	1	0.403228	0.407135	1	0	1	1	0	1	1	0	1	1	0.618842	0.486773	1
ame-miR-316	0	1	1	0	1	1	0	1	1	0	1	1	0	1	1	0.190603	0.803987	1
ame-miR-3477	0	1	1	0	1	1	0	1	1	0	1	1	0	1	1	0.190603	0.803987	1
ame-miR-3721	0	1	1	0	1	1	1.46104	0.163737	0.760212	0	1	1	0	1	1	0	1	1
ame-miR-3728	0	1	1	0	1	1	19.5161	8.2986e-05	0.00123455	0	1	1	0	1	1	0	1	1
ame-miR-3735	0	1	1	0	1	1	0	1	1	0	1	1	0	1	1	16.7249	0.000373118	0.00225338
ame-miR-3740	0.42413	0.413044	1	0.274709	0.527108	1	0	1	1	0	1	1	0	1	1	0	1	1
ame-miR-3749	0	1	1	18.034	0.000138652	0.00201132	0	1	1	0	1	1	0	1	1	0	1	1
ame-miR-3751	0	1	1	0.890578	0.202175	1	0	1	1	0	1	1	0	1	1	0	1	1
ame-miR-3752	0	1	1	0	1	1	0	1	1	0	1	1	0	1	1	1.29352	0.263565	0.851593
ame-miR-3755	0	1	1	0	1	1	0	1	1	0	1	1	0	1	1	19.9814	2.99102e-05	0.000454636
ame-miR-3762	0	1	1	0	1	1	0	1	1	0	1	1	0	1	1	1.12593	0.301216	0.911732
ame-miR-3770	0	1	1	0	1	1	0	1	1	0	1	1	0	1	1	0.594491	0.499812	1
ame-miR-3773	0	1	1	0	1	1	0	1	1	0	1	1	0	1	1	3.99546	0.0644234	0.299103
ame-miR-3776	-0.812591	0.231615	1	-3.18031	0.0444796	0.308545	-1.65425	0.142597	0.672784	-1.44747	0.0660649	0.604637	-0.150734	0.498739	1	-3.0981	0.0940115	0.404773
ame-miR-3781	0	1	1	0	1	1	0.163301	0.755156	1	0	1	1	0	1	1	7.37312	0.020075	0.100548
ame-miR-3783	0	1	1	0	1	1	0	1	1	0	1	1	0	1	1	0.737464	0.429981	1
ame-miR-3790	0	1	1	0	1	1	0	1	1	0	1	1	0	1	1	0.812862	0.398963	1
ame-miR-3792	0	1	1	0	1	1	0	1	1	0	1	1	0	1	1	0.651031	0.470297	1
ame-miR-3793	0	1	1	0	1	1	0	1	1	0	1	1	0	1	1	17.2897	0.000254217	0.00194473
ame-miR-6001-5p	0	1	1	0	1	1	0	1	1	0	1	1	0	1	1	0.409907	0.6169	1
ame-miR-6003-3p	0	1	1	0.247082	0.560174	1	0	1	1	0	1	1	0	1	1	0	1	1
ame-miR-6004-3p	0	1	1	0	1	1	0	1	1	0	1	1	0	1	1	0.681143	0.455626	1
ame-miR-6005-5p	0	1	1	0	1	1	0	1	1	0	1	1	0	1	1	17.9807	0.000154013	0.00149497
ame-miR-6006-5p	0	1	1	0.0674995	0.857844	1	0	1	1	0	1	1	0	1	1	0	1	1
ame-miR-6038	0	1	1	0	1	1	0	1	1	0	1	1	0	1	1	18.8571	7.75963e-05	0.000968845
ame-miR-6046	0	1	1	10.0207	0.00473393	0.0409649	17.0596	0.000420817	0.00272654	0	1	1	0	1	1	17.0254	0.000304295	0.00206566
ame-miR-6047a	0	1	1	17.5461	0.000191682	0.00264869	0	1	1	0	1	1	0	1	1	0	1	1
ame-miR-6048	-1.00805	0.18639	1	-3.90727	0.0328693	0.241918	-2.04294	0.111754	0.554172	-1.84194	0.049739	0.493999	-1.58814	0.0572693	0.570409	-3.71838	0.0720895	0.328585
ame-miR-6053	0	1	1	0	1	1	0	1	1	0	1	1	0	1	1	0.633528	0.479152	1
ame-miR-6056	-0.585473	0.312288	1	-23.8385	7.929e-07	4.13809e-05	-23.0365	4.17209e-06	0.000251476	-24.5635	8.86151e-07	4.48983e-05	-24.6069	1.00323e-06	7.45413e-05	-23.2881	1.21961e-06	7.23788e-05
ame-miR-6065	-0.257751	0.5616	1	-4.67492	0.0247196	0.186249	-2.46825	0.0886605	0.446624	-2.28987	0.038045	0.390045	-1.97882	0.0440943	0.45879	-4.36101	0.0560709	0.262064
ame-miR-92a	0	1	1	0.0114644	0.975437	1	0.128742	0.80328	1	0.0450897	0.823694	1	0	1	1	0	1	1
ame-miR-985	0.371449	0.454379	1	0	1	1	0	1	1	0	1	1	0	1	1	0	1	1
ame-miR-9870	0	1	1	0	1	1	17.5487	0.000319416	0.00226048	0	1	1	0	1	1	0	1	1
ame-miR-9873	0	1	1	0.23847	0.571114	1	0	1	1	0	1	1	0	1	1	0	1	1
ame-miR-9877	0	1	1	0	1	1	0.554577	0.401882	1	0	1	1	0	1	1	0	1	1
ame-miR-9882	0	1	1	0	1	1	0	1	1	0	1	1	0	1	1	1.21302	0.280659	0.876056
ame-miR-9884	-19.6799	3.43576e-05	0.00105318	0.312541	0.478572	1	-0.0188319	0.969115	1	-23.0228	3.92217e-06	0.00012028	-23.0789	4.32451e-06	0.000152712	-21.9739	4.69327e-06	0.000148712
ame-miR-9887	0	1	1	0	1	1	15.6799	0.000875563	0.00516183	0	1	1	14.1142	0.00092458	0.0148955	0	1	1
ame-miR-9888	0	1	1	0.0714823	0.849777	1	0	1	1	0	1	1	0	1	1	0	1	1
ame-miR-9894	-0.914844	0.205882	1	-3.56412	0.0377306	0.270299	-1.85798	0.124924	0.605732	-1.65229	0.0566171	0.540802	-1.42354	0.064977	0.618964	-3.42733	0.0813814	0.362432
ame-miR-9895	17.297	0.000207404	0.00302119	0	1	1	0	1	1	0	1	1	0	1	1	0	1	1
api-miR-100	0	1	1	0.284533	0.51606	1	0	1	1	-0.0243456	0.903715	1	0.0275607	0.885061	1	0	1	1
api-miR-263a	0	1	1	0.244955	0.562847	1	0.428036	0.483048	1	0.109634	0.617787	1	0.199812	0.420816	1	1.69367	0.19871	0.737464
api-miR-2765	0	1	1	0	1	1	0	1	1	0	1	1	0	1	1	0.668464	0.461719	1
api-miR-2796	0	1	1	0.0883283	0.816142	1	0	1	1	0	1	1	0	1	1	0	1	1
api-miR-3019	0	1	1	0	1	1	0	1	1	0	1	1	0	1	1	16.7732	0.000361605	0.00223273
api-miR-3038	0	1	1	0.66196	0.26898	1	0	1	1	0	1	1	0	1	1	0	1	1
api-miR-3047	0	1	1	0	1	1	0	1	1	0	1	1	0	1	1	0.727572	0.434323	1
api-miR-3055	0	1	1	0	1	1	18.6163	0.000159465	0.00155709	0	1	1	0	1	1	0	1	1
api-miR-306	0	1	1	0	1	1	0	1	1	0	1	1	0	1	1	0.666684	0.462584	1
api-miR-7	0	1	1	0.32661	0.47259	1	0	1	1	0	1	1	0	1	1	0	1	1
api-miR-92a	0	1	1	0.184618	0.646917	1	0	1	1	0	1	1	0	1	1	0	1	1
aqc-miR477c	0	1	1	0	1	1	0	1	1	0	1	1	0	1	1	1.03995	0.323952	0.942926
aqu-miR-2019-3p	0	1	1	0	1	1	0	1	1	0	1	1	0	1	1	16.9108	0.000329803	0.00213517
asu-miR-100a-5p	2.49797	0.0213492	0.160855	2.14538	0.0241845	0.182611	2.1866	0.0315916	0.164842	1.96548	0.0145757	0.162282	1.33058	0.022641	0.251279	3.59337	0.0212313	0.105733
asu-miR-100b-3p	17.7901	0.00014978	0.00285471	0	1	1	0	1	1	0	1	1	0	1	1	0	1	1
asu-miR-1175-3p	0	1	1	0	1	1	0	1	1	0	1	1	0	1	1	1.35921	0.250803	0.840176
asu-miR-1822-5p	0	1	1	0	1	1	0	1	1	0	1	1	0	1	1	20.9595	1.22899e-05	0.00027889
asu-miR-184-3p	0	1	1	0	1	1	0	1	1	0	1	1	0	1	1	0.637528	0.477107	1
asu-miR-228-3p	0	1	1	0	1	1	0	1	1	0	1	1	0	1	1	1.88452	0.176173	0.68739
asu-miR-43c-1-5p	0	1	1	0	1	1	0	1	1	0	1	1	0	1	1	0.820749	0.395919	1
asu-miR-43d-5p	0	1	1	0	1	1	0	1	1	0	1	1	0	1	1	0.17257	0.821615	1
asu-miR-5342-5p	0	1	1	0.205673	0.615713	1	0	1	1	0	1	1	0	1	1	0	1	1
asu-miR-5345b	0	1	1	0	1	1	17.4761	0.00033397	0.00233512	0	1	1	0	1	1	0	1	1
asu-miR-5349-3p	0	1	1	0	1	1	0	1	1	0.23029	0.392722	1	0	1	1	0	1	1
asu-miR-5354-3p	0	1	1	0	1	1	0	1	1	0	1	1	0	1	1	0.669501	0.461216	1
asu-miR-5363-5p	0	1	1	0.159397	0.687058	1	0	1	1	0	1	1	0	1	1	0	1	1
asu-miR-5364-5p	0	1	1	0	1	1	0	1	1	0	1	1	0	1	1	0.861395	0.38079	1
asu-miR-7-5p	0	1	1	0	1	1	0	1	1	0	1	1	0	1	1	0.311967	0.69384	1
asu-miR-83-5p	0	1	1	0	1	1	0	1	1	0.241465	0.378969	1	0	1	1	0	1	1
asu-miR-9-3p	0	1	1	0	1	1	0.391601	0.511381	1	0	1	1	0	1	1	0.676931	0.457637	1
asu-miR-92-5p	16.4351	0.000349401	0.00419762	0	1	1	0	1	1	0	1	1	0	1	1	0	1	1
ata-miR164c-3p	16.2212	0.000394223	0.00435802	0	1	1	0	1	1	0	1	1	0	1	1	0	1	1
ata-miR166a-5p	0	1	1	0.172868	0.66524	1	0	1	1	0	1	1	0	1	1	0	1	1
ata-miR171a-5p	0	1	1	0	1	1	0	1	1	0	1	1	0	1	1	0.628306	0.481842	1
ata-miR2118a-3p	0	1	1	0	1	1	0	1	1	0	1	1	0	1	1	0.877958	0.374882	1
ata-miR319-5p	0	1	1	0	1	1	0	1	1	0	1	1	0	1	1	1.45917	0.233174	0.811121
ata-miR396a-3p	0	1	1	0	1	1	0	1	1	0	1	1	0	1	1	17.7922	0.000177248	0.00153762
ata-miR399b-5p	0	1	1	0.196284	0.629373	1	0	1	1	0	1	1	0	1	1	0	1	1
ata-miR5062b-5p	0	1	1	0	1	1	0	1	1	0	1	1	0	1	1	1.32062	0.258179	0.843374
ata-miR5070-3p	0	1	1	0.121572	0.752936	1	0	1	1	0	1	1	0	1	1	0	1	1
ata-miR9677-5p	0	1	1	0	1	1	19.0758	0.000114778	0.00150504	0	1	1	0	1	1	0	1	1
ata-miR9772a-5p	-0.142472	0.731137	1	-0.734239	0.246954	1	-0.363418	0.536508	1	-0.298242	0.323704	1	-0.256325	0.353232	1	-0.798889	0.4085	1
ata-miR9783-5p	-20.58	1.56737e-05	0.000589198	-22.592	2.8791e-06	9.31977e-05	-20.8115	3.0023e-05	0.000709191	-22.3175	7.39933e-06	0.000190543	-21.6217	1.53153e-05	0.00039957	-20.065	2.80425e-05	0.000435718
ata-miR9863a-5p	0	1	1	0	1	1	0	1	1	0	1	1	0	1	1	17.1995	0.000270992	0.0019484
ath-miR156f-3p	0.359718	0.464492	1	0	1	1	0	1	1	0	1	1	0	1	1	0	1	1
ath-miR157a-3p	0	1	1	0	1	1	0	1	1	0.0721887	0.728801	1	0	1	1	0	1	1
ath-miR3434-3p	0	1	1	0	1	1	0	1	1	0	1	1	0	1	1	1.07167	0.315259	0.927064
ath-miR3932a	0	1	1	0.675082	0.264159	1	0	1	1	0	1	1	0	1	1	0	1	1
ath-miR407	0	1	1	0	1	1	0	1	1	0	1	1	0	1	1	17.7518	0.000182612	0.00154664
ath-miR4228-5p	0	1	1	-0.0401668	0.914531	1	0	1	1	0	1	1	0	1	1	0	1	1
ath-miR4239	0	1	1	0.185087	0.6462	1	0	1	1	0	1	1	0	1	1	0	1	1
ath-miR447a.2-3p	0	1	1	0	1	1	0	1	1	0	1	1	0	1	1	0.552393	0.523581	1
ath-miR5014b	0	1	1	0	1	1	0	1	1	0	1	1	0	1	1	0.207389	0.787845	1
ath-miR5017-3p	0	1	1	0	1	1	0	1	1	0	1	1	0	1	1	1.23413	0.27601	0.869493
ath-miR5024-5p	0	1	1	0	1	1	0	1	1	0	1	1	0	1	1	1.84769	0.180205	0.696897
ath-miR5634	0	1	1	0.18729	0.642842	1	0	1	1	0	1	1	0	1	1	0	1	1
ath-miR5639-5p	0	1	1	0	1	1	0.254552	0.642424	1	0	1	1	0	1	1	0	1	1
ath-miR5641	17.4218	0.000191401	0.002922	0	1	1	0	1	1	0	1	1	0	1	1	0	1	1
ath-miR5651	0	1	1	0	1	1	0	1	1	0	1	1	0	1	1	0.344112	0.667385	1
ath-miR5654-3p	0	1	1	0.272053	0.530158	1	0	1	1	0	1	1	0	1	1	0	1	1
ath-miR5657	0	1	1	0	1	1	0	1	1	0	1	1	0	1	1	0.672358	0.459835	1
ath-miR5664	0	1	1	0.0874273	0.817918	1	0	1	1	0	1	1	0	1	1	0.372422	0.645061	1
ath-miR5996	0	1	1	0	1	1	0	1	1	0	1	1	0	1	1	0.64068	0.475504	1
ath-miR773b-3p	0	1	1	0	1	1	0	1	1	0	1	1	0	1	1	2.44686	0.128474	0.535973
ath-miR773b-5p	0	1	1	0	1	1	0	1	1	0	1	1	0	1	1	0.277945	0.723116	1
ath-miR777	0	1	1	0	1	1	0	1	1	0	1	1	0	1	1	20.0607	2.78873e-05	0.000435718
ath-miR8165	0	1	1	0	1	1	0	1	1	0	1	1	0	1	1	2.21047	0.14581	0.595503
ath-miR8170-3p	0	1	1	0	1	1	0	1	1	0	1	1	0	1	1	20.7384	1.50948e-05	0.000305036
ath-miR8170-5p	0	1	1	0.226154	0.587307	1	0	1	1	0	1	1	0	1	1	0	1	1
ath-miR8178	0	1	1	0	1	1	0	1	1	0	1	1	0	1	1	18.2634	0.000124096	0.00137291
ath-miR829-3p.1	16.3264	0.000371614	0.00424562	0	1	1	0	1	1	0	1	1	0	1	1	0	1	1
ath-miR837-3p	0	1	1	0	1	1	0	1	1	0	1	1	0	1	1	0.637528	0.477107	1
ath-miR850	0	1	1	0.183898	0.648022	1	0	1	1	0	1	1	0	1	1	0	1	1
ath-miR851-5p	0	1	1	0	1	1	18.6174	0.000159392	0.00155709	0	1	1	0	1	1	0	1	1
ath-miR862-5p	0	1	1	0	1	1	0	1	1	0	1	1	0.117361	0.58331	1	0	1	1
ath-miR867	0	1	1	0	1	1	0	1	1	0	1	1	0	1	1	16.8159	0.000351319	0.00221299
atr-miR8552b	0	1	1	0.229471	0.582881	1	0	1	1	0	1	1	0	1	1	0	1	1
atr-miR8558a	0	1	1	0.0930589	0.806871	1	0	1	1	0	1	1	0	1	1	0	1	1
atr-miR8565g	0	1	1	0	1	1	0	1	1	0	1	1	0.102618	0.62283	1	0	1	1
atr-miR8567	0	1	1	0	1	1	0	1	1	0	1	1	0	1	1	16.9666	0.000317533	0.00208284
atr-miR8576	0	1	1	0	1	1	0	1	1	0	1	1	0	1	1	2.37883	0.133133	0.552116
atr-miR8583	0	1	1	0	1	1	0	1	1	0	1	1	0	1	1	0.906497	0.365033	1
atr-miR8594.1	0	1	1	0	1	1	0	1	1	0	1	1	0	1	1	0.717367	0.438874	1
atr-miR8602	0	1	1	0	1	1	0	1	1	0	1	1	0	1	1	0.809199	0.400388	1
atr-miR8603	0	1	1	0	1	1	0	1	1	0	1	1	0	1	1	0.422615	0.607709	1
atr-miR8607	0	1	1	0	1	1	0	1	1	0	1	1	0	1	1	17.277	0.000256494	0.0019484
atr-miR8612	0	1	1	0	1	1	0	1	1	0	1	1	0	1	1	0.414755	0.613373	1
atr-miR8613	0	1	1	0	1	1	0	1	1	0	1	1	0	1	1	18.1963	0.000130703	0.00140597
atr-miR8614	0	1	1	0	1	1	0	1	1	0	1	1	0	1	1	20.378	2.09902e-05	0.00037255
bbe-miR-10a-5p	0	1	1	0	1	1	0	1	1	0	1	1	0.100315	0.629349	1	0	1	1
bbe-miR-125b-3p	0.331687	0.371554	1	0.186212	0.522326	1	0	1	1	0.070458	0.621829	1	-0.00285798	0.981579	1	0.319723	0.574871	1
bbe-miR-200b-5p	0	1	1	-0.0829081	0.827362	1	0	1	1	0	1	1	0	1	1	0	1	1
bbe-miR-2060b-3p	0	1	1	0	1	1	0	1	1	0	1	1	0	1	1	0.713467	0.440633	1
bbe-miR-2063-3p	0	1	1	0	1	1	0	1	1	0	1	1	0	1	1	17.0481	0.000300479	0.00205171
bbe-miR-2067-5p	0	1	1	0	1	1	18.5871	0.000162764	0.00155709	0	1	1	0	1	1	0	1	1
bbe-miR-2070-3p	0	1	1	0	1	1	0.33498	0.56051	1	0	1	1	0	1	1	0	1	1
bbe-miR-2076-3p	0	1	1	0	1	1	0	1	1	0.0946253	0.659424	1	0	1	1	0	1	1
bbe-miR-210-5p	18.1016	0.000120697	0.00255732	0	1	1	0	1	1	0	1	1	0	1	1	0	1	1
bbe-miR-252a-3p	0	1	1	0	1	1	0	1	1	0	1	1	0	1	1	20.1908	2.48402e-05	0.000408543
bbe-miR-252b-3p	0	1	1	13.1433	0.00165788	0.0171987	15.3505	0.00102916	0.00590795	0	1	1	0	1	1	0	1	1
bbe-miR-29a-5p	0.337306	0.484834	1	0	1	1	0	1	1	0	1	1	0	1	1	0	1	1
bbe-miR-34a-5p	0	1	1	0.0817702	0.829133	1	0	1	1	0	1	1	0	1	1	0	1	1
bbe-miR-4857-5p	0	1	1	0	1	1	0	1	1	0	1	1	0	1	1	0.594491	0.499812	1
bbe-miR-4860-5p	0	1	1	0	1	1	17.6805	0.000294327	0.00215265	0	1	1	0	1	1	0	1	1
bbe-miR-4863-5p	0	1	1	0	1	1	0	1	1	0	1	1	0	1	1	0.623625	0.484272	1
bbe-miR-4877-3p	0	1	1	0	1	1	21.291	1.98748e-05	0.000575362	0	1	1	0	1	1	0	1	1
bbe-miR-4889b-3p	0	1	1	0	1	1	0.549944	0.404449	1	0	1	1	0	1	1	0	1	1
bbe-miR-4904-5p	0	1	1	-0.00104232	0.997766	1	0	1	1	0	1	1	0	1	1	0	1	1
bbe-miR-96-5p	0	1	1	0.216731	0.600142	1	0	1	1	0.106557	0.62602	1	0	1	1	0	1	1
bdi-miR1135	14.6583	0.000865557	0.00788018	16.4578	0.000366426	0.00462463	0	1	1	0	1	1	0	1	1	0	1	1
bdi-miR159b-3p.3	0	1	1	0	1	1	0	1	1	0	1	1	0	1	1	21.9364	4.80678e-06	0.000148712
bdi-miR159b-5p.1	0	1	1	0	1	1	0	1	1	0	1	1	0	1	1	19.9078	3.19145e-05	0.000471537
bdi-miR166g-5p	0	1	1	0	1	1	0	1	1	0	1	1	0	1	1	0.508565	0.550086	1
bdi-miR169j-5p	0	1	1	0	1	1	0	1	1	0	1	1	0	1	1	17.228	0.000265651	0.0019484
bdi-miR171f	0	1	1	0	1	1	0	1	1	0	1	1	0	1	1	0.589446	0.502576	1
bdi-miR444c	0	1	1	0	1	1	0	1	1	0	1	1	0	1	1	17.7473	0.000183154	0.00154664
bdi-miR5067	0	1	1	0	1	1	0	1	1	0	1	1	0	1	1	1.80672	0.184857	0.70707
bdi-miR5163b-5p	0	1	1	0.224678	0.58929	1	0	1	1	0.165494	0.492819	1	0.19475	0.428504	1	0.972447	0.343766	0.977078
bdi-miR5167b-3p	0	1	1	0.237841	0.571925	1	0	1	1	0	1	1	0	1	1	0	1	1
bdi-miR5174b-3p	0	1	1	0	1	1	0	1	1	0	1	1	0	1	1	16.7682	0.000362755	0.00223273
bdi-miR5174c-5p	0	1	1	18.4116	0.00010662	0.00164931	0	1	1	0	1	1	0	1	1	0	1	1
bdi-miR5175a	0	1	1	0	1	1	0	1	1	0	1	1	0	1	1	0.486505	0.564141	1
bdi-miR5177	0	1	1	0.276116	0.525504	1	0	1	1	0	1	1	0	1	1	0	1	1
bdi-miR5180a	0	1	1	0.254604	0.55087	1	0	1	1	0	1	1	0	1	1	0	1	1
bdi-miR5185l-3p	14.7527	0.000828769	0.00767111	0	1	1	0	1	1	0	1	1	0	1	1	16.1531	0.000535791	0.00312507
bdi-miR5185m-5p	0	1	1	0	1	1	0	1	1	0	1	1	0	1	1	1.69379	0.198695	0.737464
bdi-miR5198	0	1	1	0	1	1	0	1	1	0	1	1	0	1	1	0.517965	0.544245	1
bdi-miR7709-5p	0	1	1	0	1	1	0	1	1	0	1	1	0	1	1	18.8005	8.1196e-05	0.000999511
bdi-miR7711-5p.1	0	1	1	0	1	1	0	1	1	0	1	1	0	1	1	0.651031	0.470297	1
bdi-miR7711-5p.2	0	1	1	0	1	1	0	1	1	0	1	1	0	1	1	1.32227	0.257856	0.843374
bdi-miR7712-5p	17.5495	0.000175979	0.00286151	0	1	1	0	1	1	0	1	1	0	1	1	0	1	1
bdi-miR7713-3p	16.1291	0.00011088	0.00239282	15.0345	0.000261485	0.00342379	18.7095	1.70147e-05	0.000540757	15.5495	0.000186816	0.00334928	17.5568	4.66434e-05	0.000948053	14.6932	0.000394059	0.00235896
bdi-miR7713-5p	0	1	1	16.9379	0.000278244	0.00361614	0	1	1	0	1	1	0	1	1	16.835	0.000346041	0.00220741
bdi-miR7716-5p	0	1	1	11.9717	0.00252435	0.0242448	15.4951	0.000961258	0.00556384	0	1	1	0	1	1	0	1	1
bdi-miR7721-5p	0	1	1	0	1	1	0	1	1	0	1	1	0	1	1	1.34652	0.253192	0.840176
bdi-miR7723b-5p	0	1	1	0	1	1	17.4761	0.00033397	0.00233512	0	1	1	0	1	1	0	1	1
bdi-miR7725a-3p	0	1	1	0	1	1	0	1	1	0	1	1	0	1	1	4.80841	0.0474848	0.22586
bdi-miR7731-5p	0	1	1	0	1	1	0	1	1	0	1	1	0	1	1	1.03459	0.325459	0.944237
bdi-miR7733-5p	-21.0859	9.80494e-06	0.000443696	-23.1593	1.61576e-06	5.94601e-05	-21.4857	1.69178e-05	0.000540757	-22.9911	4.0128e-06	0.000121989	-22.3521	8.21127e-06	0.000241232	-20.7504	1.50201e-05	0.000305036
bdi-miR7737-3p	0	1	1	0	1	1	20.1438	5.11842e-05	0.000927785	0	1	1	0	1	1	0	1	1
bdi-miR7738-5p	0	1	1	0	1	1	0	1	1	0	1	1	0	1	1	0.727572	0.434323	1
bdi-miR7739-5p	0	1	1	0.660485	0.269531	1	0	1	1	0	1	1	0	1	1	0	1	1
bdi-miR7742-3p	0	1	1	0	1	1	0	1	1	0	1	1	0	1	1	17.9253	0.000160541	0.00149497
bdi-miR7742-5p	0	1	1	0	1	1	0	1	1	0	1	1	0	1	1	0.57211	0.51225	1
bdi-miR7744-3p	0	1	1	0	1	1	0	1	1	0	1	1	0	1	1	17.2233	0.000266674	0.0019484
bdi-miR7757-3p.2	0	1	1	0	1	1	0	1	1	0	1	1	0	1	1	0.207389	0.787845	1
bdi-miR7762-3p	0	1	1	0	1	1	0	1	1	0	1	1	0	1	1	0.725795	0.435111	1
bdi-miR7768a-3p	0	1	1	0	1	1	19.3353	9.52181e-05	0.0013587	0	1	1	0	1	1	0	1	1
bdi-miR7777-5p.1	0	1	1	0.306829	0.492278	1	0	1	1	0	1	1	0	1	1	0	1	1
bdi-miR7778-3p	0	1	1	20.4135	2.18087e-05	0.000479517	0	1	1	0	1	1	0	1	1	0	1	1
bdi-miR7778-5p	-1.506	0.120029	0.840923	-5.60728	0.0180295	0.138835	-3.01056	0.0684773	0.348975	-2.88136	0.0282552	0.296893	-2.4992	0.0329812	0.352606	-5.13123	0.0423978	0.202767
bdi-miR7781-5p	-20.2331	2.14085e-05	0.000763715	0.00109133	0.997584	1	-19.9625	5.94208e-05	0.000988737	-21.8693	1.0957e-05	0.000260582	-21.5276	1.65967e-05	0.00042045	-20.1861	2.52558e-05	0.000410671
bdi-miR7784a-5p	0	1	1	0.180817	0.652773	1	0	1	1	0	1	1	0	1	1	0.584315	0.505411	1
bdi-miR7785-3p	0	1	1	0.245267	0.562454	1	0	1	1	0	1	1	0	1	1	0	1	1
bdi-miR9481a	0	1	1	0	1	1	0	1	1	0	1	1	0	1	1	17.4296	0.000230435	0.00181442
bdi-miR9481b	0	1	1	0	1	1	0	1	1	0	1	1	0	1	1	17.7514	0.000182659	0.00154664
bfl-let-7b	0.187075	0.479095	1	0.188895	0.449485	1	0.365855	0.342441	1	0.2438	0.220005	1	0.0936987	0.450287	1	0	1	1
bfl-miR-100-5p	0	1	1	0.185115	0.646157	1	0	1	1	0	1	1	0	1	1	0	1	1
bfl-miR-153	0	1	1	0	1	1	0	1	1	0	1	1	0	1	1	1.42691	0.238644	0.820906
bfl-miR-4877	0	1	1	0.0987978	0.795742	1	0	1	1	0	1	1	0	1	1	0	1	1
bfl-miR-4887	0	1	1	0	1	1	0	1	1	0	1	1	0	1	1	16.9935	0.000311858	0.00208284
bfl-miR-9-5p	0.0769804	0.594779	1	0.0691782	0.596491	1	0.0213513	0.889744	1	0.0613476	0.436579	1	0.0453968	0.509473	1	0.290688	0.383272	1
bhv1-miR-B6-5p	15.7656	0.000503611	0.00528716	0	1	1	17.0637	0.000420506	0.00272654	0	1	1	0	1	1	0	1	1
bhv1-miR-B7	0	1	1	18.8208	7.91223e-05	0.00138042	0	1	1	0	1	1	0	1	1	0	1	1
bhv5-miR-B11	0.445507	0.39799	1	0	1	1	0	1	1	0	1	1	0	1	1	0	1	1
bhv5-miR-B12	-0.261698	0.240542	1	-0.0449686	0.703773	1	-0.733768	0.105758	0.530053	-0.0379779	0.569429	1	-0.0452992	0.498605	1	-0.767025	0.1536	0.6244
blv-miR-B2-3p	0	1	1	0	1	1	0	1	1	0	1	1	0	1	1	1.39656	0.243977	0.832953
blv-miR-B3-5p	0	1	1	0.670239	0.265921	1	0	1	1	0	1	1	0	1	1	0	1	1
blv-miR-B5-5p	0	1	1	0	1	1	0	1	1	0	1	1	0	1	1	17.4377	0.000228961	0.00181442
bma-miR-236	0	1	1	0	1	1	0	1	1	0	1	1	0	1	1	17.9842	0.000153615	0.00149497
bma-miR-250	17.4692	0.000185533	0.00288096	0	1	1	0	1	1	0	1	1	0	1	1	0	1	1
bma-miR-45	0	1	1	0	1	1	0	1	1	0	1	1	0	1	1	0.639521	0.476092	1
bma-miR-5838	0	1	1	0	1	1	0	1	1	0	1	1	0	1	1	16.7682	0.000362755	0.00223273
bma-miR-5844	0	1	1	0	1	1	0	1	1	0	1	1	0	1	1	16.9388	0.00032361	0.00210678
bma-miR-5858	0	1	1	0	1	1	0.456539	0.462577	1	0	1	1	0	1	1	0	1	1
bma-miR-5871	0	1	1	0.297214	0.502321	1	0	1	1	0	1	1	0	1	1	0	1	1
bma-miR-5876	-0.800049	0.23515	1	-3.13277	0.0454356	0.313947	-1.62921	0.145049	0.68254	-0.075678	0.710236	1	-0.149327	0.50164	1	-3.05701	0.0957779	0.411383
bmo-miR-263b-3p	0	1	1	0	1	1	0.563698	0.396905	1	0	1	1	0	1	1	0	1	1
bmo-miR-2736	0	1	1	0	1	1	0.470822	0.452835	1	0	1	1	0	1	1	0	1	1
bmo-miR-274-5p	0	1	1	0	1	1	18.0518	0.000232901	0.00189796	0	1	1	0	1	1	0	1	1
bmo-miR-2745	0	1	1	0	1	1	0	1	1	0	1	1	0	1	1	0.675066	0.458532	1
bmo-miR-2755-5p	0	1	1	0	1	1	0	1	1	0	1	1	0	1	1	0.68942	0.451715	1
bmo-miR-2768-3p	0	1	1	0	1	1	0	1	1	0	1	1	0	1	1	20.0932	2.70938e-05	0.000432212
bmo-miR-2768-5p	0	1	1	0	1	1	0	1	1	0	1	1	0	1	1	16.9701	0.000316834	0.00208284
bmo-miR-2774a	0	1	1	0	1	1	19.0186	0.000119321	0.0015114	0	1	1	0	1	1	15.8261	0.00065427	0.00372529
bmo-miR-2775a	0	1	1	0	1	1	0	1	1	0	1	1	0.161374	0.485837	1	0	1	1
bmo-miR-2778c-3p	0	1	1	0	1	1	17.962	0.000246967	0.00194459	0	1	1	0	1	1	0	1	1
bmo-miR-2778d-3p	0	1	1	0	1	1	19.6902	7.28762e-05	0.00115283	0	1	1	0	1	1	0	1	1
bmo-miR-2779	15.9035	0.000468174	0.00497489	0	1	1	18.8201	0.000136816	0.00155709	13.2073	0.00122511	0.0187029	0	1	1	0	1	1
bmo-miR-2780a-3p	0	1	1	0	1	1	0	1	1	0	1	1	0	1	1	1.62846	0.207451	0.759421
bmo-miR-2783	0.0189902	0.960869	1	-0.351787	0.441677	1	0.0194896	0.967976	1	-0.117519	0.58902	1	-23.1021	4.19191e-06	0.000151337	-0.533893	0.526701	1
bmo-miR-2785	0	1	1	0.660485	0.269531	1	0	1	1	0	1	1	0	1	1	0	1	1
bmo-miR-2788	0	1	1	0.704523	0.253868	1	0	1	1	0	1	1	0	1	1	0	1	1
bmo-miR-2789	0	1	1	0	1	1	0	1	1	0	1	1	0	1	1	1.16652	0.29135	0.892443
bmo-miR-2794	0	1	1	0	1	1	0	1	1	0	1	1	0	1	1	19.4988	4.54684e-05	0.000620927
bmo-miR-2801	0	1	1	0	1	1	0	1	1	0	1	1	0	1	1	0.632939	0.479454	1
bmo-miR-2807b	0	1	1	0.171045	0.668142	1	0	1	1	0	1	1	0	1	1	0	1	1
bmo-miR-2808a-3p	0	1	1	20.579	1.88696e-05	0.000420365	0	1	1	0	1	1	0	1	1	0	1	1
bmo-miR-2825	0	1	1	0.258589	0.546034	1	0	1	1	0	1	1	0	1	1	0	1	1
bmo-miR-2846	16.3264	0.000371614	0.00424562	0	1	1	0	1	1	0	1	1	0	1	1	0	1	1
bmo-miR-2855	0	1	1	0.348186	0.452512	1	0	1	1	0	1	1	0	1	1	0	1	1
bmo-miR-2860	0	1	1	0	1	1	0.477764	0.44822	1	0	1	1	0	1	1	0	1	1
bmo-miR-3204a-5p	0	1	1	0	1	1	0	1	1	0	1	1	0	1	1	1.09276	0.30968	0.920041
bmo-miR-3205	0	1	1	14.0375	0.00116529	0.0128513	15.953	0.000766818	0.00459041	0	1	1	0	1	1	0	1	1
bmo-miR-3208	0	1	1	0	1	1	0	1	1	0	1	1	0	1	1	0.311967	0.69384	1
bmo-miR-3215	0	1	1	0	1	1	19.5239	8.27244e-05	0.00123455	0	1	1	0	1	1	0	1	1
bmo-miR-3225	0	1	1	0.146241	0.709204	1	0	1	1	0	1	1	0	1	1	0	1	1
bmo-miR-3226	0	1	1	18.4622	0.00010285	0.00161966	0	1	1	0	1	1	0	1	1	0	1	1
bmo-miR-3228	0	1	1	0	1	1	0	1	1	0	1	1	0	1	1	1.45932	0.233149	0.811121
bmo-miR-3236	0	1	1	0	1	1	0	1	1	0	1	1	0	1	1	20.3661	2.12174e-05	0.000374626
bmo-miR-3242	0	1	1	0	1	1	0	1	1	0	1	1	0	1	1	1.43375	0.237468	0.820343
bmo-miR-3243	0	1	1	0	1	1	0	1	1	0	1	1	0	1	1	17.5113	0.000217277	0.00174621
bmo-miR-3244	0	1	1	0	1	1	0	1	1	0	1	1	0.186235	0.441997	1	0	1	1
bmo-miR-3260	0	1	1	0	1	1	0	1	1	0	1	1	0	1	1	18.6998	8.79904e-05	0.00105709
bmo-miR-3268-5p	0	1	1	0	1	1	0	1	1	0	1	1	0	1	1	0.712377	0.441126	1
bmo-miR-3282	0	1	1	0	1	1	0	1	1	0	1	1	0	1	1	0.499328	0.555911	1
bmo-miR-3287	0	1	1	0	1	1	0	1	1	0	1	1	0	1	1	2.3101	0.138101	0.569341
bmo-miR-3288	0.44166	0.400632	1	0	1	1	0	1	1	0	1	1	0	1	1	0	1	1
bmo-miR-3299	0	1	1	12.6497	0.00198689	0.0198462	17.3073	0.000364109	0.00244324	0	1	1	0	1	1	12.7739	0.00300036	0.015663
bmo-miR-3303	0	1	1	0	1	1	0	1	1	0	1	1	0	1	1	0.697562	0.447915	1
bmo-miR-3314	0	1	1	0	1	1	0	1	1	16.2464	0.000398769	0.00673477	0	1	1	0	1	1
bmo-miR-3319	0	1	1	19.7384	3.85568e-05	0.0007945	0	1	1	0	1	1	0	1	1	0	1	1
bmo-miR-3323	0	1	1	0.133861	0.730795	1	0	1	1	0	1	1	0	1	1	0	1	1
bmo-miR-3325	0	1	1	0	1	1	0	1	1	0	1	1	0	1	1	2.03328	0.161225	0.650856
bmo-miR-3333	0	1	1	0	1	1	0	1	1	0	1	1	0	1	1	18.9799	7.0198e-05	0.000904485
bmo-miR-3334	0	1	1	0	1	1	0	1	1	0	1	1	0	1	1	3.74312	0.0712491	0.32603
bmo-miR-3335	0	1	1	0	1	1	19.269	9.97671e-05	0.00140639	0	1	1	0	1	1	0	1	1
bmo-miR-3340	0	1	1	0	1	1	0.489973	0.440285	1	0	1	1	0	1	1	0	1	1
bmo-miR-3348	0	1	1	0	1	1	0.418117	0.490514	1	0	1	1	0	1	1	0	1	1
bmo-miR-3362	0	1	1	0	1	1	0	1	1	0	1	1	0	1	1	0.437822	0.596943	1
bmo-miR-3364	14.8699	0.000784823	0.00735588	14.0032	0.00118188	0.0129932	0	1	1	0	1	1	0	1	1	0	1	1
bmo-miR-3372-5p	-0.589571	0.311747	1	-2.32587	0.0678221	0.455098	-1.20933	0.199528	0.904736	-1.01746	0.0980182	0.867523	-0.875491	0.110886	0.976465	-2.34605	0.135804	0.561861
bmo-miR-3374-5p	0	1	1	0	1	1	0	1	1	0	1	1	0	1	1	1.7327	0.193751	0.727556
bmo-miR-3375-3p	0	1	1	0	1	1	0	1	1	0	1	1	0	1	1	0.576893	0.509554	1
bmo-miR-3375-5p	0	1	1	0	1	1	0	1	1	0	1	1	0	1	1	1.74762	0.191905	0.723734
bmo-miR-3382-3p	0	1	1	0	1	1	0	1	1	0.166748	0.490486	1	0	1	1	0	1	1
bmo-miR-3388-3p	0	1	1	0	1	1	0	1	1	0	1	1	0	1	1	17.8791	0.00016603	0.00149497
bmo-miR-3389-3p	0	1	1	0	1	1	19.4964	8.44557e-05	0.00124058	0	1	1	0	1	1	0	1	1
bmo-miR-3397	0	1	1	0	1	1	0	1	1	0	1	1	0	1	1	1.98216	0.166135	0.663021
bmo-miR-3399	0	1	1	-0.0401668	0.914531	1	0	1	1	0	1	1	0	1	1	0	1	1
bmo-miR-3400	0	1	1	0	1	1	0	1	1	0	1	1	0	1	1	1.26414	0.269607	0.859205
bmo-miR-3401	0	1	1	0	1	1	0	1	1	0	1	1	0	1	1	1.3368	0.255046	0.84117
bmo-miR-3409	0	1	1	0	1	1	0	1	1	0	1	1	0	1	1	0.599479	0.497099	1
bmo-miR-3412	0	1	1	0	1	1	0	1	1	0	1	1	0	1	1	17.1994	0.000270999	0.0019484
bmo-miR-3416	0	1	1	0	1	1	17.74	0.000283578	0.00212289	0	1	1	0	1	1	0	1	1
bmo-miR-3425	0	1	1	0	1	1	0	1	1	0	1	1	0	1	1	5.52354	0.0369521	0.178678
bmo-miR-3430	0	1	1	0	1	1	0	1	1	0	1	1	0	1	1	0.535464	0.5336	1
bmo-miR-6497-5p	0	1	1	0.180827	0.652758	1	0	1	1	0	1	1	0	1	1	0	1	1
bna-miR6032	0	1	1	0	1	1	0	1	1	0	1	1	0	1	1	0.68942	0.451715	1
bra-miR168b-5p	0	1	1	0	1	1	19.3353	9.52181e-05	0.0013587	0	1	1	0	1	1	0	1	1
bra-miR1885a	0	1	1	0	1	1	0	1	1	0	1	1	0	1	1	0.228631	0.767812	1
bra-miR390-3p	-20.8829	1.186e-05	0.000488499	-23.1412	1.64947e-06	6.00683e-05	-21.2873	2.009e-05	0.000575695	-22.7826	4.86508e-06	0.000140054	-22.2268	9.17063e-06	0.000262791	-20.7562	1.49667e-05	0.000305036
bra-miR5654a	0	1	1	0	1	1	0	1	1	0	1	1	0	1	1	0.728898	0.433737	1
bra-miR5713	0	1	1	0	1	1	0	1	1	0	1	1	0	1	1	1.38653	0.245781	0.835764
bra-miR5725	0	1	1	0	1	1	0	1	1	0	1	1	0	1	1	0.61412	0.489263	1
bra-miR6032-3p	0	1	1	0	1	1	0	1	1	0.0839277	0.691426	1	0	1	1	0.628621	0.481679	1
bra-miR9558-3p	0	1	1	0	1	1	0	1	1	0	1	1	0	1	1	0.828751	0.392867	1
bra-miR9561-3p	0	1	1	0	1	1	0	1	1	0	1	1	0	1	1	1.10677	0.30606	0.918177
bra-miR9569-3p	0	1	1	0	1	1	0	1	1	0	1	1	0	1	1	17.1724	0.000275875	0.0019484
bta-let-7b	0.0523463	0.392941	1	-0.0637179	0.317917	1	0.0549462	0.429524	1	-0.0142667	0.580715	1	-0.0679936	0.163172	1	-0.288399	0.15532	0.630661
bta-let-7d	0	1	1	0.509105	0.338561	1	0	1	1	0	1	1	0.108488	0.606638	1	0	1	1
bta-miR-101	15.2766	0.000227604	0.00318281	14.2084	0.0004674	0.00575362	0	1	1	14.6705	0.000325276	0.00562953	16.0124	0.000155326	0.00295119	0	1	1
bta-miR-105a	0	1	1	0.392709	0.415212	1	0	1	1	0	1	1	0.241954	0.365139	1	0	1	1
bta-miR-10b	0.893278	0.138432	0.945229	0.614781	0.187299	1	1.39573	0.105444	0.529642	0.713915	0.088184	0.792522	0.320393	0.186204	1	0	1	1
bta-miR-1224	0	1	1	0	1	1	17.2855	0.000374956	0.00248738	0	1	1	0	1	1	0	1	1
bta-miR-1246	0	1	1	0	1	1	0	1	1	0	1	1	0	1	1	16.9669	0.00031755	0.00208284
bta-miR-1249	-0.321137	0.218718	1	-11.6201	5.24387e-05	0.00101285	0.118016	0.532801	1	-0.0285908	0.673473	1	-0.0358218	0.593988	1	-9.58865	0.000622741	0.00357488
bta-miR-125a	0.011766	0.723045	1	-0.00223956	0.939575	1	0.00882466	0.813585	1	0.0037331	0.833156	1	0.00382521	0.817625	1	0.0194863	0.746695	1
bta-miR-1307	0.447522	0.396617	1	0.191679	0.636222	1	0	1	1	0	1	1	0	1	1	0	1	1
bta-miR-130a	0.0132678	0.957153	1	0.0550505	0.811924	1	0.0132931	0.964926	1	0.0491043	0.697424	1	0.0164417	0.884095	1	0.110989	0.815599	1
bta-miR-1343-5p	-0.386766	0.434126	1	-6.36689	0.0141638	0.111524	-0.644813	0.349925	1	-3.4053	0.022497	0.242745	-2.96472	0.0263994	0.288414	-5.75455	0.0342121	0.166582
bta-miR-135b	0	1	1	14.5726	0.000677254	0.00791866	0	1	1	12.2416	0.00135297	0.0201276	13.0684	0.00103409	0.0159258	17.275	0.000140608	0.00146578
bta-miR-136	11.5597	0.00290474	0.0228202	10.2501	0.00440677	0.0383331	14.0303	0.00181824	0.00987044	8.2373	0.00500066	0.0604924	12.897	0.00136313	0.0197738	11.4811	0.00501823	0.0258376
bta-miR-140	2.44618	0.0368475	0.274083	0.614027	0.16909	1	1.62972	0.0783424	0.39636	0.378524	0.149867	1	0.540611	0.100221	0.891537	1.11686	0.179031	0.693276
bta-miR-141	-0.012394	0.69906	1	-0.00282302	0.920647	1	-0.0102931	0.775141	1	-0.00275351	0.871774	1	-0.00172964	0.913025	1	0.00640875	0.907415	1
bta-miR-1434-3p	0	1	1	0	1	1	0	1	1	0	1	1	0	1	1	1.22397	0.278233	0.872381
bta-miR-145	0	1	1	0.149405	0.703802	1	0	1	1	0.141614	0.540934	1	0.268857	0.336023	1	0.655354	0.468147	1
bta-miR-1468	17.698	0.000159389	0.00286151	0	1	1	0	1	1	0	1	1	0	1	1	0	1	1
bta-miR-146b	-0.0609592	0.758186	1	-0.0318207	0.855941	1	-0.196783	0.492966	1	-0.000907294	0.991936	1	0.0186613	0.829381	1	0.0481238	0.894093	1
bta-miR-149-3p	-1.76428	0.0996146	0.707831	-6.39548	0.0140385	0.110787	-3.49515	0.0557229	0.286481	-3.4258	0.0223089	0.241461	-2.98302	0.0261837	0.286954	-5.77798	0.0339426	0.1655
bta-miR-149-5p	1.44659	0.0544321	0.398106	1.62859	0.042965	0.301013	0	1	1	1.16378	0.03427	0.355513	0.518057	0.0786237	0.715803	3.02572	0.0365834	0.177141
bta-miR-150	0	1	1	0	1	1	0.477764	0.44822	1	0	1	1	0	1	1	0	1	1
bta-miR-151-3p	0.0336327	0.55195	1	-0.189861	0.127916	0.829673	0.0301601	0.633998	1	-0.0114254	0.665313	1	-0.0558141	0.211411	1	-0.0940837	0.433874	1
bta-miR-152	-0.0437455	0.767701	1	0.0327417	0.804213	1	0.0496363	0.778295	1	0.0211282	0.761339	1	0.0257979	0.701384	1	0.177764	0.565426	1
bta-miR-155	0	1	1	15.9636	5.67896e-05	0.00107317	15.6129	0.000116492	0.00150504	17.6555	1.35321e-05	0.000309205	0	1	1	17.0352	1.83784e-05	0.000340039
bta-miR-1584-3p	0	1	1	0	1	1	0	1	1	0	1	1	16.6764	0.000344402	0.006143	0	1	1
bta-miR-16a	-0.0481749	0.398375	1	-0.0563184	0.325635	1	-0.0115803	0.813713	1	-0.0130833	0.583188	1	-0.0299944	0.314649	1	-0.0805914	0.425441	1
bta-miR-16b	-0.0690109	0.532314	1	-0.045978	0.619131	1	-0.0338732	0.764653	1	-0.0174959	0.704697	1	-0.0571405	0.347628	1	-0.109293	0.581155	1
bta-miR-1777a	-0.261307	0.557382	1	-23.3681	1.29825e-06	5.27754e-05	-22.243	8.65038e-06	0.000368802	-23.9744	1.58047e-06	6.27877e-05	-23.9465	1.90501e-06	9.24991e-05	-22.5668	2.56916e-06	0.000107169
bta-miR-1814a	0	1	1	0	1	1	0	1	1	0	1	1	0	1	1	0.705576	0.444223	1
bta-miR-181a	2.23697	0.0353528	0.264088	0.89855	0.0978708	0.641945	0	1	1	0.482703	0.101101	0.890302	0.447439	0.103825	0.921246	1.90536	0.0819573	0.36417
bta-miR-181b	0	1	1	16.5858	2.70013e-05	0.000582994	16.737	3.45361e-05	0.000769033	16.2662	4.59716e-05	0.000887937	13.7954	0.000290889	0.00526916	17.0114	1.64091e-05	0.000317649
bta-miR-182	0	1	1	0.138066	0.723381	1	0	1	1	0	1	1	0	1	1	0	1	1
bta-miR-183	0	1	1	15.7876	0.000326945	0.00414423	15.499	0.00059445	0.00371771	14.2965	0.000620334	0.0102297	0	1	1	14.8584	0.000714333	0.00404095
bta-miR-185	5.81826	0.00163006	0.0132836	4.00453	0.00458912	0.0398103	6.08588	0.00152163	0.00839059	5.65015	0.00100962	0.0159712	3.72091	0.00287718	0.0363127	6.3867	0.00148215	0.00800862
bta-miR-186	17.2356	4.8451e-06	0.00027768	16.9633	6.81389e-06	0.000175157	18.8874	9.15637e-07	0.000110382	15.6821	3.64532e-05	0.000715958	16.7639	1.25307e-05	0.00033698	17.3152	4.12227e-06	0.000141289
bta-miR-193a-5p	21.0201	1.04893e-05	0.000449022	0	1	1	0	1	1	0	1	1	0	1	1	0	1	1
bta-miR-195	0	1	1	0	1	1	0.463749	0.457617	1	0	1	1	0	1	1	0	1	1
bta-miR-199a-3p	-0.00112065	0.964385	1	0.00118669	0.960187	1	-0.000251922	0.992948	1	0.000988243	0.947754	1	0.000631632	0.964063	1	0.01285	0.778306	1
bta-miR-199b	7.36918	0.000218094	0.00309941	6.76109	0.000416051	0.00517621	6.60704	0.000599732	0.00374404	6.99622	0.00023504	0.00417106	7.46161	0.000136382	0.00261974	7.6606	0.000148004	0.00149497
bta-miR-200a	14.7564	0.000827108	0.00767111	11.1473	0.00331492	0.0302584	14.7566	0.00133812	0.0075331	6.09088	0.0091181	0.105204	0	1	1	0	1	1
bta-miR-200c	0.00936036	0.842061	1	0.0163392	0.715199	1	-0.00732348	0.893316	1	0.00983825	0.692331	1	0.0176346	0.502193	1	0.0728365	0.493517	1
bta-miR-20a	0.00998261	0.879457	1	0.00907117	0.878331	1	0.0223896	0.777209	1	0.014965	0.659934	1	0.0139038	0.662907	1	0.12443	0.435771	1
bta-miR-21-5p	0.473513	0.197501	1	0.2307	0.343116	1	0.160704	0.539372	1	0.0787393	0.467488	1	0.213085	0.203399	1	0.380957	0.403291	1
bta-miR-222	0	1	1	0	1	1	0	1	1	0.153156	0.516778	1	0	1	1	0.727539	0.434338	1
bta-miR-223	-0.0272185	0.680466	1	-0.0720559	0.367748	1	-0.0066268	0.927007	1	-0.00509457	0.865815	1	-0.0209245	0.52855	1	-0.0799567	0.553561	1
bta-miR-224	0.00223982	0.966988	1	0.0196796	0.705389	1	0.0139923	0.828178	1	0.0186436	0.546172	1	0.0127163	0.640719	1	0.0615229	0.591558	1
bta-miR-2284ab	0	1	1	13.9222	0.00122058	0.0133348	0	1	1	7.11269	0.0068066	0.0795849	14.7637	0.000738142	0.0122301	16.0722	0.000562591	0.00326714
bta-miR-2284b	0	1	1	0	1	1	0	1	1	0	1	1	0	1	1	1.56509	0.216533	0.774029
bta-miR-2284i	0	1	1	0	1	1	0	1	1	0	1	1	0	1	1	1.1855	0.286909	0.886157
bta-miR-2284l	0	1	1	0	1	1	0	1	1	0	1	1	0	1	1	17.8959	0.000164018	0.00149497
bta-miR-2284m	0.41248	0.421646	1	0	1	1	0	1	1	0	1	1	0	1	1	0	1	1
bta-miR-2284s	0	1	1	0	1	1	0	1	1	0	1	1	0	1	1	16.775	0.000361139	0.00223273
bta-miR-2284u	0	1	1	0	1	1	0	1	1	0	1	1	0	1	1	1.94926	0.169417	0.67076
bta-miR-2284v	0	1	1	0.16238	0.682152	1	0	1	1	0	1	1	0	1	1	0	1	1
bta-miR-2284x	19.1225	5.48837e-05	0.00143391	0	1	1	0	1	1	0	1	1	0	1	1	0	1	1
bta-miR-2285a	0	1	1	0	1	1	0	1	1	0	1	1	0	1	1	17.1724	0.000275875	0.0019484
bta-miR-2285d	0	1	1	0	1	1	17.2668	0.000379443	0.00251237	0	1	1	0	1	1	0	1	1
bta-miR-2285j	0	1	1	0	1	1	0	1	1	0	1	1	0	1	1	1.32851	0.256643	0.842465
bta-miR-2285o	0.39814	0.432639	1	0	1	1	0	1	1	0	1	1	0	1	1	0	1	1
bta-miR-2285t	19.1299	5.40244e-05	0.00143083	0	1	1	20.2841	4.56446e-05	0.000891472	0	1	1	0	1	1	0	1	1
bta-miR-2285z	0	1	1	0.655542	0.271393	1	0	1	1	0	1	1	0	1	1	0	1	1
bta-miR-2292	0	1	1	0	1	1	0	1	1	0	1	1	0	1	1	0.599479	0.497099	1
bta-miR-2293	0	1	1	0	1	1	18.5128	0.000170815	0.00156335	0	1	1	0	1	1	0	1	1
bta-miR-2312	0.25009	0.578604	1	0	1	1	0	1	1	0	1	1	0	1	1	0	1	1
bta-miR-2317	0	1	1	0	1	1	0	1	1	0	1	1	0	1	1	0.722556	0.436551	1
bta-miR-2326	16.1291	0.000414404	0.00454155	18.6773	8.79106e-05	0.00144289	0	1	1	0	1	1	0	1	1	0	1	1
bta-miR-2328-3p	-0.441291	0.393643	1	-6.25677	0.0146587	0.114391	-3.40797	0.0577477	0.295587	-3.32687	0.0232392	0.246942	-2.89475	0.0272499	0.29494	-5.66429	0.0352742	0.171038
bta-miR-2332	0	1	1	0	1	1	0	1	1	0	1	1	0	1	1	1.57752	0.214703	0.769847
bta-miR-2336	0	1	1	0	1	1	0	1	1	0	1	1	0	1	1	1.38713	0.245673	0.835764
bta-miR-2340	0	1	1	0	1	1	0.34129	0.554726	1	0	1	1	0	1	1	0	1	1
bta-miR-2350	0	1	1	0	1	1	0	1	1	0	1	1	0	1	1	1.38556	0.245957	0.835764
bta-miR-2366	0	1	1	0.23847	0.571114	1	0	1	1	0	1	1	0	1	1	0	1	1
bta-miR-2370-5p	0	1	1	0.0959635	0.801222	1	0	1	1	0	1	1	0	1	1	0	1	1
bta-miR-2372	0	1	1	0	1	1	0	1	1	0	1	1	0	1	1	1.18538	0.286936	0.886157
bta-miR-2376	0	1	1	0	1	1	17.9855	0.000242301	0.00193398	0	1	1	0	1	1	0	1	1
bta-miR-2385-3p	0	1	1	0	1	1	18.2703	0.000198907	0.00172053	10.9467	0.00239402	0.0328216	0	1	1	14.0948	0.00165148	0.00888244
bta-miR-2388-3p	15.5046	0.000576069	0.00587154	16.0886	0.000447512	0.00552827	0	1	1	0	1	1	0	1	1	0	1	1
bta-miR-2394	0	1	1	0.15865	0.688293	1	0	1	1	0	1	1	0	1	1	0	1	1
bta-miR-2397-5p	0	1	1	0	1	1	0	1	1	0	1	1	0	1	1	0.972809	0.343655	0.977078
bta-miR-23a	-0.0264846	0.54366	1	-0.00963918	0.783497	1	-0.0167624	0.712472	1	-0.00201298	0.918035	1	-8.19154e-05	0.996411	1	-0.0161579	0.816432	1
bta-miR-23b-3p	0	1	1	0.160513	0.592373	1	0	1	1	-0.00923501	0.948113	1	0.0964138	0.537686	1	2.64632	0.0834977	0.369972
bta-miR-2402	0	1	1	0	1	1	19.9947	5.75868e-05	0.000973479	0	1	1	0	1	1	0	1	1
bta-miR-2406	0	1	1	0.159998	0.686065	1	0	1	1	0	1	1	0	1	1	0	1	1
bta-miR-2412	0.390482	0.438703	1	0	1	1	0	1	1	0	1	1	0	1	1	0	1	1
bta-miR-2415-3p	-22.2442	3.18049e-06	0.000249992	-24.0602	6.27494e-07	3.78228e-05	-22.5218	6.71703e-06	0.000326149	-23.993	1.55129e-06	6.23369e-05	-23.5082	2.87904e-06	0.000119823	-22.0077	4.49414e-06	0.000146836
bta-miR-2415-5p	-24.9815	3.33139e-08	8.95887e-06	-0.578192	0.269458	1	-0.157402	0.7268	1	-0.0573905	0.745564	1	-0.132649	0.498877	1	-0.460348	0.538373	1
bta-miR-2419-5p	17.4634	0.000186241	0.00288096	0	1	1	0	1	1	0	1	1	0	1	1	0	1	1
bta-miR-2425-3p	0	1	1	0	1	1	0	1	1	0.0259584	0.896722	1	0	1	1	0	1	1
bta-miR-2429	0	1	1	0	1	1	0	1	1	0	1	1	0	1	1	1.02304	0.328744	0.949421
bta-miR-2446	0	1	1	0.145159	0.711063	1	0	1	1	0	1	1	0	1	1	0	1	1
bta-miR-2450c	0.0190098	0.946309	1	-0.00400219	0.987779	1	-24.7032	7.21738e-09	3.28953e-06	-27.0293	2.38148e-10	8.95032e-08	-0.460033	0.152529	1	-24.0461	6.33506e-09	1.0067e-06
bta-miR-2452	0	1	1	0	1	1	0	1	1	0	1	1	0	1	1	16.7876	0.000358171	0.00223273
bta-miR-2462	16.8378	0.000275717	0.00359553	0	1	1	0	1	1	0	1	1	0	1	1	16.2376	0.000509332	0.00300274
bta-miR-2467-3p	0	1	1	0	1	1	0	1	1	0	1	1	0	1	1	0.728898	0.433737	1
bta-miR-2468	0	1	1	0	1	1	0	1	1	0	1	1	0	1	1	1.27746	0.266841	0.8535
bta-miR-2478	0	1	1	10.2583	0.00440786	0.0383331	20.478	3.9064e-05	0.000835959	0	1	1	0	1	1	17.3569	0.000241989	0.00187998
bta-miR-2482	0	1	1	0	1	1	0	1	1	0	1	1	0	1	1	0.445187	0.591819	1
bta-miR-26a	-0.0151086	0.647861	1	-0.00466516	0.871211	1	-0.00231629	0.947562	1	0.00115512	0.945981	1	-0.000190386	0.990433	1	0.00930825	0.86806	1
bta-miR-26b	-0.000286307	0.990958	1	0.00128197	0.957401	1	-0.00327853	0.909866	1	0.00451565	0.771157	1	0.0055559	0.705446	1	0.0105645	0.817254	1
bta-miR-26c	-0.00972102	0.749934	1	-0.00700574	0.798396	1	-0.00161402	0.960879	1	0.00156868	0.923452	1	0.00523181	0.739262	1	0.0104585	0.841211	1
bta-miR-27a-3p	0.338672	0.483554	1	-0.0111106	0.976201	1	0	1	1	-0.0362275	0.858451	1	0	1	1	0.247447	0.750451	1
bta-miR-27b	-0.00699476	0.819925	1	0.00671374	0.814811	1	-0.00255782	0.941197	1	0.00306745	0.856975	1	0.00405313	0.800499	1	0.0151179	0.787587	1
bta-miR-2881	-0.380617	0.439128	1	-0.756693	0.232423	1	-22.6279	6.08599e-06	0.000312282	-24.9664	5.91927e-07	3.69532e-05	-24.8157	8.15781e-07	6.43207e-05	-23.2861	1.2215e-06	7.23788e-05
bta-miR-2885	-0.0993848	0.747509	1	-27.1953	1.5936e-10	8.89899e-08	-0.836749	0.21957	0.980353	-26.1122	2.21903e-09	5.01863e-07	-0.303131	0.235079	1	-1.8153	0.139931	0.575528
bta-miR-2887	-1.24292	0.149001	1	-4.73848	0.0241716	0.182611	-0.410394	0.487462	1	-2.32848	0.0372503	0.383021	-2.01264	0.0431953	0.450778	-4.4138	0.0549708	0.257266
bta-miR-2889	-0.33738	0.377801	1	0.0349597	0.891299	1	-0.220192	0.570954	1	-0.106493	0.509924	1	-0.0640958	0.644312	1	-24.4673	2.10488e-09	4.32863e-07
bta-miR-2890	-1.4908	0.0423299	0.310893	-4.04931	0.00867166	0.0701762	-0.16089	0.444233	1	-0.389458	0.0917232	0.822114	-1.13183	0.02754	0.29716	-4.92009	0.0108026	0.054575
bta-miR-2892	-0.187219	0.655896	1	-24.4575	4.08899e-07	2.80296e-05	-0.374042	0.516086	1	-24.5807	8.71008e-07	4.478e-05	-24.2516	1.41825e-06	8.2429e-05	-22.723	2.18769e-06	9.93267e-05
bta-miR-2898	18.1823	8.29924e-08	1.80666e-05	16.9485	5.64914e-07	3.5908e-05	19.1462	2.61021e-08	9.4613e-06	18.6167	5.83075e-08	8.15372e-06	18.3474	9.9193e-08	1.65133e-05	16.9895	4.93991e-07	3.83776e-05
bta-miR-2904	0	1	1	0	1	1	0	1	1	0	1	1	0	1	1	1.568	0.216103	0.773283
bta-miR-2957	0.168222	0.660399	1	0.335148	0.428026	1	0	1	1	0.0880134	0.644186	1	0.0358081	0.832211	1	0.437264	0.562277	1
bta-miR-296-3p	0	1	1	0.104291	0.785214	1	0	1	1	0	1	1	0	1	1	0	1	1
bta-miR-299	0.312623	0.508893	1	0	1	1	0.38386	0.517734	1	0	1	1	0	1	1	0	1	1
bta-miR-30a-5p	0.0386818	0.460071	1	0.00363699	0.924467	1	0.0118911	0.811308	1	0.00404079	0.852453	1	0.00351395	0.862543	1	0.0248724	0.758026	1
bta-miR-30c	0.0293916	0.769981	1	0.0100037	0.908695	1	0.000684788	0.995225	1	0.0153377	0.746681	1	0.0269487	0.581648	1	0.137176	0.526382	1
bta-miR-30d	-0.00635157	0.8371	1	0.000563589	0.984197	1	-0.000357683	0.991873	1	0.00121119	0.943326	1	0.000577574	0.970969	1	0.0141954	0.802654	1
bta-miR-30e-5p	0.00532757	0.920502	1	0.0173778	0.730329	1	0.00197275	0.974565	1	0.0219271	0.489991	1	0.0142146	0.602879	1	0.0412624	0.695921	1
bta-miR-320a	0.232008	0.128553	0.893482	-0.283958	0.0972591	0.639131	0.131216	0.25768	1	-0.150471	0.097933	0.867523	-0.0936209	0.146668	1	-0.476663	0.115299	0.485061
bta-miR-324	0	1	1	0.289076	0.511071	1	0	1	1	0	1	1	0.124305	0.565981	1	0	1	1
bta-miR-328	18.2374	0.000109573	0.00238922	0	1	1	0	1	1	0	1	1	0	1	1	0	1	1
bta-miR-335	-0.00959397	0.806881	1	0.00364261	0.917657	1	0.00174699	0.968571	1	0.00673683	0.745784	1	0.0100597	0.62313	1	0.0186718	0.796718	1
bta-miR-339a	0.371449	0.454379	1	0	1	1	0	1	1	0	1	1	0	1	1	0	1	1
bta-miR-339b	16.7005	0.000299391	0.00380607	0	1	1	0	1	1	0	1	1	0	1	1	0	1	1
bta-miR-342	0	1	1	0	1	1	0	1	1	0.0841592	0.690713	1	0	1	1	0	1	1
bta-miR-3432a	19.0098	6.06823e-05	0.00154851	0	1	1	0	1	1	0	1	1	0	1	1	0	1	1
bta-miR-3432b	0	1	1	0.272053	0.530158	1	0	1	1	0	1	1	0	1	1	0	1	1
bta-miR-346	0.392375	0.437191	1	0.360842	0.441368	1	0	1	1	0	1	1	0	1	1	0	1	1
bta-miR-3578	0.188313	0.661588	1	0.12795	0.741358	1	0	1	1	0.0108928	0.956407	1	0	1	1	0.499284	0.555939	1
bta-miR-3596	0.0569823	0.509294	1	-0.040001	0.587159	1	0.0272859	0.75613	1	-0.0139682	0.701384	1	-0.120636	0.147039	1	-0.112776	0.495654	1
bta-miR-3600	1.39167	0.0593711	0.43242	0.423401	0.193127	1	0	1	1	0.0804699	0.445586	1	0.112917	0.334009	1	1.13639	0.138673	0.571024
bta-miR-3604	0.190613	0.152313	1	0.0676963	0.339733	1	0.0467598	0.532693	1	0.059824	0.220841	1	0.0601827	0.207871	1	0.211393	0.238805	0.820906
bta-miR-361	-0.00679695	0.956762	1	0.0414205	0.727678	1	0.0484381	0.755442	1	0.0238226	0.703186	1	0.0545692	0.44747	1	0.0483318	0.840424	1
bta-miR-365-5p	0	1	1	0.144197	0.712718	1	0	1	1	0	1	1	0	1	1	0	1	1
bta-miR-369-3p	16.0318	1.63486e-06	0.000168103	17.3198	2.04485e-07	1.8872e-05	18.5321	4.34617e-08	1.16879e-05	17.6618	1.67565e-07	1.67373e-05	19.0056	2.014e-08	4.69397e-06	17.2736	2.04571e-07	1.88206e-05
bta-miR-374a	4.09718	0.00646639	0.0495757	5.34781	0.00297105	0.0277722	4.40504	0.00654396	0.0347685	4.28519	0.00298785	0.0391218	6.16212	0.00109087	0.0163677	7.59247	0.000935323	0.0051903
bta-miR-374b	0	1	1	13.3226	0.00154645	0.0161385	0	1	1	8.88241	0.00420093	0.0518956	11.075	0.00230496	0.0296256	14.3509	0.00145539	0.00787621
bta-miR-375	17.5669	0.000173963	0.00286151	0	1	1	0	1	1	0	1	1	0	1	1	0	1	1
bta-miR-376a	0.422786	0.414022	1	0	1	1	0	1	1	0.0841556	0.690724	1	0	1	1	0	1	1
bta-miR-377	0	1	1	0.207483	0.613126	1	0	1	1	0.199421	0.435612	1	0.164465	0.479996	1	0	1	1
bta-miR-378	0.259744	0.245428	1	0.052856	0.665808	1	0.281964	0.269458	1	0.0336724	0.60914	1	0.0222183	0.705577	1	0.278086	0.389635	1
bta-miR-379	-0.00989976	0.909821	1	-0.0216103	0.790446	1	-0.244009	0.226732	1	-0.0037565	0.927805	1	-0.0212804	0.623275	1	-0.0493709	0.772945	1
bta-miR-381	-0.0733231	0.709211	1	-0.0489869	0.778393	1	-0.0977751	0.684524	1	-0.008559	0.922264	1	-0.021115	0.803521	1	-0.0223089	0.949185	1
bta-miR-382	17.8263	1.24952e-06	0.000141927	17.3524	2.37303e-06	7.9949e-05	16.7151	8.21814e-06	0.000363679	17.2429	3.82653e-06	0.000118385	15.6426	2.64197e-05	0.000580902	18.1542	7.35085e-07	5.13971e-05
bta-miR-411a	17.0172	9.90243e-07	0.000123639	16.8586	1.18847e-06	4.92753e-05	18.1446	2.71082e-07	3.94876e-05	17.4805	6.72332e-07	3.79109e-05	17.4445	7.73614e-07	6.28966e-05	16.354	2.30425e-06	0.000101971
bta-miR-421	0	1	1	0	1	1	0	1	1	0	1	1	0	1	1	0.713467	0.440633	1
bta-miR-423-3p	17.1599	0.000224999	0.00317485	0	1	1	0	1	1	11.3784	0.00212117	0.0296625	0	1	1	0	1	1
bta-miR-423-5p	20.7477	9.44452e-11	8.25451e-08	17.6548	3.98125e-08	7.52899e-06	21.1529	8.59957e-11	1.00214e-07	18.2221	2.11202e-08	3.51438e-06	16.7851	2.66528e-07	3.32779e-05	15.6518	1.08664e-06	7.03229e-05
bta-miR-424-3p	16.7818	0.000285352	0.00366762	0	1	1	0	1	1	0	1	1	0	1	1	0	1	1
bta-miR-424-5p	-0.00302894	0.948124	1	0.00942684	0.824753	1	0.0459399	0.487447	1	0.0173315	0.523594	1	0.0160809	0.526815	1	0.0426092	0.648016	1
bta-miR-431	0.0134048	0.768052	1	0.0132517	0.750226	1	0.00165023	0.974172	1	0.00754403	0.744543	1	0.00737044	0.734757	1	0.0279992	0.742016	1
bta-miR-432	0.0239237	0.664366	1	0.0152422	0.74822	1	0.0206582	0.73751	1	0.015991	0.572214	1	0.0121435	0.634553	1	0.0980925	0.426654	1
bta-miR-450a	0	1	1	0	1	1	0	1	1	0	1	1	0.124923	0.564477	1	0	1	1
bta-miR-450b	0	1	1	15.5217	0.000234648	0.00316729	0	1	1	17.0064	9.07355e-05	0.00166953	14.8951	0.000339692	0.00609007	16.3523	0.000136625	0.00143435
bta-miR-451	0.0489622	0.88386	1	-0.0273891	0.929078	1	-0.0371125	0.928609	1	-0.0224849	0.890578	1	-0.0457888	0.774264	1	-0.141982	0.823727	1
bta-miR-452	0	1	1	14.9219	0.00024685	0.00329384	15.7311	0.000199919	0.00172053	16.3975	9.01429e-05	0.0016674	13.8314	0.000438768	0.00763151	16.0042	0.000113749	0.0012828
bta-miR-483	0.78154	0.136857	0.938142	0.594166	0.166615	1	0.572807	0.226429	1	0.457248	0.118513	1	0.180316	0.268235	1	1.83758	0.0959141	0.41143
bta-miR-484	14.5835	0.000895203	0.00804532	15.3403	0.000652407	0.00765374	13.5996	0.00216154	0.0116616	0	1	1	0	1	1	0	1	1
bta-miR-486	-0.0106007	0.762633	1	-0.052411	0.294418	1	0.000245645	0.995027	1	-0.0178566	0.436351	1	-0.134107	0.0617801	0.598292	-0.352857	0.092704	0.401105
bta-miR-487b	9.10646	0.00637341	0.0489702	11.0894	0.00337245	0.0307033	0	1	1	6.08575	0.00910917	0.105204	9.3745	0.00364035	0.0441898	13.1044	0.00259623	0.0136282
bta-miR-493	0	1	1	0.318126	0.480878	1	0	1	1	0.164624	0.494447	1	0	1	1	0.701514	0.446088	1
bta-miR-497	0	1	1	0.266076	0.537118	1	0	1	1	0	1	1	0	1	1	0	1	1
bta-miR-500	0	1	1	0	1	1	0	1	1	0.108	0.622139	1	0	1	1	0	1	1
bta-miR-532	0	1	1	2.46298	0.018525	0.142337	2.48598	0.0244737	0.128856	2.1183	0.012324	0.139432	1.19915	0.0240484	0.266054	5.95187	0.00550347	0.0282943
bta-miR-544a	0	1	1	0	1	1	0	1	1	0	1	1	0.111999	0.597245	1	0	1	1
bta-miR-574	17.1573	0.000226126	0.00317485	0	1	1	0	1	1	11.1643	0.00225455	0.0314021	0	1	1	0	1	1
bta-miR-6122-3p	17.576	0.000172967	0.00286151	0	1	1	0	1	1	0	1	1	0	1	1	0	1	1
bta-miR-6519	0	1	1	0.144197	0.712718	1	0	1	1	0	1	1	0	1	1	0	1	1
bta-miR-652	18.3903	9.80887e-05	0.00218419	0	1	1	0	1	1	0	1	1	0	1	1	0	1	1
bta-miR-654	14.5047	0.000927565	0.0083135	0	1	1	0	1	1	7.31021	0.0064451	0.0758655	12.3141	0.00162235	0.0219575	0	1	1
bta-miR-669	0.315643	0.505852	1	0	1	1	0	1	1	0	1	1	0	1	1	0	1	1
bta-miR-671	-0.190237	0.651568	1	-0.155842	0.685441	1	-21.9009	1.17298e-05	0.000423442	-24.1116	1.38316e-06	5.76996e-05	-23.4879	2.93453e-06	0.000120696	-21.8204	5.40419e-06	0.000161479
bta-miR-744	0	1	1	14.3131	0.00103837	0.0116725	14.2297	0.00168996	0.00920266	0	1	1	0	1	1	0	1	1
bta-miR-758	0	1	1	0.19726	0.627935	1	0	1	1	0	1	1	0	1	1	0	1	1
bta-miR-760-3p	18.4627	9.30023e-05	0.00212742	0	1	1	0	1	1	0	1	1	0	1	1	0	1	1
bta-miR-767	0	1	1	0.410763	0.401508	1	0	1	1	0	1	1	0	1	1	0	1	1
bta-miR-92b	0	1	1	0	1	1	0	1	1	0.103251	0.635038	1	0	1	1	0	1	1
bta-miR-99a-5p	0	1	1	0.255927	0.549257	1	0	1	1	0	1	1	0	1	1	0	1	1
bta-miR-99b	0.0204278	0.671886	1	0.0145778	0.734116	1	0.0231174	0.681097	1	0.0201197	0.471332	1	0.0111105	0.632864	1	0.0972679	0.395738	1
cbn-miR-231	0	1	1	0	1	1	0	1	1	0	1	1	0	1	1	17.9591	0.000156537	0.00149497
cbn-miR-237	0	1	1	0	1	1	0	1	1	0	1	1	0	1	1	1.37716	0.247487	0.835954
cbn-miR-239b	0	1	1	19.2594	5.6587e-05	0.00107317	0	1	1	0	1	1	0	1	1	0	1	1
cbn-miR-242	0	1	1	0	1	1	0	1	1	0	1	1	0	1	1	0.61412	0.489263	1
cbn-miR-244	0	1	1	0.207161	0.613585	1	0	1	1	0	1	1	0	1	1	0	1	1
cbn-miR-255	0	1	1	0	1	1	0	1	1	0	1	1	0	1	1	1.33698	0.255011	0.84117
cbn-miR-35c	14.4995	0.000929799	0.0083135	0	1	1	18.4483	0.000176684	0.00160856	0	1	1	0	1	1	0	1	1
cbn-miR-35d	0	1	1	0	1	1	0	1	1	0	1	1	0	1	1	0.56331	0.517263	1
cbn-miR-48	0	1	1	0.338127	0.461699	1	0	1	1	0	1	1	0	1	1	0	1	1
cbn-miR-54	0	1	1	0	1	1	0	1	1	0	1	1	0	1	1	1.2276	0.277436	0.870882
cbn-miR-56	17.6965	0.000158908	0.00286151	0	1	1	19.2227	0.000102809	0.00141503	0	1	1	0	1	1	0	1	1
cbn-miR-58a	0	1	1	0	1	1	0	1	1	0	1	1	0	1	1	18.226	0.000127802	0.00139049
cbn-miR-64g	0	1	1	0	1	1	0	1	1	0	1	1	0	1	1	0.680568	0.4559	1
cbn-miR-7620a	0	1	1	0.163528	0.680275	1	0	1	1	0	1	1	0	1	1	0.265234	0.734385	1
cbn-miR-7625	0	1	1	0	1	1	0	1	1	0.0386896	0.847665	1	0	1	1	0	1	1
cbn-miR-7633	0	1	1	0	1	1	0	1	1	0	1	1	0	1	1	1.02703	0.327603	0.948292
cbn-miR-80	0.428579	0.409835	1	0	1	1	0	1	1	0	1	1	0	1	1	0	1	1
cbr-miR-1817	0	1	1	0.258204	0.546498	1	0	1	1	0	1	1	0	1	1	2.0003	0.164366	0.65973
cbr-miR-2223	0	1	1	0	1	1	0	1	1	0	1	1	0	1	1	0.705576	0.444223	1
cbr-miR-2226-5p	0	1	1	0.264925	0.538474	1	0	1	1	0	1	1	0	1	1	0	1	1
cbr-miR-231	0	1	1	0	1	1	0	1	1	0	1	1	0	1	1	0.717491	0.438818	1
cbr-miR-239a	0	1	1	0	1	1	0	1	1	0.0696453	0.737207	1	0	1	1	0	1	1
cbr-miR-246	0	1	1	0.247082	0.560174	1	0	1	1	0	1	1	0	1	1	0	1	1
cbr-miR-254	0	1	1	14.1736	0.00110127	0.0123005	15.7397	0.000853206	0.00505533	0	1	1	0	1	1	0	1	1
cbr-miR-56-5p	0	1	1	0	1	1	0	1	1	0	1	1	0	1	1	17.1021	0.000289554	0.00201649
cbr-miR-64b	0	1	1	0.650553	0.273295	1	0	1	1	0	1	1	0	1	1	0	1	1
cbr-miR-7580	17.053	0.000241856	0.00332885	0	1	1	0	1	1	0	1	1	0	1	1	0	1	1
cbr-miR-7583a-3p	0	1	1	0	1	1	0	1	1	0	1	1	0	1	1	17.231	0.000264844	0.0019484
cbr-miR-7583c-5p	0.436722	0.404066	1	0	1	1	0	1	1	0	1	1	0	1	1	0	1	1
cbr-miR-788	0	1	1	0	1	1	0	1	1	0	1	1	0	1	1	20.3084	2.23498e-05	0.000385853
cbr-miR-792	0	1	1	0	1	1	0	1	1	0	1	1	0	1	1	0.705576	0.444223	1
cca-miR393	0	1	1	0	1	1	18.7115	0.000148892	0.00155709	0	1	1	0	1	1	0	1	1
cca-miR6112	0	1	1	0	1	1	0	1	1	0	1	1	0	1	1	0.541432	0.530037	1
cca-miR6114-3p	0	1	1	12.2634	0.00228171	0.0221579	0	1	1	0	1	1	0	1	1	15.0995	0.000987067	0.00544288
ccr-let-7i	0.361579	0.312656	1	0.160434	0.527149	1	0.352174	0.37812	1	0.12431	0.4096	1	0.00337824	0.97491	1	0	1	1
ccr-miR-100	0.156796	0.674198	1	0.105431	0.753279	1	0	1	1	-0.0103534	0.952114	1	0.00929104	0.954629	1	0.176678	0.793054	1
ccr-miR-125c	0	1	1	0.05645	0.880481	1	0	1	1	-0.0398308	0.845063	1	0	1	1	0	1	1
ccr-miR-126-3p	0	1	1	0	1	1	0	1	1	0	1	1	18.161	0.000164703	0.00311245	0	1	1
ccr-miR-143	0.912664	0.109482	0.771671	0.359824	0.252732	1	0.0783468	0.757501	1	0.289533	0.173911	1	0.00812046	0.928103	1	0	1	1
ccr-miR-16b	-0.027097	0.665342	1	-0.030854	0.594242	1	0.00192279	0.976927	1	-0.00837449	0.76919	1	-0.0121393	0.664422	1	-0.0915061	0.486044	1
ccr-miR-16c	0.270341	0.351216	1	0.155903	0.488349	1	0.323137	0.359297	1	0.087383	0.467392	1	0.0142542	0.876829	1	0	1	1
ccr-miR-181a	17.6568	8.1585e-05	0.00199455	15.0102	0.000510371	0.00619534	0	1	1	12.2988	0.0012857	0.019291	12.5883	0.00117336	0.0173082	0	1	1
ccr-miR-192	0	1	1	0.229511	0.582828	1	0	1	1	0	1	1	0	1	1	0	1	1
ccr-miR-199-3p	-0.00726885	0.813758	1	0.00841037	0.772835	1	0.00127465	0.970781	1	0.00204974	0.903933	1	0.00472887	0.770573	1	0.0272152	0.649085	1
ccr-miR-199-5p	1.79651	0.0389624	0.288586	2.30287	0.0254411	0.191274	2.57686	0.0291401	0.152506	0.825358	0.047379	0.47872	0.885751	0.0416398	0.437155	3.34777	0.0286718	0.140387
ccr-miR-21	0	1	1	0.0518047	0.8901	1	0	1	1	-0.0329124	0.870916	1	-0.0131575	0.945121	1	0	1	1
ccr-miR-22b	0	1	1	-0.0599841	0.873426	1	0	1	1	0	1	1	0	1	1	0	1	1
ccr-miR-27d	0	1	1	0.0876845	0.81741	1	0	1	1	0	1	1	0	1	1	0	1	1
ccr-miR-30d	-0.0111214	0.724999	1	-0.00496504	0.861156	1	-0.00853242	0.80972	1	6.38077e-05	0.996976	1	0.000162395	0.991747	1	0.0173742	0.75891	1
ccr-miR-363	0	1	1	0.458093	0.368951	1	0.452806	0.465177	1	0.157615	0.507903	1	0.162157	0.484346	1	0	1	1
ccr-miR-7133	0	1	1	0	1	1	0	1	1	0	1	1	0	1	1	19.7377	3.70274e-05	0.000530524
ccr-miR-727-5p	0	1	1	0.532317	0.326112	1	0	1	1	0	1	1	0	1	1	0	1	1
ccr-miR-9-5p	0	1	1	0.181291	0.65204	1	0	1	1	0	1	1	0	1	1	0	1	1
ccr-miR-93	0	1	1	0.213991	0.60395	1	0	1	1	0	1	1	0	1	1	0	1	1
cel-lsy-6-5p	0	1	1	0	1	1	0	1	1	0	1	1	0	1	1	0.709536	0.442415	1
cel-miR-1019-5p	0	1	1	0	1	1	19.6028	7.74416e-05	0.00121406	15.2055	0.000610246	0.010111	0	1	1	0	1	1
cel-miR-1824-3p	0	1	1	0	1	1	0	1	1	0	1	1	0	1	1	17.9009	0.000163356	0.00149497
cel-miR-1829b-5p	0	1	1	0	1	1	0	1	1	0	1	1	0	1	1	0.709536	0.442415	1
cel-miR-1830-3p	0	1	1	0	1	1	0	1	1	0	1	1	0	1	1	0.957161	0.348519	0.988177
cel-miR-1832a-3p	0	1	1	0	1	1	0	1	1	0	1	1	0	1	1	1.26536	0.269353	0.859177
cel-miR-1832a-5p	0	1	1	19.3952	5.08414e-05	0.000998548	0	1	1	0	1	1	0	1	1	0	1	1
cel-miR-2209b-3p	0	1	1	0	1	1	0	1	1	0	1	1	0	1	1	18.0819	0.000142591	0.00147922
cel-miR-2209b-5p	0	1	1	0	1	1	0	1	1	0	1	1	0	1	1	0.759047	0.420732	1
cel-miR-2218a-3p	0	1	1	9.00475	0.00644583	0.0528982	15.0419	0.0011807	0.0066684	8.00408	0.00532914	0.0640229	0	1	1	0	1	1
cel-miR-2218b-3p	16.5809	0.000321178	0.00398169	0	1	1	0	1	1	0	1	1	0	1	1	0	1	1
cel-miR-2218b-5p	0	1	1	0.356364	0.44526	1	0	1	1	0	1	1	0	1	1	0	1	1
cel-miR-231-3p	0	1	1	0	1	1	0	1	1	0	1	1	0	1	1	1.76948	0.189251	0.716041
cel-miR-240-3p	0	1	1	0	1	1	0	1	1	0	1	1	0	1	1	1.35636	0.251338	0.840176
cel-miR-249-5p	0	1	1	0	1	1	0	1	1	0	1	1	0	1	1	0.651031	0.470297	1
cel-miR-266	0	1	1	0	1	1	0	1	1	0	1	1	0	1	1	20.6153	1.69068e-05	0.00032476
cel-miR-270	0	1	1	0	1	1	0	1	1	0	1	1	0	1	1	17.7514	0.000182659	0.00154664
cel-miR-2953-5p	0	1	1	0	1	1	0	1	1	0	1	1	0	1	1	18.0001	0.000151782	0.00149497
cel-miR-358-3p	0	1	1	0	1	1	0	1	1	0	1	1	0	1	1	0.697808	0.447801	1
cel-miR-42-5p	0	1	1	0	1	1	0	1	1	0	1	1	0	1	1	0.440228	0.595263	1
cel-miR-43-5p	0	1	1	0.103392	0.786927	1	0	1	1	0	1	1	0	1	1	0	1	1
cel-miR-4814-3p	0	1	1	0	1	1	18.5859	0.000162932	0.00155709	0	1	1	0	1	1	0	1	1
cel-miR-4923b	0	1	1	0	1	1	0	1	1	0	1	1	0	1	1	1.383	0.246422	0.835764
cel-miR-4925	0	1	1	0	1	1	0	1	1	0	1	1	0	1	1	0.46281	0.579795	1
cel-miR-4938	0	1	1	0	1	1	0	1	1	0	1	1	0	1	1	17.9132	0.000162017	0.00149497
cel-miR-5552-3p	0.401604	0.429941	1	0.354128	0.447223	1	0	1	1	0.0846039	0.689345	1	0.261245	0.343829	1	0	1	1
cel-miR-5553-5p	0	1	1	0	1	1	0	1	1	0	1	1	0	1	1	0.663873	0.463955	1
cel-miR-5594-3p	0	1	1	0.169583	0.67048	1	0	1	1	0	1	1	0	1	1	0	1	1
cel-miR-5594-5p	0	1	1	0	1	1	0	1	1	0	1	1	0	1	1	0.673201	0.459429	1
cel-miR-56-5p	0	1	1	0	1	1	15.3853	0.00101211	0.00582662	0	1	1	0	1	1	17.4263	0.000230377	0.00181442
cel-miR-57-3p	0	1	1	0	1	1	0.462041	0.458784	1	0	1	1	0	1	1	0	1	1
cel-miR-58b-3p	0	1	1	0	1	1	0	1	1	0	1	1	0	1	1	1.72818	0.194316	0.728111
cel-miR-788-5p	0	1	1	0	1	1	18.6128	0.000159891	0.00155709	0	1	1	0	1	1	0	1	1
cel-miR-791-5p	0	1	1	0	1	1	0	1	1	0	1	1	0	1	1	1.73833	0.193051	0.726488
cel-miR-792-3p	0	1	1	0	1	1	0	1	1	0	1	1	0	1	1	1.79257	0.186508	0.710276
cel-miR-800-3p	0	1	1	0	1	1	17.9026	0.000255746	0.00196974	0	1	1	0	1	1	0	1	1
cel-miR-8190-5p	0	1	1	0	1	1	0	1	1	0	1	1	0	1	1	1.42688	0.238649	0.820906
cel-miR-8191-3p	0	1	1	0	1	1	0	1	1	0	1	1	0	1	1	0.835079	0.39048	1
cel-miR-8196b-3p	0	1	1	0	1	1	0	1	1	0	1	1	0	1	1	1.54178	0.220032	0.782534
cel-miR-8203-3p	0	1	1	0.269898	0.532651	1	0	1	1	0	1	1	0	1	1	0	1	1
cel-miR-8204-5p	14.4146	0.000965884	0.00847994	0	1	1	0	1	1	0	1	1	0	1	1	15.2066	0.000930732	0.00517422
cel-miR-8208-5p	0	1	1	0	1	1	0	1	1	0	1	1	0	1	1	0.721239	0.437139	1
cel-miR-8209-3p	16.3801	0.000360526	0.00424562	0	1	1	0	1	1	0	1	1	0	1	1	0	1	1
cel-miR-8209-5p	0	1	1	0	1	1	15.5034	0.000956827	0.00554738	0	1	1	12.7553	0.00142393	0.0201541	0	1	1
cel-miR-8210-3p	0	1	1	0	1	1	1.27266	0.189521	0.864968	0	1	1	0	1	1	0	1	1
cel-miR-84-3p	0	1	1	0	1	1	0	1	1	0	1	1	0	1	1	16.7732	0.000361605	0.00223273
cel-miR-87-5p	0	1	1	0	1	1	0	1	1	0	1	1	0	1	1	0.449782	0.588652	1
cfa-let-7e	-0.0842687	0.451	1	0.0318395	0.698986	1	0.00581851	0.954116	1	0.0160885	0.708334	1	0.0147013	0.715447	1	0.0762298	0.663397	1
cfa-miR-107	0	1	1	0.105234	0.783418	1	0	1	1	-0.0398313	0.845061	1	0	1	1	0	1	1
cfa-miR-125a	2.51745	0.0114823	0.0872653	2.1199	0.0134386	0.106292	0.716699	0.0729205	0.370538	0.860807	0.0229033	0.245614	0.647961	0.0299236	0.321886	2.18056	0.0260239	0.12814
cfa-miR-134	0	1	1	0.292038	0.507859	1	0	1	1	0	1	1	0	1	1	1.34062	0.254314	0.840342
cfa-miR-140	16.0808	0.000425525	0.00464886	11.3859	0.00307296	0.0284962	0	1	1	0	1	1	0	1	1	0	1	1
cfa-miR-141	0.136774	0.395357	1	0.0802454	0.523302	1	0.0260131	0.854982	1	0.0714798	0.365464	1	0.0516908	0.441567	1	0.173133	0.511939	1
cfa-miR-142	0	1	1	0.365077	0.437739	1	0	1	1	0.287088	0.33071	1	0	1	1	0	1	1
cfa-miR-146a	-0.0452296	0.570962	1	-0.0848856	0.353929	1	-0.00770099	0.924454	1	-0.0043935	0.894899	1	-0.0250133	0.506542	1	-0.153859	0.391104	1
cfa-miR-146b	0	1	1	0	1	1	0	1	1	0.0434921	0.829628	1	0	1	1	0	1	1
cfa-miR-152	0	1	1	0.411549	0.400929	1	0	1	1	0.253113	0.36551	1	0	1	1	0.7194	0.437961	1
cfa-miR-1838	0.216856	0.621379	1	0.182939	0.649496	1	0	1	1	0	1	1	0	1	1	0	1	1
cfa-miR-1839	0.448537	0.395929	1	0.259896	0.544461	1	0	1	1	0.127121	0.573864	1	0.161324	0.485932	1	0	1	1
cfa-miR-191	0.185109	0.174754	1	0.147618	0.195402	1	0.121716	0.292453	1	0.0882007	0.174563	1	0.042974	0.311276	1	0.412081	0.143346	0.586245
cfa-miR-192	17.4812	3.30767e-08	8.95887e-06	18.3524	5.60781e-09	1.50807e-06	17.7588	2.70632e-08	9.4613e-06	18.1585	1.18441e-08	2.17932e-06	17.0888	8.7516e-08	1.52978e-05	17.4429	2.83451e-08	3.1966e-06
cfa-miR-193b	0.400843	0.430532	1	0	1	1	0	1	1	0	1	1	0	1	1	0	1	1
cfa-miR-200a	18.6008	8.39446e-05	0.00202393	0	1	1	0	1	1	0	1	1	0	1	1	0	1	1
cfa-miR-200b	17.9484	0.000134356	0.00273087	0	1	1	0	1	1	0	1	1	0	1	1	0	1	1
cfa-miR-203	0.210759	0.30576	1	0.0634596	0.627839	1	0.288405	0.274762	1	0.0521046	0.492124	1	0.0185418	0.758147	1	0.120822	0.653193	1
cfa-miR-215	0	1	1	0	1	1	0	1	1	0	1	1	0	1	1	0.589446	0.502576	1
cfa-miR-223	-0.0719557	0.383548	1	-0.0359015	0.55715	1	-0.0139782	0.8398	1	-0.0103962	0.726739	1	-0.0126281	0.660744	1	-0.0610531	0.615507	1
cfa-miR-224	0.190673	0.557135	1	0.222361	0.484384	1	0	1	1	0.155451	0.401318	1	0.119751	0.463584	1	0.329291	0.582177	1
cfa-miR-23a	0	1	1	0.358073	0.443768	1	0	1	1	0.113877	0.606688	1	0	1	1	0	1	1
cfa-miR-24	0.477102	0.220532	1	0.399048	0.240454	1	0	1	1	0.287901	0.18311	1	0.309789	0.162911	1	0.82434	0.23027	0.805025
cfa-miR-28	0.967565	0.125416	0.875159	0.857634	0.131799	0.850126	0	1	1	0.419155	0.149012	1	0	1	1	1.98213	0.10158	0.433513
cfa-miR-29a	0.100088	0.241688	1	-0.012501	0.779194	1	0.0432727	0.516021	1	0.000919015	0.96914	1	0.00855617	0.71543	1	0.0160478	0.857637	1
cfa-miR-302a	0	1	1	0	1	1	0	1	1	0	1	1	0	1	1	1.77677	0.188379	0.715062
cfa-miR-302b	0	1	1	0	1	1	0	1	1	0	1	1	0	1	1	1.5568	0.217768	0.776854
cfa-miR-30a	0.0140963	0.765629	1	0.00832607	0.844417	1	-0.0222455	0.697463	1	0.00633635	0.789683	1	0.000826055	0.969552	1	0.027499	0.757069	1
cfa-miR-30c	15.8694	6.21233e-06	0.000333046	17.6031	5.22054e-07	3.44358e-05	16.8305	2.45308e-06	0.000190577	17.2888	1.16573e-06	5.15873e-05	18.168	3.61193e-07	4.2091e-05	18.2492	1.80901e-07	1.70927e-05
cfa-miR-31	0	1	1	0	1	1	0	1	1	0.100592	0.642421	1	0	1	1	0	1	1
cfa-miR-323	0	1	1	9.05438	0.00632786	0.0520522	12.1504	0.00361831	0.0193124	8.4412	0.00472564	0.0575638	5.3212	0.011206	0.129295	14.4786	0.0013635	0.00740184
cfa-miR-329b	0	1	1	0	1	1	0	1	1	0.159697	0.503845	1	0.124911	0.564506	1	0.414709	0.613406	1
cfa-miR-339	0.900129	0.212751	1	0	1	1	0	1	1	0	1	1	0	1	1	0	1	1
cfa-miR-340	-20.7517	1.9251e-09	9.61449e-07	0.0202906	0.909678	1	-0.0326433	0.891724	1	0.046702	0.646278	1	0.0229729	0.79857	1	0.0518454	0.889274	1
cfa-miR-342	-0.0563189	0.548607	1	-0.064429	0.47245	1	-0.00823627	0.929522	1	-0.00273035	0.941917	1	-0.0170603	0.656725	1	-0.0105394	0.943465	1
cfa-miR-363	15.0512	0.000271282	0.00358516	16.2592	0.000114892	0.0017165	14.3694	0.000644348	0.00397993	15.8242	0.000170253	0.00306806	13.8547	0.000501802	0.00859302	14.421	0.000518836	0.00304439
cfa-miR-374a	17.7144	1.88732e-08	7.33119e-06	18.3319	5.00438e-09	1.45794e-06	17.0392	8.79305e-08	1.80826e-05	18.4571	5.8298e-09	1.19888e-06	17.4129	4.32747e-08	8.89931e-06	17.9408	9.72744e-09	1.41696e-06
cfa-miR-375	20.0388	2.51775e-05	0.000836081	0	1	1	18.4987	0.000170824	0.00156335	0	1	1	12.2686	0.0016447	0.0221006	0	1	1
cfa-miR-425	0.0116802	0.758673	1	0.0162509	0.655015	1	0.0291364	0.55305	1	0.0112379	0.598228	1	0.00878647	0.650749	1	0.0419657	0.582238	1
cfa-miR-452	0	1	1	0.157579	0.690068	1	0	1	1	0	1	1	0	1	1	0	1	1
cfa-miR-455	18.6377	7.00903e-15	1.22518e-11	19.6468	1.03719e-16	1.81301e-13	16.5364	6.59395e-12	2.30525e-08	18.3903	1.16372e-14	2.03418e-11	18.7862	3.43216e-15	1.19988e-11	19.2625	3.69467e-16	6.45828e-13
cfa-miR-486	0	1	1	5.04543	0.0219481	0.167169	15.3172	0.0010408	0.00596495	9.93697	0.0031618	0.0412449	0	1	1	0	1	1
cfa-miR-486-3p	0.044305	0.789254	1	0.0292578	0.843408	1	0.0857394	0.681084	1	0.0235358	0.764791	1	0.00336837	0.962379	1	-2.15765	0.0647439	0.300192
cfa-miR-497	0	1	1	0.218648	0.5975	1	0	1	1	0	1	1	0	1	1	0	1	1
cfa-miR-542	0.00534972	0.903683	1	0.0302471	0.522787	1	0.0251074	0.650962	1	0.011027	0.646458	1	0.0184615	0.469871	1	0.129839	0.308525	0.920041
cfa-miR-551a	0	1	1	0.614215	0.287869	1	0.438034	0.475706	1	0	1	1	0	1	1	0	1	1
cfa-miR-574	18.7563	7.21092e-05	0.00180067	13.4211	0.00148939	0.0156364	15.784	0.000830975	0.00494063	8.73719	0.00437047	0.0536112	10.8971	0.00242129	0.0310067	0	1	1
cfa-miR-590	0	1	1	13.486	0.00145174	0.015287	13.7851	0.00200186	0.0108168	10.6714	0.00258368	0.0350099	11.9933	0.00178014	0.0234845	0	1	1
cfa-miR-660	0	1	1	16.8169	5.79729e-05	0.00108964	15.7427	0.000214591	0.00179907	16.1701	0.000114173	0.0020789	17.6217	3.92684e-05	0.000812322	15.8822	0.000137364	0.0014378
cfa-miR-769	0	1	1	0.1692	0.671094	1	0	1	1	0	1	1	0	1	1	0	1	1
cfa-miR-802	0	1	1	0	1	1	0	1	1	0	1	1	0	1	1	17.5167	0.000216571	0.00174455
cfa-miR-8789	0	1	1	0	1	1	0	1	1	0	1	1	0	1	1	17.8791	0.00016603	0.00149497
cfa-miR-8798	-0.999496	0.188046	1	-0.111903	0.764423	1	-2.026	0.112865	0.55889	-1.82444	0.0503138	0.498292	-1.57293	0.0579145	0.575197	-3.69203	0.0728694	0.331708
cfa-miR-8810	0	1	1	0.219414	0.596447	1	0	1	1	0	1	1	0	1	1	0	1	1
cfa-miR-8816	0	1	1	0	1	1	0	1	1	0	1	1	0	1	1	4.18613	0.0598292	0.278884
cfa-miR-8819	0	1	1	0	1	1	19.203	0.000104704	0.00142429	0	1	1	0	1	1	0	1	1
cfa-miR-8827	0	1	1	0	1	1	0	1	1	0	1	1	0	1	1	0.680568	0.4559	1
cfa-miR-8828	0	1	1	0	1	1	0.56819	0.394492	1	0	1	1	0	1	1	0	1	1
cfa-miR-8830	16.7849	0.000284814	0.00366762	0	1	1	0	1	1	0	1	1	0	1	1	0	1	1
cfa-miR-8831	0	1	1	0	1	1	0	1	1	0	1	1	0	1	1	1.96416	0.167919	0.665991
cfa-miR-8838	0	1	1	0	1	1	0	1	1	0	1	1	0.113366	0.593645	1	0	1	1
cfa-miR-8842	0	1	1	0	1	1	0	1	1	0	1	1	0	1	1	0.237926	0.759189	1
cfa-miR-8843	0.274347	0.549975	1	0	1	1	0	1	1	0	1	1	0	1	1	0	1	1
cfa-miR-8848	0	1	1	0.165885	0.676441	1	0	1	1	0	1	1	0	1	1	0	1	1
cfa-miR-8854	0	1	1	0.193297	0.633804	1	0	1	1	0	1	1	0	1	1	0	1	1
cfa-miR-8859a	-0.978724	0.192173	1	-0.464598	0.358393	1	-1.98484	0.115641	0.568608	-1.78201	0.0517541	0.503989	-1.53608	0.0595303	0.582964	-3.62774	0.0748208	0.338388
cfa-miR-8860	0	1	1	0.630113	0.281332	1	0	1	1	0	1	1	0	1	1	0	1	1
cfa-miR-8868	0	1	1	17.3166	0.000221121	0.00299628	0	1	1	0	1	1	0	1	1	16.7542	0.000365033	0.00223887
cfa-miR-8870	14.43	0.00095898	0.00846615	17.13	0.000247906	0.00329535	14.6571	0.00139889	0.00782482	0	1	1	0	1	1	0	1	1
cfa-miR-8875	-2.12994	0.0789772	0.566949	-7.40796	0.0103109	0.0826762	-4.15863	0.0431506	0.222499	-4.19075	0.0166606	0.182017	-3.671	0.0196844	0.220566	-6.60799	0.0257752	0.127094
cfa-miR-8878	0	1	1	0	1	1	0.929694	0.258607	1	0	1	1	0	1	1	0	1	1
cfa-miR-8884	0	1	1	0	1	1	0	1	1	0	1	1	0	1	1	19.6238	4.08334e-05	0.000565808
cfa-miR-889	0	1	1	0.153877	0.69625	1	0	1	1	0	1	1	0	1	1	0	1	1
cfa-miR-8898	0	1	1	0	1	1	0	1	1	0	1	1	0	1	1	0.247476	0.750425	1
cfa-miR-8900	0	1	1	0.273122	0.528926	1	0	1	1	0	1	1	0	1	1	0	1	1
cfa-miR-8903	-0.312904	0.50097	1	-3.81998	0.0340185	0.248039	-1.99562	0.114904	0.566578	-1.7931	0.051371	0.503061	-1.54571	0.0591007	0.582017	-3.6446	0.0743022	0.336914
cfa-miR-8904b	-0.44692	0.389749	1	-26.3729	4.73264e-08	7.52899e-06	-0.820503	0.283984	1	-25.2389	4.48575e-07	3.08206e-05	-24.1964	1.49331e-06	8.2429e-05	-22.1846	3.7609e-06	0.000135548
cfa-miR-8907	0	1	1	0.191472	0.636532	1	0	1	1	0	1	1	0	1	1	0	1	1
cfa-miR-8908a-3p	0	1	1	0	1	1	0.563698	0.396905	1	0	1	1	0	1	1	0	1	1
cfa-miR-8908a-5p	0	1	1	14.4975	0.000959168	0.0108872	16.5102	0.000573223	0.00360429	0	1	1	0	1	1	0	1	1
cfa-miR-93	-0.0224629	0.530603	1	-0.00520515	0.855798	1	-0.012556	0.732103	1	-0.00835419	0.645753	1	-0.00771891	0.64863	1	-0.0058321	0.915798	1
cgr-miR-101b-5p	0	1	1	0	1	1	0	1	1	0	1	1	0	1	1	1.12068	0.302532	0.913343
cgr-miR-106b-3p	13.3962	0.00148075	0.0121518	0	1	1	16.2935	0.000641748	0.00397088	7.65307	0.00586673	0.0695257	0	1	1	0	1	1
cgr-miR-125a-5p	0.0146624	0.6719	1	-0.0018378	0.951392	1	-0.00342642	0.927295	1	-0.00085518	0.961568	1	-0.000114166	0.994496	1	0.0112267	0.851615	1
cgr-miR-1260	0	1	1	11.7227	0.00274665	0.0260225	16.4717	0.000585397	0.00367423	0	1	1	0	1	1	0	1	1
cgr-miR-139-3p	0	1	1	0.154877	0.694572	1	0	1	1	0	1	1	0	1	1	0	1	1
cgr-miR-140-3p	15.6182	0.000543682	0.00560683	0	1	1	0	1	1	0	1	1	12.6209	0.00148256	0.0206496	0	1	1
cgr-miR-141	0.008003	0.858983	1	0.0171247	0.690365	1	0.00479212	0.925988	1	-0.00263893	0.90653	1	0.00683896	0.753263	1	0.0165434	0.84236	1
cgr-miR-142-5p	18.7405	9.5325e-08	1.80666e-05	17.364	7.79783e-07	4.13809e-05	18.7687	1.5151e-07	2.40763e-05	18.7329	1.48816e-07	1.67373e-05	17.189	1.53159e-06	8.2429e-05	0	1	1
cgr-miR-146b-5p	0	1	1	0.394121	0.414113	1	0	1	1	0	1	1	0	1	1	0	1	1
cgr-miR-151-3p	0.266712	0.55876	1	0	1	1	0	1	1	0	1	1	0	1	1	0	1	1
cgr-miR-181a-3p	0	1	1	0.223471	0.590921	1	0	1	1	0	1	1	0.0955246	0.643227	1	0	1	1
cgr-miR-1839-5p	0	1	1	0	1	1	0	1	1	0	1	1	0.257553	0.347733	1	0	1	1
cgr-miR-186-5p	0.665769	0.202346	1	0.446561	0.273032	1	0	1	1	0.161697	0.37576	1	0.191789	0.315899	1	1.79354	0.127453	0.532986
cgr-miR-1903	0	1	1	0	1	1	0	1	1	0	1	1	0	1	1	16.8306	0.000347908	0.00220741
cgr-miR-190b	0	1	1	0	1	1	0.352294	0.544849	1	0	1	1	0	1	1	0	1	1
cgr-miR-192	0	1	1	0.420187	0.394651	1	0	1	1	0	1	1	0	1	1	0	1	1
cgr-miR-196b	0	1	1	9.95033	0.0048375	0.0411921	0	1	1	14.018	0.000937841	0.0149712	11.2672	0.00218644	0.0283104	0	1	1
cgr-miR-200b	0	1	1	0.252728	0.553168	1	0	1	1	0.0122994	0.950789	1	0	1	1	0	1	1
cgr-miR-221-3p	-0.0107211	0.78363	1	0.00829701	0.814133	1	0.0107257	0.810046	1	0.00911584	0.666086	1	0.00437292	0.816077	1	0.0306287	0.680644	1
cgr-miR-222-3p	0	1	1	10.7297	0.00378783	0.03344	12.5925	0.0031233	0.0166958	11.5555	0.00201405	0.0283916	9.40925	0.00360962	0.0439694	14.6706	0.00123697	0.00674641
cgr-miR-26b-3p	0	1	1	0.221506	0.593589	1	0	1	1	0	1	1	0	1	1	0	1	1
cgr-miR-29a-3p	0.303703	0.518042	1	0	1	1	0	1	1	0	1	1	0	1	1	0	1	1
cgr-miR-300	16.5298	0.000330852	0.00404426	0	1	1	0	1	1	0	1	1	0	1	1	0	1	1
cgr-miR-30d	0	1	1	0.340365	0.459629	1	0	1	1	0.236713	0.384712	1	0	1	1	0	1	1
cgr-miR-31-5p	16.9111	4.14239e-07	6.29644e-05	15.8524	1.95159e-06	6.82276e-05	16.8241	6.80387e-07	8.49511e-05	18.8673	2.21157e-08	3.51438e-06	18.2712	6.61874e-08	1.28551e-05	17.8945	7.09736e-08	7.5189e-06
cgr-miR-32-5p	12.3219	0.00222288	0.0176618	0	1	1	15.532	0.000937159	0.00545142	10.8093	0.00248652	0.0338244	0	1	1	13.423	0.00225802	0.0119425
cgr-miR-322-5p	0	1	1	0.0470735	0.899954	1	0	1	1	0	1	1	0	1	1	0	1	1
cgr-miR-326	17.0372	0.000244186	0.00333467	0	1	1	0	1	1	0	1	1	0	1	1	0	1	1
cgr-miR-339	19.6779	1.4384e-05	0.00055874	12.9903	0.00136467	0.0146346	19.2662	4.29994e-05	0.000873989	0	1	1	12.9645	0.00105531	0.0161631	15.0901	0.000643358	0.00366914
cgr-miR-342-3p	0	1	1	0.804754	0.0971992	0.639131	2.85225	0.026988	0.141454	0.916162	0.0450222	0.460227	0.848991	0.0465593	0.483	1.5641	0.0919022	0.399971
cgr-miR-369-5p	0	1	1	0.327242	0.471982	1	0	1	1	0	1	1	0	1	1	0.887956	0.371384	1
cgr-miR-374-3p	0	1	1	0.0952592	0.802588	1	0	1	1	0.0580435	0.776906	1	0.104855	0.616585	1	0	1	1
cgr-miR-409-3p	13.8295	0.000792616	0.0073893	13.0376	0.00116339	0.0128513	0	1	1	13.4484	0.000767373	0.0124778	12.3043	0.00117005	0.0173082	16.4342	0.000188928	0.00158013
cgr-miR-423-3p	0.304229	0.256742	1	0.00682308	0.961245	1	0.377308	0.252349	1	-0.00775263	0.915663	1	0.00789803	0.909007	1	0.0391862	0.894338	1
cgr-miR-501-5p	0	1	1	0.169877	0.670008	1	0	1	1	0	1	1	0	1	1	0	1	1
cgr-miR-542-3p	16.0856	1.06121e-06	0.000127931	17.7702	6.26858e-08	9.13123e-06	16.8962	4.20343e-07	5.87808e-05	17.407	1.63658e-07	1.67373e-05	17.957	7.24859e-08	1.33374e-05	18.3625	2.06379e-08	2.57679e-06
cgr-miR-582	0	1	1	0.670239	0.265921	1	0	1	1	0	1	1	0	1	1	0	1	1
cgr-miR-632	0	1	1	19.2594	5.6587e-05	0.00107317	0	1	1	0	1	1	0	1	1	0	1	1
cgr-miR-653	0	1	1	0	1	1	0	1	1	0	1	1	0	1	1	0.366841	0.64939	1
cgr-miR-664-3p	0.350435	0.472751	1	0	1	1	0	1	1	0	1	1	0	1	1	0	1	1
cgr-miR-671-5p	-0.0218258	0.948506	1	-0.334774	0.415996	1	-0.0952942	0.824286	1	-24.8506	9.86742e-08	1.18953e-05	-0.204045	0.365738	1	-0.694597	0.402189	1
cgr-miR-744-5p	0	1	1	0.219343	0.596546	1	0	1	1	0	1	1	0	1	1	0	1	1
cgr-miR-92b-5p	-2.25752	0.0733335	0.528606	-0.985748	0.17842	1	-4.38376	0.0397754	0.205702	-4.45457	0.015185	0.166939	-3.91055	0.0179782	0.202096	-6.87656	0.0236149	0.116607
chi-let-7a-3p	17.268	0.000211321	0.00305457	0	1	1	0	1	1	0	1	1	0	1	1	0	1	1
chi-miR-126-3p	0.0129036	0.861984	1	0.0150697	0.822037	1	0.0274436	0.758715	1	0.0299283	0.48587	1	0.0306311	0.460236	1	0.10792	0.51342	1
chi-miR-126-5p	0.390898	0.43837	1	0	1	1	0	1	1	0	1	1	0	1	1	0	1	1
chi-miR-1307-3p	18.5308	8.84351e-05	0.00206711	0	1	1	0	1	1	0	1	1	0	1	1	0	1	1
chi-miR-1343	17.3906	0.000195234	0.00292935	0	1	1	0	1	1	0	1	1	0	1	1	0	1	1
chi-miR-148a-5p	15.8067	0.000492883	0.00519012	0	1	1	15.6342	0.000898491	0.00528809	0	1	1	0	1	1	0	1	1
chi-miR-15a-5p	0	1	1	0.148383	0.705543	1	0	1	1	0	1	1	0	1	1	0	1	1
chi-miR-16b-5p	0.244297	0.371688	1	0.342923	0.261153	1	0.49383	0.243524	1	0.115862	0.375816	1	0.0102112	0.908681	1	0.147832	0.70725	1
chi-miR-181b-5p	0	1	1	0	1	1	0	1	1	0.151232	0.520683	1	0	1	1	0	1	1
chi-miR-21-5p	0.0224178	0.767401	1	0.0194918	0.772164	1	0.0305675	0.734963	1	0.00794651	0.820919	1	0.0206986	0.575771	1	0.0152854	0.910694	1
chi-miR-2284e	0	1	1	0	1	1	18.7405	0.000146282	0.00155709	0	1	1	0	1	1	0	1	1
chi-miR-29c-3p	0.362717	0.461873	1	0	1	1	0	1	1	0	1	1	0	1	1	0	1	1
chi-miR-30a-3p	13.8055	0.00125404	0.0105135	0	1	1	0	1	1	8.70427	0.0044117	0.0539276	0	1	1	0	1	1
chi-miR-30f-5p	0	1	1	0.0660868	0.860718	1	0	1	1	0	1	1	0	1	1	0	1	1
chi-miR-329a-5p	0	1	1	0	1	1	0	1	1	0	1	1	0	1	1	1.37878	0.247191	0.835764
chi-miR-335-3p	0.0714499	0.494877	1	0.0656905	0.489614	1	0.0145309	0.886478	1	0.0193513	0.659195	1	0.0388549	0.435018	1	0.191717	0.388248	1
chi-miR-335-5p	0	1	1	-0.0829081	0.827362	1	0	1	1	0	1	1	0	1	1	0	1	1
chi-miR-342-3p	0	1	1	0.245267	0.562454	1	0	1	1	0	1	1	0	1	1	0	1	1
chi-miR-374a-3p	0	1	1	0.545086	0.319592	1	0	1	1	0	1	1	0	1	1	0	1	1
chi-miR-376a	0	1	1	0	1	1	0	1	1	0	1	1	0.104865	0.616559	1	0	1	1
chi-miR-376c-3p	-0.00507295	0.968646	1	0.00427444	0.970655	1	-0.0132706	0.931449	1	0.00784973	0.897245	1	0.0144917	0.804253	1	0.126486	0.636465	1
chi-miR-425-3p	0	1	1	0	1	1	0	1	1	0	1	1	0.121209	0.57361	1	0	1	1
chi-miR-483	0.445784	0.3978	1	0.190224	0.638407	1	0	1	1	0.183392	0.461169	1	0.168541	0.472471	1	0.608962	0.492002	1
chi-miR-493-5p	17.556	2.85386e-08	8.95887e-06	16.9809	6.94325e-08	9.70943e-06	17.3738	5.40806e-08	1.33599e-05	18.1694	1.14525e-08	2.17932e-06	18.5593	6.11999e-09	1.78296e-06	18.2926	5.70329e-09	9.49461e-07
chi-miR-494	0	1	1	0.441922	0.379561	1	0.465473	0.456444	1	0	1	1	0.302471	0.305064	1	0	1	1
chi-miR-542-3p	0	1	1	0.0483385	0.897314	1	0	1	1	0	1	1	0	1	1	0	1	1
chi-miR-542-5p	0	1	1	0.291292	0.508665	1	0	1	1	0.115876	0.60156	1	0	1	1	0	1	1
chi-miR-660	0	1	1	0	1	1	18.7839	0.000141295	0.00155709	0	1	1	0	1	1	0	1	1
chi-miR-874-5p	0	1	1	0	1	1	1.16402	0.207666	0.935566	0	1	1	0	1	1	0	1	1
cin-miR-125-5p	0.209024	0.632086	1	-0.00141746	0.996962	1	0	1	1	-0.0362237	0.858465	1	0	1	1	0	1	1
cin-miR-126-3p	0	1	1	-0.00309022	0.993377	1	0	1	1	0	1	1	0	1	1	0	1	1
cin-miR-141-3p	0.077546	0.573159	1	0.0597463	0.619264	1	0.0739669	0.642696	1	0.00869647	0.877999	1	0.0438238	0.498972	1	0.291479	0.36298	1
cin-miR-1502d-3p	0	1	1	19.1513	6.15243e-05	0.00113205	0	1	1	0	1	1	0	1	1	0	1	1
cin-miR-4000b-1-3p	0	1	1	0	1	1	0	1	1	0	1	1	0	1	1	0.685299	0.453656	1
cin-miR-4000d-5p	0	1	1	0	1	1	18.6682	0.000153426	0.00155709	0	1	1	0	1	1	0	1	1
cin-miR-4000f-3p	0	1	1	0	1	1	0	1	1	0	1	1	0	1	1	17.1724	0.000275875	0.0019484
cin-miR-4001e-5p	0	1	1	0	1	1	0	1	1	0	1	1	0	1	1	0.323669	0.684073	1
cin-miR-4001h-5p	0	1	1	0	1	1	0	1	1	0	1	1	0	1	1	0.228631	0.767812	1
cin-miR-4003a-3p	0	1	1	0	1	1	0.456518	0.462591	1	0	1	1	0	1	1	0.669477	0.461227	1
cin-miR-4011a-5p	0	1	1	0.244048	0.563992	1	0	1	1	0	1	1	0	1	1	0	1	1
cin-miR-4011b-3p	0	1	1	0	1	1	0	1	1	0	1	1	0	1	1	0.265254	0.734368	1
cin-miR-4013a-5p	0	1	1	0	1	1	0	1	1	0	1	1	0	1	1	16.7157	0.000375605	0.00225621
cin-miR-4015-5p	0	1	1	0	1	1	0	1	1	0	1	1	0	1	1	17.7348	0.000184897	0.00155759
cin-miR-4044-5p	0	1	1	0	1	1	0	1	1	0	1	1	0	1	1	1.91376	0.173072	0.680607
cin-miR-4047-5p	17.297	0.000207404	0.00302119	0	1	1	0	1	1	0	1	1	0	1	1	0	1	1
cin-miR-4048-3p	17.5841	0.000172007	0.00286151	0	1	1	0	1	1	0	1	1	0	1	1	0	1	1
cin-miR-4055-5p	0	1	1	0	1	1	17.4252	0.000344545	0.00237112	0	1	1	0	1	1	0	1	1
cin-miR-4058-5p	0	1	1	0	1	1	18.8628	0.000133872	0.00155709	0	1	1	0	1	1	0	1	1
cin-miR-4061-3p	0	1	1	0.152622	0.69836	1	0	1	1	0	1	1	0	1	1	0	1	1
cin-miR-4061-5p	0	1	1	0	1	1	19.9204	6.10045e-05	0.000997616	0	1	1	0	1	1	0	1	1
cin-miR-4065-5p	0	1	1	0	1	1	16.3358	0.000629055	0.00389925	13.4284	0.0011414	0.0176212	0	1	1	0	1	1
cin-miR-4087-3p	0	1	1	0	1	1	0	1	1	0	1	1	0	1	1	17.9891	0.000153047	0.00149497
cin-miR-4100-5p	0	1	1	0	1	1	0	1	1	0	1	1	0	1	1	1.65917	0.203262	0.745648
cin-miR-4104-5p	-0.179321	0.646853	1	0.133839	0.70435	1	-0.0511626	0.909357	1	-0.106222	0.59451	1	-0.135143	0.506432	1	-22.2065	1.59482e-06	8.5589e-05
cin-miR-4105-5p	0	1	1	0	1	1	0	1	1	0	1	1	0	1	1	0.668464	0.461719	1
cin-miR-4111-3p	0	1	1	0	1	1	0	1	1	0	1	1	0	1	1	1.07267	0.314991	0.927064
cin-miR-4131-3p	0	1	1	0	1	1	0	1	1	0	1	1	0.181794	0.449326	1	0	1	1
cin-miR-4136-3p	0	1	1	0	1	1	0	1	1	0	1	1	0	1	1	22.0103	4.469e-06	0.000146836
cin-miR-4151-5p	0	1	1	0	1	1	0	1	1	0	1	1	0	1	1	17.2245	0.00026632	0.0019484
cin-miR-4155-3p	0	1	1	0.306751	0.492359	1	0	1	1	0	1	1	0	1	1	0	1	1
cin-miR-4158-5p	0	1	1	0	1	1	19.5506	8.08938e-05	0.00123455	0	1	1	0	1	1	0	1	1
cin-miR-4159-3p	0	1	1	0	1	1	0	1	1	0	1	1	0	1	1	0.61412	0.489263	1
cin-miR-4164-3p	0	1	1	0.230312	0.581766	1	0	1	1	0	1	1	0	1	1	0	1	1
cin-miR-4168-3p	0	1	1	0	1	1	0	1	1	0	1	1	0	1	1	0.995403	0.336819	0.961239
cin-miR-4173-3p	0	1	1	0	1	1	0	1	1	0	1	1	0	1	1	1.20664	0.282089	0.878723
cin-miR-4174-3p	0	1	1	0	1	1	0	1	1	0	1	1	0	1	1	0.541184	0.530185	1
cin-miR-4181-5p	0	1	1	0	1	1	0	1	1	0	1	1	0	1	1	4.52798	0.052603	0.247323
cin-miR-4182-3p	0	1	1	0	1	1	0	1	1	0	1	1	0	1	1	0.573954	0.511208	1
cin-miR-4182-5p	0	1	1	0	1	1	0	1	1	0	1	1	0	1	1	0.577062	0.509459	1
cin-miR-4217-3p	0	1	1	0.599197	0.294288	1	0.568152	0.394512	1	0	1	1	0	1	1	0	1	1
cin-miR-5602-5p	15.4821	0.000582574	0.00592058	10.8551	0.00364175	0.0323136	17.441	0.000335783	0.00233917	14.1468	0.000897148	0.0143873	12.3536	0.00160338	0.0218962	0	1	1
cin-miR-5603-3p	0	1	1	0	1	1	0	1	1	0	1	1	0	1	1	22.8562	1.90466e-06	9.24819e-05
cin-miR-5608-5p	0	1	1	0	1	1	0	1	1	0	1	1	0	1	1	1.41606	0.24053	0.824172
cin-miR-5611-3p	0	1	1	0	1	1	0	1	1	0.154011	0.515056	1	0	1	1	0.767327	0.417265	1
cin-miR-92a-3p	0	1	1	0.182167	0.650686	1	0	1	1	0.0727197	0.72706	1	0	1	1	0	1	1
cin-miR-92d-3p	0.396023	0.434302	1	0.0694356	0.853916	1	0.128736	0.803288	1	-0.0194916	0.92262	1	0	1	1	0	1	1
cpa-miR8140	0	1	1	0	1	1	0	1	1	0	1	1	0	1	1	0.29718	0.706404	1
cpa-miR8141	0	1	1	0	1	1	0	1	1	0	1	1	0	1	1	0.68942	0.451715	1
cqu-miR-279-5p	0	1	1	0	1	1	0	1	1	0	1	1	0	1	1	0.153048	0.841007	1
cqu-miR-2952	0	1	1	0	1	1	18.6211	0.000158525	0.00155709	0	1	1	0	1	1	0	1	1
cqu-miR-31-3p	0.365504	0.45946	1	0	1	1	0	1	1	0	1	1	0	1	1	0	1	1
cqu-miR-988-5p	0	1	1	0.354062	0.447283	1	0	1	1	0	1	1	0	1	1	0	1	1
cre-miR1147.2	0	1	1	0	1	1	17.5036	0.000329886	0.00232517	0	1	1	0	1	1	0	1	1
cre-miR1150.3	0	1	1	17.8407	0.000158029	0.00226422	0	1	1	0	1	1	0	1	1	0	1	1
cre-miR1157-3p	17.5736	0.000173244	0.00286151	0	1	1	0	1	1	0	1	1	0	1	1	0	1	1
cre-miR1165-5p	0	1	1	18.7897	8.09664e-05	0.00138077	0	1	1	0	1	1	0	1	1	0	1	1
cre-miR1166.1	-0.872193	0.215992	1	-3.40489	0.0403377	0.286046	-1.77309	0.131829	0.63307	-1.5664	0.0602799	0.568028	-1.34914	0.0690706	0.647375	-3.29126	0.0862952	0.380439
cre-miR906-3p	0	1	1	0	1	1	0	1	1	0	1	1	0	1	1	0.609292	0.491827	1
cre-miR911	0	1	1	0.538683	0.322833	1	0	1	1	0	1	1	0	1	1	0	1	1
cre-miR913-5p	17.3004	0.000206965	0.00302119	0	1	1	0	1	1	0	1	1	0	1	1	0	1	1
cre-miR914	0	1	1	0	1	1	0	1	1	0	1	1	0.171662	0.466842	1	0	1	1
cre-miR9897-5p	17.9536	0.000133845	0.00273087	0	1	1	0	1	1	0	1	1	0	1	1	0	1	1
crm-miR-2225	14.0619	0.001126	0.00957785	0	1	1	18.3423	0.000189874	0.00168477	0	1	1	0	1	1	0	1	1
crm-miR-240	0	1	1	0.254187	0.551379	1	0	1	1	0	1	1	0	1	1	0	1	1
crm-miR-242	0	1	1	0	1	1	0	1	1	0	1	1	0	1	1	18.7848	8.22532e-05	0.00100897
crm-miR-359	0	1	1	0	1	1	0	1	1	0	1	1	0	1	1	1.09527	0.309027	0.920041
crm-miR-35h	0	1	1	0	1	1	19.9548	5.93357e-05	0.000988737	0	1	1	0	1	1	0	1	1
crm-miR-40	0	1	1	0	1	1	17.6952	0.000291606	0.00215265	0	1	1	0	1	1	0	1	1
crm-miR-55-5p	0	1	1	0	1	1	0	1	1	0	1	1	0	1	1	17.1861	0.000273522	0.0019484
crm-miR-58a	0	1	1	0	1	1	0	1	1	0	1	1	0	1	1	1.49716	0.22698	0.800157
crm-miR-64b-3p	0	1	1	0.132708	0.732844	1	0	1	1	0	1	1	0	1	1	0	1	1
crm-miR-64e	0	1	1	0	1	1	0	1	1	0	1	1	0	1	1	1.08162	0.312607	0.923037
crm-miR-7600	0	1	1	0	1	1	0	1	1	0	1	1	0	1	1	0.643964	0.473843	1
crm-miR-785	0	1	1	0	1	1	0	1	1	0	1	1	0	1	1	19.7171	3.76692e-05	0.000535331
csi-miR3949	0	1	1	0	1	1	0	1	1	0	1	1	0	1	1	16.7157	0.000375605	0.00225621
csi-miR3953	-0.307358	0.505831	1	-26.1753	5.95437e-08	9.05065e-06	-24.4348	1.08354e-06	0.000126269	-25.9486	2.15681e-07	1.93339e-05	-25.3847	4.6042e-07	5.03009e-05	-23.945	6.06234e-07	4.50935e-05
csi-miR472	0	1	1	18.6818	8.76902e-05	0.00144289	0	1	1	0	1	1	0	1	1	0	1	1
csi-miR482a-5p	-21.0762	9.90236e-06	0.000443696	-22.3396	3.67975e-06	0.000111864	-21.6702	1.44299e-05	0.000489777	-22.5316	6.09344e-06	0.000163867	-22.4205	7.74257e-06	0.000234091	-21.3717	8.38115e-06	0.000213872
cte-miR-100	0	1	1	0.136667	0.725839	1	0	1	1	0	1	1	0	1	1	0	1	1
cte-miR-1175-5p	0	1	1	0	1	1	0	1	1	0	1	1	0	1	1	1.26633	0.26915	0.859177
cte-miR-1992	0	1	1	0	1	1	0	1	1	0	1	1	0	1	1	18.8642	7.71594e-05	0.000968845
cte-miR-2685-3p	0	1	1	0.264417	0.539075	1	0	1	1	0	1	1	0	1	1	0	1	1
cte-miR-2685-5p	0	1	1	0	1	1	18.6211	0.000158525	0.00155709	0	1	1	0	1	1	0	1	1
cte-miR-2693	18.46	9.3189e-05	0.00212742	0	1	1	0	1	1	0	1	1	0	1	1	0	1	1
cte-miR-2699-3p	-20.9613	1.10355e-05	0.000464819	-22.564	2.95305e-06	9.38533e-05	-20.4906	3.89342e-05	0.000835959	-22.1283	8.71287e-06	0.00021603	-21.5453	1.62691e-05	0.000417442	-20.1916	2.50081e-05	0.000408543
cte-miR-2703-5p	0	1	1	0	1	1	0	1	1	0	1	1	0	1	1	1.88896	0.175697	0.686297
cte-miR-2715	0	1	1	0	1	1	0	1	1	0	1	1	0	1	1	0.659826	0.46594	1
cte-miR-2f	0	1	1	0.474732	0.358547	1	0	1	1	0	1	1	0	1	1	0	1	1
cte-miR-36	0	1	1	0.181688	0.651426	1	0	1	1	0	1	1	0	1	1	0	1	1
cte-miR-92a	0	1	1	-0.0425163	0.909607	1	0	1	1	0	1	1	0	1	1	0	1	1
dan-miR-11	0	1	1	0	1	1	0	1	1	0	1	1	0.151959	0.504372	1	0.492945	0.559987	1
dan-miR-287	0.457449	0.389969	1	0	1	1	0	1	1	0	1	1	0	1	1	1.50322	0.226017	0.798137
dan-miR-316	0	1	1	0	1	1	0	1	1	0	1	1	0	1	1	0.485683	0.564675	1
dan-miR-5	0	1	1	0	1	1	0	1	1	0	1	1	0	1	1	17.0632	0.000297373	0.0020446
dan-miR-6	0	1	1	0	1	1	0	1	1	0	1	1	0	1	1	0.683965	0.454287	1
dan-miR-92a	0.368805	0.377331	1	0.173451	0.584724	1	0.221527	0.60121	1	0.0171452	0.908644	1	0	1	1	0.212127	0.725109	1
dan-miR-92b	0	1	1	0	1	1	17.6805	0.000294327	0.00215265	0	1	1	0	1	1	0	1	1
dan-miR-9b	0	1	1	0	1	1	0	1	1	0	1	1	0	1	1	1.24468	0.273732	0.86811
ddi-miR-1177	0	1	1	0	1	1	18.7538	0.000144919	0.00155709	0	1	1	0	1	1	0	1	1
ddi-miR-7102	0	1	1	0	1	1	0	1	1	0	1	1	0	1	1	0.409907	0.6169	1
ddi-miR-7131c-3p	0	1	1	0	1	1	0	1	1	0	1	1	0	1	1	1.80309	0.18528	0.707719
der-miR-284	0	1	1	0	1	1	0	1	1	0.0594801	0.771873	1	0	1	1	0	1	1
der-miR-310a	0	1	1	0	1	1	17.6952	0.000291606	0.00215265	0	1	1	0	1	1	0	1	1
dev-miR-D11-3p	0	1	1	18.7897	8.09664e-05	0.00138077	0	1	1	0	1	1	0	1	1	0	1	1
dev-miR-D17-3p	0.358153	0.423774	1	0.604912	0.258761	1	0	1	1	0	1	1	0	1	1	0	1	1
dev-miR-D18-5p	15.2178	0.000664798	0.00651018	0	1	1	0	1	1	0	1	1	0	1	1	0	1	1
dev-miR-D9-5p	0	1	1	0	1	1	0	1	1	0	1	1	0	1	1	0.61359	0.489543	1
dme-miR-1005-3p	0	1	1	0	1	1	0	1	1	0	1	1	0	1	1	1.13453	0.299082	0.909179
dme-miR-1006-3p	0	1	1	0	1	1	0	1	1	0	1	1	0	1	1	16.8789	0.000336929	0.00216925
dme-miR-1008-3p	0	1	1	0.0408852	0.91292	1	0	1	1	0	1	1	0	1	1	0	1	1
dme-miR-1008-5p	0	1	1	0.156652	0.69161	1	0	1	1	0	1	1	0	1	1	0	1	1
dme-miR-1009-3p	17.0945	0.000235708	0.00326728	0	1	1	0	1	1	0	1	1	0	1	1	0	1	1
dme-miR-1012-3p	0	1	1	0	1	1	0	1	1	0	1	1	0	1	1	16.9701	0.000316834	0.00208284
dme-miR-133-5p	15.178	0.000677644	0.006599	0	1	1	20.1204	5.19822e-05	0.000927785	13.0868	0.0012738	0.0191949	0	1	1	0	1	1
dme-miR-2280-3p	0	1	1	0	1	1	0	1	1	0.0994292	0.645688	1	0	1	1	0	1	1
dme-miR-2283-3p	0	1	1	0	1	1	0.451035	0.46642	1	0	1	1	0	1	1	0	1	1
dme-miR-2490-3p	0	1	1	0	1	1	0	1	1	0	1	1	0	1	1	1.58177	0.214083	0.768413
dme-miR-2497-5p	0	1	1	0.174194	0.66314	1	0	1	1	0	1	1	0	1	1	0	1	1
dme-miR-2499-3p	0	1	1	0	1	1	0	1	1	0	1	1	0	1	1	17.1762	0.000275406	0.0019484
dme-miR-2500-5p	0.42971	0.409025	1	0.855345	0.210497	1	0	1	1	0	1	1	0.156899	0.494505	1	0	1	1
dme-miR-263a-5p	0	1	1	0	1	1	0	1	1	0	1	1	0	1	1	0.609292	0.491827	1
dme-miR-274-3p	0.174381	0.682417	1	0.54916	0.317559	1	0	1	1	0	1	1	0	1	1	0.453789	0.585909	1
dme-miR-278-5p	0	1	1	0	1	1	0	1	1	0	1	1	0	1	1	1.44018	0.23637	0.818029
dme-miR-283-3p	14.5846	0.000895037	0.00804532	10.8995	0.00359879	0.0321775	0	1	1	0	1	1	0	1	1	0	1	1
dme-miR-303-3p	0	1	1	0.0705023	0.851757	1	0	1	1	0	1	1	0	1	1	0	1	1
dme-miR-303-5p	0	1	1	0.215876	0.601326	1	0	1	1	0	1	1	0	1	1	0	1	1
dme-miR-315-3p	0	1	1	0	1	1	0	1	1	0	1	1	0	1	1	17.0827	0.000293446	0.00203954
dme-miR-316-3p	0	1	1	0	1	1	1.461	0.163741	0.760212	0	1	1	0	1	1	0.2379	0.759214	1
dme-miR-4911-3p	0	1	1	0.136259	0.726557	1	0	1	1	0	1	1	0	1	1	0	1	1
dme-miR-4915-5p	0	1	1	0	1	1	0	1	1	0	1	1	0	1	1	20.2891	2.27416e-05	0.000389728
dme-miR-4942-3p	0	1	1	0	1	1	0	1	1	0	1	1	0	1	1	21.4727	7.55005e-06	0.000201488
dme-miR-4948-5p	-22.1982	3.34597e-06	0.000254294	-22.2971	3.83533e-06	0.000115589	-0.0380198	0.937752	1	-22.7682	4.92169e-06	0.000140054	-22.2713	8.81238e-06	0.000256734	-20.9741	1.22051e-05	0.000278883
dme-miR-4949-5p	0	1	1	0	1	1	0	1	1	0	1	1	0.135619	0.539403	1	0	1	1
dme-miR-4950-5p	0	1	1	0	1	1	0	1	1	0	1	1	0	1	1	20.5756	1.75341e-05	0.000332424
dme-miR-4961-3p	0	1	1	0.204075	0.61801	1	0	1	1	0	1	1	0	1	1	0	1	1
dme-miR-4963-5p	0	1	1	0.159937	0.686167	1	0	1	1	0	1	1	0	1	1	0	1	1
dme-miR-4971-5p	0	1	1	0	1	1	0	1	1	0	1	1	0	1	1	17.6484	0.000196958	0.00162015
dme-miR-4974-5p	0	1	1	0.161599	0.683431	1	0	1	1	0	1	1	0	1	1	0	1	1
dme-miR-4981-3p	0	1	1	0	1	1	21.2336	2.09032e-05	0.000584622	0	1	1	0	1	1	0	1	1
dme-miR-4982-3p	0.3627	0.461888	1	0.181285	0.652049	1	0	1	1	0	1	1	0	1	1	0	1	1
dme-miR-5-3p	0	1	1	0	1	1	0	1	1	0	1	1	0	1	1	0.502431	0.553945	1
dme-miR-6-3-5p	0	1	1	0	1	1	18.7405	0.000146282	0.00155709	0	1	1	0	1	1	0	1	1
dme-miR-7-3p	0	1	1	0	1	1	0	1	1	0	1	1	0	1	1	0.663873	0.463955	1
dme-miR-92a-5p	-0.544091	0.252654	1	-3.02303	0.0340871	0.248039	0.106577	0.76112	1	-0.0371706	0.785886	1	-0.0541803	0.688042	1	-2.53737	0.0882353	0.387526
dme-miR-9370-3p	0	1	1	0	1	1	0	1	1	0	1	1	0	1	1	17.8597	0.000168505	0.00149497
dme-miR-9374-5p	0	1	1	0	1	1	0	1	1	0	1	1	0	1	1	17.3328	0.000246805	0.00190892
dme-miR-9375-5p	0	1	1	0	1	1	0	1	1	0	1	1	0	1	1	0.669501	0.461216	1
dme-miR-961-5p	0	1	1	0.255349	0.549961	1	0	1	1	0	1	1	0	1	1	0	1	1
dme-miR-966-3p	0	1	1	0.257521	0.547323	1	0	1	1	0	1	1	0	1	1	0	1	1
dme-miR-967-5p	0	1	1	20.5787	1.88779e-05	0.000420365	0	1	1	0	1	1	0	1	1	0	1	1
dme-miR-978-5p	0	1	1	0	1	1	0	1	1	0	1	1	0	1	1	0.634701	0.478551	1
dme-miR-979-5p	0	1	1	0	1	1	0	1	1	0	1	1	0	1	1	17.5986	0.000204084	0.0016554
dme-miR-991-5p	-21.8814	4.56015e-06	0.000274772	-23.9754	6.87355e-07	3.97962e-05	-22.2541	8.56695e-06	0.000368802	-23.7814	1.90344e-06	7.07417e-05	-23.127	4.09731e-06	0.000150781	-21.4832	7.50132e-06	0.000201488
dme-miR-992-3p	0	1	1	0.173282	0.664583	1	0	1	1	0	1	1	0	1	1	0	1	1
dmo-miR-313	-19.6118	3.66209e-05	0.00109424	-21.7164	6.80846e-06	0.000175157	-20.0018	5.79413e-05	0.000973859	-21.5038	1.49964e-05	0.000329732	-20.802	2.95932e-05	0.000638629	-19.3493	5.24391e-05	0.000707826
dpe-miR-100	0	1	1	0	1	1	0	1	1	0	1	1	0	1	1	0.579179	0.508272	1
dpe-miR-31b	0	1	1	0	1	1	0	1	1	0	1	1	0	1	1	0.728898	0.433737	1
dps-miR-2507b-5p	0	1	1	0	1	1	0	1	1	0	1	1	0	1	1	2.08591	0.156397	0.634296
dps-miR-2509	0	1	1	0	1	1	0	1	1	0	1	1	0	1	1	20.5199	1.84492e-05	0.000340039
dps-miR-2510	0	1	1	0.159397	0.687058	1	0	1	1	0	1	1	0	1	1	0	1	1
dps-miR-2514	0	1	1	0	1	1	0	1	1	0	1	1	0	1	1	16.8306	0.000347908	0.00220741
dps-miR-2515	0	1	1	0	1	1	0	1	1	0	1	1	0	1	1	0.570171	0.513348	1
dps-miR-2517a-5p	0	1	1	-0.00121118	0.997404	1	0	1	1	0	1	1	0	1	1	0	1	1
dps-miR-2529	0	1	1	0	1	1	0	1	1	0	1	1	0	1	1	1.1592	0.29309	0.895667
dps-miR-2537-3p	0	1	1	0	1	1	0	1	1	0	1	1	0	1	1	0.947134	0.351693	0.994637
dps-miR-2546-3p	16.3386	0.0003691	0.00424562	0	1	1	0	1	1	0	1	1	0	1	1	0	1	1
dps-miR-2546-5p	0	1	1	0.40287	0.407406	1	0	1	1	0	1	1	0	1	1	0	1	1
dps-miR-2557-3p	0	1	1	0	1	1	0	1	1	0	1	1	0	1	1	16.775	0.000361139	0.00223273
dps-miR-2559-5p	0	1	1	0	1	1	0	1	1	0	1	1	0	1	1	0.660477	0.46562	1
dps-miR-2566a-3p	0	1	1	0.125376	0.746009	1	0	1	1	0	1	1	0	1	1	0	1	1
dps-miR-2572-3p	0	1	1	0	1	1	0	1	1	0	1	1	0	1	1	0.535464	0.5336	1
dps-miR-2572-5p	0	1	1	0	1	1	0	1	1	0	1	1	0	1	1	20.0046	2.93037e-05	0.000449324
dpu-miR-375	18.7786	7.19581e-05	0.00180067	0	1	1	0	1	1	0	1	1	15.8004	0.000499053	0.00859302	0	1	1
dre-miR-107a-3p	0	1	1	14.18	0.000524689	0.00634711	14.7245	0.000565504	0.00356217	2.87714	0.0232093	0.246942	15.4384	0.000247025	0.00454526	14.6422	0.000492506	0.00290845
dre-miR-10d-5p	0	1	1	0	1	1	0	1	1	0	1	1	0.162829	0.483074	1	0	1	1
dre-miR-124-6-5p	-18.292	0.000103155	0.00228246	-22.4008	3.54884e-06	0.000110069	-21.4677	1.75808e-05	0.000543959	-20.4111	3.57903e-05	0.000710925	-19.6806	6.64911e-05	0.00132076	-19.7043	3.90274e-05	0.000548858
dre-miR-125b-3-3p	0	1	1	0	1	1	18.4318	0.000181115	0.00163804	0	1	1	0	1	1	0	1	1
dre-miR-126b-3p	0	1	1	0.132528	0.733163	1	0.185832	0.725333	1	-0.00592844	0.976306	1	0	1	1	0	1	1
dre-miR-128-5p	0	1	1	0	1	1	0	1	1	0	1	1	0	1	1	1.38282	0.246454	0.835764
dre-miR-1306	0	1	1	0.212275	0.60635	1	0	1	1	0	1	1	0	1	1	0	1	1
dre-miR-140-3p	0.962134	0.134006	0.922699	0.609423	0.197695	1	0.575498	0.272187	1	0.442538	0.150326	1	0.178728	0.323626	1	0.65745	0.341694	0.97277
dre-miR-142a-5p	0.798103	0.239761	1	0.369353	0.434123	1	0	1	1	0.098238	0.649057	1	0	1	1	0	1	1
dre-miR-15b-5p	0	1	1	0	1	1	0	1	1	0.129783	0.567589	1	0	1	1	0	1	1
dre-miR-181c-3p	0	1	1	0.532317	0.326112	1	0	1	1	0	1	1	0	1	1	0	1	1
dre-miR-194b	0	1	1	0	1	1	0	1	1	0	1	1	0	1	1	21.1182	1.05862e-05	0.000255238
dre-miR-199-3-3p	0	1	1	0.13479	0.729151	1	0	1	1	-0.00273724	0.989052	1	0.0206111	0.913668	1	0	1	1
dre-miR-199-3p	0.0219645	0.742196	1	0.0225653	0.712783	1	0.0190507	0.804892	1	0.0258238	0.493939	1	0.0314726	0.415587	1	0.196843	0.30344	0.915293
dre-miR-206-5p	0	1	1	0.142182	0.716203	1	0	1	1	0	1	1	0	1	1	0	1	1
dre-miR-2196	0	1	1	0.492033	0.348244	1	0	1	1	0	1	1	0	1	1	0	1	1
dre-miR-222b	0	1	1	0	1	1	0	1	1	0	1	1	0	1	1	0.584343	0.505396	1
dre-miR-22a-5p	17.5547	0.000175378	0.00286151	0	1	1	0	1	1	0	1	1	0	1	1	0	1	1
dre-miR-23b	0.649333	0.290682	1	0.537431	0.323473	1	0	1	1	0.146003	0.531541	1	0	1	1	0	1	1
dre-miR-26b	0.690289	0.142162	0.968811	0.415706	0.214847	1	0.105012	0.677561	1	0.192283	0.244092	1	0.27264	0.169574	1	0.512953	0.330051	0.950298
dre-miR-27a-3p	16.0891	2.71557e-06	0.000226039	16.0702	2.65942e-06	8.68909e-05	15.5203	8.9773e-06	0.000372683	17.6913	3.36053e-07	2.67009e-05	17.7249	3.49764e-07	4.2091e-05	17.5283	2.7956e-07	2.38376e-05
dre-miR-27e	0	1	1	-0.0458072	0.902731	1	0	1	1	-0.0362215	0.858474	1	0	1	1	0	1	1
dre-miR-29b	0	1	1	12.2684	0.00227475	0.0221579	14.0258	0.0018241	0.00988689	12.1243	0.00170724	0.0245555	0	1	1	0	1	1
dre-miR-301c-5p	0	1	1	0	1	1	0	1	1	0	1	1	0	1	1	0.190603	0.803987	1
dre-miR-30a-5p	0.473893	0.330775	1	0.229345	0.527307	1	0	1	1	-0.0118825	0.942667	1	0	1	1	0.489202	0.508086	1
dre-miR-30e-5p	0.011088	0.803143	1	0.00549497	0.890015	1	0.00245148	0.961193	1	0.00156202	0.943505	1	0.00741438	0.73105	1	0.0198658	0.808983	1
dre-miR-459-3p	0	1	1	19.7384	3.85568e-05	0.0007945	0	1	1	0	1	1	0	1	1	0	1	1
dre-miR-462	0	1	1	0	1	1	18.7089	0.000149548	0.00155709	0	1	1	0	1	1	0	1	1
dre-miR-735-5p	15.0659	0.000715221	0.00686926	0	1	1	18.1477	0.000215974	0.00180285	0	1	1	0	1	1	0	1	1
dsi-miR-2577	-21.378	7.40987e-06	0.00037007	-23.6741	9.42926e-07	4.57843e-05	-24.2822	1.26273e-06	0.000135498	-24.4052	1.03663e-06	4.7685e-05	-24.5251	1.08742e-06	7.45413e-05	-23.3643	1.12645e-06	7.03229e-05
dsi-miR-2582a-5p	0	1	1	0	1	1	0.409887	0.496845	1	0	1	1	0	1	1	0	1	1
dsi-miR-965-5p	0	1	1	0	1	1	0.454714	0.463846	1	0	1	1	0	1	1	0	1	1
dsi-miR-982c	0	1	1	0	1	1	0	1	1	0	1	1	0	1	1	17.8597	0.000168505	0.00149497
dsi-miR-991-5p	0	1	1	0	1	1	0	1	1	0	1	1	0	1	1	0.721239	0.437139	1
dvi-miR-1017-3p	0	1	1	0	1	1	0	1	1	0	1	1	0	1	1	1.09858	0.308168	0.920031
dvi-miR-11-5p	0	1	1	0	1	1	0	1	1	0	1	1	0	1	1	1.6046	0.210799	0.759746
dvi-miR-133-5p	13.6611	0.0013306	0.0110232	0	1	1	18.2895	0.000196345	0.0017159	11.6838	0.00194159	0.027481	12.1303	0.00171145	0.0227499	0	1	1
dvi-miR-13b-2-5p	0	1	1	0	1	1	0	1	1	0	1	1	0	1	1	0.646573	0.47253	1
dvi-miR-313-5p	0	1	1	0	1	1	0	1	1	0	1	1	0	1	1	1.34734	0.253036	0.840176
dvi-miR-33-3p	0	1	1	0	1	1	0	1	1	0	1	1	0	1	1	0.981934	0.340868	0.971211
dvi-miR-5-3p	0	1	1	0	1	1	0	1	1	0	1	1	0	1	1	0.43676	0.597687	1
dvi-miR-6-3-5p	0	1	1	0.580846	0.302473	1	0	1	1	0	1	1	0	1	1	0.557846	0.520411	1
dvi-miR-9549-5p	0	1	1	0	1	1	0	1	1	0	1	1	0	1	1	0.913206	0.362776	1
dvi-miR-963-5p	0	1	1	0	1	1	0	1	1	0	1	1	0	1	1	16.9108	0.000329803	0.00213517
dvi-miR-973-3p	15.732	0.000512503	0.0053644	10.0048	0.00475848	0.0410757	0	1	1	0	1	1	0	1	1	16.2007	0.000519992	0.00304505
dvi-miR-974-1-5p	0	1	1	0	1	1	0	1	1	0	1	1	0	1	1	0.721239	0.437139	1
dvi-miR-975-3p	16.2563	0.000386576	0.00435802	0	1	1	0	1	1	0	1	1	0	1	1	0	1	1
dvi-miR-989-5p	0	1	1	0	1	1	17.9103	0.000254385	0.00196974	0	1	1	0	1	1	0	1	1
ebv-miR-BART10-5p	0	1	1	0.302921	0.496322	1	0	1	1	0	1	1	0	1	1	0	1	1
ebv-miR-BART12	0	1	1	0	1	1	0.482888	0.444862	1	0	1	1	0	1	1	0	1	1
ebv-miR-BART14-3p	0	1	1	0	1	1	0	1	1	0	1	1	0	1	1	1.73865	0.193011	0.726488
ebv-miR-BART15	12.2446	0.00228563	0.0181192	12.705	0.00194623	0.0194958	0	1	1	9.7724	0.0033041	0.0429411	8.85716	0.00417932	0.0500373	0	1	1
ebv-miR-BART2-3p	0	1	1	0	1	1	0	1	1	0	1	1	0	1	1	0.909693	0.363955	1
ebv-miR-BART20-5p	0	1	1	0	1	1	0	1	1	0	1	1	0	1	1	1.27764	0.266804	0.8535
eca-miR-1289	0	1	1	0	1	1	18.6096	0.000160271	0.00155709	0	1	1	0	1	1	0	1	1
eca-miR-1302c	0	1	1	0	1	1	0.409887	0.496845	1	0	1	1	0	1	1	0	1	1
eca-miR-1307	17.9887	0.00012837	0.00267132	12.9002	0.00181544	0.01845	0	1	1	0	1	1	0	1	1	0	1	1
eca-miR-182	13.845	0.00097469	0.00851879	14.2435	0.000826274	0.00947099	16.0669	0.000486671	0.00311042	15.3759	0.000428383	0.00720012	9.57902	0.0030357	0.0376341	14.8426	0.00080906	0.00454739
eca-miR-195	0	1	1	0	1	1	17.4434	0.000340742	0.00235422	0	1	1	0	1	1	0	1	1
eca-miR-20b	15.4926	0.000152918	0.00285883	13.2063	0.000700695	0.00816544	0	1	1	16.5102	8.02278e-05	0.00149987	12.1564	0.000889122	0.0145251	16.7629	5.38864e-05	0.000724565
eca-miR-224	0	1	1	0.227299	0.525061	1	0	1	1	0.243361	0.320866	1	0.231778	0.320878	1	0	1	1
eca-miR-2483	0	1	1	0	1	1	0	1	1	0	1	1	0	1	1	17.8936	0.000164394	0.00149497
eca-miR-3613	17.257	0.000212706	0.00305457	0	1	1	0	1	1	0	1	1	0	1	1	0	1	1
eca-miR-371-5p	0	1	1	0.24277	0.565613	1	0	1	1	0	1	1	0	1	1	0	1	1
eca-miR-378	15.6712	0.000528904	0.00548679	12.4503	0.00213334	0.0210682	0	1	1	0	1	1	12.8213	0.00139493	0.0199864	0	1	1
eca-miR-411	0	1	1	17.7396	1.43745e-11	1.67511e-08	16.3552	8.56186e-10	5.98645e-07	18.1213	7.48221e-12	5.23156e-09	18.0276	1.0509e-11	1.22465e-08	18.5102	1.65981e-12	9.67114e-10
eca-miR-424	0.00306957	0.960189	1	0.0073396	0.894791	1	0.00690134	0.923515	1	0.0107325	0.729793	1	0.0147911	0.629227	1	0.0651211	0.61147	1
eca-miR-483	16.6479	8.58569e-08	1.80666e-05	17.7689	9.14159e-09	2.28279e-06	16.6925	1.09622e-07	1.82494e-05	18.8377	1.67651e-09	4.50852e-07	17.6661	1.73537e-08	4.33346e-06	18.5485	1.82253e-09	3.98222e-07
eca-miR-485-3p	0	1	1	0.381927	0.423771	1	0	1	1	0	1	1	0	1	1	0	1	1
eca-miR-486-3p	-0.0513312	0.695807	1	-0.100554	0.471158	1	-0.0196983	0.893271	1	-0.0315945	0.621739	1	-0.0663578	0.385245	1	-0.407171	0.282267	0.878723
eca-miR-501-5p	0	1	1	0.30918	0.489871	1	1.02299	0.236018	1	0.184287	0.459675	1	0	1	1	0	1	1
eca-miR-655	0	1	1	0.311893	0.487116	1	0	1	1	0	1	1	0.150491	0.507368	1	0	1	1
eca-miR-889	0	1	1	14.218	0.00108011	0.0121028	0	1	1	12.5362	0.00150902	0.0220733	0	1	1	14.9296	0.00108048	0.00593923
eca-miR-8914	0	1	1	0.557245	0.313589	1	0	1	1	0	1	1	0	1	1	0	1	1
eca-miR-8920	-0.293051	0.455753	1	-0.400837	0.340106	1	-23.8805	9.67179e-08	1.82494e-05	-0.280328	0.274192	1	-0.810032	0.0946506	0.846288	-24.1324	2.49987e-08	3.01364e-06
eca-miR-8922	0	1	1	0	1	1	0	1	1	0	1	1	0	1	1	16.9701	0.000316834	0.00208284
eca-miR-8924	-19.5757	3.75113e-05	0.00111135	0.0904691	0.806432	1	-0.140141	0.780474	1	-22.3945	6.92721e-06	0.000180728	-21.8386	1.28165e-05	0.000342035	-20.5851	1.75911e-05	0.000332424
eca-miR-8928	-0.335745	0.478568	1	-1.0801	0.162855	1	-0.16562	0.743815	1	-24.8837	6.43918e-07	3.75846e-05	-0.247709	0.35131	1	-21.6665	6.27314e-06	0.000176862
eca-miR-8930	0	1	1	0.0686653	0.855477	1	0	1	1	0	1	1	0	1	1	0	1	1
eca-miR-8945	0	1	1	0	1	1	0	1	1	0	1	1	0	1	1	3.5599	0.0768264	0.346115
eca-miR-8956	0	1	1	0	1	1	0	1	1	0	1	1	0	1	1	0.983545	0.34038	0.97061
eca-miR-8960	0	1	1	0	1	1	18.6128	0.000159891	0.00155709	0	1	1	0	1	1	0	1	1
eca-miR-8965	0	1	1	0	1	1	0.38612	0.515866	1	0	1	1	0	1	1	0	1	1
eca-miR-8972	13.0644	0.00168678	0.0137139	16.729	0.000314333	0.00402531	0	1	1	0	1	1	0	1	1	0	1	1
eca-miR-8986b	0	1	1	0.198658	0.625881	1	0	1	1	0	1	1	0	1	1	0	1	1
eca-miR-8990	0	1	1	0	1	1	18.6688	0.000153781	0.00155709	0	1	1	0	1	1	0	1	1
eca-miR-8992	-22.0934	3.6964e-06	0.000263727	-24.1802	5.52022e-07	3.57383e-05	-22.5655	6.45444e-06	0.000317813	-24.0929	1.40826e-06	5.79209e-05	-23.443	3.05942e-06	0.00012294	-21.7446	5.81883e-06	0.000166743
eca-miR-8993	0	1	1	0.16827	0.672589	1	0	1	1	0	1	1	0	1	1	0	1	1
eca-miR-8997	0	1	1	0	1	1	17.9855	0.000242301	0.00193398	0	1	1	0	1	1	0	1	1
eca-miR-9001	-0.514216	0.348502	1	-25.5838	1.17326e-07	1.41025e-05	-23.1493	3.751e-06	0.000230061	-24.9475	6.03206e-07	3.69966e-05	-24.358	1.27828e-06	8.24208e-05	-22.7555	2.1151e-06	9.88983e-05
eca-miR-9024	0	1	1	0	1	1	0	1	1	0.0917003	0.66798	1	0	1	1	0	1	1
eca-miR-9027	0	1	1	0	1	1	0	1	1	0	1	1	0	1	1	1.35462	0.251663	0.840176
eca-miR-9032	0	1	1	0	1	1	0	1	1	0	1	1	0	1	1	0.728898	0.433737	1
eca-miR-9041	0	1	1	0.645517	0.275238	1	0	1	1	0	1	1	0	1	1	0	1	1
eca-miR-9049	0	1	1	0	1	1	18.0925	0.000225109	0.00185609	0	1	1	0	1	1	12.7413	0.00306961	0.0159931
eca-miR-9050	0	1	1	0	1	1	0	1	1	0	1	1	0	1	1	18.1794	0.00013245	0.00140743
eca-miR-9051	-21.6548	5.70046e-06	0.00031633	-23.318	1.3712e-06	5.44742e-05	-21.4822	1.69531e-05	0.000540757	-23.0634	3.75027e-06	0.000117062	-22.4583	7.47602e-06	0.000233359	-20.933	1.26657e-05	0.000279468
eca-miR-9080	-0.0478888	0.841724	1	-0.0425993	0.845874	1	-0.0258079	0.928642	1	-0.145033	0.370097	1	-3.3001	0.0136107	0.1555	0.0447864	0.920188	1
eca-miR-9081	0	1	1	0	1	1	0	1	1	0	1	1	0	1	1	1.60944	0.210113	0.759672
eca-miR-9085	0	1	1	0	1	1	0	1	1	0	1	1	0	1	1	0.579179	0.508272	1
eca-miR-9094	0	1	1	20.9161	1.39802e-05	0.000325832	0	1	1	0	1	1	0	1	1	0	1	1
eca-miR-9104	0	1	1	0.156652	0.69161	1	0	1	1	0	1	1	0	1	1	0	1	1
eca-miR-9111	0	1	1	0.311411	0.487604	1	0	1	1	0	1	1	0	1	1	0	1	1
eca-miR-9121	0	1	1	0	1	1	0	1	1	0	1	1	0.158868	0.490659	1	0.59945	0.497115	1
eca-miR-9141	16.2212	0.000394223	0.00435802	0	1	1	0	1	1	0	1	1	0	1	1	0	1	1
eca-miR-9158	0	1	1	0.145159	0.711063	1	0	1	1	0	1	1	0	1	1	0	1	1
eca-miR-9173	0	1	1	0	1	1	0.510954	0.427175	1	0	1	1	0	1	1	0	1	1
eca-miR-9176	0.281635	0.541778	1	0	1	1	0	1	1	0	1	1	0	1	1	0	1	1
eca-miR-9177	0	1	1	0.193297	0.633804	1	0	1	1	0	1	1	0	1	1	0	1	1
eca-miR-9179	-23.6118	7.71632e-07	9.9912e-05	-25.5122	1.27351e-07	1.41025e-05	-22.9519	4.51473e-06	0.000263058	-24.9297	6.1468e-07	3.70504e-05	-23.6637	2.48594e-06	0.000105986	-21.5642	6.92617e-06	0.000190661
eca-miR-9182	0	1	1	0.1692	0.671094	1	0	1	1	0	1	1	0	1	1	0	1	1
efu-let-7c	0	1	1	0.257078	0.547859	1	0	1	1	0	1	1	0	1	1	0	1	1
efu-miR-101	0.451211	0.394125	1	0.169298	0.670937	1	0	1	1	0.0699953	0.736044	1	0	1	1	0	1	1
efu-miR-103a	-0.00237658	0.936132	1	-0.00355573	0.898215	1	-0.00612164	0.858943	1	0.00244182	0.88421	1	0.000839171	0.956933	1	-0.000235094	0.996486	1
efu-miR-106	11.7625	0.00270867	0.0213759	10.5945	0.00395407	0.0348197	14.3275	0.00160552	0.00878388	8.75106	0.00435152	0.0535665	0	1	1	0	1	1
efu-miR-126	15.93	4.628e-06	0.000274772	17.2061	7.21063e-07	3.98556e-05	17.6856	5.48483e-07	7.10184e-05	18.4256	1.66046e-07	1.67373e-05	17.8635	4.24794e-07	4.79058e-05	15.7278	5.59744e-06	0.000164443
efu-miR-128b	0	1	1	0.211523	0.607407	1	0	1	1	0	1	1	0	1	1	0	1	1
efu-miR-130	0	1	1	0	1	1	0	1	1	0	1	1	0.153801	0.500656	1	0	1	1
efu-miR-1307	0	1	1	0.155728	0.69315	1	0	1	1	0.153156	0.516777	1	0	1	1	0	1	1
efu-miR-138a	0	1	1	0	1	1	0	1	1	0	1	1	0	1	1	18.0408	0.000147191	0.00149497
efu-miR-143	0.258993	0.453048	1	0.149492	0.597233	1	0.149379	0.681881	1	0.093249	0.546366	1	0.143092	0.401286	1	0	1	1
efu-miR-151	3.75695	0.0107633	0.0819791	3.60427	0.0106878	0.0850977	1.35822	0.0585374	0.299191	2.04441	0.0137975	0.154109	0.867895	0.0370085	0.393258	2.51986	0.0386109	0.185672
efu-miR-152	0	1	1	13.8514	0.00125633	0.0135979	0	1	1	13.4196	0.00114417	0.0176212	0	1	1	13.987	0.00173953	0.00931299
efu-miR-16	0.0287381	0.716564	1	-0.000304596	0.996383	1	0.0695537	0.513606	1	0.0235326	0.566374	1	0.00311742	0.925853	1	0.0304107	0.831731	1
efu-miR-181b	0	1	1	0	1	1	0.388356	0.514029	1	0	1	1	0	1	1	0	1	1
efu-miR-185	0	1	1	0.180426	0.653379	1	0	1	1	0.0899784	0.673085	1	0	1	1	0	1	1
efu-miR-196	0	1	1	0	1	1	0	1	1	0	1	1	0	1	1	1.30822	0.260622	0.845208
efu-miR-199	16.5324	2.71078e-08	8.95887e-06	17.3993	3.87299e-09	1.23091e-06	18.1586	1.27625e-09	7.43631e-07	18.8603	2.55809e-10	8.95032e-08	18.6847	4.1278e-10	2.36898e-07	18.6907	2.2653e-10	6.09191e-08
efu-miR-205	-0.00383458	0.943335	1	-0.0097988	0.842908	1	-0.0135382	0.832757	1	0.00990292	0.721714	1	0.0127044	0.6394	1	0.0345133	0.742737	1
efu-miR-214	0	1	1	0.328822	0.470466	1	0	1	1	0	1	1	0	1	1	0	1	1
efu-miR-215	0	1	1	0	1	1	0	1	1	0	1	1	0	1	1	17.2744	0.000256936	0.0019484
efu-miR-22	0.209035	0.632071	1	0	1	1	0	1	1	0	1	1	0	1	1	0	1	1
efu-miR-223	-0.0554015	0.304123	1	-0.0316791	0.429661	1	0.00295442	0.939347	1	-0.00827001	0.669047	1	-0.0166892	0.431898	1	-0.0598471	0.447349	1
efu-miR-23a	0.0160384	0.873435	1	-0.00458083	0.959156	1	0.00862188	0.941738	1	0.0153703	0.752614	1	0.0258699	0.602234	1	0.269041	0.33573	0.960484
efu-miR-23b	15.7456	7.81056e-05	0.00192294	17.1407	2.04574e-05	0.000452653	0	1	1	16.6385	4.29915e-05	0.00083499	17.8836	1.40981e-05	0.000370579	0	1	1
efu-miR-25	0	1	1	0	1	1	0	1	1	0.106563	0.626002	1	0	1	1	0	1	1
efu-miR-2683	0	1	1	0	1	1	0	1	1	0	1	1	0	1	1	0.468166	0.576205	1
efu-miR-26a	-0.172448	0.312105	1	0.0146923	0.880038	1	-0.0337893	0.79722	1	0.0135839	0.793117	1	0.0190662	0.705452	1	0.105053	0.636858	1
efu-miR-26b	0.0461499	0.585759	1	0.0212764	0.75958	1	-0.0206909	0.818131	1	0.0107507	0.769019	1	0.0166531	0.646758	1	0.0499886	0.733051	1
efu-miR-26c	16.5034	2.48807e-05	0.000836081	16.5388	2.45428e-05	0.000536259	16.3566	4.45169e-05	0.000875904	16.0915	4.74014e-05	0.000910523	16.5623	3.27155e-05	0.000697398	17.229	1.08902e-05	0.000258995
efu-miR-27b	0.426774	0.411131	1	0.23534	0.575167	1	0	1	1	0.000232788	0.999069	1	0	1	1	0	1	1
efu-miR-29a	0	1	1	0.377966	0.426987	1	0	1	1	0.236113	0.385448	1	0.174302	0.462167	1	0.723852	0.435973	1
efu-miR-29b	0.417659	0.417786	1	0.249756	0.55684	1	0	1	1	0.151219	0.52071	1	0	1	1	0	1	1
efu-miR-29c	17.8553	0.00014326	0.00276836	0	1	1	0	1	1	0	1	1	0	1	1	0	1	1
efu-miR-30d	0	1	1	0.188482	0.641036	1	0	1	1	0	1	1	0	1	1	0	1	1
efu-miR-320	0.058851	0.763257	1	-0.204831	0.392027	1	0.0247866	0.914532	1	-0.112712	0.379074	1	-0.0922101	0.420738	1	-0.416518	0.39205	1
efu-miR-323	0	1	1	0.262403	0.541463	1	0	1	1	0.147508	0.528378	1	0.111288	0.599128	1	0.701899	0.445911	1
efu-miR-330	-0.718891	0.260442	1	-2.82327	0.052476	0.359014	-1.46718	0.162757	0.757655	-1.26356	0.0771265	0.694934	-1.08748	0.087812	0.787156	-2.78753	0.108628	0.457545
efu-miR-342	0	1	1	0.328331	0.470936	1	0	1	1	0.223071	0.402078	1	0	1	1	0	1	1
efu-miR-34a	0	1	1	0.150711	0.701587	1	0	1	1	0	1	1	0	1	1	0.54206	0.529664	1
efu-miR-378	18.5579	4.84851e-07	7.06266e-05	16.8899	4.8434e-06	0.000135303	0	1	1	14.497	8.17199e-05	0.00151964	0	1	1	18.0515	9.61848e-07	6.46658e-05
efu-miR-409	0	1	1	0.277618	0.5238	1	0	1	1	0	1	1	0	1	1	0	1	1
efu-miR-423	0.473673	0.124795	0.872564	-0.0014417	0.988567	1	0.585466	0.121393	0.591329	0.0254821	0.656348	1	0.00467461	0.924783	1	0.109652	0.636732	1
efu-miR-452	0	1	1	0.171947	0.666703	1	0	1	1	0	1	1	0.172238	0.465816	1	0	1	1
efu-miR-4667	0.340676	0.481686	1	0	1	1	0	1	1	0	1	1	0	1	1	0	1	1
efu-miR-486	-0.0330919	0.556442	1	-0.0265928	0.592753	1	0.0151582	0.793736	1	-0.0125052	0.635927	1	-0.056663	0.205312	1	-0.144846	0.308709	0.920041
efu-miR-507a	0	1	1	0.306539	0.492577	1	0	1	1	0	1	1	0	1	1	0	1	1
efu-miR-574	0	1	1	18.684	8.75377e-05	0.00144289	0	1	1	0	1	1	0	1	1	0	1	1
efu-miR-660	0	1	1	16.0229	0.000138293	0.00201132	16.5112	0.000142003	0.00155709	15.9819	0.000153891	0.00278759	0	1	1	15.1484	0.000303247	0.00206255
efu-miR-7c	16.4408	5.68282e-05	0.00147164	15.6293	0.000119944	0.0017768	15.5155	0.000195896	0.0017159	16.4546	6.98595e-05	0.00132016	17.663	2.6405e-05	0.000580902	15.1954	0.000187725	0.00157383
efu-miR-9187	0	1	1	0.188419	0.641131	1	0	1	1	0	1	1	0	1	1	0	1	1
efu-miR-9189e	0	1	1	0	1	1	0	1	1	0	1	1	0	1	1	20.7785	1.45453e-05	0.000304493
efu-miR-9199	0	1	1	0	1	1	19.4159	8.9674e-05	0.00129546	0	1	1	0	1	1	0	1	1
efu-miR-9205	0	1	1	0	1	1	0	1	1	0	1	1	0	1	1	0.659826	0.46594	1
efu-miR-9222	0	1	1	0	1	1	0	1	1	0	1	1	0	1	1	0.929582	0.357359	1
efu-miR-9223a	-0.266358	0.551464	1	-23.2945	1.40139e-06	5.50479e-05	-21.9326	1.14153e-05	0.000423442	-23.7624	1.93902e-06	7.07417e-05	-23.6852	2.44176e-06	0.000105986	-22.3694	3.13732e-06	0.000120336
efu-miR-9223i	-0.114663	0.77527	1	-22.2036	4.21947e-06	0.000126079	-20.551	3.71466e-05	0.000811652	-22.3152	7.41244e-06	0.000190543	-22.0908	1.03326e-05	0.000288981	-20.8659	1.35508e-05	0.00029243
efu-miR-9225	0	1	1	0	1	1	0	1	1	0	1	1	0	1	1	17.0444	0.000301214	0.00205272
efu-miR-9226	16.2151	0.000395164	0.00435802	12.7608	0.00190914	0.0192345	19.6214	7.63237e-05	0.00120193	0	1	1	12.9717	0.00133291	0.019416	0	1	1
efu-miR-9229d	0	1	1	0	1	1	0	1	1	0	1	1	0	1	1	1.10289	0.307056	0.918278
efu-miR-9234a	0	1	1	0.640433	0.277224	1	0	1	1	0	1	1	0	1	1	0	1	1
efu-miR-9236b	0	1	1	0	1	1	0	1	1	0	1	1	0	1	1	0.814881	0.39818	1
efu-miR-9237a	0	1	1	0	1	1	0	1	1	0	1	1	0	1	1	17.1724	0.000275875	0.0019484
efu-miR-9237b	0	1	1	0	1	1	0.328114	0.566904	1	0	1	1	0	1	1	0	1	1
efu-miR-9241	0.255834	0.571633	1	0.284053	0.516592	1	0	1	1	0	1	1	0	1	1	0	1	1
efu-miR-9243c	17.8614	0.000142664	0.00276836	0	1	1	0	1	1	0	1	1	0	1	1	0	1	1
efu-miR-9246b	0	1	1	0.171959	0.666685	1	0	1	1	0	1	1	0	1	1	0	1	1
efu-miR-9249	17.4052	0.000193469	0.002928	0	1	1	0	1	1	0	1	1	0	1	1	0	1	1
efu-miR-9261	-1.03642	0.181072	1	-4.0103	0.0315811	0.23491	-2.09905	0.108194	0.540352	-1.90013	0.047905	0.48264	-1.63874	0.0552092	0.557837	-3.80525	0.0695967	0.320567
efu-miR-9265	0	1	1	0.275774	0.525892	1	0	1	1	0	1	1	0	1	1	0	1	1
efu-miR-9268	17.576	0.000172967	0.00286151	0	1	1	0	1	1	0	1	1	0	1	1	0	1	1
efu-miR-9277	17.7341	0.000155569	0.00286151	0	1	1	0	1	1	0	1	1	0	1	1	0	1	1
efu-miR-9279b	-0.317593	0.496048	1	-25.7021	1.02547e-07	1.37886e-05	-23.2281	3.48155e-06	0.000230061	-0.337725	0.282472	1	-24.959	7.06969e-07	6.0529e-05	-23.1832	1.3594e-06	7.70976e-05
efu-miR-9280	0	1	1	0.357417	0.44434	1	0	1	1	0	1	1	0	1	1	0	1	1
efu-miR-9286	0	1	1	0	1	1	0	1	1	0	1	1	0	1	1	1.37881	0.247185	0.835764
efu-miR-9290	0	1	1	0.287075	0.513259	1	0	1	1	0	1	1	0	1	1	0	1	1
efu-miR-9296	0	1	1	0	1	1	0	1	1	0	1	1	0	1	1	16.8159	0.000351319	0.00221299
efu-miR-92a	12.5308	0.00206015	0.016519	9.35159	0.00579848	0.0483806	0	1	1	12.1246	0.00170661	0.0245555	9.78212	0.00326956	0.0401067	0	1	1
efu-miR-93	0	1	1	14.3272	0.0010314	0.0116315	14.5558	0.00146287	0.00810492	0	1	1	10.2253	0.00290545	0.0365376	0	1	1
efu-miR-9301	0	1	1	18.4622	0.00010285	0.00161966	0	1	1	0	1	1	0	1	1	0	1	1
efu-miR-9320	0	1	1	0	1	1	0	1	1	0	1	1	0	1	1	1.21491	0.280239	0.875528
efu-miR-9325	0	1	1	0	1	1	0.418945	0.489883	1	0	1	1	0	1	1	0	1	1
efu-miR-9330	-20.8781	1.18771e-05	0.000488499	-23.9414	7.1425e-07	3.98556e-05	-0.0693544	0.887328	1	-23.519	2.44894e-06	8.23219e-05	-22.7152	5.95465e-06	0.000196391	-20.7494	1.50153e-05	0.000305036
efu-miR-9349	0	1	1	0	1	1	0	1	1	0	1	1	0	1	1	0.594491	0.499812	1
efu-miR-9355	0	1	1	0	1	1	0	1	1	0	1	1	0	1	1	20.1941	2.4766e-05	0.000408543
efu-miR-9358	0	1	1	0.213721	0.604326	1	0	1	1	0	1	1	0	1	1	0	1	1
efu-miR-99b	0	1	1	0.400198	0.409435	1	0	1	1	-0.0398336	0.845053	1	0	1	1	0	1	1
egr-miR-4988	0	1	1	0	1	1	0	1	1	0	1	1	0	1	1	18.5045	0.000102876	0.00118698
esi-miR3450-3p	0.326805	0.494849	1	0	1	1	0	1	1	0	1	1	0	1	1	0	1	1
esi-miR3451-3p	0	1	1	0	1	1	18.6141	0.00015909	0.00155709	0	1	1	0	1	1	0	1	1
esi-miR3458-3p	0	1	1	0	1	1	0	1	1	0	1	1	0	1	1	1.65346	0.20403	0.747681
esi-miR3463-3p	0	1	1	0	1	1	17.2605	0.000380728	0.00251612	0	1	1	0	1	1	0	1	1
esi-miR3468-5p	0	1	1	19.1996	5.92728e-05	0.00110812	0	1	1	0	1	1	0	1	1	0	1	1
esi-miR3469-3p	0	1	1	0	1	1	0	1	1	0	1	1	0	1	1	4.8862	0.0461763	0.220235
esi-miR3469-5p	-20.6954	1.40697e-05	0.000552671	0.00786321	0.982583	1	-0.245469	0.644013	1	-23.1689	3.40854e-06	0.000109324	-22.158	9.72011e-06	0.000274044	-0.359113	0.648102	1
far-miR437	0	1	1	0	1	1	0	1	1	0	1	1	0	1	1	18.0334	0.000148015	0.00149497
gga-let-7g-5p	14.3008	0.00101512	0.00880609	11.6677	0.0027918	0.0263788	0	1	1	8.32968	0.00487523	0.0591799	0	1	1	13.4911	0.00218974	0.011599
gga-miR-101-2-5p	0	1	1	0.19787	0.627037	1	0	1	1	0	1	1	0	1	1	0	1	1
gga-miR-101-3p	0.0660978	0.593686	1	0.0644483	0.571653	1	0.0143381	0.912852	1	0.0147489	0.781513	1	0.0110756	0.82288	1	0.158712	0.520783	1
gga-miR-122-5p	6.05697	0.00131302	0.0109034	4.38167	0.00357934	0.0321634	0	1	1	5.25006	0.00124552	0.0189065	4.78663	0.00156176	0.0214565	7.4563	0.000417418	0.00248602
gga-miR-125b-3p	0	1	1	0	1	1	0	1	1	0	1	1	0	1	1	17.9153	0.000161763	0.00149497
gga-miR-1306-3p	0	1	1	0	1	1	0	1	1	0	1	1	0	1	1	1.09354	0.309478	0.920041
gga-miR-1329-5p	0	1	1	0	1	1	0	1	1	0	1	1	0	1	1	0.312898	0.693057	1
gga-miR-1416-5p	0	1	1	0.0874342	0.817904	1	0	1	1	0	1	1	0	1	1	0	1	1
gga-miR-142-3p	0	1	1	0	1	1	0	1	1	0	1	1	0.168501	0.472544	1	0	1	1
gga-miR-144-3p	0	1	1	0	1	1	0	1	1	0.0846174	0.689304	1	0.0783599	0.696478	1	0	1	1
gga-miR-1467-3p	0	1	1	0	1	1	17.8286	0.000267972	0.00203659	0	1	1	0	1	1	0	1	1
gga-miR-146c-3p	0	1	1	0.166393	0.675618	1	0	1	1	0	1	1	0	1	1	0	1	1
gga-miR-1551-5p	0	1	1	0	1	1	0	1	1	0	1	1	0	1	1	1.36593	0.249554	0.837613
gga-miR-1564-3p	0	1	1	0	1	1	19.0352	0.000118388	0.00150504	0	1	1	0	1	1	0	1	1
gga-miR-1574-5p	0	1	1	0	1	1	0.280426	0.610745	1	0	1	1	0.0884985	0.660851	1	9.30851	0.0104862	0.0530533
gga-miR-1589	0	1	1	0	1	1	0	1	1	0	1	1	0	1	1	0.732541	0.432133	1
gga-miR-1593	0	1	1	0	1	1	0	1	1	0	1	1	0	1	1	0.281585	0.719922	1
gga-miR-1595-3p	8.54713	0.0075733	0.057935	9.31441	0.00587038	0.0487479	15.7015	0.00086543	0.00511072	0	1	1	0	1	1	0	1	1
gga-miR-1596-5p	0	1	1	0	1	1	0	1	1	0	1	1	0	1	1	0.669501	0.461216	1
gga-miR-1599	0	1	1	0	1	1	0	1	1	0.203381	0.429669	1	0	1	1	0	1	1
gga-miR-1612	-0.907541	0.207555	1	-3.53695	0.0381581	0.272246	-1.84345	0.126063	0.609567	-1.63754	0.057219	0.54358	-1.41075	0.0656502	0.621987	-0.488554	0.555105	1
gga-miR-1617	0	1	1	0	1	1	0.377015	0.523454	1	0	1	1	0	1	1	0	1	1
gga-miR-1625-5p	0	1	1	0.207161	0.613585	1	0	1	1	0	1	1	0	1	1	0	1	1
gga-miR-1629	0	1	1	0	1	1	0	1	1	0	1	1	0	1	1	0.682142	0.455152	1
gga-miR-1640	-1.74328	0.101056	0.716617	-6.33375	0.0143107	0.112428	-3.45625	0.0566136	0.290633	-3.3816	0.0227174	0.24437	-2.94356	0.0266521	0.290267	-5.72739	0.0345278	0.167885
gga-miR-1648-3p	-19.2158	5.1119e-05	0.00138536	-20.7859	1.6209e-05	0.000370371	-19.0781	0.000116605	0.00150504	-20.7592	2.75793e-05	0.000560566	-20.4195	3.98024e-05	0.000818526	-19.3013	5.51688e-05	0.000738966
gga-miR-1659	0	1	1	0	1	1	0	1	1	0	1	1	0	1	1	1.51584	0.22403	0.793968
gga-miR-1671	0	1	1	0	1	1	0	1	1	0	1	1	0	1	1	0.247476	0.750425	1
gga-miR-1672	0	1	1	0	1	1	17.74	0.000283578	0.00212289	0	1	1	0	1	1	0	1	1
gga-miR-1677-3p	0	1	1	0.321201	0.477847	1	0	1	1	0	1	1	0	1	1	0	1	1
gga-miR-1678	0	1	1	0	1	1	0	1	1	0	1	1	0	1	1	1.62231	0.208306	0.759672
gga-miR-1685-5p	0	1	1	14.7283	0.000866683	0.00990172	0	1	1	0	1	1	0	1	1	11.2402	0.00552146	0.0283451
gga-miR-1690-5p	0	1	1	0	1	1	0	1	1	0	1	1	0	1	1	16.9666	0.000317533	0.00208284
gga-miR-1701	0	1	1	0	1	1	18.3088	0.000196818	0.0017159	0	1	1	0	1	1	0	1	1
gga-miR-1726	0	1	1	0	1	1	0	1	1	0	1	1	0	1	1	0.721239	0.437139	1
gga-miR-1728-3p	0	1	1	0	1	1	18.5509	0.000166402	0.00155759	0	1	1	0	1	1	0	1	1
gga-miR-1753	14.8914	0.000776918	0.00734083	18.2555	0.000118948	0.00176955	0	1	1	0	1	1	0	1	1	0	1	1
gga-miR-1759-3p	0	1	1	0	1	1	1.17713	0.205323	0.926206	0.21349	0.415109	1	0.0947991	0.645365	1	0	1	1
gga-miR-1762	0	1	1	0	1	1	0	1	1	0	1	1	0	1	1	17.1861	0.000273522	0.0019484
gga-miR-1763	-0.747117	0.251139	1	-2.93125	0.0498454	0.343031	-1.52354	0.15621	0.732051	-1.31852	0.0735022	0.667438	-1.1349	0.0837913	0.756936	-2.88196	0.103858	0.441174
gga-miR-1775-3p	0	1	1	0	1	1	0	1	1	0	1	1	0	1	1	0.727572	0.434323	1
gga-miR-1780	0	1	1	0	1	1	0	1	1	0	1	1	0	1	1	1.15703	0.29361	0.896471
gga-miR-1784-5p	0	1	1	0	1	1	18.3088	0.000196818	0.0017159	0	1	1	0	1	1	0	1	1
gga-miR-1788-3p	0	1	1	0	1	1	0.554555	0.401894	1	0	1	1	0	1	1	0.583822	0.505685	1
gga-miR-1804	0	1	1	0.215161	0.60232	1	0	1	1	0	1	1	0	1	1	0	1	1
gga-miR-1807	0	1	1	0	1	1	0	1	1	0	1	1	0	1	1	2.86222	0.104619	0.443329
gga-miR-1813	0	1	1	0.15865	0.688293	1	0	1	1	0	1	1	0	1	1	0	1	1
gga-miR-1845	-0.295079	0.315299	1	-2.27014	0.0331533	0.243496	-0.50635	0.235051	1	-2.59213	0.0149591	0.164975	-1.70709	0.0245481	0.270726	-4.48456	0.0222519	0.110188
gga-miR-196-1-3p	0	1	1	0	1	1	0	1	1	0	1	1	0	1	1	1.11597	0.30372	0.915349
gga-miR-2127	-0.356103	0.459937	1	-25.6639	1.07067e-07	1.38631e-05	-24.1194	1.47862e-06	0.000147693	-25.6181	3.04188e-07	2.532e-05	-24.9923	6.83738e-07	6.0529e-05	-23.1514	1.40491e-06	7.79613e-05
gga-miR-26a-5p	-0.0298844	0.446441	1	-0.00165169	0.953579	1	0.0033524	0.92399	1	0.000378586	0.982192	1	-0.00893637	0.605805	1	-0.00728155	0.895525	1
gga-miR-2954	0	1	1	0	1	1	0	1	1	0.0298722	0.881471	1	0	1	1	0	1	1
gga-miR-302b-5p	0	1	1	0	1	1	0	1	1	0	1	1	0	1	1	0.96936	0.344718	0.978988
gga-miR-302c-5p	0	1	1	0	1	1	18.4227	0.000182265	0.00163804	0	1	1	0	1	1	0	1	1
gga-miR-30e-3p	0.00980354	0.960615	1	0.0368601	0.841014	1	-0.0307853	0.899112	1	-0.000577659	0.995094	1	0.0277701	0.763936	1	0.221721	0.597881	1
gga-miR-34a-5p	0	1	1	0	1	1	21.8538	1.22078e-05	0.000431096	0	1	1	0	1	1	0	1	1
gga-miR-3540	-22.7318	1.9381e-06	0.000188211	-24.8702	2.6047e-07	2.22098e-05	-23.1926	3.60284e-06	0.000230061	-24.725	7.54365e-07	4.12072e-05	-24.1025	1.63727e-06	8.54311e-05	-22.4523	2.87944e-06	0.000113107
gga-miR-551-5p	16.5406	0.000328795	0.00403438	0	1	1	0	1	1	0	1	1	0	1	1	0	1	1
gga-miR-6545-3p	0	1	1	0	1	1	0	1	1	0	1	1	0	1	1	1.60781	0.210344	0.759672
gga-miR-6547-5p	17.4801	0.000182922	0.0028806	17.998	0.000142052	0.00205213	0	1	1	0	1	1	0	1	1	0	1	1
gga-miR-6561-5p	0	1	1	0.257078	0.547859	1	0	1	1	0	1	1	0	1	1	0	1	1
gga-miR-6562-3p	0	1	1	0	1	1	0	1	1	0	1	1	0	1	1	1.19674	0.28433	0.882004
gga-miR-6566-3p	0	1	1	0.221412	0.593717	1	0	1	1	0	1	1	0	1	1	0	1	1
gga-miR-6569-3p	0	1	1	0	1	1	0	1	1	0	1	1	0	1	1	0.681143	0.455626	1
gga-miR-6578-5p	0	1	1	0.322159	0.47691	1	0	1	1	0	1	1	0	1	1	0	1	1
gga-miR-6582-5p	18.1584	0.000115921	0.00248625	0	1	1	0	1	1	0	1	1	0	1	1	0	1	1
gga-miR-6592-3p	0	1	1	0	1	1	19.2913	9.8066e-05	0.00138801	0	1	1	0	1	1	0	1	1
gga-miR-6597-3p	0	1	1	0	1	1	19.2075	0.000104306	0.00142429	0	1	1	0	1	1	0	1	1
gga-miR-6598-5p	0	1	1	0	1	1	0	1	1	0	1	1	0	1	1	0.837321	0.38964	1
gga-miR-6602-5p	0	1	1	0.230782	0.581145	1	0	1	1	0	1	1	0	1	1	0	1	1
gga-miR-6604-5p	0	1	1	-0.0764716	0.84011	1	0	1	1	0	1	1	0	1	1	0	1	1
gga-miR-6619-5p	0	1	1	0	1	1	0	1	1	0	1	1	0	1	1	1.35507	0.251579	0.840176
gga-miR-6631-5p	0	1	1	0	1	1	0	1	1	0	1	1	0	1	1	1.65981	0.203175	0.745648
gga-miR-6642-3p	-0.154398	0.679917	1	-0.515076	0.301644	1	-0.39531	0.464983	1	-24.7207	1.74816e-07	1.69766e-05	-23.853	5.32433e-07	5.47466e-05	-22.0882	1.29887e-06	7.56809e-05
gga-miR-6642-5p	-0.0675639	0.86357	1	-0.350721	0.443049	1	-0.193172	0.707662	1	-0.163063	0.489402	1	-22.3873	7.9678e-06	0.000238081	-20.5562	1.79622e-05	0.000337612
gga-miR-6650-5p	17.5282	0.000178493	0.00287562	0	1	1	0	1	1	0	1	1	0	1	1	0	1	1
gga-miR-6675-5p	0	1	1	0	1	1	0	1	1	0	1	1	0	1	1	16.9666	0.000317533	0.00208284
gga-miR-6678-3p	-0.988594	0.190193	1	-3.83622	0.0338004	0.247728	-2.00441	0.114308	0.565234	-1.80216	0.0510616	0.502522	-1.55358	0.0587537	0.581458	-3.65834	0.0738832	0.335885
gga-miR-6681-5p	0	1	1	0	1	1	0	1	1	0	1	1	0	1	1	1.61614	0.209168	0.759672
gga-miR-6682-3p	0	1	1	0	1	1	0	1	1	0	1	1	0	1	1	1.51359	0.224382	0.793968
gga-miR-6690-5p	0	1	1	0.1692	0.671094	1	0	1	1	0	1	1	0	1	1	0	1	1
gga-miR-6695-5p	0	1	1	0	1	1	0	1	1	0	1	1	0	1	1	0.363278	0.652172	1
gga-miR-6710-3p	0	1	1	0	1	1	0	1	1	0	1	1	0	1	1	1.31628	0.25903	0.843374
gga-miR-6711-5p	0	1	1	0	1	1	0	1	1	0	1	1	0	1	1	16.9701	0.000316834	0.00208284
gga-miR-7437-3p	0	1	1	0	1	1	0	1	1	0	1	1	0	1	1	1.07278	0.314961	0.927064
gga-miR-7439-5p	0	1	1	0	1	1	0	1	1	0	1	1	0	1	1	0.594661	0.499719	1
gga-miR-7441-5p	0	1	1	0	1	1	0	1	1	0	1	1	0	1	1	1.25381	0.271785	0.862997
gga-miR-7443-3p	0	1	1	0	1	1	0	1	1	0	1	1	0	1	1	17.9253	0.000160541	0.00149497
gga-miR-7448-3p	0	1	1	0.268726	0.534015	1	0	1	1	0	1	1	0	1	1	0	1	1
gga-miR-7452-5p	-21.0762	9.90236e-06	0.000443696	-22.3396	3.67975e-06	0.000111864	-21.6702	1.44299e-05	0.000489777	-22.5316	6.09344e-06	0.000163867	-22.4205	7.74257e-06	0.000234091	-21.3717	8.38115e-06	0.000213872
gga-miR-7455-5p	-0.395159	0.427463	1	-6.29344	0.0144917	0.11334	-3.43094	0.0572041	0.293234	-3.35289	0.0229889	0.245777	-2.91795	0.0269632	0.292743	-5.69435	0.0349163	0.169538
gga-miR-7469-3p	0	1	1	0.437975	0.382229	1	0	1	1	0	1	1	0	1	1	0	1	1
gga-miR-7470-5p	0	1	1	0	1	1	0	1	1	0	1	1	0	1	1	0.709536	0.442415	1
gga-miR-7471-5p	-0.937831	0.200762	1	-3.64939	0.0364325	0.262614	-1.90368	0.121446	0.591329	-1.69883	0.0547869	0.527644	-1.46389	0.0629287	0.606057	-3.49992	0.0789173	0.353258
gga-miR-7473-3p	0	1	1	0.240347	0.568703	1	0	1	1	0	1	1	0	1	1	0	1	1
gga-miR-7474-3p	0	1	1	0	1	1	0	1	1	0	1	1	0	1	1	17.7473	0.000183154	0.00154664
gga-miR-7475-3p	-0.341553	0.473109	1	-25.3697	1.49377e-07	1.49206e-05	-22.8887	4.78434e-06	0.000265375	-25.1342	4.99554e-07	3.29517e-05	-24.5489	1.06103e-06	7.45413e-05	-22.7525	2.12167e-06	9.88983e-05
gga-miR-92-3p	0.155434	0.697943	1	0.153527	0.681892	1	0	1	1	0.0502999	0.79322	1	0	1	1	0	1	1
ggo-miR-1252	0	1	1	0	1	1	0	1	1	0	1	1	0	1	1	0.997149	0.3363	0.961239
ggo-miR-125a	0.584233	0.174366	1	0.20452	0.401977	1	0.129673	0.629897	1	0.0826379	0.480083	1	0.0832311	0.461259	1	0.277686	0.528425	1
ggo-miR-127	0	1	1	-0.0650801	0.863034	1	0	1	1	0	1	1	0	1	1	0	1	1
ggo-miR-128	0	1	1	0	1	1	0	1	1	0	1	1	0.123082	0.568976	1	0	1	1
ggo-miR-1283	0	1	1	11.5765	0.00238307	0.0230144	0	1	1	13.0246	0.00103772	0.0163417	13.4304	0.000909804	0.0147938	16.4422	0.000264203	0.0019484
ggo-miR-143	0.00398292	0.928543	1	0.00733378	0.85709	1	-0.000929724	0.985561	1	0.006665	0.772892	1	0.00320374	0.879414	1	0.0418636	0.641703	1
ggo-miR-145	0	1	1	0	1	1	0	1	1	0.101741	0.639217	1	0	1	1	0	1	1
ggo-miR-146a	0.43668	0.404095	1	0.357869	0.443946	1	0	1	1	0	1	1	0	1	1	0.63107	0.480415	1
ggo-miR-148a	0	1	1	0.108281	0.777645	1	0	1	1	-0.00592825	0.976307	1	0.00966615	0.959376	1	0	1	1
ggo-miR-148b	0	1	1	0.0121464	0.973977	1	0	1	1	0	1	1	0	1	1	0	1	1
ggo-miR-191	0.155123	0.668499	1	0.113701	0.728372	1	0	1	1	0.0694748	0.692936	1	0.0193382	0.902673	1	0	1	1
ggo-miR-200c	0.446257	0.232997	1	0.328474	0.283587	1	0	1	1	0.363609	0.145581	1	0.314298	0.15947	1	0.785237	0.239664	0.82305
ggo-miR-26b	-0.00717667	0.817097	1	-0.00136701	0.961632	1	-0.00790465	0.825134	1	0.00141126	0.933926	1	0.00454082	0.78003	1	0.0165398	0.772384	1
ggo-miR-31	0	1	1	0.171558	0.667323	1	0	1	1	0	1	1	0	1	1	0	1	1
ggo-miR-320b	16.8297	0.000277258	0.00359553	0	1	1	0	1	1	0	1	1	0	1	1	0	1	1
ggo-miR-335	0.438481	0.361544	1	0.281076	0.473953	1	0	1	1	0.106802	0.579113	1	0.0922549	0.607551	1	0	1	1
ggo-miR-339	0	1	1	0.569207	0.307869	1	0	1	1	0	1	1	0	1	1	0	1	1
ggo-miR-342	0	1	1	0	1	1	0	1	1	0.0798758	0.70406	1	0	1	1	0	1	1
ggo-miR-3615	-0.22916	0.597491	1	-0.74614	0.236282	1	-0.168883	0.739515	1	-23.8661	1.75539e-06	6.74379e-05	-23.0095	4.56123e-06	0.000157882	-21.3179	8.78958e-06	0.000221171
ggo-miR-376a	0	1	1	0	1	1	0	1	1	0.126245	0.575951	1	0	1	1	0	1	1
ggo-miR-4429	0.374278	0.451992	1	0	1	1	0	1	1	0	1	1	0	1	1	0	1	1
ggo-miR-4488	-2.71391	0.0575082	0.419726	-8.80476	0.00679513	0.0556341	-5.16244	0.0304731	0.159243	-5.38003	0.011221	0.127781	-4.76042	0.0133738	0.153294	-7.76066	0.0177435	0.0891256
ggo-miR-454	0	1	1	0.0880587	0.816673	1	0	1	1	0	1	1	0	1	1	0	1	1
ggo-miR-483	16.3005	0.000139513	0.0027589	12.6603	0.00121801	0.0133348	15.9491	0.000286998	0.00213933	15.9702	0.000195236	0.00348237	16.8648	0.000117233	0.00226434	14.8281	0.000485978	0.00287476
ggo-miR-493	0	1	1	0.122626	0.75101	1	0	1	1	0	1	1	0	1	1	0	1	1
ggo-miR-503	-0.0147121	0.749074	1	0.000706139	0.98583	1	-0.0111209	0.830164	1	0.000863898	0.96892	1	0.00304358	0.884304	1	0.0214448	0.796693	1
ggo-miR-515-3p	0.0384987	0.671666	1	0.0181813	0.814698	1	-0.0426666	0.691276	1	0.0226363	0.611738	1	0.0146887	0.71166	1	0.115328	0.537856	1
ggo-miR-515-5p	-0.0123465	0.707315	1	-0.00221398	0.93947	1	-0.00908291	0.805744	1	0.00154089	0.929165	1	0.00301417	0.853436	1	0.0193904	0.74428	1
ggo-miR-516a	-0.00666441	0.837953	1	-0.000421685	0.988798	1	-0.00632321	0.866974	1	0.00219812	0.901692	1	0.00126237	0.939217	1	0.0246489	0.695583	1
ggo-miR-516b	0.0668357	0.451305	1	0.033954	0.618438	1	0.0941616	0.394895	1	0.0563184	0.289509	1	0.0377035	0.378818	1	0.405352	0.164898	0.660455
ggo-miR-517c	0.0202053	0.756263	1	0.0245945	0.680281	1	0.0487296	0.564849	1	0.0383572	0.364167	1	0.0272992	0.445248	1	0.466629	0.129311	0.538823
ggo-miR-517c-3p	-0.000427161	0.98634	1	0.000864161	0.970958	1	-0.00513541	0.858523	1	0.00418186	0.785613	1	0.0052824	0.716525	1	0.0224296	0.641943	1
ggo-miR-517c-5p	0	1	1	0.362052	0.440326	1	0	1	1	0.130056	0.566949	1	0	1	1	0.737392	0.430012	1
ggo-miR-518b	-0.017817	0.597281	1	-0.00510275	0.857988	1	-0.014324	0.698548	1	-0.00213825	0.899752	1	0.000895977	0.954671	1	0.00479334	0.930315	1
ggo-miR-518c-3p	-0.00960641	0.811213	1	0.0108603	0.772329	1	0.0019513	0.966084	1	0.00507069	0.808976	1	0.00627021	0.753026	1	0.0242688	0.750524	1
ggo-miR-518c-5p	17.7403	1.83797e-08	7.33119e-06	18.9799	1.44653e-09	5.61897e-07	17.0969	8.07579e-08	1.76456e-05	17.3924	4.19983e-08	6.38374e-06	17.7168	2.56561e-08	5.60586e-06	18.3109	4.90633e-09	9.02764e-07
ggo-miR-518d-3p	0	1	1	0	1	1	0	1	1	0.112866	0.609307	1	0.108491	0.606629	1	0	1	1
ggo-miR-518d-5p	-0.126208	0.434385	1	0.00744578	0.94621	1	0.0410554	0.784931	1	0.0364648	0.579567	1	0.0289197	0.629663	1	0.143459	0.58455	1
ggo-miR-518e-3p	0.0715954	0.575707	1	0.0283528	0.784619	1	0.097982	0.533758	1	0.0316211	0.594362	1	0.0113967	0.820887	1	0.233125	0.40866	1
ggo-miR-518e-5p	-0.0131593	0.695448	1	-0.014103	0.655221	1	-0.00486148	0.893873	1	0.000859973	0.960435	1	0.00148988	0.926752	1	0.0147371	0.801231	1
ggo-miR-518f-3p	0.0234271	0.740318	1	0.0320095	0.636363	1	0.0118454	0.883083	1	0.0163984	0.646008	1	0.027854	0.469415	1	0.108056	0.492116	1
ggo-miR-518f-5p	0.465372	0.270458	1	0.562502	0.21118	1	0.359042	0.39848	1	0.338095	0.19213	1	0.292202	0.209942	1	1.2312	0.185635	0.707719
ggo-miR-519a	-0.0109787	0.790644	1	-0.000857851	0.981505	1	-0.00389171	0.934066	1	0.00328978	0.875891	1	0.00412103	0.835517	1	-0.420984	0.0931867	0.402695
ggo-miR-519c-3p	0.405688	0.345486	1	0.531926	0.256074	1	0	1	1	0.242912	0.297076	1	0.160023	0.396174	1	1.34417	0.195903	0.730146
ggo-miR-519d	-0.00376843	0.93125	1	0.0120558	0.767911	1	-0.0138037	0.790451	1	0.00433864	0.84574	1	0.00294404	0.887076	1	0.0317009	0.7093	1
ggo-miR-519e-5p	0.0096953	0.928656	1	-0.0585404	0.596777	1	-0.192422	0.333588	1	-0.00390992	0.93872	1	-0.00385881	0.935796	1	0.0360055	0.861708	1
ggo-miR-520g	0.00428833	0.938118	1	-0.00487448	0.922803	1	0.00204156	0.974854	1	0.0106465	0.710788	1	0.0059429	0.819118	1	0.0548906	0.632035	1
ggo-miR-521	14.478	0.000938738	0.00837201	14.1422	0.001115	0.0124142	0	1	1	8.89667	0.00418737	0.0518956	0	1	1	0	1	1
ggo-miR-522-3p	0	1	1	0.559223	0.31263	1	0	1	1	0	1	1	0	1	1	0	1	1
ggo-miR-523-3p	0.0722767	0.56498	1	0.0537407	0.620614	1	0.00904791	0.944162	1	0.0428313	0.493892	1	0.0668954	0.347994	1	0.297589	0.330681	0.950298
ggo-miR-524-3p	0	1	1	0.469025	0.272383	1	0	1	1	0.351489	0.203244	1	0.266089	0.249916	1	1.23921	0.202108	0.743552
ggo-miR-524-5p	0.0354487	0.73231	1	0.0176992	0.844979	1	-0.016378	0.889996	1	0.010443	0.825929	1	0.00563225	0.89827	1	0.0859103	0.670374	1
ggo-miR-525-3p	0.0701324	0.61418	1	0.0525186	0.665533	1	0.0700677	0.663233	1	0.0432568	0.532494	1	0.061768	0.40865	1	0.219024	0.459139	1
ggo-miR-525-5p	0.0236707	0.720327	1	-0.0178791	0.76139	1	-0.00693718	0.925168	1	0.0117182	0.714225	1	0.0121071	0.690155	1	0.0305319	0.800299	1
ggo-miR-548f	0	1	1	0.336894	0.462845	1	0	1	1	0	1	1	0	1	1	0	1	1
ggo-miR-584	0.371693	0.454172	1	-0.045823	0.902698	1	0.348057	0.548621	1	0.0929552	0.664291	1	0	1	1	0	1	1
ggo-miR-675b	0	1	1	0	1	1	0	1	1	0.127733	0.572412	1	0	1	1	0	1	1
ggo-miR-760	16.4063	0.000355192	0.00422364	0	1	1	0	1	1	0	1	1	0	1	1	0	1	1
ggo-miR-769	16.2635	0.000385013	0.00435601	0	1	1	0	1	1	0	1	1	0	1	1	0	1	1
ggo-miR-877	17.7849	0.000150291	0.00285471	0	1	1	0	1	1	0	1	1	0	1	1	0	1	1
ggo-miR-940	-0.718891	0.260442	1	-2.82327	0.052476	0.359014	-1.46718	0.162757	0.757655	-1.26356	0.0771265	0.694934	-1.08748	0.087812	0.787156	-2.78753	0.108628	0.457545
ghr-miR7485	0	1	1	0	1	1	0	1	1	0	1	1	0	1	1	17.9891	0.000153047	0.00149497
ghr-miR7493	0	1	1	0	1	1	17.3389	0.000360593	0.00243836	0	1	1	0	1	1	0	1	1
ghr-miR7495a	0	1	1	0	1	1	0	1	1	0	1	1	0	1	1	0.618897	0.486745	1
ghr-miR7499	0	1	1	0	1	1	0	1	1	0	1	1	0	1	1	18.5713	9.74631e-05	0.00113957
ghr-miR7504b	0	1	1	0	1	1	0	1	1	0	1	1	0	1	1	0.529663	0.537096	1
ghr-miR7507	0	1	1	0	1	1	0	1	1	0	1	1	0	1	1	17.2503	0.000261319	0.0019484
ghr-miR7508	-19.2234	5.07738e-05	0.00138536	0.146029	0.703019	1	-18.947	0.000127877	0.00154353	-21.2251	1.90608e-05	0.000401425	-20.3426	4.2053e-05	0.00085975	-18.5497	0.000101477	0.0011779
ghr-miR7510a	0	1	1	0	1	1	0	1	1	0	1	1	0	1	1	16.8159	0.000351319	0.00221299
gma-miR1516a-5p	0	1	1	0	1	1	0	1	1	0	1	1	0	1	1	17.3956	0.000235885	0.00184074
gma-miR1517	0	1	1	0	1	1	0	1	1	0	1	1	0	1	1	0.372441	0.645047	1
gma-miR1519	0	1	1	0.341401	0.458676	1	0	1	1	0	1	1	0	1	1	0	1	1
gma-miR1520e	0	1	1	0	1	1	0	1	1	0	1	1	0	1	1	1.60533	0.210696	0.759746
gma-miR1520h	0	1	1	0	1	1	0	1	1	0	1	1	0	1	1	17.8875	0.000165139	0.00149497
gma-miR1520j	0	1	1	0	1	1	0	1	1	0	1	1	0	1	1	0.577359	0.509292	1
gma-miR1526	0	1	1	0	1	1	0	1	1	0	1	1	0	1	1	1.16766	0.291079	0.892443
gma-miR1534	0	1	1	0	1	1	0	1	1	0	1	1	0	1	1	0.388087	0.633101	1
gma-miR171k-5p	0	1	1	0	1	1	0	1	1	0	1	1	0	1	1	0.61412	0.489263	1
gma-miR2108a	-19.293	4.82072e-05	0.00133756	-21.0536	1.28026e-05	0.000302419	-18.5401	0.000170009	0.00156335	-20.5064	3.35806e-05	0.000670844	-20.0857	5.07224e-05	0.00101329	-18.7591	8.62814e-05	0.00104014
gma-miR2119	0	1	1	0	1	1	0	1	1	0	1	1	0	1	1	1.36665	0.24942	0.837613
gma-miR4346	0	1	1	0	1	1	0	1	1	0	1	1	0	1	1	1.36539	0.249655	0.837613
gma-miR4350	0	1	1	0	1	1	0	1	1	0	1	1	0	1	1	0.664165	0.463813	1
gma-miR4352a	17.5872	0.000171694	0.00286151	0	1	1	0	1	1	0	1	1	0	1	1	0	1	1
gma-miR4352b	0	1	1	0.221412	0.593717	1	0	1	1	0	1	1	0	1	1	0	1	1
gma-miR4362	0	1	1	0.133861	0.730795	1	0	1	1	0	1	1	0	1	1	0	1	1
gma-miR4364b	0	1	1	0	1	1	0	1	1	0	1	1	0	1	1	0.609986	0.491457	1
gma-miR4370	0	1	1	17.0993	0.000252656	0.00334578	0	1	1	0	1	1	0	1	1	16.4229	0.000452565	0.00268619
gma-miR4374a	-21.8876	4.54015e-06	0.000274772	-22.9865	1.92327e-06	6.79167e-05	-21.2065	2.14445e-05	0.000590466	-23.1128	3.5803e-06	0.000113789	-22.8609	5.22512e-06	0.000175645	-21.3812	8.28607e-06	0.000213872
gma-miR4385	0	1	1	0	1	1	0	1	1	0	1	1	0	1	1	2.98161	0.0989515	0.423939
gma-miR4390	0	1	1	0	1	1	0	1	1	0	1	1	0	1	1	21.1845	9.94266e-06	0.000241386
gma-miR4391	0	1	1	0	1	1	0	1	1	0.131796	0.562912	1	0	1	1	0	1	1
gma-miR4399	0	1	1	0	1	1	0	1	1	0	1	1	0	1	1	0.668464	0.461719	1
gma-miR4403	0	1	1	0	1	1	0	1	1	0	1	1	0.17396	0.462769	1	0	1	1
gma-miR4405	0	1	1	0	1	1	0	1	1	0	1	1	0	1	1	16.7254	0.000373201	0.00225338
gma-miR4407	0	1	1	0	1	1	0	1	1	0	1	1	0	1	1	18.2408	0.000126342	0.00138467
gma-miR4410	0	1	1	0	1	1	0	1	1	0	1	1	0	1	1	0.892456	0.369827	1
gma-miR482b-3p	-0.70879	0.0936824	0.667034	-4.31971	0.00702419	0.0573752	-0.0172715	0.907844	1	-0.0924317	0.317181	1	-0.064866	0.397019	1	-9.41163	0.00055167	0.00320905
gma-miR4992	14.877	0.000782084	0.00734991	15.5606	0.000586069	0.00699282	20.0276	5.58532e-05	0.000957171	0	1	1	0	1	1	0	1	1
gma-miR5037d	0	1	1	0	1	1	0.433997	0.47865	1	0	1	1	0	1	1	0	1	1
gma-miR5042-3p	0	1	1	0	1	1	0	1	1	0	1	1	0	1	1	16.9032	0.000331495	0.00214215
gma-miR5375	0	1	1	0	1	1	0	1	1	0	1	1	0	1	1	17.3606	0.00024185	0.00187998
gma-miR5673	0	1	1	0	1	1	18.3088	0.000196818	0.0017159	0	1	1	0	1	1	0	1	1
gma-miR5676	0	1	1	0	1	1	0	1	1	0	1	1	0	1	1	17.9107	0.000162248	0.00149497
gma-miR5766	0	1	1	0.630113	0.281332	1	0	1	1	0	1	1	0	1	1	0	1	1
gma-miR5771	0	1	1	0	1	1	15.586	0.000919475	0.0053844	16.6595	0.00033087	0.00569813	0	1	1	0	1	1
gma-miR5784	0	1	1	0	1	1	0	1	1	0	1	1	0	1	1	0.958085	0.348229	0.988155
gma-miR9741	0	1	1	0	1	1	0	1	1	0	1	1	0.066432	0.736772	1	0	1	1
gma-miR9748	0	1	1	0	1	1	0	1	1	0	1	1	0	1	1	0.646573	0.47253	1
gma-miR9754	0	1	1	0.307291	0.491804	1	0	1	1	0	1	1	0	1	1	0	1	1
gma-miR9762	0	1	1	0.296439	0.503143	1	0	1	1	0	1	1	0	1	1	0	1	1
gma-miR9767	0	1	1	0	1	1	0	1	1	0	1	1	0	1	1	0.681143	0.455626	1
gra-miR530a	0	1	1	0	1	1	0.549944	0.404449	1	0	1	1	0	1	1	0	1	1
gra-miR7484h	0	1	1	0	1	1	0	1	1	0	1	1	0	1	1	1.87764	0.176915	0.689517
gra-miR7484j	0	1	1	0	1	1	17.6327	0.000303309	0.00219723	0	1	1	0	1	1	0	1	1
gra-miR7484n	0	1	1	0	1	1	0	1	1	0	1	1	0	1	1	17.8875	0.000165139	0.00149497
gra-miR7494c	0	1	1	0.260496	0.543741	1	0	1	1	0	1	1	0	1	1	0	1	1
gra-miR7504n	0	1	1	0	1	1	0	1	1	0	1	1	0	1	1	17.8405	0.000170919	0.00150457
gra-miR8642	0	1	1	0	1	1	0	1	1	0	1	1	0	1	1	1.23597	0.275611	0.869493
gra-miR8643a	0	1	1	0	1	1	0	1	1	0	1	1	0	1	1	1.15997	0.292906	0.895667
gra-miR8654a	0	1	1	0	1	1	0	1	1	0	1	1	0	1	1	0.707211	0.443475	1
gra-miR8673	0	1	1	0	1	1	0	1	1	0	1	1	0	1	1	17.6484	0.000196958	0.00162015
gra-miR8674c	0	1	1	0.245267	0.562454	1	0	1	1	0	1	1	0	1	1	0	1	1
gra-miR8684	0	1	1	0	1	1	0	1	1	0	1	1	0	1	1	0.773572	0.414679	1
gra-miR8686	0	1	1	0	1	1	0	1	1	0	1	1	0	1	1	17.7514	0.000182659	0.00154664
gra-miR8693	0	1	1	0	1	1	0	1	1	0	1	1	0	1	1	0.208294	0.786983	1
gra-miR8723a	0	1	1	0	1	1	0	1	1	0	1	1	0	1	1	0.727572	0.434323	1
gra-miR8735	0	1	1	0	1	1	0	1	1	0	1	1	0	1	1	17.9552	0.000157	0.00149497
gra-miR8738a	0	1	1	0	1	1	0	1	1	0	1	1	0	1	1	1.98962	0.165404	0.660862
gra-miR8747	0	1	1	0	1	1	0	1	1	0	1	1	0	1	1	17.9737	0.000154825	0.00149497
gra-miR8750	0	1	1	0	1	1	0	1	1	0	1	1	0	1	1	1.19309	0.285164	0.883476
gra-miR8762a	0	1	1	0	1	1	0	1	1	0	1	1	0	1	1	1.61576	0.209222	0.759672
gra-miR8762b	0	1	1	0	1	1	0	1	1	0	1	1	0	1	1	1.61051	0.209962	0.759672
gra-miR8762d	0	1	1	0	1	1	0	1	1	0	1	1	0	1	1	16.743	0.000368875	0.00225338
gra-miR8766	0	1	1	0	1	1	0	1	1	0	1	1	0	1	1	20.5181	1.84804e-05	0.000340039
gra-miR8769	17.5419	0.000176878	0.0028628	0	1	1	0	1	1	0	1	1	0	1	1	0	1	1
gra-miR8774	0	1	1	0	1	1	0	1	1	0	1	1	0	1	1	0.732686	0.43207	1
gsa-miR-10a-3p	0	1	1	0	1	1	0	1	1	0	1	1	0	1	1	1.16908	0.290745	0.892443
gsa-miR-1175-3p	0.066665	0.785979	1	0.00376293	0.986255	1	0.106356	0.728567	1	0.0189442	0.869659	1	-0.016385	0.880589	1	-0.0470521	0.917272	1
gsa-miR-153-5p	0	1	1	0	1	1	0.38612	0.515866	1	0	1	1	0	1	1	0	1	1
gsa-miR-184b-3p	0	1	1	18.4622	0.00010285	0.00161966	0	1	1	0	1	1	0	1	1	0	1	1
gsa-miR-1992-3p	0	1	1	0	1	1	0	1	1	0	1	1	0	1	1	18.4173	0.000110172	0.00125459
gsa-miR-277a-5p	0	1	1	0.194893	0.631431	1	0	1	1	0	1	1	0	1	1	0	1	1
gsa-miR-277b-3p	0	1	1	0	1	1	0	1	1	0	1	1	0	1	1	22.7041	2.22567e-06	9.97558e-05
gsa-miR-277b-5p	0	1	1	0	1	1	0	1	1	0	1	1	0	1	1	1.34309	0.253844	0.840176
gsa-miR-278-3p	0	1	1	0	1	1	0	1	1	0	1	1	0	1	1	1.31737	0.258815	0.843374
gsa-miR-278-5p	0	1	1	0	1	1	0	1	1	0	1	1	0	1	1	20.3057	2.24051e-05	0.000385853
gsa-miR-281-5p	0	1	1	19.3753	5.16436e-05	0.00100864	0	1	1	0	1	1	0	1	1	0	1	1
gsa-miR-31-5p	0	1	1	0	1	1	0	1	1	0	1	1	0	1	1	18.878	7.63007e-05	0.000962987
gsa-miR-87-5p	0	1	1	0	1	1	19.5412	8.16687e-05	0.00123455	0	1	1	0	1	1	0	1	1
gsa-miR-9389-5p	0	1	1	0	1	1	0	1	1	0	1	1	0	1	1	1.72839	0.194289	0.728111
gsa-miR-9393-3p	0	1	1	0	1	1	0	1	1	0	1	1	0	1	1	0.939494	0.354142	0.998796
gsa-miR-9394a-5p	12.4588	0.00211664	0.0169331	0	1	1	0	1	1	0	1	1	0	1	1	15.2786	0.00089433	0.00499453
gsa-miR-9401-3p	0	1	1	0	1	1	0	1	1	0	1	1	0	1	1	17.978	0.000154328	0.00149497
gsa-miR-993-5p	0	1	1	0.0418237	0.910948	1	0	1	1	0	1	1	0	1	1	0	1	1
hbr-miR6173	0	1	1	0	1	1	17.3069	0.000370187	0.0024698	0	1	1	0	1	1	0	1	1
hbr-miR9386	0	1	1	0	1	1	0	1	1	0	1	1	0	1	1	0.381349	0.638212	1
hbv-miR-B14RC-3p	0	1	1	0	1	1	1.07533	0.224768	0.999733	0.163798	0.496004	1	0.0800671	0.690931	1	0	1	1
hbv-miR-B20-5p	0	1	1	0	1	1	0.428128	0.482981	1	0	1	1	0	1	1	0	1	1
hbv-miR-B21RC-5p	13.7567	0.00127992	0.0107048	17.8029	0.000161864	0.0023097	0	1	1	0	1	1	0	1	1	0	1	1
hbv-miR-B26-5p	-22.1231	3.59137e-06	0.000261571	-23.6596	9.58764e-07	4.59156e-05	-22.4208	7.36836e-06	0.000348105	-23.5876	2.28949e-06	7.81039e-05	-23.1	4.199e-06	0.000151337	-21.9292	4.85905e-06	0.000149011
hbv-miR-B2RC	-0.958523	0.196336	1	-3.72579	0.0353225	0.255139	-1.94477	0.11845	0.579973	-1.74086	0.0532181	0.515376	-1.50035	0.0611716	0.594044	-3.5648	0.0768005	0.346115
hcmv-miR-UL112-5p	0	1	1	0	1	1	0	1	1	0	1	1	0	1	1	0.709862	0.442268	1
hcmv-miR-UL148D	-0.607299	0.303734	1	-2.39415	0.0653323	0.439264	-1.2446	0.193713	0.881846	-0.156769	0.502052	1	-0.118426	0.572757	1	-2.40737	0.131464	0.545875
hcmv-miR-UL70-3p	-0.526491	0.343401	1	0.0287155	0.936688	1	-1.08421	0.222752	0.992027	-0.90152	0.111655	0.966205	-0.775774	0.125863	1	-2.12611	0.153285	0.623845
hcmv-miR-US25-2-3p	0	1	1	0.188961	0.640311	1	0	1	1	0	1	1	0	1	1	0	1	1
hcmv-miR-US5-1	16.918	0.000259687	0.00345196	0	1	1	18.5241	0.000167786	0.00155759	13.0302	0.00129557	0.019356	0	1	1	0	1	1
hco-miR-5885b	0	1	1	0	1	1	0	1	1	0	1	1	0	1	1	18.748	8.4744e-05	0.00103016
hco-miR-5887	0	1	1	0.137423	0.724509	1	0	1	1	0	1	1	0	1	1	0	1	1
hco-miR-5890a	0	1	1	0	1	1	0.23105	0.6694	1	0	1	1	0	1	1	0	1	1
hco-miR-5890f-5p	16.2212	0.000394223	0.00435802	0	1	1	0	1	1	0	1	1	0	1	1	0	1	1
hco-miR-5892a	0	1	1	0	1	1	0	1	1	0	1	1	0	1	1	1.35205	0.252148	0.840176
hco-miR-5892b	0	1	1	0	1	1	0	1	1	0	1	1	0	1	1	0.737464	0.429981	1
hco-miR-5893	0	1	1	0	1	1	0	1	1	0	1	1	0	1	1	1.32293	0.257728	0.843374
hco-miR-5898-3p	0	1	1	0	1	1	0	1	1	0	1	1	0	1	1	17.9104	0.000162263	0.00149497
hco-miR-5900	0	1	1	18.2116	0.000122659	0.00180936	0	1	1	0	1	1	0	1	1	15.8708	0.00063587	0.00363236
hco-miR-5902-3p	0	1	1	0	1	1	0	1	1	0	1	1	0	1	1	0.693507	0.449801	1
hco-miR-5902-5p	0	1	1	0	1	1	21.0688	2.40302e-05	0.000617716	0	1	1	0	1	1	0	1	1
hco-miR-5922	0	1	1	0	1	1	0	1	1	0	1	1	0	1	1	0.29718	0.706404	1
hco-miR-5927	0	1	1	0	1	1	0	1	1	0	1	1	0	1	1	0.61412	0.489263	1
hco-miR-5928a	0	1	1	0.206419	0.614646	1	0	1	1	0	1	1	0	1	1	0	1	1
hco-miR-5945-3p	-19.6611	3.52093e-05	0.00106114	-20.9843	1.3433e-05	0.000315179	-0.0134044	0.978057	1	-21.2561	1.84163e-05	0.000390203	-21.1014	2.3529e-05	0.000546398	-19.9031	3.26696e-05	0.000477878
hco-miR-5946c	0	1	1	0	1	1	0.554577	0.401882	1	0	1	1	0	1	1	0	1	1
hco-miR-5960	-0.16637	0.687979	1	-3.90736	0.0328682	0.241918	-2.04299	0.111751	0.554172	-1.84199	0.0497375	0.493999	-1.58819	0.0572676	0.570409	-3.71845	0.0720874	0.328585
hco-miR-5964	0.429762	0.408989	1	0	1	1	0	1	1	0	1	1	0	1	1	0	1	1
hco-miR-5986	0	1	1	0	1	1	0	1	1	0	1	1	0	1	1	17.6484	0.000196958	0.00162015
hco-miR-63a	0	1	1	0.920418	0.195559	1	0	1	1	0	1	1	0	1	1	0	1	1
hco-miR-84b	0	1	1	19.3603	5.22529e-05	0.00101285	0	1	1	0	1	1	0	1	1	0	1	1
hco-miR-993	0	1	1	0.269898	0.532651	1	0	1	1	0	1	1	0	1	1	0	1	1
hhi-miR-7790	0	1	1	0	1	1	0	1	1	0.208408	0.42232	1	0	1	1	0	1	1
hhv6b-miR-Ro6-2-5p	17.2271	0.000216754	0.00309295	10.7852	0.0037489	0.0331801	0	1	1	0	1	1	0	1	1	0	1	1
hiv1-miR-N367	0	1	1	0	1	1	0	1	1	0	1	1	0	1	1	1.12151	0.302324	0.913343
hma-miR-3004	0	1	1	0	1	1	0	1	1	0	1	1	0	1	1	0.573954	0.511208	1
hma-miR-3012b	0	1	1	0	1	1	18.0518	0.000232901	0.00189796	0	1	1	0	1	1	0	1	1
hme-let-7	0	1	1	0	1	1	0	1	1	0	1	1	0.135378	0.53995	1	0	1	1
hme-miR-6304-3p	-1.36603	0.134146	0.922699	-5.15338	0.0209544	0.160651	-2.74268	0.0774629	0.392479	-2.58659	0.0325598	0.338777	-2.23922	0.0378784	0.400069	-4.75728	0.0484438	0.229174
hme-miR-6305-3p	0	1	1	0	1	1	0	1	1	0	1	1	0	1	1	1.32952	0.256449	0.842465
hme-miR-6311-3p	0.374523	0.451787	1	0	1	1	0	1	1	0	1	1	0	1	1	0	1	1
hru-miR-1984	0	1	1	0	1	1	0	1	1	0	1	1	0	1	1	1.58182	0.214076	0.768413
hru-miR-1985	0	1	1	0	1	1	0	1	1	0	1	1	0	1	1	0.265254	0.734368	1
hsa-miR-103b	0.00761024	0.881551	1	0.0169458	0.719856	1	0.0102295	0.861537	1	0.00248365	0.919577	1	0.00403767	0.862066	1	0.0126747	0.891029	1
hsa-miR-1178-3p	0	1	1	0	1	1	0	1	1	0	1	1	0	1	1	1.4151	0.240698	0.824172
hsa-miR-1180-3p	0	1	1	11.4395	0.00301928	0.0280729	0	1	1	0	1	1	13.8186	0.0010202	0.0159181	0	1	1
hsa-miR-1200	0	1	1	0	1	1	18.6163	0.000159465	0.00155709	0	1	1	0	1	1	0	1	1
hsa-miR-1208	-19.99	2.65479e-05	0.000867398	-21.4597	8.64989e-06	0.000214468	-20.349	4.402e-05	0.000875904	-21.3052	1.76268e-05	0.000375751	-20.9624	2.61234e-05	0.000580902	-20.0736	2.80211e-05	0.000435718
hsa-miR-1225-5p	0	1	1	18.8121	7.96099e-05	0.00138042	0	1	1	0	1	1	0	1	1	0	1	1
hsa-miR-1231	-1.88188	0.0759949	0.546663	-4.95867	0.0175389	0.135355	-13.2239	0.00135222	0.00758806	-15.2696	0.000289189	0.00505502	-14.7961	0.000384672	0.00675786	-14.5551	0.000594192	0.00343923
hsa-miR-1247-5p	-17.5363	0.000174199	0.00286151	-23.043	1.86642e-06	6.65816e-05	0.132797	0.790933	1	-0.0638342	0.750911	1	-22.2719	9.01089e-06	0.000260348	-20.6803	1.63546e-05	0.000317649
hsa-miR-1265	0	1	1	0	1	1	0	1	1	0	1	1	0	1	1	1.86193	0.178629	0.693103
hsa-miR-1268a	0	1	1	0.141495	0.717395	1	0	1	1	0.106919	0.625043	1	0	1	1	0	1	1
hsa-miR-1269b	0	1	1	0	1	1	0	1	1	0	1	1	0.148519	0.511435	1	0	1	1
hsa-miR-1270	0	1	1	0.245865	0.561701	1	0	1	1	0	1	1	0	1	1	0.326017	0.682131	1
hsa-miR-1283	0.0151227	0.755488	1	0.0176006	0.699376	1	-0.00392402	0.943001	1	0.0105859	0.6755	1	0.0149803	0.55578	1	0.0755345	0.485937	1
hsa-miR-1292-3p	15.2357	0.000658701	0.00647647	0	1	1	16.6372	0.000534995	0.00340062	0	1	1	0	1	1	0	1	1
hsa-miR-1323	0.00358245	0.940219	1	0.0193054	0.681994	1	-0.0122957	0.830238	1	0.0108438	0.674938	1	0.00980951	0.684359	1	0.0323873	0.731959	1
hsa-miR-136-3p	13.696	0.00131154	0.0109034	13.0884	0.00168962	0.0174245	0	1	1	13.1444	0.00124926	0.0189065	11.857	0.00185088	0.0243259	12.2039	0.00378486	0.019661
hsa-miR-141-5p	0.637928	0.29534	1	0.312346	0.486658	1	0	1	1	0.124115	0.581077	1	0	1	1	0	1	1
hsa-miR-1469	-0.256146	0.485283	1	-27.2535	1.78183e-10	8.89899e-08	-0.681149	0.268182	1	-0.470871	0.16458	1	-0.345479	0.210807	1	-23.4638	3.43527e-08	3.75303e-06
hsa-miR-15b-3p	0	1	1	0	1	1	0	1	1	0	1	1	0.122461	0.570505	1	0	1	1
hsa-miR-16-2-3p	0.433932	0.245981	1	0.401031	0.244747	1	0.790977	0.167168	0.774066	0.123313	0.383115	1	0.0249246	0.800827	1	0	1	1
hsa-miR-181a-2-3p	14.8294	0.000277687	0.00359553	13.9927	0.000483524	0.00593122	0	1	1	16.493	9.26512e-05	0.00169586	14.1824	0.000391194	0.00683806	16.6489	7.03718e-05	0.000904485
hsa-miR-1908-3p	-0.154162	0.708131	1	-21.0584	1.25562e-05	0.000298614	-0.03852	0.937166	1	-21.3256	1.73951e-05	0.000375391	-21.1888	2.19553e-05	0.000533686	-20.0624	2.83891e-05	0.000439151
hsa-miR-193b-3p	0	1	1	18.8497	7.74155e-05	0.00138042	0	1	1	0	1	1	0	1	1	0	1	1
hsa-miR-1976	0	1	1	0	1	1	0.408661	0.497799	1	0.0172206	0.931192	1	0	1	1	0	1	1
hsa-miR-200c-5p	17.8698	0.00013942	0.0027589	0	1	1	15.1951	0.00110592	0.00629688	0	1	1	0	1	1	0	1	1
hsa-miR-2054	0	1	1	0	1	1	0	1	1	0	1	1	12.7607	0.00142168	0.0201541	15.0205	0.00103023	0.00567197
hsa-miR-2276-3p	0	1	1	0	1	1	0.418117	0.490514	1	0	1	1	0	1	1	0	1	1
hsa-miR-2277-3p	0	1	1	0	1	1	18.5895	0.000162195	0.00155709	0	1	1	0	1	1	0	1	1
hsa-miR-2682-5p	0	1	1	0	1	1	0	1	1	0	1	1	0	1	1	18.3367	0.000117312	0.00131449
hsa-miR-26a-2-3p	0	1	1	0.168559	0.672124	1	0	1	1	0	1	1	0	1	1	0	1	1
hsa-miR-296-3p	0	1	1	0	1	1	0	1	1	0	1	1	0.090619	0.657879	1	0	1	1
hsa-miR-296-5p	-0.733169	0.255664	1	-2.87793	0.051119	0.351104	-1.49569	0.15939	0.74396	-1.29131	0.0752586	0.681616	-1.11142	0.0857405	0.772548	-2.83539	0.106171	0.448821
hsa-miR-29c-5p	17.4925	0.000182723	0.0028806	0	1	1	0	1	1	0	1	1	0	1	1	0	1	1
hsa-miR-302b-5p	0.266369	0.475911	1	0	1	1	0.38622	0.428805	1	0	1	1	0.096636	0.553221	1	12.0676	0.00185634	0.00987786
hsa-miR-3065-5p	0.447671	0.396516	1	0	1	1	0	1	1	0	1	1	0	1	1	0.672708	0.459666	1
hsa-miR-3074-5p	16.5407	0.00032889	0.00403438	0	1	1	0	1	1	0	1	1	0	1	1	0	1	1
hsa-miR-3117-5p	0	1	1	0	1	1	0	1	1	0	1	1	0	1	1	0.912612	0.362975	1
hsa-miR-3124-5p	-2.49682	0.0643061	0.466419	-8.31428	0.0078655	0.0638	-4.79723	0.0344381	0.17916	-4.94371	0.0128912	0.145379	-4.35788	0.0153178	0.173867	-7.35425	0.0202304	0.101181
hsa-miR-3130-5p	0	1	1	0	1	1	0	1	1	0.195002	0.442415	1	0	1	1	0	1	1
hsa-miR-3135b	19.1298	5.38255e-05	0.00143083	0	1	1	21.1803	2.18249e-05	0.000592182	0	1	1	14.1178	0.000923505	0.0148955	0	1	1
hsa-miR-3142	0	1	1	0	1	1	0	1	1	0	1	1	0	1	1	0.602704	0.495357	1
hsa-miR-3146	0	1	1	0	1	1	0.487944	0.441588	1	0	1	1	0	1	1	0	1	1
hsa-miR-3159	0	1	1	0	1	1	18.7089	0.000149548	0.00155709	0	1	1	0	1	1	0	1	1
hsa-miR-3168	0	1	1	0	1	1	0	1	1	0	1	1	0	1	1	20.4982	1.88212e-05	0.000344496
hsa-miR-3170	17.0128	0.000247757	0.00336358	10.876	0.00362759	0.0322698	0	1	1	0	1	1	0	1	1	0	1	1
hsa-miR-3173-5p	0	1	1	0	1	1	1.33266	0.180611	0.833001	0	1	1	0	1	1	0	1	1
hsa-miR-3184-3p	1.02982	0.129537	0.897101	0.145349	0.601019	1	1.32047	0.12319	0.598157	0.0862334	0.565228	1	0	1	1	0	1	1
hsa-miR-3184-5p	15.1481	0.000687423	0.00667564	0	1	1	14.3925	0.0015764	0.00865165	0	1	1	0	1	1	0	1	1
hsa-miR-3196	-0.31872	0.494927	1	-25.5493	1.21937e-07	1.41025e-05	-0.258701	0.627825	1	-25.4362	3.6687e-07	2.7719e-05	-24.8001	8.27927e-07	6.43207e-05	-22.9685	1.69839e-06	8.5589e-05
hsa-miR-320b	19.7202	3.30485e-05	0.00103159	12.7352	0.00192602	0.0193487	20.1576	5.0423e-05	0.000927785	13.5357	0.00110175	0.0171951	0	1	1	0	1	1
hsa-miR-320c	17.4199	0.000189611	0.00290736	9.23287	0.00603103	0.0498451	0	1	1	0	1	1	0	1	1	0	1	1
hsa-miR-320d	17.4539	0.000187362	0.00288554	0	1	1	0	1	1	0	1	1	0	1	1	0	1	1
hsa-miR-331-5p	0	1	1	0	1	1	18.1675	0.00021659	0.00180285	0	1	1	0	1	1	0	1	1
hsa-miR-337-3p	0	1	1	0	1	1	0	1	1	0	1	1	0	1	1	0.717367	0.438874	1
hsa-miR-337-5p	0	1	1	0.22013	0.595467	1	0	1	1	0	1	1	0	1	1	0.737155	0.430115	1
hsa-miR-345-5p	-20.61	1.5245e-05	0.00057931	-22.0763	4.77259e-06	0.000134556	-20.7982	3.03339e-05	0.000709682	-22.1705	8.41202e-06	0.000211571	-21.9126	1.20132e-05	0.000325568	-20.7112	1.5631e-05	0.000312288
hsa-miR-34b-3p	0	1	1	0.268813	0.533914	1	0	1	1	0	1	1	0	1	1	0	1	1
hsa-miR-3591-3p	0	1	1	0.117362	0.736737	1	0	1	1	0.11743	0.564031	1	0	1	1	0	1	1
hsa-miR-361-3p	1.32349	0.11216	0.788957	0.251833	0.476978	1	0	1	1	0.237131	0.313828	1	0	1	1	0.721998	0.36543	1
hsa-miR-3614-3p	0.358778	0.465318	1	0.613957	0.287977	1	0	1	1	0	1	1	0	1	1	0	1	1
hsa-miR-3617-3p	0	1	1	21.0641	1.22243e-05	0.000292714	0	1	1	0	1	1	0	1	1	0	1	1
hsa-miR-3621	-0.514392	0.296786	1	-2.2396	0.0570032	0.388466	-8.29026	0.00865969	0.0458701	-9.88268	0.0023174	0.0320223	-9.05115	0.00294828	0.0369433	-10.7841	0.00428004	0.0221674
hsa-miR-3648	-0.860665	0.218871	1	-3.36163	0.0410906	0.290795	-1.75012	0.133805	0.640796	-1.54329	0.0613346	0.576413	-1.32914	0.070248	0.654899	-3.25417	0.087706	0.385686
hsa-miR-3652	0	1	1	18.7793	8.15754e-05	0.00138441	0	1	1	0	1	1	0	1	1	0	1	1
hsa-miR-3653-5p	0	1	1	0	1	1	0	1	1	0	1	1	0	1	1	1.04673	0.322063	0.939059
hsa-miR-3658	0	1	1	0	1	1	0	1	1	0	1	1	0	1	1	1.6153	0.209286	0.759672
hsa-miR-3666	0	1	1	0	1	1	0.535742	0.412491	1	0	1	1	0	1	1	0	1	1
hsa-miR-3677-5p	0	1	1	0	1	1	17.398	0.000350286	0.00240117	0	1	1	0	1	1	0	1	1
hsa-miR-3681-3p	0	1	1	0	1	1	0	1	1	0	1	1	0	1	1	16.7249	0.000373118	0.00225338
hsa-miR-3682-5p	0	1	1	0.347092	0.453497	1	0	1	1	0	1	1	0	1	1	0	1	1
hsa-miR-3688-3p	0	1	1	0	1	1	0	1	1	0	1	1	0	1	1	0.590526	0.501983	1
hsa-miR-3688-5p	0	1	1	0	1	1	0	1	1	0	1	1	0	1	1	0.686011	0.45332	1
hsa-miR-3689d	0	1	1	0.262185	0.541723	1	0	1	1	0	1	1	0	1	1	0	1	1
hsa-miR-3691-5p	0	1	1	0	1	1	0	1	1	0	1	1	0	1	1	17.2108	0.000268963	0.0019484
hsa-miR-371a-3p	0	1	1	0	1	1	0	1	1	0	1	1	0	1	1	17.3266	0.000247688	0.00190968
hsa-miR-371b-3p	0	1	1	-0.0465142	0.901257	1	0	1	1	0	1	1	0	1	1	0	1	1
hsa-miR-372-3p	18.2887	9.17289e-10	5.34474e-07	18.4323	5.46148e-10	2.38666e-07	17.4082	7.52754e-09	3.28953e-06	18.9717	2.56016e-10	8.95032e-08	18.6266	5.90561e-10	2.58075e-07	18.3339	6.2084e-10	1.55033e-07
hsa-miR-373-3p	14.1634	0.00107776	0.00928041	9.60769	0.00537092	0.0455746	0	1	1	7.85363	0.00555145	0.0660132	0	1	1	0	1	1
hsa-miR-373-5p	0	1	1	0.0806964	0.825977	1	0	1	1	0.0842081	0.681584	1	-0.00835199	0.963827	1	0.484525	0.555902	1
hsa-miR-374a-3p	0	1	1	11.4528	0.00300012	0.0279691	14.2121	0.00168818	0.00920266	11.807	0.00187354	0.0266257	8.91234	0.00412037	0.0495011	0	1	1
hsa-miR-374c-3p	0.16319	0.562215	1	0.301305	0.351843	1	0	1	1	0.0872314	0.531266	1	0.0800855	0.540958	1	0.643781	0.333238	0.954917
hsa-miR-378c	0	1	1	0.574457	0.305415	1	0	1	1	0	1	1	0	1	1	0	1	1
hsa-miR-3909	0	1	1	0.301217	0.498101	1	0	1	1	0	1	1	0	1	1	0	1	1
hsa-miR-3913-5p	0	1	1	0	1	1	0	1	1	0	1	1	0	1	1	0.609986	0.491457	1
hsa-miR-3916	0	1	1	0	1	1	0	1	1	0	1	1	0	1	1	1.59481	0.212198	0.763999
hsa-miR-3920	0	1	1	0	1	1	0	1	1	0	1	1	0	1	1	0.462017	0.580328	1
hsa-miR-3925-5p	0	1	1	18.3859	0.00010852	0.00166397	0	1	1	0	1	1	0	1	1	0	1	1
hsa-miR-3940-5p	-0.908494	0.207335	1	-3.5405	0.0381018	0.272246	-1.84535	0.125913	0.609567	-1.63946	0.0571398	0.54358	-1.41242	0.0655616	0.621987	-3.40718	0.082084	0.36417
hsa-miR-3942-3p	0	1	1	0.210071	0.609454	1	0	1	1	0	1	1	0	1	1	0	1	1
hsa-miR-3960	-0.392719	0.429326	1	-26.3729	4.73302e-08	7.52899e-06	-23.4637	2.78352e-06	0.000207046	-26.9421	7.50098e-08	1.00859e-05	-26.5467	1.38046e-07	2.09829e-05	-24.3296	3.99469e-07	3.24778e-05
hsa-miR-411-3p	0	1	1	0.630113	0.281332	1	0	1	1	0	1	1	0	1	1	0	1	1
hsa-miR-422a	0	1	1	0	1	1	0	1	1	0	1	1	0	1	1	17.1021	0.000289554	0.00201649
hsa-miR-4252	-0.872193	0.215992	1	-3.40489	0.0403377	0.286046	-1.77309	0.131829	0.63307	-1.5664	0.0602799	0.568028	-1.34914	0.0690706	0.647375	-3.29126	0.0862952	0.380439
hsa-miR-4262	0	1	1	11.874	0.00260967	0.0249765	0	1	1	0	1	1	0	1	1	15.2063	0.000930946	0.00517422
hsa-miR-4265	0	1	1	0.149642	0.703399	1	0	1	1	0	1	1	0	1	1	0	1	1
hsa-miR-4287	0	1	1	18.8097	7.97614e-05	0.00138042	0	1	1	0	1	1	0	1	1	0	1	1
hsa-miR-4292	16.5128	0.000334131	0.00405598	0	1	1	0	1	1	0	1	1	0	1	1	0	1	1
hsa-miR-4294	0	1	1	0.142857	0.715034	1	0	1	1	0	1	1	0	1	1	0	1	1
hsa-miR-4298	0	1	1	0	1	1	18.1398	0.000217105	0.00180285	0	1	1	14.0779	0.000936252	0.0150144	0	1	1
hsa-miR-431-3p	0	1	1	0	1	1	0	1	1	0	1	1	17.1207	0.000280643	0.00511004	0	1	1
hsa-miR-431-5p	0.978251	0.0923896	0.659172	0.84352	0.0994788	0.65127	0	1	1	0.881086	0.0507767	0.501456	0.710008	0.0610256	0.594044	0.510859	0.315142	0.927064
hsa-miR-4426	0	1	1	0	1	1	0	1	1	0	1	1	0	1	1	21.7674	5.67349e-06	0.000165288
hsa-miR-4429	0.25585	0.571614	1	0	1	1	0	1	1	0	1	1	0	1	1	0	1	1
hsa-miR-4436b-3p	0	1	1	0	1	1	0	1	1	0	1	1	0	1	1	20.434	1.99477e-05	0.000361332
hsa-miR-4440	0	1	1	18.4622	0.00010285	0.00161966	0	1	1	0	1	1	0	1	1	0	1	1
hsa-miR-4454	0	1	1	0	1	1	20.4014	4.1662e-05	0.000866966	0	1	1	0	1	1	0	1	1
hsa-miR-4459	0	1	1	0	1	1	0.344973	0.489965	1	0.204566	0.369284	1	0.140652	0.465079	1	0	1	1
hsa-miR-4469	0	1	1	0.268268	0.534549	1	0	1	1	0	1	1	0	1	1	0	1	1
hsa-miR-4483	0	1	1	0	1	1	0	1	1	0.132359	0.561614	1	0.104116	0.618639	1	0	1	1
hsa-miR-4488	-2.09086	0.080843	0.579154	-7.3052	0.0106345	0.0850761	-0.64778	0.348249	1	-4.10956	0.0171552	0.186837	-0.333454	0.274622	1	-6.52365	0.0264967	0.130285
hsa-miR-4492	-0.567604	0.320641	1	-25.4203	1.40998e-07	1.44979e-05	-24.038	1.60091e-06	0.000155466	-25.5724	3.18847e-07	2.5923e-05	-25.3167	4.93436e-07	5.22743e-05	-23.8615	6.63293e-07	4.83098e-05
hsa-miR-4497	0	1	1	0	1	1	0	1	1	0.201402	0.432623	1	0	1	1	0	1	1
hsa-miR-4501	-19.9638	2.70696e-05	0.000876252	-22.1883	4.30297e-06	0.000127237	-20.3921	4.23871e-05	0.000871679	-21.943	1.02953e-05	0.000246523	-21.2454	2.08496e-05	0.000516953	-19.741	3.73737e-05	0.0005333
hsa-miR-4513	0	1	1	0	1	1	0	1	1	0	1	1	0	1	1	17.1724	0.000275875	0.0019484
hsa-miR-4518	0	1	1	0	1	1	0	1	1	0	1	1	0	1	1	18.0253	0.000148927	0.00149497
hsa-miR-4527	0	1	1	0.427781	0.389266	1	0	1	1	0	1	1	0	1	1	0	1	1
hsa-miR-4532	-3.4615	0.0407668	0.300044	-10.2767	0.00434636	0.0379872	-6.35144	0.0209336	0.110549	-6.81981	0.00733991	0.0855345	-6.11258	0.0088278	0.102532	-8.99668	0.0118723	0.0598925
hsa-miR-4538	0	1	1	19.3247	5.37482e-05	0.00103244	0	1	1	0	1	1	0	1	1	0	1	1
hsa-miR-4632-3p	-0.160658	0.697053	1	-3.83041	0.0338783	0.247779	-2.00126	0.114521	0.565487	-1.79891	0.0511721	0.502522	-1.55076	0.0588776	0.581458	-3.65342	0.0740328	0.336128
hsa-miR-4638-3p	-0.300583	0.512913	1	-0.683645	0.255547	1	-0.392997	0.500146	1	-4.81276	0.0134563	0.151265	-4.23772	0.0159743	0.180732	-7.22878	0.0210675	0.105217
hsa-miR-4644	0	1	1	0	1	1	0	1	1	0	1	1	0	1	1	0.672727	0.459657	1
hsa-miR-4648	0.419639	0.416326	1	0	1	1	0	1	1	0	1	1	0	1	1	0	1	1
hsa-miR-4651	-0.255622	0.56413	1	-24.3683	4.50585e-07	3.02932e-05	-22.7621	5.38498e-06	0.000285241	-24.3021	1.14721e-06	5.14184e-05	-23.7186	2.36164e-06	0.000105986	-21.9548	4.73203e-06	0.000148712
hsa-miR-4652-5p	0	1	1	0	1	1	0	1	1	0	1	1	0	1	1	4.17466	0.0600933	0.279742
hsa-miR-466	0	1	1	0.288591	0.511601	1	0	1	1	0	1	1	0	1	1	0	1	1
hsa-miR-4662a-3p	0	1	1	0	1	1	0	1	1	0	1	1	0	1	1	20.1941	2.47656e-05	0.000408543
hsa-miR-4662a-5p	0	1	1	12.2695	0.00227632	0.0221579	0	1	1	0	1	1	0	1	1	18.7322	8.57189e-05	0.00103693
hsa-miR-4665-3p	0	1	1	0	1	1	17.6805	0.000294327	0.00215265	0	1	1	0	1	1	0	1	1
hsa-miR-4675	0	1	1	0	1	1	0	1	1	0	1	1	0	1	1	18.3367	0.000117312	0.00131449
hsa-miR-4676-3p	0	1	1	0	1	1	0	1	1	0	1	1	0	1	1	0.628306	0.481842	1
hsa-miR-4680-3p	0	1	1	0	1	1	0	1	1	0	1	1	0	1	1	3.27408	0.0867882	0.382131
hsa-miR-4707-5p	-0.211915	0.620004	1	-26.3727	4.73792e-08	7.52899e-06	-0.657619	0.344134	1	-25.3646	3.94839e-07	2.87574e-05	-24.2151	1.46775e-06	8.2429e-05	-22.0756	4.19388e-06	0.000142255
hsa-miR-4726-5p	0	1	1	0.272588	0.529541	1	0	1	1	0	1	1	0	1	1	0	1	1
hsa-miR-4745-3p	14.3093	0.00101179	0.00879907	17.3234	0.000220194	0.00299532	0	1	1	0	1	1	0	1	1	0	1	1
hsa-miR-4754	0	1	1	0	1	1	17.4156	0.000346559	0.0023803	0	1	1	0	1	1	0	1	1
hsa-miR-4757-3p	0	1	1	14.9405	0.000787299	0.00908382	16.1674	0.000687164	0.00420722	0	1	1	0	1	1	0	1	1
hsa-miR-4760-3p	0	1	1	0	1	1	0	1	1	0	1	1	0	1	1	18.2365	0.000126743	0.00138467
hsa-miR-4761-5p	17.1613	0.000226116	0.00317485	0	1	1	0	1	1	0	1	1	0	1	1	0	1	1
hsa-miR-4769-3p	-0.0897622	0.587306	1	-0.500602	0.142535	0.91097	0.123092	0.545493	1	-0.0178336	0.798906	1	-0.0445768	0.554163	1	-5.96255	0.00841915	0.042781
hsa-miR-4800-5p	0	1	1	0	1	1	0	1	1	0	1	1	0	1	1	16.9588	0.000319272	0.00208631
hsa-miR-489-5p	0	1	1	0.181688	0.651426	1	0	1	1	0	1	1	0	1	1	0	1	1
hsa-miR-498	-0.0254753	0.615301	1	0.00348973	0.932474	1	-0.0144202	0.790261	1	-0.0010632	0.962802	1	0.00130811	0.951166	1	0.0334412	0.707471	1
hsa-miR-5010-3p	0	1	1	0.278396	0.52292	1	0	1	1	0	1	1	0	1	1	0	1	1
hsa-miR-5011-5p	0	1	1	0	1	1	0	1	1	0	1	1	0	1	1	0.669501	0.461216	1
hsa-miR-508-3p	0	1	1	0.3225	0.476576	1	0	1	1	0	1	1	0.151469	0.505368	1	0	1	1
hsa-miR-512-3p	-0.00395505	0.895698	1	4.42272e-05	0.998729	1	-0.00873452	0.803665	1	0.00340869	0.840465	1	0.00532613	0.741582	1	0.0222038	0.69821	1
hsa-miR-512-5p	0.0704476	0.542223	1	0.0606063	0.556445	1	0.0657734	0.61352	1	0.0487784	0.426153	1	0.034076	0.515933	1	0.324004	0.284327	0.882004
hsa-miR-516b-5p	-0.00552618	0.862926	1	0.00169975	0.954323	1	-0.00486482	0.895474	1	0.00345693	0.84563	1	0.00275365	0.867561	1	0.0319275	0.62075	1
hsa-miR-517c-3p	-0.017456	0.782781	1	-0.00519519	0.924181	1	-0.0500254	0.54965	1	0.0105768	0.730402	1	0.00378903	0.890844	1	0.619935	0.0939899	0.404773
hsa-miR-5187-3p	0	1	1	0	1	1	0	1	1	0	1	1	0	1	1	1.08639	0.311348	0.921124
hsa-miR-518a-3p	0.00871033	0.869269	1	0.0354115	0.5267	1	0.0127724	0.836093	1	0.0186313	0.534555	1	0.0156942	0.567588	1	0.109126	0.405529	1
hsa-miR-5190	0	1	1	0	1	1	0	1	1	0	1	1	0	1	1	21.9551	4.7193e-06	0.000148712
hsa-miR-5196-5p	0	1	1	0	1	1	0	1	1	0	1	1	0	1	1	0.281585	0.719922	1
hsa-miR-519c-3p	0.00566687	0.93113	1	-0.0141857	0.814842	1	0.000511654	0.994693	1	-2.43854e-05	0.999383	1	0.0100193	0.746192	1	0.0308924	0.806723	1
hsa-miR-519d-5p	0.11522	0.372428	1	0.0487026	0.596697	1	-0.00577332	0.957427	1	0.0581585	0.353142	1	0.0591144	0.333059	1	0.30997	0.275308	0.869447
hsa-miR-520a-3p	-0.039157	0.770281	1	0.0370415	0.759783	1	-0.202419	0.366947	1	0.0147349	0.811906	1	0.0107568	0.852317	1	0.0601583	0.809333	1
hsa-miR-520a-5p	-0.030631	0.675391	1	-0.00862504	0.887969	1	0.000774019	0.992181	1	0.00129715	0.967983	1	0.00528193	0.86348	1	0.0430919	0.744943	1
hsa-miR-520b	0	1	1	0.0890722	0.814679	1	0	1	1	-0.032911	0.870922	1	0	1	1	0	1	1
hsa-miR-520d-3p	0.439308	0.402261	1	0.663609	0.268365	1	0	1	1	0.29283	0.325408	1	0	1	1	0	1	1
hsa-miR-520d-5p	0	1	1	14.0984	0.000778479	0.0090118	0	1	1	6.3188	0.00739874	0.0859335	16.0317	0.000278053	0.00508939	15.2751	0.000516344	0.00303896
hsa-miR-520f-5p	0.0233423	0.663927	1	0.017609	0.707502	1	0.0131647	0.82139	1	0.0178484	0.530584	1	0.0207791	0.46361	1	0.0912066	0.439394	1
hsa-miR-520g-5p	12.3578	0.00219415	0.0174732	9.99026	0.0047716	0.0410875	0	1	1	5.68337	0.0102935	0.117987	10.0689	0.00302804	0.0376341	14.6847	0.00122803	0.00670813
hsa-miR-520h	0.227921	0.483525	1	0.453952	0.266308	1	0.401984	0.376304	1	0.0741943	0.605354	1	0.233647	0.265108	1	0.262487	0.632758	1
hsa-miR-526b-3p	14.7306	0.000435909	0.00471808	15.2495	0.000327176	0.00414423	0	1	1	9.77564	0.00247932	0.0338244	12.4876	0.00102597	0.0159181	14.3836	0.000702624	0.00398116
hsa-miR-526b-5p	-0.00980639	0.756271	1	-0.00551355	0.848373	1	-0.018255	0.636088	1	-0.00151869	0.929	1	-0.00223121	0.888806	1	0.017246	0.763939	1
hsa-miR-544b	0	1	1	0	1	1	0	1	1	0	1	1	0	1	1	17.3328	0.000246805	0.00190892
hsa-miR-548al	0	1	1	0	1	1	0	1	1	0	1	1	0	1	1	0.828222	0.393068	1
hsa-miR-548am-5p	0	1	1	0.158187	0.689059	1	0	1	1	0	1	1	0	1	1	0	1	1
hsa-miR-548b-3p	0	1	1	0	1	1	0	1	1	0	1	1	0	1	1	18.2146	0.00012886	0.00139472
hsa-miR-548d-3p	0	1	1	0	1	1	0	1	1	0	1	1	0	1	1	1.10507	0.306497	0.918177
hsa-miR-548e-3p	0	1	1	0	1	1	0	1	1	0	1	1	0	1	1	1.13048	0.300084	0.909882
hsa-miR-548h-3p	0	1	1	0.223895	0.590348	1	0	1	1	0	1	1	0	1	1	0	1	1
hsa-miR-5583-5p	0	1	1	0	1	1	18.6444	0.000154784	0.00155709	16.5007	0.000355743	0.00606672	0	1	1	0	1	1
hsa-miR-5586-3p	0	1	1	0	1	1	0	1	1	0	1	1	0	1	1	0.691395	0.450789	1
hsa-miR-5586-5p	0	1	1	0	1	1	0	1	1	0	1	1	0	1	1	0.301715	0.702524	1
hsa-miR-561-5p	0	1	1	0.324572	0.47456	1	0	1	1	0	1	1	0.173906	0.462863	1	0	1	1
hsa-miR-5694	0	1	1	0	1	1	0	1	1	0	1	1	0	1	1	0.859525	0.381466	1
hsa-miR-5698	13.9045	0.00120305	0.0101591	0	1	1	0	1	1	12.2362	0.00165119	0.0239525	11.6464	0.00196545	0.0257349	14.8904	0.00110286	0.00605275
hsa-miR-5699-5p	0	1	1	0	1	1	0	1	1	14.7894	0.000713756	0.011715	15.2635	0.000614581	0.0102803	0	1	1
hsa-miR-576-5p	0	1	1	0.349488	0.451344	1	0	1	1	0	1	1	0	1	1	0.594455	0.499831	1
hsa-miR-5787	-0.488936	0.304794	1	-1.45961	0.093853	0.619076	-24.477	4.10001e-08	1.16879e-05	-0.398114	0.198575	1	-27.0165	1.65393e-09	6.42459e-07	-24.8676	8.17633e-09	1.2428e-06
hsa-miR-580-3p	0	1	1	0	1	1	0	1	1	0	1	1	0	1	1	1.96313	0.168022	0.665991
hsa-miR-584-3p	0	1	1	0.222198	0.592648	1	0	1	1	0	1	1	0	1	1	0	1	1
hsa-miR-584-5p	0.0264073	0.647318	1	0.0353847	0.533156	1	0.00507009	0.934799	1	0.0216648	0.493656	1	0.0197883	0.502068	1	0.118934	0.386814	1
hsa-miR-601	0	1	1	0.256503	0.548557	1	0	1	1	0	1	1	0	1	1	0	1	1
hsa-miR-606	14.7509	0.000829427	0.00767111	0	1	1	0	1	1	0	1	1	13.4696	0.00114147	0.0170538	0	1	1
hsa-miR-6087	0.407951	0.425068	1	0	1	1	0	1	1	0	1	1	0	1	1	0	1	1
hsa-miR-6089	-0.285819	0.383858	1	-0.167506	0.522107	1	-0.219294	0.527102	1	-0.574405	0.108337	0.939819	-0.218995	0.257194	1	-25.9444	1.06039e-11	4.11904e-09
hsa-miR-6090	0.445507	0.39799	1	0	1	1	0	1	1	0	1	1	0	1	1	0	1	1
hsa-miR-6124	-0.128241	0.751361	1	-2.51805	0.0611624	0.416	0.150337	0.765285	1	-0.0216238	0.910807	1	-0.0202884	0.911991	1	-2.51802	0.124139	0.520995
hsa-miR-6126	0.432934	0.406732	1	0.342916	0.457288	1	0	1	1	0	1	1	0	1	1	0	1	1
hsa-miR-616-3p	0	1	1	0	1	1	0	1	1	0	1	1	0.172614	0.465147	1	0	1	1
hsa-miR-6165	-2.53839	0.0266399	0.200286	-10.1418	0.000646224	0.0076197	0.0190625	0.923457	1	-0.0791039	0.43826	1	-0.0856527	0.398817	1	-7.7501	0.00428975	0.0221849
hsa-miR-625-3p	0	1	1	13.831	0.0012677	0.0136786	15.9851	0.000754323	0.0045546	0	1	1	0	1	1	0	1	1
hsa-miR-625-5p	0	1	1	0.253732	0.551937	1	0	1	1	0.107993	0.622158	1	0	1	1	0	1	1
hsa-miR-629-5p	-18.916	6.40136e-05	0.00162168	-0.101824	0.784254	1	-0.0821162	0.867658	1	-0.0321322	0.868735	1	-24.193	1.53258e-06	8.2429e-05	-0.00445352	0.995127	1
hsa-miR-635	0	1	1	0	1	1	0	1	1	0	1	1	0	1	1	0.265254	0.734368	1
hsa-miR-647	0	1	1	0	1	1	0	1	1	0	1	1	0	1	1	20.0929	2.71036e-05	0.000432212
hsa-miR-6502-3p	0	1	1	0	1	1	0	1	1	0	1	1	0	1	1	0.760081	0.420297	1
hsa-miR-6505-3p	0	1	1	0	1	1	0	1	1	0	1	1	0	1	1	2.87169	0.104153	0.44189
hsa-miR-6505-5p	0	1	1	0	1	1	0	1	1	0	1	1	0	1	1	17.8916	0.000164646	0.00149497
hsa-miR-6510-3p	0	1	1	0	1	1	0	1	1	0	1	1	0	1	1	17.4343	0.000229671	0.00181442
hsa-miR-6510-5p	-27.2372	1.07002e-19	3.7408e-16	-27.3556	1.02355e-19	3.57832e-16	-0.0585557	0.74531	1	-0.0659021	0.451743	1	-0.046299	0.540774	1	-26.3856	1.58515e-18	5.54168e-15
hsa-miR-6514-5p	0	1	1	0	1	1	0	1	1	0	1	1	0	1	1	20.3432	2.16575e-05	0.000378573
hsa-miR-663a	13.6066	0.001361	0.0112218	0	1	1	17.5441	0.000316331	0.00224975	0	1	1	0	1	1	0	1	1
hsa-miR-663b	-0.180517	0.540681	1	-0.913701	0.129583	0.838928	-0.148057	0.659933	1	-0.647445	0.101371	0.890436	-9.83547	0.00156505	0.0214565	-10.7968	0.00244666	0.0129013
hsa-miR-6717-5p	14.1568	0.0010812	0.0092839	16.4004	0.000378244	0.00473957	0	1	1	0	1	1	0	1	1	0	1	1
hsa-miR-6719-3p	0	1	1	0	1	1	0	1	1	0	1	1	0	1	1	1.09148	0.310014	0.920041
hsa-miR-6724-5p	-22.4598	2.55816e-06	0.000223583	-24.5695	3.62213e-07	2.69425e-05	-22.9673	4.45113e-06	0.000263058	-24.5011	9.42782e-07	4.57773e-05	-23.8514	2.08211e-06	9.70541e-05	-22.1681	3.82998e-06	0.000136629
hsa-miR-6728-5p	17.7694	0.000151881	0.00285471	0	1	1	0	1	1	0	1	1	0	1	1	0	1	1
hsa-miR-6743-3p	0	1	1	0	1	1	17.4532	0.000338694	0.00234936	0	1	1	0	1	1	0	1	1
hsa-miR-6743-5p	-2.30915	0.0712265	0.514479	-0.854272	0.206237	1	-4.47395	0.0385227	0.199815	-4.56077	0.0146422	0.162505	-4.00732	0.0173496	0.195659	-6.98243	0.022817	0.112826
hsa-miR-6744-3p	0	1	1	0.286084	0.514349	1	0	1	1	0	1	1	0	1	1	0	1	1
hsa-miR-6748-3p	-2.57915	0.0208222	0.157223	-7.08077	0.00209291	0.0207864	-0.0751092	0.671127	1	-0.103121	0.312929	1	-0.136515	0.236153	1	-10.5272	0.000264847	0.0019484
hsa-miR-6749-5p	17.9484	0.000134356	0.00273087	0	1	1	0	1	1	0	1	1	0	1	1	0	1	1
hsa-miR-6751-5p	0	1	1	0.580867	0.302463	1	0	1	1	0	1	1	0	1	1	0	1	1
hsa-miR-6753-3p	0	1	1	0.0859991	0.820738	1	0	1	1	0	1	1	0	1	1	0	1	1
hsa-miR-6755-3p	0	1	1	0	1	1	0	1	1	0	1	1	0	1	1	0.445187	0.591819	1
hsa-miR-6758-5p	16.3264	0.000371614	0.00424562	0	1	1	0	1	1	0	1	1	0	1	1	0	1	1
hsa-miR-6759-5p	0	1	1	0	1	1	17.3389	0.000360593	0.00243836	0	1	1	0	1	1	0	1	1
hsa-miR-6760-3p	0	1	1	0	1	1	0	1	1	0.131234	0.564211	1	0.102465	0.623258	1	0	1	1
hsa-miR-6766-3p	-22.4294	2.63815e-06	0.000224951	-24.4967	3.92069e-07	2.79729e-05	-23.1669	3.69299e-06	0.000230061	-24.5169	9.28229e-07	4.57055e-05	-23.8804	2.02568e-06	9.56998e-05	-21.9409	4.79672e-06	0.000148712
hsa-miR-6767-3p	0.266132	0.559435	1	0.17104	0.668149	1	0	1	1	0	1	1	0	1	1	0	1	1
hsa-miR-6769a-3p	-0.508678	0.353338	1	-2.01513	0.0812935	0.539283	-1.049	0.230123	1	-0.0815348	0.691969	1	-0.157288	0.486883	1	-2.06357	0.158881	0.642137
hsa-miR-6772-3p	0.234514	0.598126	1	0.748405	0.23976	1	0	1	1	0	1	1	0	1	1	0	1	1
hsa-miR-6773-5p	0	1	1	0.0822171	0.828243	1	0	1	1	0	1	1	0	1	1	0	1	1
hsa-miR-6781-5p	-19.4414	4.18689e-05	0.00119003	-22.0816	4.75501e-06	0.000134556	-21.1066	2.34898e-05	0.0006083	-22.2377	7.94309e-06	0.000201225	-22.0727	1.05039e-05	0.00029144	-20.9514	1.25245e-05	0.00027889
hsa-miR-6782-3p	0	1	1	0.806829	0.222964	1	0.495286	0.436903	1	0	1	1	0	1	1	0	1	1
hsa-miR-6782-5p	0	1	1	0.166751	0.675039	1	0	1	1	0	1	1	0	1	1	0	1	1
hsa-miR-6784-3p	0.368581	0.456819	1	0	1	1	0	1	1	0	1	1	0	1	1	0	1	1
hsa-miR-6788-3p	0	1	1	0	1	1	1.11684	0.216478	0.969021	0	1	1	0	1	1	0	1	1
hsa-miR-6790-3p	0	1	1	0	1	1	0	1	1	0	1	1	0.188035	0.439085	1	0	1	1
hsa-miR-6793-5p	0	1	1	0.333901	0.465647	1	0	1	1	0	1	1	0	1	1	0	1	1
hsa-miR-6794-3p	0.224225	0.611527	1	-0.04017	0.914524	1	0	1	1	0	1	1	0	1	1	0	1	1
hsa-miR-6794-5p	0	1	1	0	1	1	0	1	1	0	1	1	0	1	1	0.265066	0.734536	1
hsa-miR-6796-5p	0	1	1	17.5729	0.000188409	0.00261379	0	1	1	0	1	1	0	1	1	0	1	1
hsa-miR-6797-5p	-0.330477	0.384955	1	-1.86155	0.064829	0.437533	0.405729	0.382871	1	0.00797457	0.952124	1	0.00913247	0.942187	1	-1.64081	0.151859	0.618764
hsa-miR-6801-5p	0	1	1	0.176453	0.659579	1	0	1	1	0	1	1	0	1	1	0	1	1
hsa-miR-6802-5p	17.3906	0.000195234	0.00292935	0	1	1	0	1	1	0	1	1	0	1	1	0	1	1
hsa-miR-6807-5p	0	1	1	0	1	1	17.2204	0.000388968	0.00255128	0	1	1	0	1	1	0	1	1
hsa-miR-6809-3p	0	1	1	0	1	1	17.8222	0.000265643	0.00203214	13.3115	0.00118474	0.0181661	12.3075	0.00162545	0.0219575	0	1	1
hsa-miR-6812-5p	0	1	1	0.645517	0.275238	1	0	1	1	0	1	1	0	1	1	0	1	1
hsa-miR-6815-3p	15.259	0.000651316	0.0064725	17.6855	0.000174859	0.00246495	0	1	1	0	1	1	0	1	1	0	1	1
hsa-miR-6819-3p	17.4637	0.000186184	0.00288096	0	1	1	0	1	1	0	1	1	0	1	1	0	1	1
hsa-miR-6821-5p	-0.915613	0.205707	1	-3.56698	0.0376861	0.270299	-0.28914	0.596133	1	-1.65384	0.0565544	0.540802	-1.42488	0.0649069	0.618964	-3.42976	0.0812971	0.362432
hsa-miR-6830-3p	0	1	1	0	1	1	0	1	1	0	1	1	17.8899	0.000190743	0.00356598	0	1	1
hsa-miR-6832-3p	0	1	1	0	1	1	0	1	1	0.0442985	0.826629	1	0	1	1	0	1	1
hsa-miR-6833-3p	0	1	1	0	1	1	0	1	1	0	1	1	0	1	1	1.45939	0.233137	0.811121
hsa-miR-6836-3p	-0.221155	0.60801	1	-24.7144	3.09073e-07	2.45573e-05	-0.559217	0.391741	1	-24.6977	7.7512e-07	4.16895e-05	-24.2129	1.47203e-06	8.2429e-05	-22.6103	2.4535e-06	0.000105057
hsa-miR-6840-5p	0	1	1	0	1	1	0	1	1	0	1	1	0	1	1	1.18669	0.286635	0.886157
hsa-miR-6841-5p	0	1	1	0	1	1	0	1	1	0	1	1	0	1	1	1.32233	0.257846	0.843374
hsa-miR-6846-3p	0	1	1	0	1	1	1.31304	0.183446	0.841717	0	1	1	0	1	1	0	1	1
hsa-miR-6847-3p	0	1	1	0	1	1	0	1	1	0	1	1	0	1	1	0.381349	0.638212	1
hsa-miR-6850-3p	0	1	1	19.7357	3.86341e-05	0.0007945	0	1	1	0	1	1	0	1	1	0	1	1
hsa-miR-6850-5p	0.417832	0.417658	1	0.29205	0.507846	1	0	1	1	0	1	1	0	1	1	0	1	1
hsa-miR-6855-3p	16.3666	0.00036327	0.00424562	0	1	1	0	1	1	0	1	1	0	1	1	0	1	1
hsa-miR-6856-3p	0	1	1	0.151537	0.700189	1	0	1	1	0	1	1	0	1	1	0	1	1
hsa-miR-6857-3p	0	1	1	0	1	1	0.505811	0.430329	1	0	1	1	0	1	1	0	1	1
hsa-miR-6869-3p	-0.326793	0.486374	1	-1.18961	0.146161	0.932442	-24.2205	1.33848e-06	0.000137628	-26.9005	7.84485e-08	1.01576e-05	-25.9814	2.49588e-07	3.32779e-05	-23.8151	6.96828e-07	4.97166e-05
hsa-miR-6869-5p	-0.799994	0.235166	1	-3.13257	0.0454397	0.313947	-1.62911	0.145059	0.68254	-1.42251	0.0674003	0.615225	-1.2247	0.0770084	0.702927	-3.05684	0.0957854	0.411383
hsa-miR-6870-3p	0	1	1	0	1	1	0	1	1	0	1	1	0	1	1	17.8588	0.000168735	0.00149497
hsa-miR-6871-5p	0	1	1	18.3271	0.000113116	0.00170366	0	1	1	0	1	1	13.6568	0.00107504	0.0163274	0	1	1
hsa-miR-6877-5p	16.625	0.000312795	0.00393356	0	1	1	20.4159	4.10735e-05	0.000865018	0	1	1	0	1	1	0	1	1
hsa-miR-6878-3p	-0.511112	0.351951	1	-2.02445	0.0808294	0.537223	-1.05381	0.229092	1	-0.87374	0.115435	0.996444	-0.751891	0.130003	1	-2.07213	0.158097	0.639707
hsa-miR-6878-5p	0	1	1	0	1	1	0	1	1	0	1	1	0	1	1	2.06905	0.15792	0.639707
hsa-miR-6881-3p	0.412699	0.421481	1	0	1	1	0	1	1	0	1	1	0	1	1	0	1	1
hsa-miR-6881-5p	0	1	1	0	1	1	0	1	1	0	1	1	0	1	1	1.90266	0.17424	0.68316
hsa-miR-6884-5p	0	1	1	0	1	1	0	1	1	0	1	1	0	1	1	1.05259	0.320443	0.936248
hsa-miR-6885-3p	0	1	1	0	1	1	16.8762	0.000468474	0.00301618	0	1	1	0	1	1	14.186	0.00158228	0.00852337
hsa-miR-6886-3p	0	1	1	0	1	1	0.495709	0.382786	1	0.288396	0.283488	1	0.287207	0.273094	1	0	1	1
hsa-miR-6887-3p	-0.562605	0.324647	1	-2.22208	0.0719021	0.479713	-1.15577	0.208945	0.940116	-0.967523	0.103508	0.904657	-0.832533	0.116922	1	-2.25235	0.142864	0.585629
hsa-miR-6888-5p	0	1	1	0	1	1	0.425438	0.484987	1	0	1	1	0	1	1	0	1	1
hsa-miR-6891-3p	-0.329695	0.198506	1	-0.898417	0.0646612	0.437245	0.168192	0.40087	1	-0.0198021	0.743162	1	-0.0313472	0.608308	1	-9.62214	0.000413022	0.00246403
hsa-miR-6892-3p	-0.981974	0.191517	1	-3.81197	0.0341267	0.248039	-1.99129	0.115199	0.567234	-1.78864	0.0515244	0.503155	-1.54184	0.0592728	0.582072	-3.63783	0.0745099	0.337418
hsa-miR-6893-3p	0.364892	0.459988	1	0.292991	0.506832	1	0	1	1	0	1	1	0	1	1	0	1	1
hsa-miR-7107-3p	0	1	1	0	1	1	0	1	1	0	1	1	0	1	1	0.563167	0.517345	1
hsa-miR-7108-5p	-0.848948	0.221865	1	-3.31757	0.0418786	0.295177	-1.72676	0.135863	0.649764	-1.51985	0.0624369	0.585199	-1.30886	0.0714779	0.664592	-3.21634	0.0891785	0.391177
hsa-miR-7110-3p	0	1	1	0	1	1	0	1	1	0	1	1	0	1	1	17.4343	0.000229671	0.00181442
hsa-miR-7111-3p	0	1	1	0.0940234	0.804991	1	1.06702	0.226493	1	0	1	1	0	1	1	0	1	1
hsa-miR-7113-3p	0	1	1	18.658	8.9229e-05	0.0014509	0	1	1	0	1	1	0	1	1	0	1	1
hsa-miR-7153-5p	0	1	1	0	1	1	0	1	1	0	1	1	0	1	1	16.7254	0.000373201	0.00225338
hsa-miR-7155-5p	21.0284	1.04097e-05	0.000449022	0	1	1	0	1	1	0	1	1	0	1	1	0	1	1
hsa-miR-718	-0.00760935	0.912164	1	0.00745675	0.906941	1	-7.34615	0.00014082	0.00155709	-2.87171	0.00362591	0.0464329	-4.94486	0.000953828	0.0152264	-8.97595	4.41584e-06	0.000146836
hsa-miR-744-3p	0	1	1	0	1	1	17.6106	0.000309153	0.00221023	0	1	1	0	1	1	0	1	1
hsa-miR-764	0	1	1	0	1	1	0	1	1	0	1	1	0	1	1	17.1021	0.000289554	0.00201649
hsa-miR-765	-1.09788	0.128221	0.892949	-5.49171	0.01325	0.105038	-2.34212	0.0686207	0.349197	-0.112651	0.500848	1	-0.0744454	0.609338	1	-4.46169	0.0384847	0.18532
hsa-miR-7703	-0.0245963	0.928213	1	0.0209646	0.933274	1	-1.91327	0.0847144	0.427362	-2.15727	0.0289006	0.302504	-1.78321	0.0352221	0.375416	-3.81936	0.0478675	0.227062
hsa-miR-7704	-23.7059	6.96658e-07	9.36737e-05	-25.4987	1.29085e-07	1.41025e-05	-23.9912	1.67553e-06	0.000158315	-25.4793	3.50919e-07	2.72625e-05	-25.1378	5.90933e-07	5.58352e-05	-23.6086	8.68688e-07	5.95477e-05
hsa-miR-7847-3p	-2.06601	0.0401376	0.296036	-9.45722	0.00139802	0.0148938	-0.0656897	0.777653	1	-0.0895132	0.438619	1	-0.1052	0.376276	1	-7.10294	0.00745461	0.0379903
hsa-miR-7852-3p	0	1	1	0	1	1	0	1	1	0	1	1	0	1	1	0.56331	0.517263	1
hsa-miR-7853-5p	0	1	1	12.1885	0.00233708	0.0226328	15.9402	0.000766811	0.00459041	12.7071	0.00143179	0.0212099	8.96914	0.00405616	0.0488977	12.1494	0.00386764	0.0200612
hsa-miR-7854-3p	0	1	1	0.109461	0.775422	1	0	1	1	0	1	1	0	1	1	0	1	1
hsa-miR-7973	0	1	1	0	1	1	0	1	1	0.070541	0.734235	1	0	1	1	0	1	1
hsa-miR-7977	0	1	1	0	1	1	0	1	1	0	1	1	0	1	1	1.62294	0.208217	0.759672
hsa-miR-8053	0	1	1	0	1	1	0	1	1	0	1	1	0	1	1	0.648856	0.471385	1
hsa-miR-8065	0	1	1	0	1	1	17.2204	0.000388968	0.00255128	0	1	1	0	1	1	0	1	1
hsa-miR-8072	14.451	0.000950311	0.0084322	0	1	1	17.6529	0.000295748	0.00215853	0	1	1	0	1	1	0	1	1
hsa-miR-873-3p	0	1	1	21.3073	9.77892e-06	0.00023741	0	1	1	0	1	1	0	1	1	0	1	1
hsa-miR-888-5p	0	1	1	0	1	1	0	1	1	0	1	1	0	1	1	17.6853	0.000191637	0.00159515
hsa-miR-891b	0	1	1	0	1	1	0	1	1	0	1	1	0	1	1	0.453601	0.586037	1
hsa-miR-9-3p	0	1	1	0.449247	0.374692	1	0	1	1	0.332843	0.292329	1	0	1	1	0	1	1
hsa-miR-934	0.00383836	0.972849	1	0.00135839	0.989351	1	-0.0781008	0.607616	1	0.0042873	0.935684	1	0.00338943	0.945949	1	0.105177	0.651682	1
hsa-miR-938	0	1	1	0	1	1	0	1	1	0	1	1	0	1	1	17.8564	0.000168911	0.00149497
hsa-miR-942-5p	0	1	1	0.110409	0.773638	1	0	1	1	0	1	1	0	1	1	0	1	1
hsa-miR-99b-3p	0	1	1	0.299516	0.499886	1	0	1	1	0	1	1	0	1	1	0	1	1
hsv1-miR-H1-3p	-0.230409	0.391383	1	-0.267358	0.325966	1	-8.97263	0.00266551	0.0142924	-11.5088	0.000375418	0.00637117	-10.846	0.000556721	0.00944804	-10.9311	0.000969883	0.00536505
hsv1-miR-H18	-0.164172	0.636431	1	0.00544	0.985123	1	-0.0717527	0.856483	1	-23.5777	1.57285e-07	1.67373e-05	-22.585	5.76244e-07	5.58352e-05	-20.932	1.5458e-06	8.44393e-05
hsv1-miR-H27	-0.633256	0.268105	1	-0.227426	0.54515	1	0.0639556	0.883748	1	-0.0206432	0.90447	1	-0.0434781	0.794924	1	-2.61423	0.106834	0.451079
hsv1-miR-H5-5p	-1.01225	0.185586	1	-3.92257	0.0326734	0.241493	-2.05126	0.111214	0.553066	-1.85055	0.0494605	0.493999	-1.59562	0.0569566	0.570409	-3.73129	0.0717113	0.327716
hsv1-miR-H6-3p	0	1	1	0	1	1	1.57987	0.150327	0.706377	0.148385	0.52655	1	0	1	1	0	1	1
hsv2-miR-H22	0	1	1	0.586591	0.299869	1	0	1	1	0	1	1	0	1	1	0	1	1
hsv2-miR-H24	-22.3187	2.95063e-06	0.000239893	-23.7578	8.63919e-07	4.37719e-05	-0.486664	0.434414	1	-24.1139	1.37921e-06	5.76996e-05	-24.0061	1.79791e-06	8.97926e-05	-22.6471	2.36576e-06	0.000103384
hsv2-miR-H9-3p	-0.607265	0.303749	1	-2.39402	0.0653367	0.439264	-1.24454	0.193724	0.881846	-1.05051	0.0946617	0.844228	-0.903931	0.10719	0.946302	-2.40725	0.131472	0.545875
hvt-miR-H10	0	1	1	0	1	1	17.9628	0.000245747	0.00193935	0	1	1	0	1	1	0	1	1
hvt-miR-H14-3p	0	1	1	-0.0552171	0.883218	1	0	1	1	0	1	1	0	1	1	0	1	1
hvt-miR-H15-3p	0	1	1	0	1	1	0	1	1	0	1	1	0	1	1	17.1724	0.000275875	0.0019484
hvt-miR-H18-3p	0	1	1	0	1	1	17.3499	0.000355908	0.00243019	0	1	1	0	1	1	14.7254	0.00120493	0.0065922
hvt-miR-H4-3p	0	1	1	19.6905	4.00661e-05	0.000817403	0	1	1	0	1	1	0	1	1	0	1	1
hvu-miR6188	0	1	1	0	1	1	17.74	0.000283578	0.00212289	0	1	1	0	1	1	0	1	1
hvu-miR6192	-0.845469	0.222767	1	-3.30447	0.0421172	0.296261	-1.71982	0.136485	0.651845	-1.5129	0.0627703	0.586654	-0.105441	0.606716	1	-3.20508	0.0896236	0.392637
hvu-miR6194	0	1	1	0.178217	0.656818	1	0	1	1	0	1	1	0	1	1	0	1	1
hvu-miR6196	0	1	1	0	1	1	0	1	1	0.0298692	0.881482	1	0.044363	0.818116	1	0	1	1
hvu-miR6198	0	1	1	0	1	1	0	1	1	0	1	1	0	1	1	0.598113	0.49784	1
hvu-miR6208	-20.2376	2.13237e-05	0.000763715	-21.5966	7.5752e-06	0.000190525	-20.2339	4.80439e-05	0.000917822	-21.861	1.10343e-05	0.000260649	-21.7602	1.37029e-05	0.00036292	-20.5957	1.74448e-05	0.000332424
hvu-miR6209	0	1	1	14.6249	0.000907178	0.0103306	16.1014	0.000711005	0.004338	0	1	1	0	1	1	0	1	1
hvu-miR6214	0	1	1	0	1	1	0	1	1	0	1	1	0	1	1	1.38595	0.245886	0.835764
ipu-miR-126a	17.6626	5.26953e-08	1.31588e-05	17.0292	1.38824e-07	1.44979e-05	17.8076	5.73224e-08	1.33599e-05	17.0414	1.88554e-07	1.78158e-05	16.268	7.09866e-07	6.0529e-05	17.0906	1.16351e-07	1.1299e-05
ipu-miR-132a	0	1	1	0	1	1	0	1	1	0.0996211	0.645147	1	0	1	1	0	1	1
ipu-miR-155	0	1	1	12.3599	0.00220287	0.0216937	15.195	0.00110077	0.00627781	11.1414	0.00226675	0.0314466	0	1	1	0	1	1
ipu-miR-27e	0	1	1	-0.0192474	0.95882	1	0	1	1	0	1	1	0	1	1	0	1	1
ipu-miR-3618	0	1	1	0	1	1	0	1	1	0	1	1	0	1	1	1.11358	0.304324	0.915592
ipu-miR-375	17.813	0.000147473	0.00283277	0	1	1	0	1	1	0	1	1	0	1	1	0	1	1
ipu-miR-462	0	1	1	0	1	1	17.9332	0.000250789	0.00195724	0	1	1	0	1	1	0	1	1
ipu-miR-7548	0	1	1	0.248283	0.558672	1	0	1	1	0	1	1	0	1	1	0	1	1
ipu-miR-7550	13.8774	0.00121723	0.0102541	0	1	1	17.9791	0.000240834	0.00193398	0	1	1	0	1	1	0	1	1
ipu-miR-7567	-19.3996	4.34458e-05	0.00122489	-23.4599	1.19806e-06	4.92753e-05	-0.106314	0.830406	1	-22.2498	7.88903e-06	0.000201225	-21.0886	2.36002e-05	0.000546398	-19.0467	6.71575e-05	0.000872798
ipu-miR-7569	0	1	1	0	1	1	0	1	1	0	1	1	0	1	1	0.878098	0.374832	1
ipu-miR-7576	0	1	1	0	1	1	0	1	1	0	1	1	0	1	1	18.3093	0.000119817	0.00133416
kshv-miR-K12-3-3p	0.396028	0.434298	1	0.346374	0.454145	1	0	1	1	0	1	1	0	1	1	0	1	1
lgi-miR-1992	0	1	1	0	1	1	0	1	1	0	1	1	0	1	1	0.713467	0.440633	1
lgi-miR-71	0	1	1	0	1	1	0.545262	0.407071	1	0	1	1	0	1	1	0	1	1
lgi-miR-96a	0	1	1	0	1	1	0	1	1	0	1	1	0	1	1	17.073	0.00029538	0.0020408
lus-miR828a	0	1	1	0	1	1	0	1	1	0	1	1	0	1	1	1.06144	0.318022	0.931939
lva-let-7-5p	0	1	1	0.130193	0.737331	1	0	1	1	0	1	1	0	1	1	0	1	1
lva-miR-183-5p	0	1	1	0	1	1	0	1	1	0	1	1	0	1	1	0.946373	0.351936	0.994637
lva-miR-2001-5p	0	1	1	0	1	1	0	1	1	0	1	1	0	1	1	1.90173	0.174338	0.68316
lva-miR-2005-5p	0	1	1	0	1	1	0	1	1	0.0641066	0.755886	1	0	1	1	0	1	1
lva-miR-375-3p	17.873	0.000141522	0.00276836	0	1	1	0	1	1	0	1	1	0	1	1	0	1	1
lva-miR-4854-3p	0	1	1	0	1	1	0	1	1	0	1	1	0	1	1	1.06449	0.317195	0.931078
mcmv-miR-m01-1	0	1	1	0	1	1	0	1	1	0	1	1	0	1	1	18.3092	0.00011983	0.00133416
mcmv-miR-m01-3-5p	0	1	1	0	1	1	0	1	1	0	1	1	0	1	1	17.8778	0.000166323	0.00149497
mcmv-miR-M87-1	-0.136758	0.736574	1	-3.22698	0.0435694	0.303433	-1.67886	0.140251	0.663503	-1.47197	0.0647971	0.59615	-1.26744	0.0741093	0.680035	-3.13837	0.092325	0.399971
mcmv-miR-m88-1-5p	0	1	1	0.254769	0.550668	1	0	1	1	0	1	1	0	1	1	0	1	1
mdm-miR1511	0	1	1	0.0590536	0.875115	1	0	1	1	0	1	1	0	1	1	0	1	1
mdm-miR159c	0	1	1	0	1	1	1.31292	0.183464	0.841717	0.157866	0.507412	1	0.250552	0.355358	1	0	1	1
mdm-miR482d	0	1	1	0.369128	0.434313	1	0	1	1	0	1	1	0	1	1	0	1	1
mdm-miR7121a	0	1	1	0.239098	0.570306	1	0	1	1	0	1	1	0	1	1	0	1	1
mdm-miR858	0	1	1	0.171	0.668214	1	0	1	1	0	1	1	0	1	1	0	1	1
mdo-miR-1542-1-5p	0	1	1	0	1	1	0	1	1	0	1	1	0	1	1	0.717491	0.438818	1
mdo-miR-1545c-3p	0	1	1	0.630113	0.281332	1	0	1	1	0	1	1	0	1	1	0	1	1
mdo-miR-193a-5p	0	1	1	0	1	1	1.75347	0.13374	0.640796	0	1	1	0	1	1	0	1	1
mdo-miR-196a-3p	0	1	1	0	1	1	0	1	1	0	1	1	0	1	1	0.36966	0.647199	1
mdo-miR-200c-3p	0.0419095	0.527027	1	0.00485386	0.924044	1	0.0124063	0.852235	1	0.0119554	0.684064	1	0.00821653	0.758715	1	0.0443992	0.692815	1
mdo-miR-23a-3p	0	1	1	-0.0650801	0.863034	1	0	1	1	0	1	1	0	1	1	0	1	1
mdo-miR-26-3-3p	0	1	1	0	1	1	19.0343	0.000118246	0.00150504	0	1	1	0	1	1	0	1	1
mdo-miR-551a	0	1	1	0	1	1	0	1	1	0	1	1	0	1	1	0.589446	0.502576	1
mdo-miR-7246-5p	0	1	1	0	1	1	16.5938	0.000551316	0.00348535	0	1	1	0	1	1	0	1	1
mdo-miR-7256-5p	0	1	1	0	1	1	0	1	1	0	1	1	0	1	1	1.30197	0.261867	0.848298
mdo-miR-7257-3p	0	1	1	0	1	1	0	1	1	0	1	1	0	1	1	0.604412	0.494438	1
mdo-miR-7257-5p	0	1	1	0	1	1	0	1	1	0	1	1	0	1	1	1.52512	0.222587	0.790016
mdo-miR-7259-3p	10.7258	0.0038342	0.0298538	10.5029	0.00407355	0.0357817	14.597	0.00143658	0.00799729	0	1	1	0	1	1	0	1	1
mdo-miR-7262a-3p	0	1	1	0.175564	0.660977	1	0	1	1	0	1	1	0	1	1	0	1	1
mdo-miR-7266-5p	0	1	1	0	1	1	14.7537	0.00134611	0.00756589	0	1	1	0	1	1	12.9766	0.00275423	0.014436
mdo-miR-7270-5p	0	1	1	1.16625	0.152647	0.972047	0	1	1	0	1	1	0	1	1	0	1	1
mdo-miR-7272-3p	0	1	1	0	1	1	18.9269	0.000128039	0.00154353	0	1	1	0	1	1	0	1	1
mdo-miR-7273-3p	0	1	1	0	1	1	0	1	1	0	1	1	0	1	1	1.48647	0.228697	0.802905
mdo-miR-7283-3p	0	1	1	0.373224	0.430893	1	0	1	1	0	1	1	0	1	1	0	1	1
mdo-miR-7285-3p	0	1	1	0	1	1	0.487944	0.441588	1	0	1	1	0	1	1	0	1	1
mdo-miR-7288-5p	-20.1336	2.34042e-05	0.000802167	-21.8302	6.08744e-06	0.000163677	-20.1555	5.12214e-05	0.000927785	-21.6588	1.31288e-05	0.000301962	-21.1807	2.19825e-05	0.000533686	-19.9173	3.21012e-05	0.000471537
mdo-miR-7293-3p	0	1	1	0	1	1	0	1	1	0	1	1	0	1	1	1.67454	0.201213	0.743552
mdo-miR-7303-5p	0	1	1	0	1	1	0	1	1	0	1	1	0	1	1	1.24212	0.274282	0.86811
mdo-miR-7308-3p	0	1	1	0	1	1	18.5895	0.000162195	0.00155709	0	1	1	0	1	1	0	1	1
mdo-miR-7309-3p	-21.3919	7.32115e-06	0.00037007	-23.84	7.93055e-07	4.13809e-05	-0.38959	0.503949	1	-23.9485	1.62065e-06	6.3438e-05	-23.6417	2.54237e-06	0.000107086	-22.2408	3.56742e-06	0.000129914
mdo-miR-7309-5p	0	1	1	18.3283	0.000113128	0.00170366	0	1	1	0	1	1	0	1	1	0	1	1
mdo-miR-7319-3p	0	1	1	0	1	1	0.495324	0.43688	1	0	1	1	0	1	1	0	1	1
mdo-miR-7328-5p	0	1	1	0	1	1	0	1	1	0	1	1	0	1	1	0.524813	0.540044	1
mdo-miR-7330-5p	0	1	1	0.16257	0.68184	1	0	1	1	0	1	1	0	1	1	0	1	1
mdo-miR-7332-5p	0	1	1	0	1	1	0	1	1	0	1	1	0	1	1	20.0888	2.71987e-05	0.000432212
mdo-miR-7335-5p	-21.3297	7.84449e-06	0.000386258	0.088499	0.810385	1	-20.3372	4.42122e-05	0.000875904	-22.4181	6.78538e-06	0.000178359	-21.1115	2.31347e-05	0.000546398	-19.2387	5.71904e-05	0.000757339
mdo-miR-7336-5p	0.403072	0.428806	1	0.707489	0.25287	1	0	1	1	0	1	1	0	1	1	0	1	1
mdo-miR-7340-3p	0	1	1	0	1	1	0	1	1	0	1	1	0	1	1	0.604412	0.494438	1
mdo-miR-7347-3p	0	1	1	0	1	1	0	1	1	0	1	1	0	1	1	17.9683	0.000155384	0.00149497
mdo-miR-7347-5p	0	1	1	0	1	1	14.0745	0.00178759	0.00971918	0	1	1	0	1	1	15.1003	0.000985466	0.00544264
mdo-miR-7351-5p	0	1	1	0	1	1	0	1	1	0	1	1	0	1	1	0.468166	0.576205	1
mdo-miR-7353-5p	0	1	1	0	1	1	0	1	1	0	1	1	0	1	1	1.11039	0.305136	0.916458
mdo-miR-7355-3p	0	1	1	0	1	1	1.20211	0.200982	0.90897	0.172859	0.47937	1	0	1	1	0.228585	0.767854	1
mdo-miR-7358-3p	0.080765	0.838289	1	0.0775114	0.832873	1	0.175181	0.731329	1	-0.0249361	0.897545	1	-0.0660099	0.731784	1	-19.1372	6.26944e-05	0.000817835
mdo-miR-7361-3p	0	1	1	0.287591	0.512694	1	0	1	1	0	1	1	0	1	1	0	1	1
mdo-miR-7365-3p	15.3308	0.000628553	0.00629634	17.9509	0.000146635	0.00210962	0	1	1	0	1	1	0	1	1	0	1	1
[truncated: 1,085 more rows]
