# Supplementary material for: Non-coding RNA in raw and commercially processed milk and putative targets related to growth and immune-response
Source: BMC Genomics. 2021 Oct 17;22:749. doi: 10.1186/s12864-021-07964-w (PMC8520644; doi:10.1186/s12864-021-07964-w)
Supplement: Supplementary file 6 — Additional file 6: Supplemental Table 6a. List of piRNAs found in all the milk samples. b List of piRNAs found in all the milk samples and in piRbase. [file 12864_2021_7964_MOESM6_ESM.xlsx]

## Sheet: pirNA
Non-Coding RNA in Raw and Commercially Processed Milk and Putative Targets Related to Growth and Immune-Response
Authors: S. Shome, R. L. Jernigan, D. C. Beitz, S. Clark, E. D. Testroet
Supplemental Table 6a: List of piRNAs found in all the milk samples
piRNA IDs
dr_piR_0002595
dr_piR_0012856
dr_piR_0012869
dr_piR_0012881
dr_piR_0013335
dr_piR_0013335
dr_piR_0013432
dr_piR_0013432
dr_piR_0013432
dr_piR_0013432
dr_piR_0014750
dr_piR_0016353
dr_piR_0024879
dr_piR_0056776
dr_piR_0056776
dr_piR_0070393
dr_piR_0070393
dr_piR_0070393
hsa_piR_000651
hsa_piR_008112
hsa_piR_008113
hsa_piR_008114
hsa_piR_016677
hsa_piR_017716
hsa_piR_019441
hsa_piR_019443
mmu_piR_000935
mmu_piR_003457
piRNA
rno_piR_000962
rno_piR_001199
rno_piR_016305
dme_piR_000830
dr_piR_0000711
dr_piR_0000711
dr_piR_0001441
dr_piR_0001441
dr_piR_0002593
dr_piR_0012850
dr_piR_0013284
dr_piR_0014352
dr_piR_0015517
dr_piR_0017644
dr_piR_0017645
dr_piR_0017645
dr_piR_0019149
dr_piR_0022378
dr_piR_0022378
dr_piR_0022378
dr_piR_0029287
dr_piR_0029287
dr_piR_0029677
dr_piR_0029677
dr_piR_0035649
dr_piR_0038184
dr_piR_0039370
dr_piR_0043435
dr_piR_0050089
dr_piR_0052870
dr_piR_0055336
dr_piR_0056249
hsa_piR_001311
hsa_piR_005019
hsa_piR_011371
hsa_piR_017295
hsa_piR_020365
hsa_piR_022421
mmu_piR_001570
mmu_piR_022097
mmu_piR_022097
rno_piR_000030
rno_piR_000219
rno_piR_005567
rno_piR_005854
dr_piR_0004479
dr_piR_0005053
dr_piR_0038184
dme_piR_018589
dr_piR_0000555
dr_piR_0005944
dr_piR_0005944
dr_piR_0005944
dr_piR_0022025
dr_piR_0028476
dr_piR_0028476
dr_piR_0028476
dr_piR_0028476
dr_piR_0037934
dr_piR_0045749
dr_piR_0049045
dr_piR_0049045
dr_piR_0055543
dr_piR_0056249
dr_piR_0056249
mmu_piR_008514
mmu_piR_030587

## Sheet: pirNA_pirBASE
Non-Coding RNA in Raw and Commercially Processed Milk and Putative Targets Related to Growth and Immune-Response
Authors: S. Shome, R. L. Jernigan, D. C. Beitz, S. Clark, E. D. Testroet
Supplemental Table 6b: List of piRNAs found in all the milk samples and entry found in piRbase
piRNA	Species	Location
hsa_piR_000651	human	sperm
hsa_piR_001311	human	sperm
hsa_piR_008112	human	sperm
hsa_piR_008113	human	sperm
hsa_piR_008114	human	sperm
hsa_piR_016677	human	sperm
hsa_piR_017716	human	sperm
hsa_piR_017716	rabbit	sperm
hsa_piR_017716	rabbit	head
hsa_piR_020365	human	sperm
hsa_piR_020548	human	sperm
hsa_piR_020829	human	sperm
mmu_piR_000159	rabbit	sperm
mmu_piR_000159	rabbit	sperm
mmu_piR_000159	rabbit	head
mmu_piR_000159	rabbit	head
mmu_piR_000159	mouse	head
mmu_piR_000159	mouse	head
mmu_piR_000159	mouse	sperm
mmu_piR_000159	mouse	sperm
mmu_piR_000616	mouse	head
mmu_piR_000616	mouse	sperm
mmu_piR_000935	rabbit	head
mmu_piR_000935	mouse	sperm
mmu_piR_000935	rabbit	sperm
mmu_piR_000935	mouse	head
mmu_piR_001570	mouse	head
mmu_piR_001570	mouse	sperm
mmu_piR_022097	mouse	head
mmu_piR_022097	mouse	head
mmu_piR_022097	mouse	sperm
mmu_piR_022097	mouse	sperm
rno_piR_000219	rat	sperm
rno_piR_001199	rat	sperm
rno_piR_005567	rat	sperm
rno_piR_005901	rat	sperm
rno_piR_016305	rat	sperm
