# Supplementary material for: Non-coding RNA in raw and commercially processed milk and putative targets related to growth and immune-response
Source: BMC Genomics. 2021 Oct 17;22:749. doi: 10.1186/s12864-021-07964-w (PMC8520644; doi:10.1186/s12864-021-07964-w)
Supplement: Supplementary file 7 — Additional file 7: Supplemental Table 7. List of other RNA (tRNAs, lincRNAs, protein-coding regions) found from milk samples. [file 12864_2021_7964_MOESM7_ESM.xlsx]

## Sheet: Sheet1
	Non-Coding RNA in Raw and Commercially Processed Milk and Putative Targets Related to Growth and Immune-Response
	Authors: S. Shome, R. L. Jernigan, D. C. Beitz, S. Clark, E. D. Testroet
	Supplemental Table 7: List of other RNA (tRNAs, LincRNAs, protein-coding regions) found in all the milk samples
Gene stable ID	Transcript stable ID	Gene type	Gene name	Protein stable ID
ENSDARG00000095056	ENSDART00000151798	antisense_RNA	CT573133.1
ENSDARG00000097466	ENSDART00000154498	antisense_RNA	CU207343.2
ENSDARG00000097441	ENSDART00000154709	antisense_RNA	CU855930.2
ENSDARG00000097178	ENSDART00000156709	antisense_RNA	BX088529.1
ENSMUSG00000089940	ENSMUST00000044500	antisense_RNA	Gm4117
ENSMUSG00000085837	ENSMUST00000080943	antisense_RNA	Kcnmb4os2
ENSMUSG00000079467	ENSMUST00000113496	antisense_RNA	Gm14966
ENSMUSG00000086961	ENSMUST00000122969	antisense_RNA	Gm12946
ENSMUSG00000085388	ENSMUST00000122978	antisense_RNA	Ptf1aos
ENSMUSG00000085725	ENSMUST00000123390	antisense_RNA	Gm15873
ENSMUSG00000086050	ENSMUST00000123882	antisense_RNA	Gm16045
ENSMUSG00000055061	ENSMUST00000124643	antisense_RNA	4931431C16Rik
ENSMUSG00000085495	ENSMUST00000126086	antisense_RNA	Gm16796
ENSMUSG00000086134	ENSMUST00000126122	antisense_RNA	Gm16159
ENSMUSG00000085471	ENSMUST00000126219	antisense_RNA	4933423P22Rik
ENSMUSG00000086618	ENSMUST00000131297	antisense_RNA	Gm13256
ENSMUSG00000087283	ENSMUST00000131457	antisense_RNA	Gm13580
ENSMUSG00000086480	ENSMUST00000132564	antisense_RNA	Gm15287
ENSMUSG00000085307	ENSMUST00000134436	antisense_RNA	Gm11525
ENSMUSG00000087516	ENSMUST00000134493	antisense_RNA	Tbx3os1
ENSMUSG00000085069	ENSMUST00000136217	antisense_RNA	Gm13111
ENSMUSG00000087095	ENSMUST00000136990	antisense_RNA	Emx2os
ENSMUSG00000085604	ENSMUST00000137154	antisense_RNA	Dhx58os
ENSMUSG00000087652	ENSMUST00000137259	antisense_RNA	Gm15918
ENSMUSG00000084890	ENSMUST00000139095	antisense_RNA	A830036E02Rik
ENSMUSG00000086507	ENSMUST00000140556	antisense_RNA	Adap2os
ENSMUSG00000086266	ENSMUST00000141681	antisense_RNA	Igf2os
ENSMUSG00000087202	ENSMUST00000142286	antisense_RNA	Gm15813
ENSMUSG00000086929	ENSMUST00000142520	antisense_RNA	Gm11788
ENSMUSG00000087611	ENSMUST00000142871	antisense_RNA	4930458D05Rik
ENSMUSG00000085837	ENSMUST00000144020	antisense_RNA	Kcnmb4os2
ENSMUSG00000085541	ENSMUST00000145410	antisense_RNA	Gm16010
ENSMUSG00000087615	ENSMUST00000146779	antisense_RNA	Pnpla1os
ENSMUSG00000085023	ENSMUST00000146976	antisense_RNA	Gm12744
ENSMUSG00000084863	ENSMUST00000148844	antisense_RNA	Gm12523
ENSMUSG00000086395	ENSMUST00000150973	antisense_RNA	A630014C17Rik
ENSMUSG00000084769	ENSMUST00000151881	antisense_RNA	Gm12061
ENSMUSG00000086740	ENSMUST00000153443	antisense_RNA	Gm17029
ENSMUSG00000085875	ENSMUST00000153814	antisense_RNA	Gm12905
ENSMUSG00000087281	ENSMUST00000154897	antisense_RNA	Gm16015
ENSMUSG00000052865	ENSMUST00000155722	antisense_RNA	Gm13619
ENSMUSG00000034764	ENSMUST00000160091	antisense_RNA	1700006J14Rik
ENSMUSG00000089737	ENSMUST00000161394	antisense_RNA	Gm15688
ENSMUSG00000089995	ENSMUST00000162457	antisense_RNA	Gm15716
ENSMUSG00000089679	ENSMUST00000162724	antisense_RNA	Gm16299
ENSMUSG00000090907	ENSMUST00000163690	antisense_RNA	C030017D09Rik
ENSMUSG00000091623	ENSMUST00000166606	antisense_RNA	Gm17092
ENSMUSG00000090779	ENSMUST00000171248	antisense_RNA	Gm17110
ENSMUSG00000092369	ENSMUST00000174082	antisense_RNA	1700039E22Rik
ENSMUSG00000093540	ENSMUST00000175854	antisense_RNA	4930505M18Rik
ENSMUSG00000084771	ENSMUST00000175942	antisense_RNA	A230072E10Rik
ENSMUSG00000093721	ENSMUST00000176020	antisense_RNA	Gm3896
ENSMUSG00000093577	ENSMUST00000176760	antisense_RNA	Gm20632
ENSMUSG00000078190	ENSMUST00000178978	antisense_RNA	Dnm3os
ENSMUSG00000097685	ENSMUST00000180715	antisense_RNA	Gm26646
ENSMUSG00000097440	ENSMUST00000180860	antisense_RNA	Gm6277
ENSMUSG00000097777	ENSMUST00000181139	antisense_RNA	Gm16794
ENSMUSG00000097752	ENSMUST00000181176	antisense_RNA	Gm26688
ENSMUSG00000097816	ENSMUST00000181258	antisense_RNA	Gm26811
ENSMUSG00000097275	ENSMUST00000181925	antisense_RNA	Gm26648
ENSMUSG00000097911	ENSMUST00000181952	antisense_RNA	Gm26691
ENSMUSG00000086645	ENSMUST00000182690	antisense_RNA	Gm15743
ENSMUSG00000093452	ENSMUST00000183750	antisense_RNA	Zfhx2os
ENSMUSG00000097882	ENSMUST00000184762	antisense_RNA	0610038B21Rik
ENSMUSG00000086448	ENSMUST00000154919	bidirectional_promoter_lncRNA	9330162012Rik
ENSMUSG00000092536	ENSMUST00000173624	bidirectional_promoter_lncRNA	Gm20501
ENSMUSG00000097357	ENSMUST00000181322	bidirectional_promoter_lncRNA	Gm16793
ENSDARG00000095385	ENSDART00000144692	lincRNA	BX640481.1
ENSDARG00000095906	ENSDART00000149569	lincRNA	CR848047.1
ENSDARG00000096403	ENSDART00000151198	lincRNA	CT027638.1
ENSDARG00000096796	ENSDART00000152980	lincRNA	CR751608.1
ENSDARG00000096850	ENSDART00000153632	lincRNA	BX957346.1
ENSDARG00000097388	ENSDART00000153750	lincRNA	BX571853.1
ENSDARG00000096850	ENSDART00000154889	lincRNA	BX957346.1
ENSDARG00000098008	ENSDART00000156757	lincRNA	CU633486.1
ENSDARG00000097328	ENSDART00000156951	lincRNA	FP101911.1
ENSDARG00000097886	ENSDART00000157013	lincRNA	CU104777.1
ENSDARG00000097848	ENSDART00000157158	lincRNA	CU469528.1
ENSMUSG00000061510	ENSMUST00000074862	lincRNA	Gm10101
ENSMUSG00000073154	ENSMUST00000101535	lincRNA	9330158H04Rik
ENSMUSG00000078838	ENSMUST00000108741	lincRNA	Gm17382
ENSMUSG00000085162	ENSMUST00000128453	lincRNA	Gm12295
ENSMUSG00000085380	ENSMUST00000129910	lincRNA	E130120K24Rik
ENSMUSG00000087226	ENSMUST00000130634	lincRNA	Gm14015
ENSMUSG00000087276	ENSMUST00000130966	lincRNA	Gm11378
ENSMUSG00000084787	ENSMUST00000131099	lincRNA	Gm12436
ENSMUSG00000050334	ENSMUST00000131907	lincRNA	C130071C03Rik
ENSMUSG00000086800	ENSMUST00000134422	lincRNA	4930556L07Rik
ENSMUSG00000087246	ENSMUST00000135767	lincRNA	Gm13346
ENSMUSG00000066176	ENSMUST00000135987	lincRNA	Gm12511
ENSMUSG00000086804	ENSMUST00000139483	lincRNA	Gm43154
ENSMUSG00000085515	ENSMUST00000141452	lincRNA	C630028M04Rik
ENSMUSG00000021268	ENSMUST00000143272	lincRNA	Meg3
ENSMUSG00000086822	ENSMUST00000143453	lincRNA	5330413P13Rik
ENSMUSG00000087684	ENSMUST00000143649	lincRNA	1200007C13Rik
ENSMUSG00000084773	ENSMUST00000143869	lincRNA	Gm12159
ENSMUSG00000086212	ENSMUST00000144232	lincRNA	Mkln1os
ENSMUSG00000087540	ENSMUST00000144875	lincRNA	Gm11412
ENSMUSG00000087070	ENSMUST00000146041	lincRNA	Gm12505
ENSMUSG00000084829	ENSMUST00000146542	lincRNA	Gm14266
ENSMUSG00000084966	ENSMUST00000146554	lincRNA	2810471M01Rik
ENSMUSG00000086732	ENSMUST00000150540	lincRNA	Gm6117
ENSMUSG00000085992	ENSMUST00000150818	lincRNA	Gm11515
ENSMUSG00000073430	ENSMUST00000151398	lincRNA	Gm10505
ENSMUSG00000086978	ENSMUST00000154878	lincRNA	4933435F18Rik
ENSMUSG00000087677	ENSMUST00000156526	lincRNA	Gm15226
ENSMUSG00000092274	ENSMUST00000173672	lincRNA	Neat1
ENSMUSG00000097340	ENSMUST00000180381	lincRNA	Gm26617
ENSMUSG00000097240	ENSMUST00000180386	lincRNA	Gm26614
ENSMUSG00000097850	ENSMUST00000180420	lincRNA	4631405K08Rik
ENSMUSG00000097136	ENSMUST00000180466	lincRNA	Gm26772
ENSMUSG00000097828	ENSMUST00000180491	lincRNA	6430562O15Rik
ENSMUSG00000097662	ENSMUST00000180518	lincRNA	Gm2093
ENSMUSG00000097393	ENSMUST00000180524	lincRNA	D030068K23Rik
ENSMUSG00000097748	ENSMUST00000180550	lincRNA	Gm26533
ENSMUSG00000097056	ENSMUST00000180624	lincRNA	Gm4262
ENSMUSG00000097033	ENSMUST00000180656	lincRNA	Gm26819
ENSMUSG00000096984	ENSMUST00000180713	lincRNA	Gm26523
ENSMUSG00000097625	ENSMUST00000180743	lincRNA	Gm26561
ENSMUSG00000097015	ENSMUST00000180761	lincRNA	Gm26705
ENSMUSG00000097818	ENSMUST00000180851	lincRNA	Gm26681
ENSMUSG00000097660	ENSMUST00000180864	lincRNA	Gm26762
ENSMUSG00000097287	ENSMUST00000180951	lincRNA	D130017N08Rik
ENSMUSG00000097732	ENSMUST00000180975	lincRNA	D930048G16Rik
ENSMUSG00000097571	ENSMUST00000181020	lincRNA	Jpx
ENSMUSG00000097280	ENSMUST00000181021	lincRNA	AI849053
ENSMUSG00000097501	ENSMUST00000181072	lincRNA	Gm26536
ENSMUSG00000096980	ENSMUST00000181075	lincRNA	Gm26526
ENSMUSG00000097369	ENSMUST00000181082	lincRNA	Gm26545
ENSMUSG00000097621	ENSMUST00000181113	lincRNA	Gm26562
ENSMUSG00000097584	ENSMUST00000181124	lincRNA	1700125G22Rik
ENSMUSG00000097869	ENSMUST00000181196	lincRNA	C230021G24Rik
ENSMUSG00000097057	ENSMUST00000181255	lincRNA	Gm17638
ENSMUSG00000097875	ENSMUST00000181362	lincRNA	Gm26704
ENSMUSG00000097744	ENSMUST00000181371	lincRNA	D030040B21Rik
ENSMUSG00000097578	ENSMUST00000181384	lincRNA	Gm26798
ENSMUSG00000096972	ENSMUST00000181446	lincRNA	Gm26883
ENSMUSG00000097113	ENSMUST00000181491	lincRNA	Gm19705
ENSMUSG00000097391	ENSMUST00000181496	lincRNA	Mirg
ENSMUSG00000097860	ENSMUST00000181580	lincRNA	Gm26857
ENSMUSG00000097008	ENSMUST00000181674	lincRNA	Gm26860
ENSMUSG00000097928	ENSMUST00000181702	lincRNA	Gm26578
ENSMUSG00000097872	ENSMUST00000181730	lincRNA	Gm26702
ENSMUSG00000097289	ENSMUST00000181758	lincRNA	2010300F17Rik
ENSMUSG00000097545	ENSMUST00000181808	lincRNA	Mir124a-1hg
ENSMUSG00000096931	ENSMUST00000181825	lincRNA	Gm26656
ENSMUSG00000097707	ENSMUST00000181829	lincRNA	Gm26742
ENSMUSG00000097824	ENSMUST00000181848	lincRNA	Gm26593
ENSMUSG00000098178	ENSMUST00000182010	lincRNA	Gm42418
ENSMUSG00000097039	ENSMUST00000182141	lincRNA	Pvt1
ENSMUSG00000098040	ENSMUST00000182870	lincRNA	Gm20757
ENSMUSG00000098155	ENSMUST00000183225	lincRNA	Gm27022
ENSRNOG00000032038	ENSRNOT00000043280	lincRNA	RGD1564534
FBgn0262951	FBtr0306851	lincRNA	CR43270
FBgn0263049	FBtr0306973	lincRNA	let-7-C
FBgn0261503	FBtr0334273	lincRNA	CR42651
FBgn0265582	FBtr0340249	lincRNA	CR44409
FBgn0265676	FBtr0340591	lincRNA	CR44483
FBgn0265932	FBtr0343037	lincRNA	CR44721
FBgn0266005	FBtr0343177	lincRNA	CR44779
FBgn0266654	FBtr0344958	lincRNA	CR45161
FBgn0266654	FBtr0344959	lincRNA	CR45161
FBgn0263492	FBtr0344962	lincRNA	CR43481
FBgn0266821	FBtr0345547	lincRNA	CR45283
FBgn0266821	FBtr0345548	lincRNA	CR45283
FBgn0267076	FBtr0346057	lincRNA	CR45520
FBgn0267084	FBtr0346080	lincRNA	CR45528
FBgn0267131	FBtr0346228	lincRNA	CR45571
FBgn0267173	FBtr0346295	lincRNA	CR45613
FBgn0267273	FBtr0346488	lincRNA	CR45709
FBgn0267557	FBtr0346964	lincRNA	CR45897
FBgn0267687	FBtr0347177	lincRNA	CR46023
ENSMUSG00000065701	ENSMUST00000083767	misc_RNA	Rny1
ENSMUSG00000084603	ENSMUST00000122654	misc_RNA	Gm22204
ENSMUSG00000099021	ENSMUST00000174924	misc_RNA	Rn7s1
ENSMUSG00000092746	ENSMUST00000175005	misc_RNA	Rn7s6
ENSMUSG00000099250	ENSMUST00000175032	misc_RNA	Rn7s2
ENSMUSG00000093064	ENSMUST00000175323	misc_RNA	Gm23153
ENSMUSG00000093112	ENSMUST00000175371	misc_RNA	Gm22701
ENSDARG00000095584	ENSDART00000147899	processed_transcript	CR925798.1
ENSDARG00000096100	ENSDART00000150481	processed_transcript	BX000981.11
ENSDARG00000096100	ENSDART00000150531	processed_transcript	BX000981.11
ENSDARG00000097450	ENSDART00000155348	processed_transcript	CR381647.2
ENSDARG00000097580	ENSDART00000155858	processed_transcript	BX663519.1
ENSMUSG00000079499	ENSMUST00000028141	processed_transcript	6530402F18Rik
ENSMUSG00000031736	ENSMUST00000034183	processed_transcript	Crnde
ENSMUSG00000051844	ENSMUST00000063376	processed_transcript	B230319C09Rik
ENSMUSG00000073787	ENSMUST00000097947	processed_transcript	Gm10575
ENSMUSG00000086496	ENSMUST00000123944	processed_transcript	Gm14204
ENSMUSG00000085982	ENSMUST00000127673	processed_transcript	9530051G07Rik
ENSMUSG00000046219	ENSMUST00000130085	processed_transcript	C230012O17Rik
ENSMUSG00000086827	ENSMUST00000133622	processed_transcript	4930461C15Rik
ENSMUSG00000055134	ENSMUST00000135670	processed_transcript	9130017K11Rik
ENSMUSG00000072893	ENSMUST00000137442	processed_transcript	4933439C10Rik
ENSMUSG00000087174	ENSMUST00000138137	processed_transcript	5530601H04Rik
ENSMUSG00000086714	ENSMUST00000139144	processed_transcript	0610009E02Rik
ENSMUSG00000086001	ENSMUST00000143469	processed_transcript	Gm13448
ENSMUSG00000085282	ENSMUST00000145794	processed_transcript	Gm15663
ENSMUSG00000085936	ENSMUST00000148885	processed_transcript	2610307P16Rik
ENSMUSG00000074876	ENSMUST00000152813	processed_transcript	Spata5l1
ENSMUSG00000086427	ENSMUST00000154027	processed_transcript	Hoxa11os
ENSMUSG00000085766	ENSMUST00000154246	processed_transcript	2810430I11Rik
ENSMUSG00000079499	ENSMUST00000155949	processed_transcript	6530402F18Rik
ENSMUSG00000090235	ENSMUST00000159313	processed_transcript	Gm16244
ENSMUSG00000089663	ENSMUST00000159953	processed_transcript	Gm15651
ENSMUSG00000090235	ENSMUST00000160001	processed_transcript	Gm16244
ENSMUSG00000090358	ENSMUST00000164299	processed_transcript	Gm2822
ENSMUSG00000090576	ENSMUST00000166951	processed_transcript	Gm17055
ENSMUSG00000051844	ENSMUST00000167886	processed_transcript	B230319C09Rik
ENSMUSG00000092595	ENSMUST00000168978	processed_transcript	Gm20427
ENSMUSG00000091562	ENSMUST00000172910	processed_transcript	Crybg3
ENSMUSG00000092375	ENSMUST00000174277	processed_transcript	A730060N03Rik
ENSMUSG00000092353	ENSMUST00000174811	processed_transcript	Gm20539
ENSMUSG00000093460	ENSMUST00000176375	processed_transcript	Six3os1
ENSMUSG00000093460	ENSMUST00000176556	processed_transcript	Six3os1
ENSMUSG00000093738	ENSMUST00000177201	processed_transcript	AI606473
ENSMUSG00000093460	ENSMUST00000177220	processed_transcript	Six3os1
ENSMUSG00000097428	ENSMUST00000180555	processed_transcript	AW047730
ENSMUSG00000096929	ENSMUST00000181226	processed_transcript	A330023F24Rik
ENSMUSG00000096929	ENSMUST00000181273	processed_transcript	A330023F24Rik
ENSMUSG00000074415	ENSMUST00000181296	processed_transcript	2610203C20Rik
ENSMUSG00000097178	ENSMUST00000181454	processed_transcript	2310002F09Rik
ENSMUSG00000098912	ENSMUST00000183707	processed_transcript	1500004A13Rik
ENSMUSG00000098332	ENSMUST00000184319	processed_transcript	2310009A05Rik
ENSRNOG00000025244	ENSRNOT00000030545	processed_transcript	Trrap
ENSRNOG00000048272	ENSRNOT00000076304	processed_transcript	LOC100911347
ENSRNOG00000025244	ENSRNOT00000076323	processed_transcript	Trrap
ENSRNOG00000011809	ENSRNOT00000076459	processed_transcript	Rpgrip1
ENSRNOG00000046790	ENSRNOT00000076904	processed_transcript	Irs4
ENSDARG00000074229	ENSDART00000110514	protein_coding	prr12a	ENSDARP00000137218
ENSDARG00000079939	ENSDART00000113148	protein_coding	jmjd1cb	ENSDARP00000140909
ENSDARG00000074761	ENSDART00000115036	protein_coding	ccdc64	ENSDARP00000142360
ENSDARG00000095304	ENSDART00000137692	protein_coding	si:ch211-207c6.2	ENSDARP00000134016
ENSDARG00000104849	ENSDART00000142357	protein_coding	si:dkey-3h23.3	ENSDARP00000130688
ENSMUSG00000074071	ENSMUST00000098378	protein_coding	Fam169b	ENSMUSP00000146880
ENSMUSG00000074071	ENSMUST00000125685	protein_coding	Fam169b	ENSMUSP00000146700
ENSMUSG00000085139	ENSMUST00000135687	protein_coding	A730046J19Rik	ENSMUSP00000148011
ENSMUSG00000074918	ENSMUST00000149978	protein_coding	Inafm2	ENSMUSP00000150273
ENSMUSG00000097929	ENSMUST00000180458	protein_coding	Tunar	ENSMUSP00000147361
ENSMUSG00000097929	ENSMUST00000180503	protein_coding	Tunar	ENSMUSP00000147289
ENSMUSG00000087531	ENSMUST00000134006	sense_intronic	Gm15606
ENSMUSG00000085811	ENSMUST00000143781	sense_intronic	Cep112it
ENSRNOG00000051188	ENSRNOT00000075897	sense_intronic	Rn50_10_0635.1
ENSMUSG00000065820	ENSMUST00000083886	snRNA	Gm26316
ENSDARG00000095337	ENSDART00000138738	unprocessed_pseudogene	CR318646.3
ENSDARG00000092062	ENSDART00000146393	unprocessed_pseudogene	BX511123.2
