# Supplementary material for: Non-coding RNA in raw and commercially processed milk and putative targets related to growth and immune-response
Source: BMC Genomics. 2021 Oct 17;22:749. doi: 10.1186/s12864-021-07964-w (PMC8520644; doi:10.1186/s12864-021-07964-w)
Supplement: Supplementary file 8 — Additional file 8: Supplemental Data. Differential expression results based on UMI data for the treatment groups versus control obtained from Qiaseq Secondary analysis pipeline. [file 12864_2021_7964_MOESM8_ESM.zip]

Archive with 7 entries (7 files):
- FC_Control (RM) vs. All.xlsx
- Volcano Plot_RM vs. Cult-BM.xlsx
- Volcano Plot_RM vs. Homo-HT-Skim.xlsx
- Volcano Plot_RM vs. Past-Homo-Skim.xlsx
- Volcano Plot_RM vs. Post-Cream.xlsx
- Volcano Plot_RM vs. Raw-HT-Skim.xlsx
- Volcano Plot_RM vs. SC-BM.xlsx
