# Supplementary material for: Non-coding RNA in raw and commercially processed milk and putative targets related to growth and immune-response
Source: BMC Genomics. 2021 Oct 17;22:749. doi: 10.1186/s12864-021-07964-w (PMC8520644; doi:10.1186/s12864-021-07964-w)
Supplement: Supplementary file 8 — Additional file 8: Supplemental Data. Differential expression results based on UMI data for the treatment groups versus control obtained from Qiaseq Secondary analysis pipeline. [file 12864_2021_7964_MOESM8_ESM.zip › FC_Control (RM) vs. All.xlsx]

## Sheet: IPA Upload
miRNA ID	Group 5 vs Control Group FC	Group 5 vs Control Group p-value	Group 6 vs Control Group FC	Group 6 vs Control Group p-value	Group 4 vs Control Group FC	Group 4 vs Control Group p-value	Group 2 vs Control Group FC	Group 2 vs Control Group p-value	Group 1 vs Control Group FC	Group 1 vs Control Group p-value	Group 3 vs Control Group FC	Group 3 vs Control Group p-value
aae-miR-100	1.3	0.351663	1.06	0.844832	0.97	0.903235	1.03	0.903938	0.99	0.986184	0.91	0.731814
aae-miR-125-5p	0.89	0.717705	1.01	0.968393	0.87	0.670038	0.96	0.884105	1.67	0.111637	0.97	0.918304
aae-miR-13-5p	22.04	0.12347	0.78	0.903358	0.75	0.884822	0.72	0.867404	0.88	0.950951	0.91	0.961984
aae-miR-14	19.62	NA	0.79	NA	0.75	NA	0.72	NA	0.88	NA	0.91	NA
aae-miR-1890	0.78	NA	0.77	NA	0.74	NA	37.42	NA	0.88	NA	0.9	NA
aae-miR-190	24.81	0.109692	0.78	0.901849	0.75	0.883433	0.71	0.866906	0.88	0.950701	0.91	0.961276
aae-miR-219	115.54	0.017953	0.77	0.896217	0.74	0.881339	0.74	0.878797	0.9	0.959972	0.9	0.958886
aae-miR-286a	0.79	0.904213	0.78	0.899188	0.74	0.881112	0.71	0.866613	0.88	0.950631	36.66	0.0728541
aae-miR-286b	38.59	0.0687744	0.77	0.897609	0.74	0.879871	0.71	0.867027	0.88	0.950979	0.9	0.959309
aae-miR-2941	42.83	0.0612364	0.77	0.896849	0.74	0.879316	0.72	0.867439	0.88	0.951319	0.9	0.95897
aae-miR-2942	34.7	0.0772193	2.22	0.691839	0.74	0.880273	0.73	0.876385	0.9	0.958063	0.9	0.958564
aae-miR-2944b-5p	0.61	0.801263	0.6	0.792865	0.55	0.759282	11.18	0.197325	21.52	0.103802	116.32	0.010855
aae-miR-33	4.4	NA	14.09	NA	0.74	NA	0.73	NA	0.89	NA	0.9	NA
aae-miR-7	0.58	0.786742	0.59	0.792041	4.17	0.476831	2.47	0.652667	0.94	0.975708	0.8	0.913776
aae-miR-927	0.73	0.872383	0.71	0.86136	0.65	0.829903	0.59	0.79073	0.83	0.923317	78.13	0.0233585
aae-miR-92a-5p	0.01	0.00670865	0.01	0.00598684	0.01	0.00427775	0.38	0.479748	0.82	0.888859	2.42	0.519353
aae-miR-980-5p	80.15	0.0289426	0.77	0.8951	0.74	0.879087	0.73	0.873146	0.89	0.95565	0.9	0.95827
aae-miR-9a	2.68	0.0206557	1.72	0.204304	1.69	0.217964	1.72	0.206012	1.74	0.213968	1.12	0.795395
aca-let-7a-3p	25.07	0.108536	0.78	0.901733	0.75	0.883329	0.71	0.866887	0.88	0.950679	0.91	0.961232
aca-let-7a-5p	0.47	0.0327002	0.48	0.0354477	0.69	0.292823	0.53	0.0708624	0.59	0.148853	1.21	0.594859
aca-let-7b-5p	0.27	0.032357	0.19	0.00818381	0.46	0.207069	0.44	0.185359	1.95	0.281273	2.5	0.137942
aca-let-7c-1-3p	20.55	NA	0.79	NA	0.75	NA	0.72	NA	0.88	NA	0.91	NA
aca-let-7c-5p	12.88	0.0468022	17.77	0.024567	40.83	0.00353003	40.73	0.00358327	68.97	0.000964483	70.09	0.000860823
aca-let-7e-5p	0.53	0.753083	0.54	0.757589	7.09	0.322735	3.87	0.495961	0.93	0.971492	0.78	0.901233
aca-let-7f-5p	0.35	0.00833226	0.33	0.00442441	0.62	0.224703	0.42	0.026535	0.51	0.0975443	1.09	0.831296
aca-let-7g	0.44	0.237355	0.22	0.0332644	0.35	0.124583	0.38	0.164609	0.58	0.455815	0.48	0.305519
aca-let-7i-5p	0.28	0.00331295	0.33	0.0113983	0.59	0.230693	0.47	0.0848122	0.63	0.293515	1.39	0.453574
aca-miR-101-3p	9.62	0.103231	30.77	0.0123673	19.48	0.0305149	24.56	0.019639	21.31	0.0286761	0.7	0.836342
aca-miR-103-3p	17.99	0.0208471	48.28	0.0017944	29.98	0.00624362	54.6	0.00127005	51.69	0.00165005	54.08	0.00138207
aca-miR-107-3p	0.97	0.969714	0.99	0.992039	1.21	0.793807	1.97	0.351478	2.16	0.307754	0.03	0.00611683
aca-miR-10a-5p	1.06	0.900194	0.77	0.584365	0.63	0.328852	0.43	0.0800249	0.89	0.804319	1.59	0.323746
aca-miR-10b-5p	0.78	0.902716	0.77	0.897902	0.74	0.880091	0.71	0.866896	0.88	0.950867	42.8	0.0613385
aca-miR-122-5p	0.97	0.963414	0.99	0.98446	1	0.994516	1.28	0.694943	0.95	0.941379	1.31	0.67593
aca-miR-125a-5p	0.41	0.61298	0.39	0.590043	21.57	0.0277011	22.87	0.0249344	32.59	0.0137554	0.7	0.841429
aca-miR-126-3p	0.69	0.152258	0.56	0.0263824	0.78	0.340666	0.65	0.0999044	0.7	0.177576	1.11	0.688995
aca-miR-126-5p	0.74	0.418538	0.64	0.232423	0.74	0.42058	0.84	0.647531	0.74	0.440254	1.02	0.967868
aca-miR-128-3p	0.78	0.902229	0.77	0.897495	0.74	0.879784	0.71	0.867072	0.88	0.950974	45.12	0.0577744
aca-miR-143-3p	1.14	0.537474	1.08	0.717961	0.94	0.762593	0.98	0.924302	0.94	0.77554	1	0.992706
aca-miR-143-5p	7.1	0.263886	21.43	0.0775007	0.39	0.616654	0.37	0.591267	0.86	0.936016	0.73	0.869141
aca-miR-144-3p	0.58	NA	0.58	NA	0.55	NA	2.88	NA	3.55	NA	0.8	NA
aca-miR-145-5p	0.58	NA	0.57	NA	0.53	NA	3.56	NA	0.89	NA	0.8	NA
aca-miR-148a-3p	1.26	0.461122	1.36	0.328217	1.09	0.782711	0.95	0.882899	1.98	0.0344691	1.44	0.249158
aca-miR-148b-3p	1.13	0.673104	1.38	0.259416	1.19	0.541562	1.18	0.558544	1.19	0.568301	1.08	0.788987
aca-miR-150-5p	0.1	0.00128756	0.01	0.000115349	0.41	0.153859	0.4	0.142259	0.21	0.0279656	1.46	0.543641
aca-miR-1677a	43.2	0.0606308	0.77	0.896819	0.74	0.879306	0.72	0.867498	0.88	0.951346	0.9	0.958957
aca-miR-16a-5p	0.41	0.61503	0.39	0.58932	14.99	0.0552376	25.06	0.0220818	19.74	0.0380359	26.04	0.0219406
aca-miR-16b-5p	0.85	0.798946	0.6	0.43494	1.59	0.463334	1.81	0.34811	1.65	0.448168	2.39	0.176644
aca-miR-181a	0.99	0.983138	1.01	0.985416	1.23	0.569251	1.06	0.866681	2.01	0.0658877	1.93	0.0776846
aca-miR-181b	18.91	0.0576509	13.05	0.0982279	12.36	0.105076	9.69	0.145082	0.84	0.918168	0.72	0.855276
aca-miR-182-5p	0.41	0.605629	0.39	0.575256	27.42	0.0148099	31.54	0.0111075	114.3	0.000510577	44.01	0.00559505
aca-miR-184-3p	0.78	NA	0.77	NA	0.74	NA	0.71	NA	0.88	NA	44.41	NA
aca-miR-191-5p	0.97	0.905331	1.08	0.726812	1	0.998859	0.96	0.871528	0.88	0.598132	0.97	0.893452
aca-miR-194-5p	0.79	0.907007	0.78	0.901677	0.75	0.883284	0.71	0.866891	0.88	0.950669	29	0.0935636
aca-miR-196a	53.41	0.0474862	0.77	0.895774	0.74	0.878734	0.72	0.868904	0.89	0.952371	0.9	0.958503
aca-miR-196c-5p	0.58	NA	0.59	NA	1.92	NA	3.65	NA	0.93	NA	0.8	NA
aca-miR-1a-3p	0.79	0.785096	0.63	0.594498	0.34	0.227483	0.53	0.47514	0.86	0.865232	0.03	0.013795
aca-miR-200a-3p	5.96	0.185045	25.61	0.0132333	19.25	0.0239831	33.36	0.00722831	55.78	0.00223721	0.7	0.829793
aca-miR-200b-3p	0.43	0.644041	0.42	0.62887	9.78	0.149718	15.28	0.0840847	15.21	0.0914867	0.72	0.855533
aca-miR-205a	1.04	0.892645	1.13	0.653506	0.98	0.930199	1.13	0.666632	0.85	0.571309	1.01	0.958857
aca-miR-20a-5p	12.89	0.0599642	24.23	0.0180266	15.83	0.0408973	27.33	0.0139895	11.63	0.0768339	0.7	0.834806
aca-miR-21-5p	1.1	0.525703	1.2	0.210087	1	0.997437	1.17	0.265775	1.05	0.736747	1.21	0.198929
aca-miR-214-3p	1.37	NA	0.09	NA	0.08	NA	0.08	NA	0.1	NA	0.1	NA
aca-miR-218-5p	0.97	0.946221	0.7	0.458172	1.12	0.804735	1.39	0.475305	0.58	0.283376	1.36	0.518553
aca-miR-221-3p	0.63	0.241612	1.14	0.726825	1.24	0.566571	1.07	0.855197	0.71	0.404395	1.2	0.64207
aca-miR-23a-3p	1.05	0.873476	1.5	0.169004	1.26	0.438203	1.58	0.12115	1.08	0.807691	1.37	0.302076
aca-miR-23b-3p	14.51	0.0394719	42.36	0.00361102	24.86	0.0127158	28.24	0.00960973	19.88	0.0229469	45.93	0.00311338
aca-miR-24-3p	1.22	0.475599	1.1	0.728945	1.06	0.846332	1.09	0.761931	0.94	0.824704	0.73	0.279264
aca-miR-27a-3p	1	0.992072	0.86	0.589202	0.97	0.922665	0.91	0.727421	0.88	0.654247	0.89	0.675066
aca-miR-27b-3p	1.82	0.146363	1.47	0.349474	1.43	0.384159	1.47	0.349406	1.16	0.738232	1.35	0.495525
aca-miR-29a-3p	0.78	0.898855	0.77	0.895354	0.74	0.879649	4.49	0.454742	16.7	0.160879	0.9	0.958406
aca-miR-301a-3p	0.58	0.784442	0.58	0.788119	5.36	0.402854	1.1	0.963286	0.92	0.966941	0.8	0.913776
aca-miR-30a-3p	0.56	0.297122	0.34	0.0542144	0.49	0.201222	0.93	0.896357	1.66	0.36868	1.28	0.661202
aca-miR-30a-5p	1.13	0.679045	1.1	0.754144	1.07	0.815659	1.05	0.859652	1.31	0.382997	1.04	0.891482
aca-miR-30b-5p	1.39	0.332654	1.39	0.335513	1.45	0.279529	1.36	0.373215	1.44	0.309164	1.47	0.279098
aca-miR-30c-3p	12.05	0.176426	3.64	0.485976	0.44	0.670549	3.83	0.469359	14.16	0.155031	0.78	0.895677
aca-miR-30d-5p	1.08	0.630833	1.05	0.75416	0.88	0.40914	1	0.988769	1.09	0.596976	0.78	0.120671
aca-miR-30e-3p	0.62	0.316278	0.5	0.150115	0.7	0.446176	0.67	0.397458	1.4	0.485268	1.07	0.894802
aca-miR-30e-5p	1.47	0.247005	1.54	0.190964	1.98	0.0359437	1.52	0.200278	1.09	0.798571	1.32	0.42612
aca-miR-32-5p	0.43	0.644308	0.42	0.628223	9.31	0.157866	10.61	0.135128	11.01	0.137601	15.43	0.0861191
aca-miR-338-3p	17.01	NA	3.06	NA	0.74	NA	0.72	NA	0.89	NA	0.9	NA
aca-miR-365-3p	7.84	0.111629	28.46	0.00831717	21.88	0.0150783	39.11	0.00377926	31.61	0.00709643	30.98	0.00726589
aca-miR-375-3p	1.46	NA	8.26	NA	0.7	NA	3.2	NA	34.06	NA	0.88	NA
aca-miR-451-5p	0.33	0.0213745	0.45	0.0924188	0.56	0.217205	0.53	0.181221	0.67	0.420683	1.05	0.910979
aca-miR-454-3p	3.68	0.355771	22.91	0.0208365	21.32	0.0238266	14.64	0.0484653	9.06	0.11586	41.72	0.00604465
aca-miR-454-5p	0.78	0.902554	0.77	0.897765	0.74	0.879988	0.71	0.866953	0.88	0.950909	43.61	0.0600597
aca-miR-457-5p	0.42	0.625538	0.4	0.604261	18.02	0.0491779	15.77	0.0613895	6.72	0.21413	21.08	0.0405672
aca-miR-5395	18.07	0.14937	3.02	0.582426	0.74	0.878856	0.72	0.871696	0.89	0.954442	0.9	0.958276
aca-miR-5398-3p	28.82	0.0940713	0.78	0.9002	0.74	0.881971	0.71	0.866625	0.88	0.950585	0.91	0.960496
aca-miR-5402-3p	3.26	NA	0.14	NA	0.13	NA	0.13	NA	0.16	NA	0.16	NA
aca-miR-5403	0.78	NA	0.77	NA	0.74	NA	0.71	NA	0.88	NA	42.26	NA
aca-miR-5407-3p	71.29	0.0335123	0.77	0.895141	0.74	0.878823	0.72	0.871747	0.89	0.954512	0.9	0.958259
aca-miR-5407-5p	23.99	0.11347	0.78	0.902306	0.75	0.883854	0.71	0.867048	0.88	0.950763	0.91	0.961481
aca-miR-5408a-3p	0.78	NA	0.77	NA	0.74	NA	0.72	NA	0.89	NA	53.28	NA
aca-miR-5408b	35.15	0.0761315	2.61	0.632193	0.74	0.881598	0.74	0.879399	0.91	0.96052	0.9	0.958974
aca-miR-5412-5p	0.58	0.788242	0.59	0.792785	2.25	0.685638	5.06	0.419529	0.94	0.977376	0.81	0.91407
aca-miR-5416	0.02	0.000783229	0.1	0.0401283	0.13	0.0732352	0.03	0.00284296	0	9.59303e-05	0.47	0.503731
aca-miR-5427	1.27	0.877421	45.4	0.00785121	32.47	0.0153675	2.77	0.492271	14.43	0.0706986	142.41	0.000547143
aca-miR-5431	228.97	0.00311748	2.37	0.646545	1.09	0.964443	6.89	0.297858	0.77	0.892749	0.81	0.911671
aca-miR-5432	0.79	NA	0.78	NA	0.75	NA	0.72	NA	0.88	NA	26.05	NA
aca-miR-5435b-3p	42.11	0.0624121	0.77	0.897008	0.74	0.879442	0.72	0.867385	0.88	0.951252	0.9	0.959037
aca-miR-5435b-5p	62.09	0.0396896	0.77	0.895354	0.74	0.878679	0.72	0.870278	0.89	0.953395	0.9	0.95833
aca-miR-5440	0.02	0.0546546	0.02	0.0538448	0.02	0.0510531	0.02	0.0488302	0.02	0.0622518	0.02	0.0639987
aca-miR-5450	0.02	NA	0.02	NA	0.02	NA	0.02	NA	0.02	NA	0.02	NA
aca-miR-5451	0.8	0.911502	0.79	0.905813	0.75	0.887148	16.61	0.161715	0.89	0.951563	0.91	0.963145
aca-miR-5452-3p	0.58	NA	0.57	NA	0.53	NA	3.56	NA	0.89	NA	0.8	NA
aca-miR-5459	0.78	NA	0.78	NA	0.75	NA	3.75	NA	39.37	NA	0.9	NA
aca-miR-92a	0.71	0.245362	0.63	0.123314	0.84	0.561006	0.94	0.844894	0.96	0.904496	1.11	0.731243
aca-miR-99a-5p	1.58	0.524925	1.44	0.607456	0.55	0.417117	1.23	0.771583	5.77	0.0153275	7.38	0.00483079
aca-miR-99b-5p	0.42	0.621379	0.4	0.600699	13.32	0.0747285	30.23	0.0181966	21.73	0.037073	0.71	0.845326
aga-miR-14	0.54	0.758184	0.54	0.761272	5.49	0.390765	6.33	0.352724	0.95	0.977827	0.78	0.903521
aga-miR-286	0.79	NA	0.78	NA	0.75	NA	0.72	NA	0.88	NA	27.01	NA
aga-miR-92a	0.41	0.609472	0.39	0.58604	18.32	0.0346227	31.52	0.0118204	24.85	0.0214234	0.7	0.839794
age-miR-101	0.81	0.525073	0.88	0.70157	0.57	0.0849583	0.75	0.366216	0.71	0.321555	0.68	0.259955
age-miR-103	0.93	0.808622	0.86	0.619158	0.75	0.357552	0.65	0.16919	1.48	0.227071	1.05	0.887681
age-miR-127	1.49	0.331255	1.65	0.222315	0.96	0.91638	1.11	0.802203	1.34	0.501361	1.11	0.811143
age-miR-128	1.21	0.75241	1.36	0.606027	0.85	0.788069	0.67	0.503622	0.69	0.569036	1.65	0.411958
age-miR-15b	6.42	0.198034	21.83	0.030085	24.56	0.0240755	12.39	0.0780171	8.86	0.137762	29.27	0.0181851
age-miR-16	0.4	0.0148172	0.34	0.00501364	0.56	0.122826	0.56	0.128382	0.77	0.491906	1.1	0.795099
age-miR-17-5p	0.52	NA	0.52	NA	8.87	NA	5.32	NA	0.93	NA	0.77	NA
age-miR-196	32	0.0191807	7.77	0.172022	8.75	0.14654	2.76	0.507291	0.81	0.901055	28.39	0.0249988
age-miR-197	3.16	0.480178	17.27	0.0758613	13.34	0.10662	17.14	0.0768263	47.9	0.0165036	46.44	0.016785
age-miR-19a	0.42	0.6309	0.41	0.612578	18.61	0.0514937	16.79	0.0609623	16.29	0.0699294	0.71	0.84969
age-miR-19b	1.46	0.302411	1.1	0.801687	1.16	0.690081	1.27	0.513505	1.29	0.515652	1.43	0.357284
age-miR-218	0.42	0.621495	0.4	0.598711	44.68	0.00826963	20.27	0.0376586	2.42	0.576761	27.78	0.0226757
age-miR-22	0.96	0.934324	0.79	0.652435	0.8	0.666652	0.86	0.781446	2.58	0.0762487	2.48	0.0859421
age-miR-222	20.22	0.0196301	15.81	0.0325662	60.09	0.00136207	29.54	0.00836578	13.15	0.0505299	33.83	0.00647038
age-miR-27a	1.21	0.754633	1.1	0.87462	2.05	0.224985	1.48	0.50953	1.25	0.725389	0.02	0.00180435
age-miR-29a	0.47	0.168091	0.59	0.331168	0.45	0.152063	0.58	0.318241	1.91	0.246841	0.98	0.969034
age-miR-30b	7.31	0.150708	19.43	0.0294537	25.89	0.0165419	19.99	0.0278525	3.85	0.352194	24.17	0.0204663
age-miR-34a	18.61	0.0383726	12.79	0.0721914	20.03	0.0333628	15.89	0.050377	36.55	0.0116714	0.71	0.840228
age-miR-93	1.28	0.535209	1.55	0.271149	1.34	0.465855	1.54	0.275729	1.3	0.534066	1.56	0.282496
age-miR-98	16.75	0.160289	3.67	0.51749	0.74	0.879174	0.73	0.873205	0.89	0.955631	0.9	0.958302
ahy-miR3509-3p	6.46	0.352733	3.25	0.557073	0.68	0.849588	0.75	0.884702	1.14	0.948919	6.31	0.359279
aja-miR-142	0.49	0.0539997	0.58	0.151871	0.75	0.435548	0.58	0.144072	0.48	0.0588209	0.92	0.833665
aja-miR-143	1.09	0.73758	1	0.987355	0.92	0.730823	1.02	0.945857	0.96	0.886659	0.74	0.244596
aja-miR-25	0.61	0.106528	0.63	0.126015	0.83	0.536053	0.79	0.443995	0.87	0.666588	1.35	0.323689
aja-miR-29b	0.76	0.531514	1.1	0.833931	0.92	0.84942	0.72	0.451971	1.17	0.728783	0.6	0.292366
aja-miR-29c	1.02	0.969625	1.18	0.797859	0.92	0.889943	0.68	0.535841	9.23	0.000432978	4.42	0.0184426
aja-miR-331	0.02	NA	0.02	NA	0.02	NA	0.02	NA	0.02	NA	0.02	NA
aja-miR-3596	0.41	0.610136	0.39	0.582116	21.88	0.0253291	21.52	0.026333	28.93	0.0162822	42.67	0.00674795
aly-miR156c-3p	0.79	NA	0.78	NA	0.74	NA	0.71	NA	0.88	NA	33.98	NA
aly-miR159a-5p	47.07	0.054956	3.44	0.538171	0.75	0.888586	0.76	0.890964	0.93	0.969953	0.91	0.961388
aly-miR159b-5p	39.69	0.066677	0.77	0.897411	0.74	0.879726	0.72	0.86713	0.88	0.951059	0.9	0.959217
aly-miR159c-5p	0.78	NA	0.78	NA	0.75	NA	33.29	NA	5.53	NA	0.91	NA
aly-miR162a-5p	0.78	NA	0.77	NA	0.74	NA	47.27	NA	0.89	NA	0.9	NA
aly-miR163-5p.2	32.02	0.0842141	0.78	0.899048	0.74	0.880977	0.71	0.866565	0.88	0.950631	0.9	0.959983
aly-miR164c-3p	0.78	NA	0.77	NA	0.74	NA	45.08	NA	0.89	NA	0.9	NA
aly-miR169b-3p	0.01	0.000368553	0.18	0.109835	0.2	0.140338	0.03	0.00271934	0.01	0.000908745	0.61	0.6479
aly-miR169d-3p	0.79	NA	0.78	NA	0.75	NA	0.71	NA	0.88	NA	28.51	NA
aly-miR319c-5p	42.83	0.0612218	0.77	0.896846	0.74	0.879313	0.72	0.867438	0.88	0.95132	0.9	0.958969
aly-miR3434-5p	0.79	NA	0.78	NA	0.74	NA	0.71	NA	31.7	NA	0.91	NA
aly-miR3439-5p	0.78	0.900235	0.77	0.895923	2.4	0.662334	15.02	0.177131	0.89	0.952215	0.9	0.958556
aly-miR3441-3p.1	37.6	0.0707836	0.77	0.897782	0.74	0.879993	0.71	0.866927	0.88	0.950909	0.9	0.959387
aly-miR3441-5p.1	49.48	0.0519219	0.77	0.896086	0.74	0.878874	0.72	0.868332	0.89	0.951919	0.9	0.958639
aly-miR3441-5p.2	107.55	NA	1.88	NA	0.74	NA	0.74	NA	0.92	NA	0.9	NA
aly-miR390b-3p	0.01	NA	0.01	NA	0.01	NA	0.01	NA	0.02	NA	0.02	NA
aly-miR400-3p	33.94	0.0791138	0.77	0.898564	0.74	0.880591	0.71	0.866657	0.88	0.950698	0.9	0.959756
aly-miR402-5p	64.38	0.0379835	0.77	0.895268	0.74	0.878678	0.72	0.870624	0.89	0.953684	0.9	0.958296
aly-miR4225	0.79	0.908434	0.78	0.902979	21.45	0.126736	0.72	0.867295	0.88	0.95086	0.91	0.961816
aly-miR4227	15.98	0.167471	2.61	0.633067	0.74	0.878763	0.72	0.869023	0.89	0.952447	0.9	0.958495
aly-miR4239	0.79	NA	0.78	NA	0.75	NA	0.71	NA	0.88	NA	27.25	NA
aly-miR4248a	0.79	0.908693	0.78	0.903208	0.75	0.884678	20	0.135701	0.88	0.950934	0.91	0.961915
aly-miR472-3p	0.73	0.876512	0.72	0.866467	54.57	0.0393246	0.61	0.801399	0.83	0.926974	0.88	0.947674
aly-miR771-3p	22.62	0.120334	0.78	0.903058	0.75	0.884548	0.72	0.867316	0.88	0.950888	0.91	0.961851
aly-miR774a-3p.2	0.58	NA	0.58	NA	1.36	NA	3.74	NA	0.92	NA	0.8	NA
aly-miR774a-5p.1	4.8	0.434866	6.47	0.3522	0.58	0.7886	0.66	0.833536	1.02	0.99398	0.82	0.921621
aly-miR774b-5p	18.76	0.144162	2.99	0.58526	0.74	0.878897	0.72	0.872059	0.89	0.954767	0.9	0.958269
aly-miR831-5p	134.58	0.000744694	0.43	0.59824	0.1	0.177185	0.09	0.157285	0.23	0.388074	0.2	0.350544
aly-miR838-3p	35.21	0.0314476	30.51	0.0389832	31.05	0.0379127	0.39	0.592136	0.93	0.965495	40.03	0.0261846
aly-miR838-5p	106.4	0.0200368	2.89	0.59685	0.77	0.898302	0.78	0.903953	0.95	0.981701	0.92	0.964955
aly-miR842-3p	0.58	0.785236	0.59	0.791293	2.29	0.67933	4.05	0.486015	0.94	0.974033	0.8	0.913776
aly-miR846-3p	32.24	0.0836064	0.78	0.898935	0.74	0.880873	0.71	0.866539	0.88	0.950652	0.9	0.95993
aly-miR846-5p	23.83	0.114159	2.39	0.663871	0.74	0.879021	0.72	0.872178	0.89	0.954688	0.9	0.9583
aly-miR847-5p	17.96	0.150226	5.1	0.417097	0.74	0.881566	0.74	0.879338	0.91	0.960471	0.9	0.958962
aly-miR852-3p	30.68	0.0880962	0.78	0.899545	0.74	0.881411	0.71	0.866605	0.88	0.95059	0.9	0.960209
ame-let-7	0.23	0.0040793	0.16	0.000475899	0.46	0.131364	0.44	0.108579	0.73	0.551846	1	0.994094
ame-miR-1006	23.39	0.0937868	3.61	0.496825	0.54	0.748868	36.99	0.0548852	10.02	0.225544	0.85	0.933664
ame-miR-11	101.04	0.0214619	0.77	0.895652	0.74	0.880367	0.73	0.876614	0.9	0.958168	0.9	0.95858
ame-miR-125	0.42	0.622512	0.4	0.601487	18	0.0467492	25.89	0.0249447	36.64	0.0144009	0.71	0.846023
ame-miR-2796	16.33	0.0501676	4.78	0.282707	5.58	0.233616	165.21	0.000302224	71.93	0.00279634	0.71	0.841127
ame-miR-316	20.55	NA	0.79	NA	0.75	NA	0.72	NA	0.88	NA	0.91	NA
ame-miR-3477	20.25	NA	0.79	NA	0.75	NA	0.72	NA	0.88	NA	0.91	NA
ame-miR-3721	0.78	NA	0.77	NA	0.74	NA	0.72	NA	0.89	NA	80.97	NA
ame-miR-3728	0.78	NA	0.77	NA	0.74	NA	0.72	NA	0.89	NA	62.84	NA
ame-miR-3735	25.85	NA	0.78	NA	0.74	NA	0.71	NA	0.88	NA	0.91	NA
ame-miR-3740	0.78	0.900983	0.77	0.898284	0.75	0.884412	10.01	0.251242	13.58	0.193938	0.9	0.959886
ame-miR-3749	0.78	NA	0.77	NA	0.74	NA	33.32	NA	2.47	NA	0.9	NA
ame-miR-3751	0.43	0.636626	0.41	0.619444	5.66	0.26598	81.44	0.00388361	18.64	0.0621803	0.72	0.852821
ame-miR-3752	32.27	0.0834774	2.25	0.686473	0.74	0.879931	0.73	0.875491	0.9	0.957353	0.9	0.95847
ame-miR-3755	89.02	0.0253128	0.77	0.895262	0.74	0.879584	0.73	0.874666	0.9	0.956725	0.9	0.958372
ame-miR-3762	33.95	0.0790829	0.77	0.89856	0.74	0.880588	0.71	0.866657	0.88	0.950698	0.9	0.959754
ame-miR-3770	22.33	NA	0.78	NA	0.75	NA	0.72	NA	0.88	NA	0.91	NA
ame-miR-3773	611.65	3.89541e-05	1.88	0.706935	0.36	0.566943	0.33	0.531035	0.83	0.917881	0.72	0.854663
ame-miR-3776	0.01	0.00391213	0.21	0.252718	0	0.000357781	0	0.000230808	0.01	0.00203572	0.01	0.00190895
ame-miR-3781	343.52	6.89352e-05	2.2	0.59526	0.08	0.126678	0.08	0.111509	0.18	0.300442	4.71	0.296183
ame-miR-3783	28.59	0.0948742	0.78	0.900269	0.74	0.882028	0.71	0.866634	0.88	0.950578	0.91	0.960543
ame-miR-3790	36.79	0.0724498	2.59	0.635572	0.74	0.881916	0.74	0.880039	0.91	0.961032	0.9	0.959077
ame-miR-3792	14.1	0.187387	5.41	0.40072	0.74	0.880241	0.73	0.876236	0.9	0.957874	0.9	0.958551
ame-miR-3793	21.05	0.129069	2.92	0.593919	0.74	0.879165	0.73	0.873178	0.89	0.955609	0.9	0.958299
ame-miR-6001-5p	27.12	0.100175	0.78	0.900863	0.74	0.882555	0.71	0.866731	0.88	0.950593	0.91	0.960829
ame-miR-6003-3p	0.59	NA	0.59	NA	3.03	NA	5.03	NA	0.96	NA	0.81	NA
ame-miR-6004-3p	19.31	NA	0.79	NA	0.75	NA	0.72	NA	0.88	NA	0.91	NA
ame-miR-6005-5p	34.82	NA	0.77	NA	0.74	NA	0.71	NA	0.88	NA	0.9	NA
ame-miR-6006-5p	0.79	0.908744	0.78	0.903259	0.75	0.884728	19.94	0.136115	0.88	0.950942	0.91	0.96195
ame-miR-6038	41.7	0.0610885	4.19	0.47338	0.68	0.848678	0.66	0.836893	0.86	0.941765	0.88	0.947979
ame-miR-6046	31.07	0.0678306	0.53	0.743071	0.48	0.709551	8.57	0.254826	1.06	0.977234	28.01	0.0770794
ame-miR-6047a	0.79	0.906948	0.78	0.901613	0.74	0.883202	22.62	0.120318	0.88	0.950695	0.91	0.961166
ame-miR-6048	0	0.000644645	0	0.000599336	0	0.000488861	0	0.00037418	0	0.000869156	0	0.00100197
ame-miR-6053	30.77	0.0877663	3.83	0.503918	0.75	0.884119	0.75	0.884061	0.91	0.964274	0.9	0.959817
ame-miR-6056	0	3.25359e-05	0	2.38903e-05	0	1.28592e-05	0	0.000102736	0.04	0.0159667	0	0.000120193
ame-miR-6065	0	0.000295335	0	0.000248269	0	0.000164294	0	0.000422234	0.1	0.11766	0	0.000843387
ame-miR-92a	0.41	0.615331	0.39	0.590588	12.55	0.0740855	21.36	0.0298489	12.02	0.0866674	24.28	0.0252311
ame-miR-985	0.78	NA	0.77	NA	0.74	NA	0.71	NA	37.66	NA	0.9	NA
ame-miR-9870	0.79	NA	0.78	NA	0.75	NA	0.72	NA	0.88	NA	26.35	NA
ame-miR-9873	0.58	NA	0.57	NA	0.54	NA	4.27	NA	0.89	NA	0.8	NA
ame-miR-9877	0.79	NA	0.78	NA	0.74	NA	0.71	NA	0.88	NA	31.32	NA
ame-miR-9882	36.83	0.0724048	0.77	0.89795	0.74	0.880127	0.71	0.866881	0.88	0.950847	0.9	0.95947
ame-miR-9884	0.01	0.0103415	0.01	0.009876	0.01	0.00807216	4.82	0.330947	0.13	0.213792	0.8	0.889816
ame-miR-9887	2.57	0.633489	11.34	0.217878	0.54	0.757236	0.61	0.802598	1.07	0.973108	13.08	0.192707
ame-miR-9888	0.78	NA	0.77	NA	0.75	NA	11.96	NA	10.39	NA	0.9	NA
ame-miR-9894	0.01	0.00872883	0.01	0.00849877	0.01	0.00772843	0	0.00707103	0.01	0.0107677	0.01	0.0113334
ame-miR-9895	0.78	NA	0.77	NA	0.74	NA	4.61	NA	15.24	NA	0.9	NA
api-miR-100	6.9	0.183567	21.45	0.03177	11.04	0.0942105	24.24	0.0254456	12.51	0.0852026	0.71	0.843434
api-miR-263a	3.31	0.3302	0.9	0.930134	0.67	0.748512	1.05	0.965665	1	0.998551	2	0.575117
api-miR-2765	24	0.113406	0.78	0.902263	0.75	0.883811	0.71	0.867021	0.88	0.950759	0.91	0.961465
api-miR-2796	0.52	0.742966	0.52	0.744672	6.71	0.32996	10.55	0.227873	0.95	0.977792	0.77	0.898083
api-miR-3019	25.6	0.106271	0.78	0.901498	0.74	0.883117	0.71	0.866827	0.88	0.950656	0.91	0.961111
api-miR-3038	0.44	0.652992	0.42	0.638572	0.36	0.580995	68.35	0.00886385	4.58	0.370881	0.72	0.858743
api-miR-3047	24.26	0.112196	0.78	0.902131	0.75	0.88369	0.71	0.866983	0.88	0.950739	0.91	0.961403
api-miR-3055	0.79	NA	0.78	NA	0.74	NA	0.71	NA	0.88	NA	31.32	NA
api-miR-306	50.96	0.0501664	0.77	0.89595	0.74	0.878803	0.72	0.868539	0.89	0.952093	0.9	0.958578
api-miR-7	0.6	0.801557	0.6	0.801181	4.58	0.448519	5.79	0.381764	1	0.999746	0.82	0.920179
api-miR-92a	0.41	0.619096	0.4	0.598394	19.79	0.037275	20.5	0.0352782	13.3	0.0795441	0.71	0.844122
aqc-miR477c	42.83	0.0612364	0.77	0.896849	0.74	0.879316	0.72	0.867439	0.88	0.951319	0.9	0.95897
aqu-miR-2019-3p	15.56	NA	2.62	NA	0.74	NA	0.72	NA	0.89	NA	0.9	NA
asu-miR-100a-5p	36.36	0.00521681	40.42	0.0040116	38.74	0.00442768	35.88	0.00539687	47.39	0.00301114	29.13	0.00941001
asu-miR-100b-3p	0.78	NA	0.77	NA	0.74	NA	7.52	NA	15.37	NA	0.9	NA
asu-miR-1175-3p	28.09	0.0965634	3.91	0.497487	0.74	0.883313	0.74	0.882667	0.91	0.963153	0.9	0.959542
asu-miR-1822-5p	92.78	0.0239551	2.23	0.689719	0.75	0.8848	0.75	0.887255	0.93	0.969154	0.9	0.960124
asu-miR-184-3p	13.63	0.193152	7.42	0.318133	0.74	0.882508	0.74	0.881042	0.91	0.961658	0.9	0.959254
asu-miR-228-3p	75.09	0.0314145	0.77	0.895169	0.74	0.878987	0.72	0.872406	0.89	0.955025	0.9	0.958283
asu-miR-43c-1-5p	53.86	0.0470268	0.77	0.895809	0.74	0.878789	0.72	0.869002	0.89	0.952439	0.9	0.958512
asu-miR-43d-5p	27.12	0.100174	0.78	0.900824	0.74	0.882515	0.71	0.866704	0.88	0.950596	0.91	0.960812
asu-miR-5342-5p	0.78	NA	0.77	NA	0.74	NA	33.41	NA	0.88	NA	0.9	NA
asu-miR-5345b	0.79	0.905957	0.78	0.900719	0.74	0.882388	0.71	0.866564	0.88	0.950627	30.85	0.087678
asu-miR-5349-3p	0.51	0.731421	0.5	0.730877	16.12	0.150097	1.97	0.727995	0.91	0.960452	0.76	0.891926
asu-miR-5354-3p	24.26	0.112196	0.78	0.902131	0.75	0.88369	0.71	0.866983	0.88	0.950739	0.91	0.961403
asu-miR-5363-5p	0.58	0.784714	0.59	0.790978	0.55	0.765458	4.7	0.441135	3.22	0.560184	0.8	0.913776
asu-miR-5364-5p	55.46	0.0454104	2.02	0.726017	0.75	0.88354	0.74	0.883093	0.91	0.963525	0.9	0.959624
asu-miR-7-5p	16.07	NA	1.97	NA	0.74	NA	0.72	NA	0.88	NA	0.9	NA
asu-miR-83-5p	0.74	0.881125	0.72	0.872341	52.15	0.0443785	0.63	0.814826	0.84	0.931464	0.88	0.949673
asu-miR-9-3p	16.42	0.160711	0.72	0.872469	0.69	0.853582	0.68	0.848281	0.88	0.949662	22.75	0.117599
asu-miR-92-5p	0.78	NA	0.77	NA	0.74	NA	4.56	NA	16.13	NA	0.9	NA
ata-miR160a-3p	0.78	NA	0.77	NA	0.74	NA	44.04	NA	2.65	NA	0.9	NA
ata-miR164c-3p	0.79	NA	0.78	NA	0.75	NA	0.71	NA	27.03	NA	0.91	NA
ata-miR166a-5p	0.58	NA	0.57	NA	0.54	NA	4.01	NA	0.89	NA	0.8	NA
ata-miR171a-5p	26.11	0.104162	0.78	0.90131	0.74	0.882955	0.71	0.866816	0.88	0.950627	0.91	0.961032
ata-miR2118a-3p	62.42	0.0394333	0.77	0.895338	0.74	0.878676	0.72	0.870327	0.89	0.953436	0.9	0.958324
ata-miR319-5p	51.44	0.0496273	0.77	0.895921	0.74	0.878793	0.72	0.868608	0.89	0.952155	0.9	0.958563
ata-miR396a-3p	31.35	0.0861176	0.78	0.89934	0.74	0.88124	0.71	0.866611	0.88	0.950599	0.9	0.960113
ata-miR399b-5p	0.58	NA	0.57	NA	0.54	NA	4.43	NA	0.89	NA	0.8	NA
ata-miR5062b-5p	42.83	0.0612218	0.77	0.896846	0.74	0.879313	0.72	0.867438	0.88	0.95132	0.9	0.958969
ata-miR5070-3p	0.78	NA	0.77	NA	2.54	NA	25.52	NA	0.9	NA	0.9	NA
ata-miR9677-5p	0.78	0.900843	0.77	0.896368	0.74	0.879037	0.72	0.868004	0.89	0.951735	54.52	0.0463923
ata-miR9772a-5p	0.02	NA	0.02	NA	0.02	NA	0.02	NA	0.03	NA	0.03	NA
ata-miR9783-5p	0.02	NA	0.02	NA	0.02	NA	0.01	NA	0.02	NA	0.02	NA
ata-miR9863a-5p	13.18	NA	3.87	NA	0.74	NA	0.72	NA	0.89	NA	0.9	NA
ath-miR156f-3p	0.79	NA	0.78	NA	0.75	NA	0.72	NA	26.24	NA	0.91	NA
ath-miR157a-3p	0.58	NA	0.57	NA	3.45	NA	0.53	NA	0.89	NA	0.8	NA
ath-miR3434-3p	32.02	0.0842141	0.78	0.899048	0.74	0.880977	0.71	0.866565	0.88	0.950631	0.9	0.959983
ath-miR3932a	0.44	0.663189	0.43	0.652072	1.68	0.767542	61.36	0.0133666	6.34	0.284226	0.73	0.863517
ath-miR407	26.62	0.10214	0.78	0.901094	0.74	0.882762	0.71	0.866776	0.88	0.950607	0.91	0.960934
ath-miR4228-5p	0.8	0.90984	0.79	0.904265	0.75	0.885671	18.48	0.146325	0.88	0.951158	0.91	0.962411
ath-miR4239	0.58	NA	0.57	NA	0.54	NA	4.01	NA	0.89	NA	0.8	NA
ath-miR447a.2-3p	19.31	NA	0.79	NA	0.75	NA	0.72	NA	0.88	NA	0.91	NA
ath-miR5014b	24.55	0.110894	0.78	0.901896	0.75	0.883464	0.71	0.866875	0.88	0.950724	0.91	0.961296
ath-miR5017-3p	40.63	0.0649592	0.77	0.897247	0.74	0.879608	0.72	0.867222	0.88	0.951134	0.9	0.959142
ath-miR5024-5p	69.6	0.0345227	0.77	0.89517	0.74	0.878781	0.72	0.871473	0.89	0.954337	0.9	0.958266
ath-miR5634	0.8	0.912399	0.79	0.906654	0.75	0.887961	15.71	0.17016	0.89	0.951816	0.91	0.963547
ath-miR5639-5p	0.79	NA	0.78	NA	0.74	NA	0.71	NA	0.88	NA	29.96	NA
ath-miR5641	0.78	NA	0.77	NA	0.74	NA	4.56	NA	16.13	NA	0.9	NA
ath-miR5651	27.37	0.0992393	0.78	0.90073	0.74	0.882432	0.71	0.866689	0.88	0.950593	0.91	0.960761
ath-miR5654-3p	0.58	0.784442	0.59	0.789257	1.33	0.886321	5.21	0.411084	0.93	0.969482	0.8	0.913776
ath-miR5657	0.7	NA	0.08	NA	0.08	NA	0.08	NA	0.13	NA	0.11	NA
ath-miR5664	8.34	NA	0.78	NA	0.75	NA	17.01	NA	0.92	NA	0.91	NA
ath-miR5996	29.54	0.0917013	0.78	0.899951	0.74	0.881758	0.71	0.866611	0.88	0.950588	0.91	0.960379
ath-miR773b-3p	43.79	0.00536348	0.09	0.152534	0.08	0.124308	0.07	0.108694	0.18	0.303207	0.16	0.273128
ath-miR773b-5p	17.77	0.151763	2.55	0.641417	0.74	0.878657	0.72	0.869736	0.89	0.953014	0.9	0.958372
ath-miR777	86.78	0.0261549	0.77	0.895283	0.74	0.879525	0.73	0.87434	0.9	0.956453	0.9	0.958371
ath-miR8165	168.92	0.00156302	0.42	0.640043	0.37	0.583441	0.33	0.548382	0.83	0.92059	0.72	0.859571
ath-miR8170-3p	121.68	0.0167381	0.77	0.896523	0.74	0.88182	0.74	0.879775	0.91	0.960788	0.9	0.959048
ath-miR8170-5p	0.8	NA	0.79	NA	0.75	NA	16.87	NA	0.89	NA	0.91	NA
ath-miR8178	32.29	NA	2.25	NA	0.74	NA	0.73	NA	0.9	NA	0.9	NA
ath-miR829-3p.1	0.79	NA	0.78	NA	0.75	NA	0.72	NA	26.24	NA	0.91	NA
ath-miR837-3p	25.33	0.107417	0.78	0.901721	0.75	0.883332	0.71	0.866934	0.88	0.950652	0.91	0.961225
ath-miR850	0.59	NA	0.6	NA	3.76	NA	4.52	NA	0.97	NA	0.81	NA
ath-miR851-5p	0.78	0.90301	0.77	0.898152	0.74	0.880286	0.71	0.866827	0.88	0.950795	41.5	0.0635033
ath-miR862-5p	2.97	NA	4.04	NA	0.55	NA	0.6	NA	0.95	NA	0.81	NA
ath-miR867	21.41	NA	0.78	NA	0.75	NA	0.72	NA	0.88	NA	0.91	NA
atr-miR8552b	0.54	0.762543	0.55	0.767301	3.08	0.573373	6.97	0.330193	0.94	0.973478	0.79	0.904777
atr-miR8558a	0.78	0.899387	0.77	0.8963	0.74	0.881436	9.75	0.256585	10.21	0.247265	0.9	0.958913
atr-miR8565g	0.81	NA	15.63	NA	0.76	NA	0.72	NA	0.89	NA	0.91	NA
atr-miR8567	28.09	0.0966302	0.78	0.900087	0.74	0.881805	0.71	0.866398	0.88	0.95062	0.91	0.960482
atr-miR8576	139.47	0.00464327	0.44	0.669609	0.39	0.620271	0.37	0.593214	0.85	0.934085	0.73	0.870568
atr-miR8583	79.76	0.0291192	0.77	0.895123	0.74	0.879099	0.73	0.873106	0.89	0.955609	0.9	0.958279
atr-miR8594.1	27.62	0.0983275	0.78	0.900633	0.74	0.882347	0.71	0.866676	0.88	0.950588	0.91	0.960716
atr-miR8602	30.91	0.0874074	0.78	0.899493	0.74	0.881372	0.71	0.86662	0.88	0.95059	0.9	0.960184
atr-miR8603	27.84	0.0975113	0.78	0.90018	0.74	0.881886	0.71	0.866407	0.88	0.950623	0.91	0.960525
atr-miR8607	29.77	0.0909457	0.78	0.899862	0.74	0.88168	0.71	0.866606	0.88	0.950588	0.91	0.960343
atr-miR8612	22.04	0.12347	0.78	0.903358	0.75	0.884822	0.72	0.867404	0.88	0.950951	0.91	0.961984
atr-miR8613	43.02	0.0609187	0.77	0.896827	0.74	0.879303	0.72	0.867466	0.88	0.951334	0.9	0.95896
atr-miR8614	85.44	0.0266826	0.77	0.895221	0.74	0.879409	0.73	0.874067	0.9	0.956285	0.9	0.958341
bbe-miR-10a-5p	3.51	0.522673	10.05	0.237521	0.47	0.705952	0.49	0.716024	0.91	0.964429	0.77	0.895079
bbe-miR-125b-3p	1.89	0.271084	1.59	0.421727	1.85	0.282823	2.36	0.132927	2.62	0.105092	0.04	0.00946629
bbe-miR-200b-5p	0.58	0.784581	0.59	0.790832	0.55	0.765304	2.99	0.585996	4.96	0.425106	0.8	0.913776
bbe-miR-2060b-3p	20.55	NA	0.79	NA	0.75	NA	0.72	NA	0.88	NA	0.91	NA
bbe-miR-2063-3p	21.46	NA	0.78	NA	0.75	NA	0.72	NA	0.88	NA	0.91	NA
bbe-miR-2067-5p	0.79	NA	0.78	NA	0.74	NA	0.71	NA	0.88	NA	37.55	NA
bbe-miR-2070-3p	0.79	0.90679	0.78	0.901493	0.74	0.883132	0.71	0.86692	0.88	0.950709	29.64	0.0914454
bbe-miR-2076-3p	0.58	NA	0.57	NA	3.67	NA	0.53	NA	0.89	NA	0.8	NA
bbe-miR-210-5p	0.78	NA	0.77	NA	0.74	NA	3.14	NA	17.91	NA	0.9	NA
bbe-miR-252a-3p	49.01	0.0524591	3.42	0.540125	0.76	0.889151	0.76	0.891769	0.93	0.970621	0.91	0.961591
bbe-miR-252b-3p	0.51	0.729606	0.5	0.725163	3.54	0.507334	7.1	0.302451	0.98	0.990047	17.29	0.133898
bbe-miR-29a-5p	0.73	NA	0.72	NA	0.68	NA	9.53	NA	35.88	NA	0.88	NA
bbe-miR-34a-5p	0.58	NA	0.57	NA	0.53	NA	3.37	NA	0.89	NA	0.8	NA
bbe-miR-4857-5p	17.58	0.153282	2.55	0.640513	0.74	0.878691	0.72	0.869672	0.89	0.95295	0.9	0.958392
bbe-miR-4860-5p	0.79	0.903921	0.78	0.898935	0.74	0.880908	0.71	0.866648	0.88	0.950647	37.79	0.0704635
bbe-miR-4863-5p	27.84	0.0975113	0.78	0.90018	0.74	0.881886	0.71	0.866407	0.88	0.950623	0.91	0.960525
bbe-miR-4877-3p	0.78	NA	0.78	NA	0.75	NA	0.75	NA	0.92	NA	194.31	NA
bbe-miR-4889b-3p	0.79	NA	0.78	NA	0.75	NA	0.72	NA	0.88	NA	27.01	NA
bbe-miR-4904-5p	0.44	0.656266	0.42	0.641588	0.37	0.58536	25.32	0.0485448	4.32	0.394546	0.72	0.860153
bbe-miR-96-5p	0.44	0.661764	0.43	0.651367	8.88	0.191275	19.09	0.0763458	14.99	0.1112	0.73	0.864749
bdi-miR1135	0.79	NA	0.79	NA	0.76	NA	18.71	NA	12.33	NA	0.91	NA
bdi-miR159b-3p.3	183.3	0.00928657	1.8	0.769097	0.73	0.875837	0.73	0.877955	0.92	0.966351	0.9	0.957163
bdi-miR159b-5p.1	79.48	0.0292521	0.77	0.895181	0.74	0.879156	0.73	0.873122	0.89	0.955576	0.9	0.958303
bdi-miR166g-5p	23.58	0.115344	3.37	0.545634	0.74	0.880533	0.73	0.876796	0.9	0.958215	0.9	0.958633
bdi-miR169j-5p	26.11	0.104164	0.78	0.901312	0.74	0.882958	0.71	0.866817	0.88	0.950627	0.91	0.961029
bdi-miR171f	25.34	NA	0.78	NA	0.74	NA	0.71	NA	0.88	NA	0.91	NA
bdi-miR444c	26.61	NA	0.78	NA	0.74	NA	0.71	NA	0.88	NA	0.91	NA
bdi-miR5067	68.04	0.0354963	0.77	0.895226	0.74	0.878784	0.72	0.871256	0.89	0.954137	0.9	0.958287
bdi-miR5163b-5p	1.8	0.450893	1.37	0.688421	0.74	0.702393	0.92	0.912821	1.15	0.862834	0.05	0.0211117
bdi-miR5167b-3p	0.58	NA	0.58	NA	1.36	NA	3.98	NA	0.92	NA	0.8	NA
bdi-miR5174b-3p	28.09	0.0966333	0.78	0.900096	0.74	0.881814	0.71	0.866403	0.88	0.950619	0.91	0.960486
bdi-miR5174c-5p	0.78	NA	0.77	NA	0.74	NA	24.62	NA	4.85	NA	0.9	NA
bdi-miR5175a	18.31	NA	0.79	NA	0.75	NA	0.72	NA	0.89	NA	0.91	NA
bdi-miR5177	0.78	0.900599	0.77	0.896182	2.43	0.658824	13.71	0.192273	0.89	0.951893	0.9	0.958671
bdi-miR5180a	0.8	0.913756	0.79	0.90793	0.76	0.889209	14.52	0.182751	0.89	0.952219	0.91	0.964136
bdi-miR5185l-3p	9.52	0.259197	1.34	0.883952	0.66	0.833124	5.1	0.414723	6.83	0.337232	0.9	0.956295
bdi-miR5185m-5p	72.45	0.0328508	0.77	0.895165	0.74	0.878885	0.72	0.871958	0.89	0.954692	0.9	0.958273
bdi-miR5198	34.8	0.077018	0.77	0.898321	0.74	0.880391	0.71	0.866688	0.88	0.95075	0.9	0.959643
bdi-miR7709-5p	57.29	NA	0.77	NA	0.74	NA	0.72	NA	0.89	NA	0.9	NA
bdi-miR7711-5p.1	6.44	0.353705	3.06	0.57793	0.56	0.774539	0.63	0.817367	0.98	0.991266	0.81	0.91792
bdi-miR7711-5p.2	52.76	0.0481764	0.77	0.895821	0.74	0.878763	0.72	0.86883	0.89	0.952262	0.9	0.958529
bdi-miR7712-5p	0.75	0.887178	0.75	0.883767	0.71	0.867223	11.97	0.215345	20.85	0.130078	0.89	0.954091
bdi-miR7713-3p	9.8	0.132547	32.66	0.0208325	15.84	0.067552	18.26	0.0547315	20.8	0.0482027	59.82	0.00674681
bdi-miR7713-5p	11.99	0.216218	0.85	0.933878	0.83	0.927639	13.28	0.197807	4.67	0.443077	0.94	0.975257
bdi-miR7716-5p	0.43	0.6454	0.42	0.630155	0.36	0.568355	32.92	0.026505	17.81	0.0744932	51.28	0.0126442
bdi-miR7721-5p	52.66	0.0482837	0.77	0.895856	0.74	0.878778	0.72	0.868795	0.89	0.952306	0.9	0.958532
bdi-miR7723b-5p	0.79	0.90549	0.78	0.900305	0.74	0.882033	0.71	0.866543	0.88	0.9506	32.25	0.0836645
bdi-miR7725a-3p	115.04	0.00946505	1.53	0.817622	0.13	0.288925	0.12	0.270937	0.19	0.383894	0.19	0.393554
bdi-miR7731-5p	35.82	0.0746327	0.77	0.898172	0.74	0.880302	0.71	0.866829	0.88	0.950774	0.9	0.959588
bdi-miR7733-5p	0.03	NA	0.02	NA	0.02	NA	0.02	NA	0.03	NA	0.03	NA
bdi-miR7737-3p	0.78	NA	0.78	NA	0.75	NA	3.58	NA	0.92	NA	41.86	NA
bdi-miR7738-5p	22.23	0.122369	1.84	0.760448	0.74	0.878916	0.72	0.868834	0.89	0.952129	0.9	0.958571
bdi-miR7739-5p	0.78	NA	0.77	NA	0.74	NA	42.81	NA	0.89	NA	0.9	NA
bdi-miR7742-3p	36.44	0.0732521	0.77	0.898028	0.74	0.880185	0.71	0.866857	0.88	0.950837	0.9	0.959513
bdi-miR7742-5p	48.09	0.05365	0.77	0.896235	0.74	0.878958	0.72	0.868143	0.89	0.951776	0.9	0.958703
bdi-miR7744-3p	28.35	0.0957053	0.78	0.900355	0.74	0.882103	0.71	0.866641	0.88	0.95058	0.91	0.960583
bdi-miR7757-3p.2	24.55	0.110894	0.78	0.901896	0.75	0.883464	0.71	0.866875	0.88	0.950724	0.91	0.961296
bdi-miR7762-3p	60.55	0.0409028	0.77	0.895392	0.74	0.878649	0.72	0.870003	0.89	0.953228	0.9	0.958342
bdi-miR7768a-3p	0.78	NA	0.77	NA	0.74	NA	0.72	NA	0.88	NA	46.49	NA
bdi-miR7770-3p	0.8	NA	0.79	NA	0.75	NA	17.58	NA	0.88	NA	0.91	NA
bdi-miR7777-5p.1	0.59	NA	0.6	NA	4.06	NA	4.31	NA	0.97	NA	0.81	NA
bdi-miR7778-3p	0.79	NA	0.78	NA	0.76	NA	44.49	NA	5.13	NA	0.91	NA
bdi-miR7778-5p	0	5.37528e-05	0	4.5834e-05	0	2.70266e-05	0	1.92564e-05	0	0.000220694	0	0.000186625
bdi-miR7781-5p	0.11	0.198748	0.02	0.0296435	0.02	0.0252897	0.93	0.965602	0.3	0.495493	0.03	0.0552264
bdi-miR7784a-5p	5.98	0.37315	0.61	0.802641	0.58	0.784608	4.89	0.429197	1	0.998165	0.82	0.920575
bdi-miR7785-3p	0.58	NA	0.58	NA	1.34	NA	3.74	NA	0.91	NA	0.8	NA
bdi-miR9481a	34.39	0.0780052	0.77	0.898452	0.74	0.880502	0.71	0.866681	0.88	0.950717	0.9	0.959705
bdi-miR9481b	33.34	0.0806561	0.77	0.898771	0.74	0.880771	0.71	0.866663	0.88	0.950666	0.9	0.959848
bfl-let-7b	7.97	0.108572	23.57	0.0129766	42.26	0.0031029	30.17	0.00726742	32.55	0.00670165	58.18	0.00139742
bfl-miR-100-5p	0.42	0.630892	0.41	0.612964	13.41	0.0850829	16.64	0.0619397	9.08	0.156632	0.71	0.849159
bfl-miR-153	42.1	0.062426	0.77	0.897006	0.74	0.87944	0.72	0.867382	0.88	0.951252	0.9	0.959036
bfl-miR-4887	25.24	0.107763	2.36	0.668153	0.74	0.879145	0.73	0.872746	0.89	0.955126	0.9	0.958311
bfl-miR-9-5p	1.45	0.481357	1.04	0.935151	1.33	0.586842	1.03	0.956943	0.85	0.766987	0.63	0.411346
bhv1-miR-B6-5p	0.65	NA	0.64	NA	0.59	NA	1.13	NA	31.63	NA	44.6	NA
bhv1-miR-B7	0.78	NA	0.77	NA	0.74	NA	43	NA	0.89	NA	0.9	NA
bhv5-miR-B12	0.08	0.0216818	0.31	0.28675	0.34	0.321434	0.48	0.509244	0.11	0.0461366	0.06	0.0124485
blv-miR-B2-3p	80.26	0.028893	0.77	0.895193	0.74	0.879195	0.73	0.873252	0.89	0.95568	0.9	0.958311
blv-miR-B3-5p	0.74	NA	0.73	NA	0.7	NA	31.19	NA	9.21	NA	0.88	NA
blv-miR-B5-5p	36.44	0.0732521	0.77	0.898028	0.74	0.880185	0.71	0.866857	0.88	0.950837	0.9	0.959513
bma-miR-236	36.04	0.0741403	0.77	0.898118	0.74	0.880259	0.71	0.86684	0.88	0.95079	0.9	0.959563
bma-miR-250	0.78	0.90314	0.77	0.898266	0.74	0.880374	0.71	0.866802	40	0.066209	0.9	0.959623
bma-miR-45	40.09	0.0659309	0.77	0.897341	0.74	0.879677	0.72	0.86717	0.88	0.95109	0.9	0.959185
bma-miR-5838	19.26	0.140566	2.97	0.587238	0.74	0.878951	0.72	0.872313	0.89	0.954965	0.9	0.958273
bma-miR-5844	25.33	0.107417	0.78	0.901721	0.75	0.883332	0.71	0.866934	0.88	0.950652	0.91	0.961225
bma-miR-5858	0.79	NA	0.78	NA	0.75	NA	0.71	NA	0.88	NA	27.57	NA
bma-miR-5871	0.79	NA	0.78	NA	0.75	NA	20.28	NA	0.88	NA	0.91	NA
bma-miR-5876	0	9.19006e-05	0.2	0.110806	0.34	0.285836	0.01	3.01776e-05	0.01	0.000235241	0.01	0.000356657
bmo-miR-2736	0.79	NA	0.78	NA	0.74	NA	0.71	NA	0.88	NA	30.89	NA
bmo-miR-274-5p	0.79	0.9046	0.78	0.899531	0.74	0.881402	0.71	0.866612	0.88	0.950603	35.4	0.0756828
bmo-miR-2745	17.72	0.152108	3.03	0.580948	0.74	0.87879	0.72	0.871547	0.89	0.954399	0.9	0.958267
bmo-miR-2755-5p	21.72	0.125185	2.44	0.65678	0.74	0.878865	0.72	0.871331	0.89	0.954063	0.9	0.958302
bmo-miR-2768-3p	86.44	0.0262888	0.77	0.895255	0.74	0.879472	0.73	0.87425	0.9	0.956456	0.9	0.958361
bmo-miR-2768-5p	27.37	0.0992401	0.78	0.90073	0.74	0.882432	0.71	0.866689	0.88	0.950594	0.91	0.960761
bmo-miR-2774a	31.51	0.0629558	3.51	0.502682	0.45	0.683761	0.49	0.706941	1.01	0.997312	37.69	0.0508143
bmo-miR-2775a	5	0.402384	16.19	0.145522	0.45	0.687533	0.46	0.693912	0.91	0.963547	0.76	0.889572
bmo-miR-2778c-3p	0.79	NA	0.78	NA	0.75	NA	0.72	NA	0.88	NA	26.05	NA
bmo-miR-2778d-3p	0.78	NA	0.77	NA	0.74	NA	0.72	NA	0.89	NA	55.11	NA
bmo-miR-2779	0.45	0.666131	0.44	0.651687	22.18	0.0607455	2.79	0.543945	28.21	0.0462724	124	0.00349327
bmo-miR-2780a-3p	39.76	0.0665139	2.55	0.641358	0.74	0.882493	0.74	0.881149	0.91	0.961916	0.9	0.959266
bmo-miR-2783	0.19	0.215516	0.06	0.0408192	0.17	0.185077	0.22	0.267484	0.96	0.978455	0.83	0.888976
bmo-miR-2785	0.78	NA	0.77	NA	0.74	NA	40.45	NA	0.89	NA	0.9	NA
bmo-miR-2788	0.43	0.643172	0.41	0.62771	0.36	0.566339	86.19	0.00430704	22.52	0.0520912	0.72	0.854499
bmo-miR-2789	24.91	0.109206	2.81	0.606553	0.74	0.879743	0.73	0.874994	0.9	0.95699	0.9	0.958424
bmo-miR-2794	62.71	0.0392104	0.77	0.895323	0.74	0.878671	0.72	0.870368	0.89	0.953472	0.9	0.958317
bmo-miR-2801	24.28	0.112121	0.78	0.902132	0.75	0.883692	0.71	0.866991	0.88	0.95074	0.91	0.961407
bmo-miR-2807b	0.79	0.908224	0.78	0.902785	0.75	0.884295	20.82	0.130536	0.88	0.950839	0.91	0.961725
bmo-miR-2808a-3p	0.78	NA	0.77	NA	0.74	NA	75.85	NA	0.89	NA	0.9	NA
bmo-miR-2825	0.43	0.648343	0.42	0.633506	2.87	0.524828	27.52	0.0377571	2.82	0.542808	0.72	0.856736
bmo-miR-2846	0.79	NA	0.78	NA	0.75	NA	0.71	NA	27.31	NA	0.91	NA
bmo-miR-2855	0.79	0.908816	0.78	0.903323	0.75	0.884787	19.85	0.136652	0.88	0.950951	0.91	0.96197
bmo-miR-2860	0.79	NA	0.78	NA	0.74	NA	0.71	NA	0.88	NA	29.51	NA
bmo-miR-3204a-5p	36.03	0.0741713	0.77	0.898117	0.74	0.880256	0.71	0.866834	0.88	0.950796	0.9	0.95956
bmo-miR-3205	0.47	0.690995	0.46	0.684029	9.25	0.21119	6.88	0.280382	0.92	0.964845	27.18	0.0636024
bmo-miR-3208	14.78	0.158631	11.9	0.195112	0.45	0.689557	0.48	0.704164	0.94	0.975175	0.76	0.892146
bmo-miR-3215	0.78	0.900718	0.77	0.896271	0.74	0.878978	0.72	0.868108	0.89	0.951808	55.44	0.0454869
bmo-miR-3225	0.58	NA	0.58	NA	1.36	NA	4.21	NA	0.92	NA	0.8	NA
bmo-miR-3226	0.74	NA	0.73	NA	0.69	NA	31.14	NA	7.95	NA	0.88	NA
bmo-miR-3228	54.27	0.0466037	0.77	0.895723	0.74	0.87872	0.72	0.869037	0.89	0.952478	0.9	0.958481
bmo-miR-3236	102.27	0.0211221	0.77	0.895671	0.74	0.880418	0.73	0.876787	0.9	0.958343	0.9	0.958596
bmo-miR-3242	51.57	0.0494819	0.77	0.895876	0.74	0.878747	0.72	0.868599	0.89	0.952187	0.9	0.958542
bmo-miR-3243	22.43	0.121241	2.88	0.598799	0.74	0.879421	0.73	0.873772	0.9	0.955911	0.9	0.958355
bmo-miR-3244	6.82	0.338788	7.07	0.329859	0.6	0.800373	0.68	0.847394	1.05	0.980827	0.84	0.931541
bmo-miR-3260	76.6	0.0306421	0.77	0.895128	0.74	0.878993	0.72	0.872607	0.89	0.955214	0.9	0.95827
bmo-miR-3268-5p	28.09	0.0966333	0.78	0.900096	0.74	0.881814	0.71	0.866403	0.88	0.950619	0.91	0.960486
bmo-miR-3282	22.04	0.12347	0.78	0.903358	0.75	0.884822	0.72	0.867404	0.88	0.950951	0.91	0.961984
bmo-miR-3287	176.18	0.00156465	0.42	0.643123	0.37	0.587263	0.34	0.55277	0.84	0.922134	0.72	0.860726
bmo-miR-3288	0.79	0.906987	0.78	0.901658	0.75	0.883253	0.71	0.866857	28.13	0.0965907	0.91	0.961212
bmo-miR-3299	10.88	0.174162	0.46	0.680824	2.41	0.621367	8.74	0.217844	0.95	0.975974	40.8	0.0344234
bmo-miR-3303	13.37	0.19652	3.86	0.501577	0.74	0.878817	0.72	0.871044	0.89	0.953849	0.9	0.958305
bmo-miR-3314	0.78	NA	0.77	NA	14.7	NA	3.36	NA	0.89	NA	0.9	NA
bmo-miR-3319	0.79	NA	0.78	NA	0.76	NA	32.49	NA	6.56	NA	0.91	NA
bmo-miR-3323	0.58	NA	0.58	NA	1.35	NA	5.1	NA	0.93	NA	0.8	NA
bmo-miR-3325	116.44	0.0165892	0.72	0.870111	0.68	0.846594	0.64	0.82613	0.85	0.93538	0.88	0.948103
bmo-miR-3333	32.55	0.0827144	2.25	0.68711	0.74	0.87997	0.73	0.875595	0.9	0.957435	0.9	0.95848
bmo-miR-3334	68.54	0.0105494	1.24	0.898475	0.08	0.160432	0.07	0.135447	0.12	0.23716	0.12	0.256329
bmo-miR-3335	0.78	NA	0.77	NA	0.74	NA	0.72	NA	0.89	NA	56.9	NA
bmo-miR-3340	0.79	NA	0.78	NA	0.75	NA	0.72	NA	0.88	NA	27.01	NA
bmo-miR-3348	0.79	NA	0.78	NA	0.75	NA	0.72	NA	0.88	NA	26.39	NA
bmo-miR-3362	24.27	0.112141	0.78	0.902122	0.75	0.883682	0.71	0.866991	0.88	0.95075	0.91	0.961409
bmo-miR-3364	0.48	0.702085	0.47	0.69915	1.37	0.866835	18	0.114203	19.22	0.110703	0.75	0.882436
bmo-miR-3372-5p	0.01	0.00454319	0.01	0.00429227	0	0.00366538	0	0.00297515	0.01	0.00567576	0.01	0.00632818
bmo-miR-3374-5p	66.35	0.0366079	0.77	0.895229	0.74	0.878719	0.72	0.870958	0.89	0.953922	0.9	0.958284
bmo-miR-3375-3p	40.28	0.0655875	0.77	0.897309	0.74	0.879653	0.72	0.86719	0.88	0.951105	0.9	0.959171
bmo-miR-3375-5p	42.93	0.0610381	2.51	0.647117	0.74	0.883104	0.74	0.882266	0.91	0.962794	0.9	0.959468
bmo-miR-3378-5p	0.79	NA	0.78	NA	0.74	NA	0.71	NA	0.88	NA	29.96	NA
bmo-miR-3382-3p	0.52	0.741217	0.52	0.741015	11.82	0.206992	1.61	0.809537	0.91	0.960701	0.77	0.895993
bmo-miR-3388-3p	42.25	0.0621781	0.77	0.896935	0.74	0.879373	0.72	0.86737	0.88	0.951274	0.9	0.959006
bmo-miR-3389-3p	0.78	NA	0.77	NA	0.74	NA	0.72	NA	0.88	NA	50.45	NA
bmo-miR-3397	50.3	0.0509107	2.43	0.658784	0.75	0.884547	0.75	0.884787	0.92	0.964868	0.9	0.959964
bmo-miR-3400	71.27	0.0335249	0.77	0.895199	0.74	0.878877	0.72	0.871785	0.89	0.954548	0.9	0.958283
bmo-miR-3401	44.04	0.0593278	0.77	0.896722	0.74	0.879251	0.72	0.867609	0.89	0.951409	0.9	0.958914
bmo-miR-3409	28.11	0.096564	0.78	0.900446	0.74	0.882183	0.71	0.866651	0.88	0.950583	0.91	0.960625
bmo-miR-3412	27.86	0.0974334	0.78	0.900538	0.74	0.882263	0.71	0.866664	0.88	0.950584	0.91	0.960671
bmo-miR-3416	0.79	NA	0.78	NA	0.75	NA	0.71	NA	0.88	NA	28.51	NA
bmo-miR-3425	211.38	9.19356e-05	0.87	0.922617	0.06	0.0936043	0.06	0.0785197	0.15	0.239938	0.13	0.217357
bmo-miR-3430	26.36	0.103141	0.78	0.901216	0.74	0.882873	0.71	0.866806	0.88	0.950615	0.91	0.96099
bmo-miR-6497-5p	0.58	NA	0.58	NA	1.66	NA	3.69	NA	0.92	NA	0.8	NA
bna-miR6032	22.91	NA	0.78	NA	0.75	NA	0.72	NA	0.88	NA	0.91	NA
bra-miR168b-5p	0.78	0.900231	0.77	0.895898	0.74	0.878777	0.72	0.868635	0.89	0.952209	59.83	0.0415352
bra-miR1885a	15.35	NA	2.63	NA	0.74	NA	0.72	NA	0.89	NA	0.9	NA
bra-miR1885b	0.79	NA	0.78	NA	0.74	NA	0.71	NA	0.88	NA	31.02	NA
bra-miR390-3p	0.01	NA	0.01	NA	0.01	NA	0.01	NA	0.02	NA	0.02	NA
bra-miR5654a	32.88	NA	0.78	NA	0.74	NA	0.71	NA	0.88	NA	0.9	NA
bra-miR5713	45.42	0.0572813	0.77	0.89648	0.74	0.879069	0.72	0.867743	0.89	0.951557	0.9	0.958806
bra-miR5725	22.04	0.12347	0.78	0.903358	0.75	0.884822	0.72	0.867404	0.88	0.950951	0.91	0.961984
bra-miR6032-3p	6.28	NA	0.62	NA	5.38	NA	0.66	NA	1.03	NA	0.83	NA
bra-miR9558-3p	50.2	0.0510525	0.77	0.896016	0.74	0.878837	0.72	0.868433	0.89	0.951998	0.9	0.958608
bra-miR9561-3p	30.91	0.0874074	0.78	0.899493	0.74	0.881372	0.71	0.86662	0.88	0.95059	0.9	0.960184
bra-miR9569-3p	28.83	0.0940536	0.78	0.900189	0.74	0.88196	0.71	0.866621	0.88	0.950584	0.91	0.960494
bta-let-7b	0.25	0.0275516	0.25	0.026699	0.56	0.355449	0.4	0.143378	2.18	0.213421	2.48	0.144716
bta-let-7d	3.68	0.438659	9.79	0.167832	13.81	0.110876	15.88	0.093394	0.88	0.942386	0.73	0.865804
bta-miR-101	14.85	0.0418056	31.34	0.0087906	22.61	0.0178229	30.88	0.009071	34.02	0.00805278	0.7	0.829442
bta-miR-105a	3.38	0.51019	15.06	0.138235	2.12	0.686334	9.14	0.227727	0.97	0.988804	0.77	0.892101
bta-miR-10b	8.38	0.112607	21.13	0.0211826	43.01	0.00429674	36.89	0.0062485	29.57	0.0115579	56.55	0.00229087
bta-miR-1246	16.5	0.162521	3.62	0.522157	0.74	0.879066	0.73	0.872823	0.89	0.955349	0.9	0.958284
bta-miR-1249	0.04	0.000383451	0.57	0.521489	0.79	0.786909	0.04	0.000402771	0.12	0.0194214	2.57	0.280339
bta-miR-125a	1.17	0.552842	1.19	0.50549	1.17	0.54462	1.08	0.76954	1.52	0.12192	1.34	0.268112
bta-miR-1307	0.44	0.657172	0.43	0.645646	6.64	0.252706	13.74	0.111252	40.7	0.0254122	0.73	0.862787
bta-miR-130a	0.95	0.928169	0.53	0.305418	0.94	0.918093	1.67	0.38786	0.64	0.490996	0.82	0.752518
bta-miR-1343-5p	0	7.3424e-05	0	6.09715e-05	0	3.68896e-05	0.04	0.0173289	0.08	0.0678087	0.09	0.0821281
bta-miR-135b	4.83	0.115578	1.73	0.587677	1.95	0.506659	1.41	0.733699	0.07	0.0480533	0.06	0.0527241
bta-miR-136	13.62	0.0629855	20.7	0.0302833	14.07	0.0591158	17.89	0.0394531	9.87	0.112662	17.5	0.0434793
bta-miR-140	0.62	0.443128	1.21	0.755059	0.72	0.596307	0.6	0.417307	2.89	0.090983	1.98	0.271913
bta-miR-141	1.04	0.848333	0.98	0.927517	0.87	0.462764	1	0.991132	0.91	0.645156	0.86	0.434955
bta-miR-1434-3p	43.69	0.0598722	0.77	0.896768	0.74	0.87928	0.72	0.867568	0.88	0.951387	0.9	0.958932
bta-miR-145	13.63	0.111109	18	0.0774928	9.5	0.170148	13.09	0.116975	6.18	0.279863	0.75	0.872453
bta-miR-1468	0.78	NA	0.77	NA	0.74	NA	0.71	NA	37.36	NA	0.9	NA
bta-miR-146b	0.82	0.659579	0.86	0.741642	0.7	0.428751	0.46	0.0842622	0.49	0.141588	0.58	0.256685
bta-miR-149-3p	0	1.37756e-05	0	1.13695e-05	0	6.17516e-06	0	4.17382e-06	0	6.18867e-05	0	5.40611e-05
bta-miR-149-5p	3.03	0.0590447	2.72	0.0885202	4.29	0.0120626	3.64	0.0264906	3.45	0.0406726	0.05	0.0167636
bta-miR-150	0.79	0.907354	0.78	0.901988	0.75	0.883561	0.71	0.86695	0.88	0.950719	28.14	0.0965262
bta-miR-151-3p	0.38	0.0941931	0.3	0.04127	0.54	0.28056	0.3	0.0416405	2.08	0.210133	1.6	0.418366
bta-miR-152	1.6	0.318771	1.34	0.53319	0.91	0.84318	1.06	0.910365	1.05	0.930332	1.49	0.416073
bta-miR-155	0.45	0.172449	0.36	0.0798491	0.8	0.690585	0.37	0.0822766	0.26	0.0333254	0.72	0.576476
bta-miR-1584-3p	0.8	NA	20.79	NA	0.75	NA	0.72	NA	0.88	NA	0.91	NA
bta-miR-16a	0.5	0.125617	0.43	0.0648759	0.85	0.719695	0.94	0.889498	1.03	0.942083	1.62	0.2842
bta-miR-16b	0.36	0.0165752	0.29	0.00490156	0.58	0.203062	0.6	0.232236	0.57	0.206751	0.87	0.749352
bta-miR-1777a	0	0.000541929	0	0.000477044	0	0.000334376	0.02	0.00775613	0.09	0.118107	0	0.00144733
bta-miR-1814a	30	0.0902267	0.78	0.899781	0.74	0.881609	0.71	0.866596	0.88	0.950592	0.91	0.960302
bta-miR-181a	0.98	0.967744	1.04	0.945678	0.94	0.911522	1.15	0.792268	2.2	0.14353	0.02	0.00112122
bta-miR-181b	1.65	0.391252	1.12	0.843222	1.47	0.506939	1.57	0.439244	0.74	0.63972	1.78	0.342138
bta-miR-182	0.78	0.899215	0.77	0.895312	0.74	0.878918	4.9	0.428977	11.76	0.219694	0.9	0.958319
bta-miR-183	16.11	0.0372121	12.28	0.0609282	19.62	0.0251349	61.72	0.00183788	25.58	0.0163484	21.64	0.0221974
bta-miR-185	1.1	0.819816	0.69	0.378043	1.04	0.923391	0.91	0.830829	1.06	0.899649	1.45	0.387971
bta-miR-186	32.13	0.00887289	24.7	0.0157253	19.82	0.0245135	28.38	0.0116996	37.1	0.0071734	89.44	0.000698446
bta-miR-193a-5p	0.78	NA	0.77	NA	0.74	NA	0.73	NA	126.18	NA	0.9	NA
bta-miR-195	0.8	NA	0.79	NA	0.75	NA	0.72	NA	0.88	NA	23.54	NA
bta-miR-199a-3p	1.09	0.641599	1.07	0.724913	0.98	0.909782	1.1	0.616038	0.98	0.914326	1.01	0.95316
bta-miR-199b	1.63	0.247369	1.83	0.15405	1.43	0.402227	1.71	0.203933	1.93	0.137683	1.49	0.363778
bta-miR-200a	0.42	0.62363	0.4	0.600145	13.09	0.0790132	18.51	0.0458691	45.63	0.00957399	20.58	0.0406974
bta-miR-200c	1.3	0.393068	1.49	0.201476	1.24	0.487186	1.18	0.599446	1.2	0.580612	0.89	0.71909
bta-miR-20a	1.41	0.385629	0.91	0.809966	0.91	0.815558	1.42	0.375109	0.96	0.91791	1.02	0.958938
bta-miR-21-5p	0.84	0.704639	0.99	0.98289	1.11	0.813579	1.87	0.166772	1.36	0.529234	1.2	0.710154
bta-miR-222	15.39	0.065246	21.84	0.0368705	22.67	0.0343529	5.83	0.240498	0.81	0.901191	0.71	0.847826
bta-miR-223	0.53	0.170371	0.49	0.123815	0.88	0.768494	0.59	0.241604	0.9	0.831133	1.51	0.36373
bta-miR-224	1.02	0.935752	1.12	0.67189	1.23	0.42973	1.2	0.488082	0.92	0.781344	1.02	0.933971
bta-miR-2284ab	2.06	0.391248	1.63	0.565106	0.52	0.457312	1.85	0.467663	1.32	0.754052	0.04	0.0208479
bta-miR-2284b	39.94	0.0633695	12.23	0.207853	0.68	0.845157	0.67	0.839275	0.87	0.946972	0.87	0.946653
bta-miR-2284i	34.38	0.0780209	0.77	0.898453	0.74	0.880503	0.71	0.866681	0.88	0.950717	0.9	0.959706
bta-miR-2284l	32.9	0.0817949	0.78	0.898885	0.74	0.880862	0.71	0.866645	0.88	0.95065	0.9	0.959901
bta-miR-2284m	0.8	NA	0.78	NA	0.75	NA	0.72	NA	24.38	NA	0.91	NA
bta-miR-2284s	28.59	0.0948742	0.78	0.900269	0.74	0.882028	0.71	0.866634	0.88	0.950578	0.91	0.960543
bta-miR-2284u	81.75	0.0282273	0.77	0.895203	0.74	0.879262	0.73	0.873502	0.89	0.95585	0.9	0.95832
bta-miR-2284v	0.58	NA	0.58	NA	0.54	NA	3.2	NA	1.75	NA	0.8	NA
bta-miR-2284x	0.78	NA	0.78	NA	0.75	NA	2.12	NA	69.62	NA	0.9	NA
bta-miR-2285a	30	0.0902051	0.78	0.899791	0.74	0.881622	0.71	0.866611	0.88	0.95059	0.91	0.96031
bta-miR-2285d	0.8	NA	0.78	NA	0.75	NA	0.72	NA	0.88	NA	24.82	NA
bta-miR-2285j	41.74	0.0630292	0.77	0.897068	0.74	0.879484	0.72	0.867345	0.88	0.951221	0.9	0.959064
bta-miR-2285o	0.78	NA	0.77	NA	0.74	NA	1.93	NA	24.98	NA	0.9	NA
bta-miR-2285t	0.78	NA	0.78	NA	0.76	NA	1	NA	43.07	NA	50.84	NA
bta-miR-2285z	0.78	NA	0.77	NA	0.74	NA	28.05	NA	3.09	NA	0.9	NA
bta-miR-2292	23.17	0.117464	0.78	0.902697	0.75	0.884209	0.72	0.867163	0.88	0.950834	0.91	0.961673
bta-miR-2293	0.79	NA	0.78	NA	0.74	NA	0.71	NA	0.88	NA	33.95	NA
bta-miR-2312	0.79	NA	0.78	NA	0.75	NA	0.72	NA	26.24	NA	0.91	NA
bta-miR-2317	16.47	0.162885	3.08	0.575273	0.74	0.878744	0.72	0.870931	0.89	0.9539	0.9	0.958298
bta-miR-2326	0.81	NA	0.81	NA	0.79	NA	38.45	NA	11.38	NA	0.92	NA
bta-miR-2328-3p	0	4.64254e-05	0	3.90837e-05	0	2.44995e-05	0.01	0.00325468	0.06	0.0604262	0	0.000151195
bta-miR-2332	59.08	0.0421331	0.77	0.895475	0.74	0.878685	0.72	0.869817	0.89	0.953033	0.9	0.95838
bta-miR-2336	33.69	0.0797214	2.23	0.689654	0.74	0.880129	0.73	0.876016	0.9	0.95777	0.9	0.958523
bta-miR-2340	0.71	0.863417	0.69	0.851109	0.63	0.816693	0.57	0.773169	0.81	0.916714	105.83	0.0133726
bta-miR-2350	44.25	0.0590179	0.77	0.896691	0.74	0.879228	0.72	0.86763	0.89	0.951428	0.9	0.9589
bta-miR-2366	0.79	NA	0.78	NA	0.74	NA	22.83	NA	0.88	NA	0.91	NA
bta-miR-2370-5p	0.59	0.790799	0.59	0.794052	0.55	0.768687	5	0.422588	4.64	0.445001	0.81	0.915247
bta-miR-2372	45.11	0.0577335	0.77	0.896598	0.74	0.879177	0.72	0.86775	0.89	0.951519	0.9	0.958855
bta-miR-2376	0.79	NA	0.78	NA	0.75	NA	0.72	NA	0.88	NA	27.01	NA
bta-miR-2385-3p	8.59	NA	0.69	NA	7.19	NA	0.65	NA	0.89	NA	54.24	NA
bta-miR-2388-3p	0.8	NA	0.79	NA	0.77	NA	22.24	NA	12.85	NA	0.91	NA
bta-miR-2397-5p	34.38	0.0780209	0.77	0.898453	0.74	0.880503	0.71	0.866681	0.88	0.950717	0.9	0.959706
bta-miR-23a	1.13	0.667721	1.21	0.501836	1.01	0.980511	1.09	0.777104	0.9	0.737843	0.99	0.9613
bta-miR-23b-3p	1.1	0.810222	1.41	0.373363	0.99	0.985681	1.36	0.422066	0.76	0.507315	1.84	0.12121
bta-miR-2402	0.78	NA	0.77	NA	0.74	NA	0.72	NA	0.89	NA	62.84	NA
bta-miR-2406	0.58	NA	0.59	NA	0.55	NA	3.39	NA	3.5	NA	0.8	NA
bta-miR-2412	0.78	NA	0.77	NA	0.74	NA	0.71	NA	37.66	NA	0.9	NA
bta-miR-2415-3p	0	0.000111271	0	9.64308e-05	0	5.9448e-05	0	4.35471e-05	0	0.000431631	0	0.000360453
bta-miR-2415-5p	0.14	0.107276	0.12	0.0799811	0.32	0.340229	0.04	0.00563148	0.01	8.43495e-05	0.32	0.337807
bta-miR-2419-5p	0.78	NA	0.77	NA	0.74	NA	4.56	NA	16.13	NA	0.9	NA
bta-miR-2425-3p	0.74	0.879569	0.72	0.870226	51.49	0.043952	0.62	0.809353	0.84	0.929703	0.88	0.94896
bta-miR-2429	35.83	0.0746173	0.77	0.898177	0.74	0.880308	0.71	0.866836	0.88	0.95077	0.9	0.959591
bta-miR-2446	0.58	NA	0.58	NA	1.36	NA	3.74	NA	0.92	NA	0.8	NA
bta-miR-2450c	0.01	3.83493e-05	0.02	0.000364296	0.02	0.000379486	0.92	0.934748	1.2	0.859192	0	4.05797e-06
bta-miR-2452	15.11	0.176242	3.28	0.553676	0.74	0.878795	0.72	0.870635	0.89	0.953517	0.9	0.958331
bta-miR-2462	11.5	0.194658	7.21	0.294746	0.49	0.712439	4.79	0.40747	16.09	0.143411	0.82	0.918087
bta-miR-2467-3p	26.11	0.104162	0.78	0.90131	0.74	0.882955	0.71	0.866816	0.88	0.950627	0.91	0.961032
bta-miR-2468	41.58	0.063297	0.77	0.897099	0.74	0.879507	0.72	0.86733	0.88	0.951211	0.9	0.959077
bta-miR-2478	1.12	0.87369	1.31	0.696095	2.37	0.211599	1.12	0.867116	1.64	0.495187	12.59	0.000241766
bta-miR-2482	22.04	0.12347	0.78	0.903358	0.75	0.884822	0.72	0.867404	0.88	0.950951	0.91	0.961984
bta-miR-26a	1.1	0.504207	1.13	0.372384	1.14	0.346925	1.04	0.765769	0.9	0.474648	1.15	0.31531
bta-miR-26b	1.13	0.530411	1.34	0.119859	1.25	0.243314	1.2	0.333526	1	0.986188	0.94	0.728907
bta-miR-26c	1.22	0.447617	1.52	0.113198	1.56	0.090594	1.43	0.177645	1.22	0.468874	1.13	0.656908
bta-miR-27a-3p	15.04	0.0601047	10.31	0.107244	12.78	0.0770502	16.01	0.0541465	19.13	0.0442498	0.71	0.844246
bta-miR-27b	1.09	0.714614	1.28	0.300315	1.12	0.625282	1.3	0.26954	1.11	0.66502	1.07	0.790703
bta-miR-2881	0	0.00012157	0	0.00010392	0.01	0.000595757	0.02	0.00853793	0.1	0.124145	0	0.00037107
bta-miR-2885	0.03	0.00986767	0.05	0.0256669	0	1.4748e-05	0.04	0.0154233	0.34	0.427104	0.14	0.150527
bta-miR-2887	0	0.00011226	0	8.87074e-05	0	5.23138e-05	0	3.154e-05	0	0.00038684	0.15	0.148146
bta-miR-2889	0.03	0.00267847	0.3	0.318818	0.19	0.172389	1.43	0.765134	0.14	0.11343	0.33	0.365389
bta-miR-2890	0.01	1.69258e-05	0.02	0.000302642	0.04	0.00430353	0.01	8.79228e-06	0.02	0.000506493	0.21	0.154417
bta-miR-2892	0.01	2.90811e-05	0	7.61706e-06	0.04	0.0038101	0.06	0.0124508	0.21	0.158602	0.11	0.0492525
bta-miR-2898	0.81	0.769766	1.26	0.74606	1.11	0.880701	0.72	0.649976	1.36	0.67857	2.3	0.250994
bta-miR-2904	49.74	0.0516079	0.77	0.896063	0.74	0.878863	0.72	0.868369	0.89	0.951946	0.9	0.958629
bta-miR-2957	18.14	0.0296933	24.32	0.0163279	25.99	0.0140362	32.78	0.00848197	27.28	0.0141113	0.7	0.830602
bta-miR-296-3p	0.58	0.784442	0.58	0.783285	0.54	0.757351	5.34	0.404104	0.9	0.956722	0.8	0.913776
bta-miR-299	0.46	0.687308	0.46	0.682681	0.41	0.6353	2.55	0.605939	20.59	0.093836	19.19	0.0987499
bta-miR-30a-5p	1.19	0.647245	1.1	0.804738	0.97	0.940472	1.22	0.595185	1.95	0.0857808	1.31	0.4801
bta-miR-30c	1.67	0.297777	1.68	0.290553	1.25	0.649233	1.38	0.514711	1.26	0.658876	1.39	0.523443
bta-miR-30d	1.14	0.426297	1.04	0.822061	1.09	0.602207	1.16	0.360482	1.1	0.585863	1.06	0.723877
bta-miR-30e-5p	0.91	0.773838	1	0.999858	1.27	0.461606	0.93	0.835562	0.97	0.937167	0.95	0.878707
bta-miR-320a	0.12	0.00991466	0.18	0.0354316	0.13	0.0130423	0.15	0.0214355	4.61	0.0616315	2.84	0.2017
bta-miR-324	1.54	0.82185	8.01	0.268429	4.26	0.442141	5.66	0.357431	0.98	0.992054	0.77	0.894182
bta-miR-328	0.78	NA	0.77	NA	0.75	NA	6.57	NA	19.84	NA	0.9	NA
bta-miR-335	0.97	0.897615	1.27	0.326981	1.07	0.77822	1.03	0.910359	0.66	0.125356	1.03	0.911655
bta-miR-339a	0.76	NA	0.75	NA	0.71	NA	2.03	NA	27.62	NA	0.89	NA
bta-miR-339b	0.78	NA	0.77	NA	0.74	NA	1.83	NA	33.02	NA	0.9	NA
bta-miR-342	0.58	0.784442	0.58	0.787667	5.01	0.42191	1.1	0.962858	0.92	0.965934	0.8	0.913776
bta-miR-3432a	0.76	NA	0.75	NA	0.72	NA	0.7	NA	71.69	NA	0.89	NA
bta-miR-3432b	0.8	NA	0.79	NA	0.75	NA	15.29	NA	0.89	NA	0.91	NA
bta-miR-346	0.44	0.6523	0.42	0.639492	0.37	0.580442	201.11	0.000962734	76.48	0.00758375	0.72	0.86065
bta-miR-3578	14.1	0.0537119	9.06	0.110697	14.69	0.0492692	28.39	0.0139195	22.61	0.024451	0.7	0.836439
bta-miR-3596	0.37	0.100444	0.28	0.0356771	0.77	0.667685	0.8	0.706007	3.84	0.0252522	1.78	0.336187
bta-miR-3600	2.14	0.209206	1.56	0.468601	1.94	0.271159	2.68	0.102125	7.83	0.000746731	0.04	0.00883841
bta-miR-3604	1.41	0.361938	1.69	0.156103	1.77	0.120166	1.88	0.0874889	1.86	0.1102	1.26	0.560655
bta-miR-361	0.81	0.669941	1.21	0.705377	0.53	0.210242	0.88	0.792831	0.54	0.25282	0.64	0.400199
bta-miR-365-5p	0.58	0.784442	0.58	0.787303	0.54	0.761589	5.08	0.418383	1.73	0.784623	0.8	0.913776
bta-miR-369-3p	0.68	0.499842	1.5	0.471887	0.8	0.699131	1.02	0.96982	0.43	0.174895	1.09	0.878399
bta-miR-374a	1.71	0.230586	1.51	0.358756	1.34	0.516411	1.48	0.37971	1.17	0.738874	1.22	0.67388
bta-miR-374b	2.19	0.246522	1.42	0.607059	1.03	0.962853	1.95	0.32275	0.91	0.899908	0.05	0.0191777
bta-miR-375	0.78	NA	0.77	NA	0.74	NA	4.07	NA	26.93	NA	0.9	NA
bta-miR-376a	0.45	0.67329	0.44	0.665044	17.1	0.0982006	3.85	0.440489	11.8	0.159581	0.73	0.86897
bta-miR-377	5.88	0.352443	10.13	0.222836	0.45	0.687664	4.55	0.427487	0.97	0.988713	0.77	0.893712
bta-miR-378	2.11	0.269608	1.14	0.85026	1.17	0.8201	1.3	0.697034	3.64	0.0616305	3.83	0.0480034
bta-miR-379	0.42	0.0219094	0.33	0.00375027	0.53	0.0830807	0.57	0.133348	0.54	0.121533	0.33	0.00551888
bta-miR-381	0.74	0.55406	0.53	0.21945	0.62	0.358778	0.32	0.0297229	0.58	0.321564	0.5	0.205228
bta-miR-382	1.33	0.557224	0.57	0.273655	0.84	0.73241	0.98	0.974104	1.18	0.743837	0.96	0.942247
bta-miR-411a	18.76	0.02677	22.58	0.0183379	32.26	0.00836669	22.17	0.0190533	35.31	0.00768611	58.78	0.00204869
bta-miR-421	14.13	0.187089	3.19	0.563858	0.74	0.878783	0.72	0.869685	0.89	0.952805	0.9	0.958421
bta-miR-423-3p	0.44	0.665099	0.44	0.655409	13.53	0.121295	2.38	0.616262	56.19	0.0172033	0.73	0.866037
bta-miR-423-5p	10.51	0.084307	15.72	0.0423437	33.39	0.00938079	33.01	0.0096968	202.62	8.63183e-05	212.66	7.04117e-05
bta-miR-424-3p	0.79	NA	0.78	NA	0.75	NA	0.71	NA	26.78	NA	0.91	NA
bta-miR-424-5p	0.96	0.920299	1.25	0.587661	1.07	0.868523	0.96	0.925267	0.79	0.59118	1.43	0.395575
bta-miR-431	0.88	0.698533	1	0.990957	1.05	0.875696	0.94	0.84591	0.99	0.973228	1.01	0.976529
bta-miR-432	0.93	0.861855	0.77	0.530866	0.77	0.528295	0.66	0.314958	0.88	0.772874	0.95	0.898951
bta-miR-450a	2.23	0.689705	21.28	0.127719	0.74	0.878704	0.72	0.870204	0.89	0.953302	0.9	0.958345
bta-miR-450b	1.75	0.434792	1.1	0.898436	1.95	0.346372	1.18	0.814355	0.48	0.35828	0.03	0.00799326
bta-miR-451	0.48	0.23044	0.47	0.216887	0.66	0.489983	0.58	0.363308	0.53	0.319698	0.65	0.495733
bta-miR-452	0.98	0.974063	0.65	0.455466	1.27	0.671851	0.69	0.524048	0.33	0.0982841	1.21	0.749653
bta-miR-483	3.66	0.0729824	1.48	0.59666	3.95	0.0564965	2.72	0.168376	3.16	0.126622	1.98	0.368544
bta-miR-484	0.42	0.621506	0.4	0.597044	13.94	0.0695746	32.77	0.0157313	20.51	0.0409947	42.23	0.00994597
bta-miR-486	0.26	0.00963925	0.23	0.00470903	0.48	0.154364	0.42	0.0970901	0.73	0.556639	0.99	0.981557
bta-miR-487b	0.77	0.717868	0.41	0.226389	0.24	0.0567323	1.05	0.942861	0.54	0.425307	0.02	0.0021938
bta-miR-493	18.68	0.0418205	6.53	0.19961	20.68	0.0347303	12.19	0.0833765	6.55	0.209525	0.71	0.844374
bta-miR-497	0.78	0.898945	0.77	0.895205	4.42	0.459513	11.92	0.217084	0.89	0.955026	0.9	0.958292
bta-miR-500	0.58	NA	0.58	NA	3.99	NA	1.41	NA	0.92	NA	0.8	NA
bta-miR-532	2.43	0.104507	1.4	0.543683	1.64	0.368371	1.8	0.284814	0.65	0.474591	1.81	0.294938
bta-miR-544a	2.63	0.630534	4.34	0.46447	0.55	0.767081	0.6	0.79964	0.94	0.976787	0.81	0.913825
bta-miR-574	0.68	NA	0.66	NA	11.37	NA	2.59	NA	31.51	NA	0.85	NA
bta-miR-6122-3p	0.79	NA	0.78	NA	0.74	NA	0.71	NA	31.7	NA	0.91	NA
bta-miR-6519	0.59	NA	0.59	NA	0.55	NA	4.32	NA	5.58	NA	0.81	NA
bta-miR-652	0.78	NA	0.77	NA	0.74	NA	0.71	NA	37.66	NA	0.9	NA
bta-miR-654	11.96	0.064409	22.73	0.0188103	19.03	0.026679	12.99	0.0547909	38.91	0.00630395	0.7	0.832485
bta-miR-669	0.78	NA	0.77	NA	0.74	NA	1.38	NA	36.94	NA	0.9	NA
bta-miR-671	0	2.02697e-05	0	1.30225e-05	0.01	3.46376e-05	0.32	0.245449	0.23	0.146327	0	8.56622e-05
bta-miR-744	0.45	0.66886	0.44	0.660014	7.99	0.222366	11.13	0.156523	0.88	0.944649	24.81	0.0592799
bta-miR-758	0.59	0.789773	0.59	0.793544	3.62	0.521424	3.48	0.534163	0.95	0.979078	0.81	0.914775
bta-miR-760-3p	0.78	NA	0.77	NA	0.74	NA	4.11	NA	25.67	NA	0.9	NA
bta-miR-767	0.42	0.62686	0.4	0.608235	11.21	0.104607	20.65	0.0408769	8.13	0.173716	0.71	0.847398
bta-miR-92b	0.78	0.900294	0.77	0.89596	19.77	0.137116	1.78	0.773379	0.89	0.952181	0.9	0.958578
bta-miR-99a-5p	0.58	0.784442	0.59	0.790462	1.88	0.754044	4.4	0.460331	0.93	0.972175	0.8	0.913776
bta-miR-99b	1.77	0.0443031	1.52	0.137103	1.59	0.0992292	1.36	0.283721	1.24	0.48131	1.47	0.185411
cbn-miR-231	23.31	0.115847	9.18	0.268466	0.71	0.866076	0.71	0.863348	0.89	0.955966	0.89	0.953726
cbn-miR-237	51.26	0.049828	0.77	0.895933	0.74	0.878798	0.72	0.868582	0.89	0.952135	0.9	0.958569
cbn-miR-239b	0.78	NA	0.77	NA	0.74	NA	36.86	NA	2.74	NA	0.9	NA
cbn-miR-242	31.35	0.0861077	0.78	0.899325	0.74	0.881224	0.71	0.866602	0.88	0.950599	0.9	0.960107
cbn-miR-244	0.59	NA	0.59	NA	2.51	NA	6.37	NA	0.96	NA	0.81	NA
cbn-miR-255	44.39	0.0588077	0.77	0.89665	0.74	0.879192	0.72	0.867629	0.89	0.951442	0.9	0.958882
cbn-miR-35c	0.49	NA	0.48	NA	0.43	NA	19.65	NA	20.07	NA	62.35	NA
cbn-miR-35d	27.37	0.0992395	0.78	0.90073	0.74	0.882432	0.71	0.866689	0.88	0.950594	0.91	0.960761
cbn-miR-48	0.58	0.788242	0.59	0.792785	2.25	0.685638	5.06	0.419529	0.94	0.977376	0.81	0.91407
cbn-miR-54	42.29	0.0621018	0.77	0.89695	0.74	0.879391	0.72	0.867387	0.88	0.951277	0.9	0.959011
cbn-miR-56	0.66	0.834817	0.65	0.828814	0.61	0.80248	2.82	0.595361	26.73	0.0911235	59.11	0.0348984
cbn-miR-58a	31.59	0.0854214	0.78	0.899255	0.74	0.881166	0.71	0.866607	0.88	0.950605	0.9	0.960075
cbn-miR-64g	26.36	0.103147	0.78	0.901216	0.74	0.882873	0.71	0.866805	0.88	0.950615	0.91	0.960989
cbn-miR-7620a	14.78	0.179746	0.77	0.896345	0.74	0.881536	5.89	0.377069	0.9	0.96012	0.9	0.958938
cbn-miR-7625	0.78	NA	0.77	NA	15.46	NA	1.87	NA	0.88	NA	0.9	NA
cbn-miR-7631	0.59	0.793856	0.59	0.795563	4.25	0.471191	3.86	0.500813	0.97	0.986241	0.81	0.916652
cbn-miR-7633	49.56	0.0517903	3.96	0.493442	0.76	0.891827	0.77	0.895404	0.94	0.973527	0.91	0.962536
cbn-miR-80	0.79	NA	0.78	NA	0.74	NA	0.71	NA	29.07	NA	0.91	NA
cbr-miR-1817	47.75	0.052758	0.74	0.879681	1.63	0.807791	5.18	0.410588	0.91	0.96214	0.89	0.9531
cbr-miR-2223	22.04	0.12347	0.78	0.903358	0.75	0.884822	0.72	0.867404	0.88	0.950951	0.91	0.961984
cbr-miR-2226-5p	0.81	NA	0.79	NA	0.76	NA	13.94	NA	0.89	NA	0.91	NA
cbr-miR-231	27.86	0.0974334	0.78	0.900538	0.74	0.882263	0.71	0.866664	0.88	0.950584	0.91	0.960671
cbr-miR-239a	0.79	NA	0.78	NA	26.73	NA	0.71	NA	0.88	NA	0.91	NA
cbr-miR-246	0.81	NA	0.79	NA	0.76	NA	14.17	NA	0.89	NA	0.91	NA
cbr-miR-254	0.43	0.640897	0.41	0.624239	3.29	0.456516	32.62	0.0246032	5.9	0.272948	25.13	0.0395343
cbr-miR-56-5p	13.02	0.201119	6.89	0.336482	0.74	0.881405	0.74	0.87889	0.9	0.95997	0.9	0.9589
cbr-miR-64b	0.78	NA	0.77	NA	0.74	NA	47.27	NA	0.89	NA	0.9	NA
cbr-miR-7580	0.78	NA	0.78	NA	0.75	NA	14.46	NA	11.11	NA	0.91	NA
cbr-miR-7583a-3p	13.53	0.179357	3.82	0.491799	0.47	0.700433	0.48	0.710936	0.92	0.965464	0.77	0.893133
cbr-miR-788	92.04	NA	0.77	NA	0.74	NA	0.73	NA	0.9	NA	0.9	NA
cbr-miR-792	35.4	0.0755926	0.77	0.898324	0.74	0.880438	0.71	0.866845	0.88	0.950729	0.9	0.959661
cca-miR393	0.78	NA	0.77	NA	0.74	NA	0.71	NA	0.88	NA	38.87	NA
cca-miR6112	25.07	0.108565	0.78	0.901719	0.75	0.883314	0.71	0.866868	0.88	0.950687	0.91	0.961214
cca-miR6114-3p	13	0.201349	0.78	0.900433	1.73	0.784737	4.91	0.428249	0.92	0.9685	0.91	0.96097
ccr-let-7i	6.49	0.172564	7.43	0.141871	24.46	0.0172059	22.65	0.0203138	33.15	0.0101204	42.53	0.00540121
ccr-miR-100	3.06	0.210619	2.93	0.229817	3.83	0.128655	4.94	0.0698734	2.77	0.273049	0.13	0.141498
ccr-miR-125c	0.42	0.62522	0.4	0.60573	10.97	0.10545	20.47	0.040093	22.23	0.0386508	0.71	0.846961
ccr-miR-126-3p	6.39	0.355434	21.45	0.126238	0.72	0.869128	0.71	0.864794	0.89	0.95463	0.89	0.954764
ccr-miR-143	14.5	0.0322648	21.52	0.0134976	35.21	0.00396027	33.48	0.00453295	46.25	0.00209169	36.77	0.00381996
ccr-miR-16b	0.43	0.0660702	0.57	0.224293	0.99	0.984294	1.43	0.42358	1.53	0.357595	1.98	0.132338
ccr-miR-16c	9.13	0.093325	14.79	0.0394161	34.52	0.00635274	53.97	0.00210065	42.38	0.00436445	52.15	0.00241643
ccr-miR-181a	9.88	0.113679	10.56	0.103064	22.78	0.0291824	21.13	0.0336287	62.72	0.00418902	0.71	0.843065
ccr-miR-192	0.44	0.665777	0.43	0.655204	5.1	0.33934	15.79	0.101799	7.29	0.251719	0.73	0.864644
ccr-miR-199-3p	1.26	0.228592	1.26	0.234585	1.02	0.902803	1.33	0.142346	1.03	0.896727	1.04	0.848071
ccr-miR-199-5p	1.04	0.929036	0.87	0.772433	0.95	0.911316	1.47	0.419552	1.02	0.970105	1.48	0.421748
ccr-miR-21	5.46	0.223837	11.04	0.0786762	12.59	0.0621525	25.67	0.0161273	14.28	0.0546933	0.7	0.836332
ccr-miR-22b	0.78	0.898838	0.77	0.895281	0.74	0.879468	4.55	0.450886	15.85	0.168836	0.9	0.958363
ccr-miR-27d	0.43	0.642324	0.41	0.626751	15.93	0.076992	18.07	0.0646896	10.23	0.149343	0.72	0.854914
ccr-miR-30d	1.33	0.126682	1.14	0.475907	1.08	0.667893	1.13	0.523456	1.05	0.823229	0.99	0.937995
ccr-miR-363	5.77	0.200332	14.4	0.0467969	11.4	0.0697937	23.26	0.0183354	12.2	0.0681663	36.91	0.00709954
ccr-miR-7133	71.93	NA	0.77	NA	0.74	NA	0.72	NA	0.89	NA	0.9	NA
ccr-miR-727-5p	0.78	NA	0.77	NA	0.74	NA	40.84	NA	0.89	NA	0.9	NA
ccr-miR-9-5p	0.58	NA	0.58	NA	0.55	NA	3.24	NA	3.29	NA	0.8	NA
ccr-miR-93	0.48	0.706941	0.48	0.704092	6.1	0.331904	8.38	0.253738	2.01	0.714466	0.75	0.881856
cel-lsy-6-5p	30.46	0.088792	0.78	0.899621	0.74	0.881475	0.71	0.866606	0.88	0.950585	0.9	0.960243
cel-miR-1019-5p	0.46	0.684401	0.45	0.674825	20.65	0.0821993	2.04	0.689057	0.92	0.963136	122.84	0.00568221
cel-miR-1824-3p	36.84	0.0723725	0.77	0.89795	0.74	0.880127	0.71	0.866885	0.88	0.950846	0.9	0.95947
cel-miR-1829b-5p	31.14	0.0867344	0.78	0.89945	0.74	0.881341	0.71	0.866637	0.88	0.950587	0.9	0.960162
cel-miR-1830-3p	41.2	0.0639466	0.77	0.897166	0.74	0.879556	0.72	0.867292	0.88	0.95118	0.9	0.959105
cel-miR-1832a-3p	40.65	0.0649286	0.77	0.897245	0.74	0.879607	0.72	0.867225	0.88	0.951135	0.9	0.959142
cel-miR-1832a-5p	0.73	NA	0.72	NA	0.68	NA	45.85	NA	11.6	NA	0.88	NA
cel-miR-2209b-3p	37.05	NA	0.77	NA	0.74	NA	0.71	NA	0.88	NA	0.9	NA
cel-miR-2209b-5p	62.42	0.0394333	0.77	0.895338	0.74	0.878676	0.72	0.870327	0.89	0.953436	0.9	0.958324
cel-miR-2218a-3p	0.44	0.652026	0.42	0.635497	20.24	0.0602577	10.23	0.148998	10.53	0.152737	29.18	0.0360767
cel-miR-2218b-3p	0.78	NA	0.77	NA	0.74	NA	2.38	NA	21.26	NA	0.9	NA
cel-miR-2218b-5p	0.79	0.907225	0.78	0.901873	0.75	0.883458	22.41	0.121417	0.88	0.950701	0.91	0.961285
cel-miR-231-3p	66.14	0.0367536	0.77	0.89523	0.74	0.878712	0.72	0.870919	0.89	0.953896	0.9	0.958284
cel-miR-240-3p	51.45	0.049616	0.77	0.895917	0.74	0.87879	0.72	0.868609	0.89	0.952155	0.9	0.958562
cel-miR-249-5p	21.46	NA	0.78	NA	0.75	NA	0.72	NA	0.88	NA	0.91	NA
cel-miR-266	116.4	0.0177743	0.77	0.896228	0.74	0.881382	0.74	0.878976	0.9	0.960213	0.9	0.958909
cel-miR-270	24.8	0.109744	0.78	0.901886	0.75	0.88347	0.71	0.866927	0.88	0.950701	0.91	0.96129
cel-miR-2953-5p	36.21	0.0737633	0.77	0.898081	0.74	0.880226	0.71	0.866838	0.88	0.950827	0.9	0.959534
cel-miR-358-3p	53.58	0.0473163	0.77	0.895767	0.74	0.878734	0.72	0.868928	0.89	0.952395	0.9	0.958499
cel-miR-42-5p	15.4	NA	3.73	NA	0.74	NA	0.72	NA	0.89	NA	0.9	NA
cel-miR-43-5p	0.58	NA	0.57	NA	0.53	NA	3.75	NA	0.89	NA	0.8	NA
cel-miR-4814-3p	0.78	NA	0.77	NA	0.74	NA	0.71	NA	0.88	NA	43.08	NA
cel-miR-4923b	46.27	0.0560835	0.77	0.896428	0.74	0.879065	0.72	0.867889	0.89	0.951599	0.9	0.958787
cel-miR-4925	29.3	0.0924717	0.78	0.900024	0.74	0.881818	0.71	0.866609	0.88	0.950587	0.91	0.960414
cel-miR-4938	23.71	NA	0.78	NA	0.75	NA	0.71	NA	0.88	NA	0.91	NA
cel-miR-5552-3p	5.96	0.233419	19.66	0.0426632	7.48	0.175099	12.81	0.0839212	14.85	0.0733361	0.71	0.84789
cel-miR-5553-5p	25.85	0.105215	0.78	0.901382	0.74	0.883013	0.71	0.866801	0.88	0.950645	0.91	0.961056
cel-miR-5594-3p	0.6	0.799319	0.6	0.798449	5.26	0.40837	4.4	0.460212	0.99	0.996177	0.82	0.919156
cel-miR-5594-5p	58.36	0.0427542	0.77	0.895507	0.74	0.878687	0.72	0.869702	0.89	0.952947	0.9	0.958393
cel-miR-56-5p	25.08	0.107446	1.71	0.788499	0.73	0.874917	0.73	0.878082	0.92	0.968509	9.96	0.251433
cel-miR-57-3p	0.78	NA	0.77	NA	0.74	NA	0.72	NA	0.89	NA	58.45	NA
cel-miR-58b-3p	68.24	0.0139237	2.02	0.696355	0.39	0.612245	0.36	0.585104	0.86	0.933806	0.73	0.867923
cel-miR-788-5p	0.78	NA	0.77	NA	0.74	NA	0.71	NA	0.88	NA	40.02	NA
cel-miR-791-5p	46.13	0.0562591	2.1	0.712649	0.74	0.882052	0.74	0.880279	0.91	0.961192	0.9	0.959118
cel-miR-792-3p	47.55	0.0543302	2.46	0.654619	0.75	0.884014	0.75	0.883884	0.91	0.964128	0.9	0.95978
cel-miR-800-3p	0.79	NA	0.78	NA	0.75	NA	0.72	NA	0.88	NA	27.01	NA
cel-miR-8190-5p	45.77	0.0567876	0.77	0.896487	0.74	0.879098	0.72	0.86782	0.89	0.951562	0.9	0.958811
cel-miR-8191-3p	66.5	0.0365124	0.77	0.895229	0.74	0.878725	0.72	0.870983	0.89	0.95394	0.9	0.958284
cel-miR-8196b-3p	59.31	0.0419326	0.77	0.895465	0.74	0.878683	0.72	0.869854	0.89	0.953061	0.9	0.958376
cel-miR-8203-3p	0.81	NA	0.8	NA	0.76	NA	13.58	NA	0.89	NA	0.92	NA
cel-miR-8204-5p	10.67	0.238166	0.78	0.903763	0.76	0.891774	1.41	0.863855	11.79	0.219125	0.91	0.962506
cel-miR-8208-5p	27.37	0.0992393	0.78	0.90073	0.74	0.882432	0.71	0.866689	0.88	0.950593	0.91	0.960761
cel-miR-8209-3p	0.78	NA	0.78	NA	0.75	NA	14.23	NA	11.74	NA	0.91	NA
cel-miR-8209-5p	4.09	0.398248	21.64	0.0585959	0.37	0.584003	0.34	0.553804	0.85	0.930446	46.02	0.0186731
cel-miR-8210-3p	0.69	0.846918	0.66	0.833203	0.6	0.795104	0.53	0.746959	0.79	0.90587	217.31	0.00343174
cel-miR-84-3p	27.37	0.0992393	0.78	0.90073	0.74	0.882432	0.71	0.866689	0.88	0.950593	0.91	0.960761
cel-miR-87-5p	23.99	0.11347	0.78	0.902306	0.75	0.883854	0.71	0.867048	0.88	0.950763	0.91	0.961481
cfa-let-7e	1.07	0.84803	1.06	0.858338	1.01	0.965731	1.31	0.422125	0.43	0.0274698	1.04	0.914841
cfa-miR-107	0.44	0.6521	0.42	0.638645	10.54	0.14664	10.65	0.145684	9.67	0.172503	0.72	0.858719
cfa-miR-125a	1.16	0.764418	1.77	0.245973	1.74	0.259643	2.27	0.0951325	3.27	0.0193168	1.42	0.490269
cfa-miR-134	29.93	0.039464	8.51	0.197853	10.98	0.148062	8.47	0.198978	0.89	0.948843	0.74	0.871017
cfa-miR-140	0.43	0.638948	0.41	0.622632	4.09	0.374174	9.3	0.153142	56.87	0.00958323	0.71	0.85301
cfa-miR-141	1.31	0.574825	1.34	0.536169	1.46	0.425405	1.87	0.189145	1.55	0.380605	0.97	0.946404
cfa-miR-142	0.42	0.620314	0.4	0.598903	33.39	0.0144177	25.74	0.0239509	17.86	0.0505088	0.71	0.844931
cfa-miR-146a	0.34	0.0205855	0.39	0.0427011	0.67	0.38111	0.36	0.0260332	0.6	0.283381	1.07	0.879055
cfa-miR-146b	0.46	0.686176	0.45	0.677107	12.51	0.155273	5.68	0.33285	0.87	0.939574	0.74	0.872928
cfa-miR-152	2.02	0.575294	0.06	0.0729498	3.29	0.339464	2.31	0.504004	1.62	0.710985	0.1	0.15292
cfa-miR-1838	0.43	0.647986	0.42	0.633474	0.36	0.57365	45.14	0.0165425	42.46	0.0202524	0.72	0.856582
cfa-miR-1839	15.89	0.0451437	15.74	0.0458665	16.08	0.0436457	9.73	0.100784	21.26	0.0289539	0.7	0.837843
cfa-miR-191	1.43	0.341493	1.38	0.388262	1.71	0.149337	1.72	0.147122	1.97	0.0817521	1.49	0.300041
cfa-miR-192	1	0.999423	1.01	0.991799	0.93	0.902681	1.33	0.652644	0.85	0.816027	1.09	0.89281
cfa-miR-193b	0.78	NA	0.77	NA	0.74	NA	5.11	NA	12.55	NA	0.9	NA
cfa-miR-200a	0.78	NA	0.77	NA	0.74	NA	0.72	NA	45.13	NA	0.9	NA
cfa-miR-200b	0.79	NA	0.78	NA	0.74	NA	0.71	NA	36.53	NA	0.9	NA
cfa-miR-203	0.51	0.330874	0.4	0.182085	0.64	0.509297	1.16	0.826009	1.2	0.795545	1.13	0.862186
cfa-miR-215	27.84	0.0975113	0.78	0.90018	0.74	0.881886	0.71	0.866407	0.88	0.950623	0.91	0.960525
cfa-miR-223	0.45	0.0774079	0.47	0.0923807	0.63	0.299933	0.56	0.197145	0.4	0.0540237	0.93	0.867818
cfa-miR-224	12.9	0.0595912	29.14	0.0122026	28.95	0.0122692	31	0.010671	21.95	0.0242652	0.7	0.83281
cfa-miR-24	1.17	0.771273	1.5	0.450777	1.42	0.51334	1.62	0.372375	1.02	0.971378	0.03	0.00274787
cfa-miR-28	1.76	0.324555	0.96	0.951686	1.09	0.880226	1.56	0.442665	1.61	0.430717	0.03	0.00353527
cfa-miR-29a	1.03	0.956447	1.32	0.56859	0.93	0.88683	0.8	0.658939	3.66	0.00885925	2.2	0.109315
cfa-miR-302a	87.85	0.0257479	0.77	0.895486	0.74	0.879796	0.73	0.874736	0.9	0.95664	0.9	0.958464
cfa-miR-302b	140.27	0.0137675	0.77	0.897442	0.74	0.883241	0.74	0.882488	0.91	0.962947	0.9	0.959513
cfa-miR-30a	1.06	0.866763	0.94	0.866827	1.08	0.825025	1.11	0.760957	1.33	0.412545	0.72	0.345841
cfa-miR-30c	1.55	0.435531	1.87	0.258229	1.1	0.866552	1.75	0.316181	0.92	0.891724	1.21	0.742123
cfa-miR-31	0.46	0.683543	0.45	0.673992	12.53	0.152532	5.89	0.319929	0.86	0.938177	0.73	0.871811
cfa-miR-323	4.43	0.122868	2.09	0.448002	1.81	0.543317	1.53	0.666072	0.74	0.772495	3.26	0.229856
cfa-miR-329b	15.58	0.087685	8.73	0.180312	14.43	0.0966293	4.89	0.330188	0.86	0.931797	0.72	0.860415
cfa-miR-339	0.67	0.83979	0.65	0.828108	0.6	0.792649	2.24	0.67481	110.66	0.012911	0.84	0.930825
cfa-miR-340	0.82	0.785974	1.04	0.951911	1.18	0.812722	0.65	0.550468	0.57	0.459914	0.55	0.431828
cfa-miR-342	0.53	0.114237	0.4	0.0225837	0.64	0.265825	0.37	0.0143015	0.38	0.02489	0.97	0.941291
cfa-miR-363	0.48	0.193466	0.3	0.0407556	0.79	0.673077	0.55	0.28838	0.43	0.169604	0.63	0.437138
cfa-miR-374a	2.05	0.257941	2.35	0.178209	3.15	0.0674512	4.28	0.0204009	3.07	0.0873914	2.03	0.282431
cfa-miR-375	3.68	NA	8.14	NA	0.43	NA	6.2	NA	177.17	NA	53.34	NA
cfa-miR-425	1.02	0.951934	1.1	0.729342	1.2	0.522363	1.15	0.628733	1.13	0.683321	1.58	0.116929
cfa-miR-452	0.78	0.899365	0.77	0.896326	0.74	0.881547	13.01	0.201261	7.85	0.304787	0.9	0.958959
cfa-miR-455	1.93	0.167495	1.56	0.349897	1.47	0.421031	2.5	0.0516961	1.73	0.274196	1.14	0.802772
cfa-miR-486	0.43	0.64746	0.42	0.632955	18.33	0.0670815	11.8	0.122202	0.85	0.925566	45.97	0.0161125
cfa-miR-486-3p	0.27	0.0387254	0.34	0.0830734	0.86	0.803786	0.81	0.72468	0.93	0.911777	1.61	0.437856
cfa-miR-497	0.58	NA	0.57	NA	0.54	NA	4.32	NA	0.89	NA	0.8	NA
cfa-miR-542	1.91	0.0626304	1.72	0.117642	1.23	0.546421	1.43	0.307294	1.48	0.281159	2.23	0.0238858
cfa-miR-551a	0.57	NA	0.57	NA	0.53	NA	20.99	NA	3.27	NA	9.97	NA
cfa-miR-574	4.73	0.291182	13.23	0.0747131	8.21	0.147357	21.24	0.0344504	166.48	0.000397918	39.24	0.0112459
cfa-miR-590	5.87	0.198684	18.52	0.0303004	24.5	0.0171758	23.14	0.0194656	10.38	0.0915604	27.54	0.0144376
cfa-miR-660	1.1	0.877041	1.96	0.249404	0.99	0.988593	1.86	0.289623	0.36	0.13289	1.06	0.925257
cfa-miR-769	0.58	NA	0.59	NA	2.03	NA	4.34	NA	0.93	NA	0.8	NA
cfa-miR-802	31.13	0.0867653	0.78	0.899399	0.74	0.881287	0.71	0.866602	0.88	0.950596	0.9	0.960141
cfa-miR-8789	42.6	0.0616013	0.77	0.896885	0.74	0.879342	0.72	0.867415	0.88	0.951298	0.9	0.958986
cfa-miR-8798	0	0.0020167	0	0.00184959	0	0.00137959	0.25	0.374449	0.1	0.158098	0.01	0.00480578
cfa-miR-8810	0.81	NA	0.79	NA	0.76	NA	14.03	NA	0.89	NA	0.91	NA
cfa-miR-8816	697.3	0.000200672	9.55	0.205447	0.51	0.720922	0.44	0.665764	0.73	0.870908	0.79	0.904219
cfa-miR-8819	0.78	NA	0.77	NA	0.74	NA	0.71	NA	0.88	NA	45.46	NA
cfa-miR-8827	14.86	0.178869	3.76	0.509774	0.74	0.878961	0.72	0.871954	0.89	0.95453	0.9	0.958289
cfa-miR-8828	0.79	0.905021	0.78	0.899903	0.74	0.881718	0.71	0.86661	0.88	0.950572	34.07	0.07889
cfa-miR-8830	0.78	NA	0.77	NA	0.74	NA	7.24	NA	13.45	NA	0.9	NA
cfa-miR-8831	74.41	0.0317727	0.77	0.895169	0.74	0.878963	0.72	0.872294	0.89	0.95494	0.9	0.958281
cfa-miR-8838	2.43	0.657869	5.61	0.390215	0.55	0.768549	0.61	0.805246	0.95	0.980211	0.81	0.915125
cfa-miR-8842	16.94	0.15866	3.64	0.51984	0.74	0.879202	0.73	0.873249	0.89	0.955648	0.9	0.95831
cfa-miR-8843	0.76	0.890213	0.75	0.886729	0.72	0.870274	7.56	0.313385	22.06	0.123347	0.89	0.95513
cfa-miR-8848	0.58	NA	0.57	NA	0.53	NA	3.56	NA	0.89	NA	0.8	NA
cfa-miR-8854	0.59	NA	0.59	NA	3.66	NA	3.48	NA	0.95	NA	0.81	NA
cfa-miR-8859a	0.01	0.00592529	0.01	0.00561348	0.09	0.153479	0.06	0.0994198	0.01	0.0155964	0.01	0.0122702
cfa-miR-8860	0.78	NA	0.77	NA	0.74	NA	29.47	NA	3.77	NA	0.9	NA
cfa-miR-8868	21.05	0.112535	1.4	0.863606	0.52	0.73835	24.41	0.0960771	3.69	0.501158	0.83	0.926204
cfa-miR-8870	0.42	0.621647	0.4	0.596985	3.89	0.362128	87.39	0.00192484	35.21	0.0153366	47.41	0.00787091
cfa-miR-8875	0	3.019e-06	0	2.63549e-06	0	1.74504e-06	0	1.08672e-06	0	4.89487e-06	0	6.36969e-06
cfa-miR-8878	0.7	0.853078	0.67	0.838852	0.61	0.800225	0.54	0.750698	0.8	0.908565	143.65	0.00651226
cfa-miR-8884	102.26	0.0211271	0.77	0.895754	0.74	0.880474	0.73	0.87679	0.9	0.95849	0.9	0.958645
cfa-miR-889	0.58	NA	0.58	NA	0.55	NA	3.92	NA	2.96	NA	0.8	NA
cfa-miR-8898	27.62	0.0983249	0.78	0.900632	0.74	0.882346	0.71	0.866676	0.88	0.950588	0.91	0.960715
cfa-miR-8900	0.58	NA	0.59	NA	2.58	NA	4.23	NA	0.94	NA	0.8	NA
cfa-miR-8903	0	0.000584137	0	0.000507654	0	0.000341714	0.14	0.17039	0.19	0.259044	0.01	0.00162234
cfa-miR-8904b	0	1.8305e-06	0	1.30518e-06	0	5.95743e-07	0.01	0.000162298	0.05	0.0161237	0.08	0.0335813
cfa-miR-8907	0.58	0.784442	0.58	0.783064	0.54	0.757117	5.17	0.413519	0.9	0.956493	0.8	0.913776
cfa-miR-8908a-3p	0.79	NA	0.78	NA	0.74	NA	0.71	NA	0.88	NA	35.22	NA
cfa-miR-8908a-5p	0.54	0.761325	0.54	0.760059	1.33	0.886376	8.64	0.272135	1.02	0.993082	16.88	0.150284
cfa-miR-93	0.86	0.606861	0.7	0.236129	0.71	0.259186	0.84	0.556278	0.73	0.307709	0.87	0.638724
cgr-miR-101b-5p	36.03	0.0741558	0.77	0.898117	0.74	0.880256	0.71	0.866836	0.88	0.950793	0.9	0.959561
cgr-miR-106b-3p	0.42	0.62636	0.4	0.604437	11.65	0.0973617	8.56	0.149536	20.98	0.0431337	41.87	0.0115215
cgr-miR-125a-5p	1.16	0.566775	1.15	0.591091	1.1	0.712758	1.08	0.777008	1.69	0.051946	1.06	0.829885
cgr-miR-1260	0.42	0.629012	0.4	0.607087	6.11	0.230541	14.01	0.0773825	28.46	0.0269026	71.45	0.00407872
cgr-miR-139-3p	0.58	NA	0.58	NA	1.65	NA	4.07	NA	0.92	NA	0.8	NA
cgr-miR-140-3p	9.16	0.165891	20.32	0.0575137	0.36	0.570422	2.58	0.56196	36.36	0.0252261	0.72	0.857898
cgr-miR-141	0.97	0.921879	1.22	0.543508	0.94	0.850582	1.59	0.158108	1.19	0.618755	1.28	0.464315
cgr-miR-142-5p	10.73	0.0684415	20.82	0.0187419	47.52	0.00264712	36.08	0.00534081	47.24	0.00304385	86.96	0.000522902
cgr-miR-146b-5p	0.42	0.621513	0.4	0.602097	13.11	0.0771534	21.92	0.0331334	5.64	0.258626	0.71	0.845056
cgr-miR-151-3p	0.48	0.710979	0.48	0.707288	0.43	0.666214	4.88	0.40059	25.27	0.0871576	0.75	0.883387
cgr-miR-181a-3p	7.25	0.293359	11.55	0.193317	0.45	0.678949	3.77	0.483555	0.96	0.984077	0.76	0.890971
cgr-miR-1839-5p	2.98	0.521192	35.26	0.0284131	0.37	0.583139	0.33	0.548248	0.83	0.921302	0.72	0.859439
cgr-miR-186-5p	5.3	0.0180012	1.64	0.495855	1.86	0.389341	2.94	0.129162	2.97	0.142023	0.07	0.0386408
cgr-miR-1903	19.21	0.140981	1.9	0.749398	0.74	0.879043	0.72	0.868009	0.89	0.951651	0.9	0.958747
cgr-miR-190b	0.79	NA	0.78	NA	0.74	NA	0.71	NA	0.88	NA	29.51	NA
cgr-miR-192	0.43	0.651618	0.42	0.638252	10.79	0.141778	21.5	0.0571574	8.04	0.21074	0.72	0.859105
cgr-miR-196b	12.17	0.0722758	23.12	0.0228052	24.89	0.0195526	16.76	0.0415221	16.26	0.0481683	0.7	0.837503
cgr-miR-200b	0.42	0.621542	0.4	0.600923	15.02	0.0619492	21.02	0.0355175	26.8	0.025557	0.71	0.845396
cgr-miR-221-3p	1.04	0.870002	0.95	0.845597	1.32	0.252632	1.1	0.695018	0.72	0.211034	1.1	0.700146
cgr-miR-222-3p	4.14	0.117521	3.17	0.205594	2.7	0.276097	1.9	0.483315	0.57	0.582614	3.88	0.143425
cgr-miR-26b-3p	0.58	NA	0.59	NA	2.39	NA	4.42	NA	0.94	NA	0.8	NA
cgr-miR-29a-3p	0.66	NA	0.64	NA	0.59	NA	9.93	NA	47.09	NA	0.84	NA
cgr-miR-300	0.78	0.900202	0.77	0.895896	0.74	0.878829	1.99	0.732303	21.75	0.125116	0.9	0.958553
cgr-miR-30d	0.45	0.678267	0.45	0.671639	25.92	0.0609207	37.63	0.0366933	0.89	0.948468	0.74	0.871813
cgr-miR-31-5p	1.29	0.678175	1.61	0.43644	1.89	0.291809	0.68	0.534056	1.19	0.784191	1.05	0.937176
cgr-miR-32-5p	14.64	0.0471118	11.33	0.0734278	20.89	0.0237872	7.93	0.128043	24.54	0.0192639	49.55	0.00376666
cgr-miR-322-5p	0.58	NA	0.58	NA	0.54	NA	2.99	NA	1.98	NA	0.8	NA
cgr-miR-326	0.79	NA	0.78	NA	0.75	NA	0.72	NA	26.24	NA	0.91	NA
cgr-miR-339	0.54	0.551844	0.59	0.605907	0.41	0.388776	0.98	0.985039	8.63	0.0363225	4.91	0.120947
cgr-miR-342-3p	0.54	0.226308	0.72	0.50771	0.65	0.383919	0.61	0.321791	0.31	0.0360208	1.17	0.749392
cgr-miR-369-5p	4.56	0.321418	1.09	0.953846	0.05	0.0871551	1.02	0.989916	0.58	0.729943	0.1	0.186529
cgr-miR-374-3p	8.32	0.120485	17.15	0.0345979	23.71	0.017972	17.55	0.0328176	13.92	0.0551265	0.7	0.83471
cgr-miR-409-3p	2.34	0.300693	0.89	0.889888	1.21	0.819096	1.57	0.582841	1.3	0.759871	0.04	0.0186939
cgr-miR-423-3p	0.67	0.562305	0.69	0.589562	0.44	0.245477	0.59	0.446616	4.31	0.0357229	4.3	0.0336427
cgr-miR-501-5p	0.58	NA	0.59	NA	0.55	NA	3.93	NA	5	NA	0.81	NA
cgr-miR-542-3p	1.08	0.875043	0.94	0.890719	0.78	0.595345	1.09	0.849713	0.6	0.32145	0.66	0.426124
cgr-miR-582	0.78	NA	0.78	NA	0.75	NA	23.7	NA	6.76	NA	0.91	NA
cgr-miR-632	0.78	NA	0.77	NA	0.74	NA	45.08	NA	0.89	NA	0.9	NA
cgr-miR-653	31.58	0.0854455	0.78	0.89927	0.74	0.881182	0.71	0.866615	0.88	0.950604	0.9	0.96008
cgr-miR-664-3p	0.78	NA	0.77	NA	0.74	NA	0.72	NA	55.87	NA	0.9	NA
cgr-miR-671-5p	0.09	0.0781884	0.11	0.110181	0.07	0.0570684	0.16	0.173664	0.68	0.77742	0.39	0.491156
cgr-miR-702	0.78	NA	0.77	NA	0.74	NA	0.72	NA	0.89	NA	54.2	NA
cgr-miR-744-5p	0.59	0.792365	0.59	0.794826	4.34	0.464655	3.44	0.538498	0.96	0.983534	0.81	0.915967
cgr-miR-92b-5p	0	1.14944e-06	0	7.51126e-07	0	3.26468e-07	0.01	0.000140892	0	4.50536e-06	0	5.66915e-06
chi-let-7a-3p	0.78	NA	0.77	NA	0.74	NA	4.81	NA	16.32	NA	0.9	NA
chi-miR-126-3p	1.09	0.821736	1.23	0.596738	1.29	0.516806	1.01	0.982691	0.95	0.911952	1.27	0.550157
chi-miR-126-5p	0.8	NA	0.79	NA	0.75	NA	0.72	NA	23.44	NA	0.91	NA
chi-miR-1307-3p	0.75	NA	0.75	NA	0.71	NA	5.84	NA	24.95	NA	0.89	NA
chi-miR-1343	0.79	NA	0.78	NA	0.74	NA	0.71	NA	32.39	NA	0.91	NA
chi-miR-148a-5p	0.68	0.849718	0.67	0.843639	0.63	0.818744	0.61	0.80487	28.15	0.0900518	52	0.0437049
chi-miR-15a-5p	0.59	0.795364	0.6	0.796307	5.33	0.404369	3.39	0.543396	0.97	0.988981	0.81	0.917344
chi-miR-16b-5p	0.51	0.318962	0.8	0.733978	1.56	0.490671	1.91	0.314368	1.3	0.70264	2.57	0.14791
chi-miR-181b-5p	0.5	0.727798	0.5	0.729097	13.13	0.180413	4.97	0.406845	0.92	0.965644	0.76	0.891165
chi-miR-21-5p	1.18	0.715395	1.84	0.174579	1.78	0.199952	2.35	0.0567544	1.97	0.149379	1.44	0.441347
chi-miR-2284e	0.79	NA	0.78	NA	0.75	NA	0.71	NA	0.88	NA	28.51	NA
chi-miR-29c-3p	0.78	NA	0.77	NA	0.74	NA	1.96	NA	23.47	NA	0.9	NA
chi-miR-30a-3p	0.41	0.618549	0.4	0.597542	15.53	0.0558022	11.92	0.0853167	36.89	0.0127241	0.71	0.843931
chi-miR-30f-5p	0.78	NA	0.77	NA	2.39	NA	15.4	NA	0.89	NA	0.9	NA
chi-miR-329a-5p	45.78	0.0567678	0.77	0.896425	0.74	0.879032	0.72	0.867784	0.89	0.951575	0.9	0.958785
chi-miR-335-3p	2.67	0.045003	2.52	0.0599476	1.52	0.396312	2.09	0.134587	2.45	0.0808487	1.47	0.457975
chi-miR-335-5p	0.58	0.784442	0.58	0.786427	0.54	0.760666	2.93	0.592114	2.63	0.630331	0.8	0.913776
chi-miR-342-3p	0.58	NA	0.59	NA	1.98	NA	3.64	NA	0.93	NA	0.8	NA
chi-miR-374a-3p	0.44	0.661286	0.43	0.650101	2.78	0.549395	23.16	0.0584193	16.81	0.0963176	0.73	0.863304
chi-miR-376a	0.81	NA	14.19	NA	0.76	NA	0.72	NA	0.89	NA	0.92	NA
chi-miR-376c-3p	1.38	0.552015	1.13	0.820371	0.71	0.529359	1.1	0.86049	0.85	0.784382	0.77	0.651561
chi-miR-377	0.77	0.898767	0.77	0.89515	16.03	0.166917	3.53	0.529867	0.89	0.955848	0.9	0.958298
chi-miR-425-3p	3.98	0.473198	14.16	0.165494	0.45	0.684651	0.45	0.68617	0.9	0.959372	0.76	0.888708
chi-miR-483	1.73	0.541885	1.33	0.75221	1.4	0.705087	1.54	0.629735	3.43	0.178207	0.05	0.024147
chi-miR-493-5p	0.95	0.911378	1.04	0.940303	0.85	0.737863	0.53	0.192103	1.05	0.915423	0.77	0.612317
chi-miR-494	2.96	0.468392	22.51	0.0301624	8.96	0.129709	16.87	0.0497485	8.17	0.158154	18.55	0.0447642
chi-miR-542-3p	0.59	0.789854	0.59	0.793584	0.55	0.768196	4.72	0.439617	4.61	0.446679	0.81	0.914812
chi-miR-542-5p	0.52	0.742468	0.52	0.745221	7.18	0.313765	7.62	0.299738	0.94	0.974206	0.77	0.89768
chi-miR-660	0.78	NA	0.77	NA	0.74	NA	0.71	NA	0.88	NA	44.35	NA
chi-miR-874-5p	0.78	NA	0.77	NA	0.74	NA	0.72	NA	0.89	NA	72.39	NA
cin-miR-125-5p	0.41	0.618798	0.4	0.597559	13.7	0.0686163	20.35	0.0354699	33.15	0.0158601	0.71	0.844115
cin-miR-126-3p	0.42	0.627781	0.4	0.609248	12.42	0.0912284	19.8	0.0445823	8.88	0.156377	0.71	0.847801
cin-miR-141-3p	1.32	0.577873	1.26	0.641329	1.29	0.599182	1.92	0.180179	1.55	0.395628	1.52	0.406376
cin-miR-1502d-3p	0.78	NA	0.77	NA	0.74	NA	42.67	NA	2.66	NA	0.9	NA
cin-miR-4000a-3p	0.51	0.735578	0.51	0.732991	0.46	0.696304	25.42	0.0912438	0.97	0.988167	18.43	0.129428
cin-miR-4000b-1-3p	16.94	0.15868	3.64	0.519829	0.74	0.879184	0.73	0.873255	0.89	0.955682	0.9	0.958305
cin-miR-4000d-5p	0.78	0.901759	0.77	0.897105	0.74	0.879514	0.72	0.867321	0.88	0.951184	48.06	0.0537432
cin-miR-4000f-3p	18.53	0.14586	2.52	0.644564	0.74	0.878665	0.72	0.870069	0.89	0.953267	0.9	0.958342
cin-miR-4001e-5p	22.9	0.118877	0.78	0.902856	0.75	0.884357	0.72	0.867228	0.88	0.950864	0.91	0.961757
cin-miR-4001h-5p	12.87	NA	4.81	NA	0.74	NA	0.73	NA	0.89	NA	0.9	NA
cin-miR-4003a-3p	15.63	0.112863	0.44	0.666163	0.39	0.615401	0.37	0.590726	0.86	0.936871	23.85	0.0685648
cin-miR-4011a-5p	0.59	0.794198	0.59	0.795732	3.07	0.576027	5.46	0.397879	0.97	0.986862	0.81	0.916809
cin-miR-4011b-3p	28.59	0.0948837	0.78	0.900275	0.74	0.882034	0.71	0.866627	0.88	0.950585	0.91	0.960534
cin-miR-4013a-5p	24.28	0.112121	0.78	0.902132	0.75	0.883692	0.71	0.866991	0.88	0.95074	0.91	0.961407
cin-miR-4015-5p	25.34	NA	0.78	NA	0.74	NA	0.71	NA	0.88	NA	0.91	NA
cin-miR-4044-5p	67.75	0.0356827	0.77	0.895197	0.74	0.878737	0.72	0.871173	0.89	0.95411	0.9	0.958273
cin-miR-4047-5p	0.79	NA	0.78	NA	0.74	NA	0.71	NA	32.39	NA	0.91	NA
cin-miR-4048-3p	0.78	NA	0.77	NA	0.75	NA	8.81	NA	15.79	NA	0.9	NA
cin-miR-4055-5p	0.79	NA	0.78	NA	0.75	NA	0.71	NA	0.88	NA	27.25	NA
cin-miR-4058-5p	0.78	0.900637	0.77	0.896212	0.74	0.878956	0.72	0.868213	0.89	0.951852	56.4	0.0445661
cin-miR-4061-3p	0.79	0.906776	0.78	0.901469	0.74	0.883093	23.21	0.117279	0.88	0.950646	0.91	0.961105
cin-miR-4061-5p	0.78	NA	0.77	NA	0.74	NA	0.72	NA	0.89	NA	61.15	NA
cin-miR-4065-5p	0.43	0.647856	0.42	0.633156	22.55	0.0503793	0.33	0.538721	0.83	0.92051	47.41	0.0156747
cin-miR-4087-3p	32.69	0.0823785	0.78	0.898906	0.74	0.880871	0.71	0.866613	0.88	0.95064	0.9	0.959918
cin-miR-4100-5p	58.96	0.0422301	0.77	0.895481	0.74	0.878686	0.72	0.869799	0.89	0.953019	0.9	0.958382
cin-miR-4104-5p	0.03	0.0259468	0.14	0.19125	0.21	0.295989	2.99	0.460086	0.36	0.498106	0.94	0.964151
cin-miR-4105-5p	26.87	0.101134	0.78	0.900986	0.74	0.882666	0.71	0.86676	0.88	0.950599	0.91	0.960885
cin-miR-4111-3p	41.18	0.0639923	0.77	0.897175	0.74	0.879565	0.72	0.867293	0.88	0.951177	0.9	0.95911
cin-miR-4131-3p	0.8	NA	20.48	NA	0.75	NA	0.72	NA	0.88	NA	0.91	NA
cin-miR-4136-3p	128.89	NA	3.24	NA	0.8	NA	0.81	NA	0.98	NA	0.93	NA
cin-miR-4151-5p	30.68	0.0881063	0.78	0.899554	0.74	0.88142	0.71	0.86661	0.88	0.950588	0.9	0.960213
cin-miR-4155-3p	0.79	0.908024	0.78	0.902601	0.75	0.884122	21.08	0.12895	0.88	0.950816	0.91	0.961638
cin-miR-4158-5p	0.78	NA	0.77	NA	0.74	NA	0.72	NA	0.89	NA	61.17	NA
cin-miR-4159-3p	23.73	0.114712	0.78	0.902403	0.75	0.883939	0.71	0.867064	0.88	0.950779	0.91	0.961531
cin-miR-4164-3p	0.81	NA	0.79	NA	0.76	NA	14.03	NA	0.89	NA	0.91	NA
cin-miR-4168-3p	35.01	0.0765204	0.77	0.89831	0.74	0.880393	0.71	0.866727	0.88	0.950747	0.9	0.95964
cin-miR-4173-3p	26.13	0.103997	2.78	0.610151	0.74	0.879944	0.73	0.875544	0.9	0.957412	0.9	0.958475
cin-miR-4174-3p	22.9	0.118877	0.78	0.902856	0.75	0.884357	0.72	0.867228	0.88	0.950864	0.91	0.961757
cin-miR-4181-5p	839.45	2.5161e-05	0.42	0.636076	0.36	0.577569	0.33	0.543002	0.84	0.921238	0.72	0.857709
cin-miR-4182-3p	25.34	0.107382	0.78	0.901668	0.75	0.883278	0.71	0.866896	0.88	0.950659	0.91	0.961195
cin-miR-4182-5p	30.92	0.0873982	0.78	0.899483	0.74	0.881361	0.71	0.866613	0.88	0.950592	0.9	0.960179
cin-miR-4217-3p	0.41	0.614562	0.39	0.588914	4.6	0.290749	59.37	0.00347321	20.84	0.0340755	27.23	0.0198419
cin-miR-5602-5p	4.79	0.286526	22.31	0.0311451	18.94	0.0411799	12.82	0.0779094	30.81	0.019016	71.97	0.00296963
cin-miR-5603-3p	244.55	0.00595037	1.39	0.869112	0.71	0.865298	0.71	0.864733	0.9	0.959011	0.89	0.953527
cin-miR-5608-5p	0.04	0.00053825	0.14	0.0382271	0.23	0.120041	1.05	0.96223	0.07	0.0074964	0.33	0.242866
cin-miR-5611-3p	32.83	NA	0.78	NA	0.74	NA	0.71	NA	0.88	NA	0.9	NA
cin-miR-92a-3p	0.6	0.798714	0.6	0.797956	4.2	0.474803	5.31	0.405418	0.99	0.995077	0.82	0.918879
cin-miR-92d-3p	0.42	0.618976	0.4	0.594533	13.62	0.0691697	18.78	0.0408736	26.09	0.0251295	24.34	0.0274012
cpa-miR8140	31.59	0.0854318	0.78	0.89927	0.74	0.881181	0.71	0.866615	0.88	0.950605	0.9	0.960079
cpa-miR8141	23.73	0.114712	0.78	0.902403	0.75	0.883939	0.71	0.867064	0.88	0.950779	0.91	0.961531
cqu-miR-279-5p	24.27	0.112141	0.78	0.902122	0.75	0.883682	0.71	0.866991	0.88	0.95075	0.91	0.961409
cqu-miR-2952	0.79	NA	0.78	NA	0.74	NA	0.71	NA	0.88	NA	35.25	NA
cqu-miR-31-3p	0.8	0.909006	0.78	0.903498	0.75	0.88495	0.72	0.867458	24.23	0.112449	0.91	0.962057
cqu-miR-988-5p	0.77	0.898772	0.77	0.895115	3.28	0.554582	16.81	0.159841	0.89	0.955637	0.9	0.95828
cre-miR1147.2	0.79	0.905709	0.78	0.90051	0.74	0.882236	0.71	0.866651	0.88	0.950586	32.06	0.0841752
cre-miR1150.3	0.78	NA	0.77	NA	3.02	NA	24.07	NA	0.9	NA	0.9	NA
cre-miR1157-3p	0.78	0.899081	0.77	0.895783	0.74	0.880493	4.35	0.464414	19.99	0.135824	0.9	0.958629
cre-miR1165-5p	0.78	NA	0.77	NA	0.74	NA	30.35	NA	3.99	NA	0.9	NA
cre-miR1166.1	0.01	0.01018	0.01	0.0099259	0.01	0.00906932	0.01	0.00834775	0.01	0.0124834	0.01	0.0130958
cre-miR906-3p	28.82	0.0940649	0.78	0.900201	0.74	0.881972	0.71	0.866627	0.88	0.950584	0.91	0.960498
cre-miR911	0.78	NA	0.77	NA	0.74	NA	40.45	NA	0.89	NA	0.9	NA
cre-miR913-5p	0.78	NA	0.77	NA	0.74	NA	7.05	NA	14.98	NA	0.9	NA
cre-miR914	0.79	0.906705	25.56	0.106435	0.74	0.883042	0.71	0.866835	0.88	0.950632	0.91	0.961073
cre-miR9897-5p	0.78	0.902208	0.78	0.89974	0.75	0.886498	6.11	0.367356	26.45	0.102867	0.91	0.960627
crm-miR-2225	0.79	NA	0.79	NA	0.77	NA	0.78	NA	10.23	NA	31.53	NA
crm-miR-240	0.8	NA	0.79	NA	0.75	NA	17.37	NA	0.88	NA	0.91	NA
crm-miR-242	51.19	0.0499028	0.77	0.895899	0.74	0.878755	0.72	0.868543	0.89	0.952141	0.9	0.958553
crm-miR-359	35.41	0.075578	0.77	0.898345	0.74	0.880461	0.71	0.866862	0.88	0.950723	0.9	0.95967
crm-miR-35h	0.78	NA	0.77	NA	0.74	NA	0.72	NA	0.89	NA	70.53	NA
crm-miR-40	0.79	NA	0.78	NA	0.74	NA	0.71	NA	0.88	NA	32.67	NA
crm-miR-55-5p	28.59	0.0948685	0.78	0.900267	0.74	0.882027	0.71	0.866634	0.88	0.950578	0.91	0.960542
crm-miR-58a	54.63	0.0462378	0.77	0.895698	0.74	0.878713	0.72	0.869097	0.89	0.952512	0.9	0.958472
crm-miR-64b-3p	0.8	0.910132	0.79	0.904537	0.75	0.885929	18.16	0.148781	0.88	0.951209	0.91	0.962543
crm-miR-64e	36.43	0.0732791	0.77	0.898042	0.74	0.880199	0.71	0.866856	0.88	0.950818	0.9	0.959513
crm-miR-7600	46.6	0.0556284	0.77	0.896393	0.74	0.879046	0.72	0.867936	0.89	0.951628	0.9	0.958772
crm-miR-785	130.61	0.0151948	0.77	0.896964	0.74	0.882524	0.74	0.881151	0.91	0.961989	0.9	0.959303
csi-miR3949	23.46	0.116044	0.78	0.902537	0.75	0.88406	0.72	0.867103	0.88	0.950806	0.91	0.961594
csi-miR3953	0	1.04131e-05	0	7.73531e-06	0	4.32105e-06	0	2.17534e-06	0.09	0.0764059	0	3.83807e-05
csi-miR472	0.78	NA	0.77	NA	0.74	NA	45.08	NA	0.89	NA	0.9	NA
csi-miR482a-5p	0.01	0.0229349	0.01	0.0225219	0.01	0.0210734	0.01	0.019979	0.01	0.0271903	0.01	0.0280834
cte-miR-100	0.58	0.784442	0.58	0.789059	0.55	0.763439	4.8	0.434639	2.38	0.666316	0.8	0.913776
cte-miR-1175-5p	49.22	0.0522374	0.77	0.896115	0.74	0.878891	0.72	0.868297	0.89	0.951891	0.9	0.958652
cte-miR-1992	43.2	0.0606439	0.77	0.896827	0.74	0.879313	0.72	0.867501	0.88	0.951344	0.9	0.95896
cte-miR-2685-3p	0.59	NA	0.59	NA	2.57	NA	4.84	NA	0.95	NA	0.81	NA
cte-miR-2685-5p	0.78	NA	0.77	NA	0.74	NA	0.71	NA	0.88	NA	44.41	NA
cte-miR-2693	0.78	NA	0.77	NA	0.74	NA	4.11	NA	25.67	NA	0.9	NA
cte-miR-2699-3p	0.01	NA	0.01	NA	0.01	NA	0.01	NA	0.02	NA	0.02	NA
cte-miR-2703-5p	75.74	0.031077	0.77	0.89518	0.74	0.879023	0.72	0.872523	0.89	0.955107	0.9	0.95829
cte-miR-2715	29.53	0.0917083	0.78	0.899952	0.74	0.881759	0.71	0.866614	0.88	0.950585	0.91	0.960383
cte-miR-2f	0.43	0.641606	0.41	0.625871	1.96	0.682254	78.88	0.00489204	6.41	0.25334	0.71	0.85382
cte-miR-36	0.58	NA	0.57	NA	0.54	NA	4.01	NA	0.89	NA	0.8	NA
cte-miR-92a	0.58	0.788063	0.59	0.792696	0.55	0.767264	6.69	0.343729	2.88	0.598604	0.81	0.913987
dan-miR-11	10.69	NA	8.21	NA	0.48	NA	0.51	NA	0.95	NA	0.77	NA
dan-miR-287	7.58	0.22679	0.81	0.899314	0.09	0.182994	2.32	0.616392	3.64	0.448412	0.17	0.318919
dan-miR-316	28.59	0.0948685	0.78	0.900267	0.74	0.882027	0.71	0.866634	0.88	0.950578	0.91	0.960542
dan-miR-5	19.09	NA	2.51	NA	0.74	NA	0.72	NA	0.89	NA	0.9	NA
dan-miR-6	58.7	0.0424603	0.77	0.895492	0.74	0.878686	0.72	0.869757	0.89	0.952987	0.9	0.958387
dan-miR-92a	12.86	0.0487962	14.71	0.0376049	25.84	0.0113045	27.71	0.00970769	31.88	0.0077436	30.95	0.00803568
dan-miR-92b	0.79	0.905246	0.78	0.900092	0.74	0.881857	0.71	0.866555	0.88	0.950589	33.08	0.0814193
dan-miR-9b	42.08	0.0624627	0.77	0.896984	0.74	0.879415	0.72	0.867363	0.88	0.951258	0.9	0.959027
ddi-miR-1177	0.78	0.901757	0.77	0.897105	0.74	0.879504	0.72	0.8673	0.88	0.951155	47.78	0.0541151
ddi-miR-7102	19.45	0.139305	2.5	0.648453	0.74	0.87878	0.72	0.870347	0.89	0.953249	0.9	0.95834
ddi-miR-7131c-3p	65.24	0.0373691	0.77	0.895246	0.74	0.87869	0.72	0.870766	0.89	0.95379	0.9	0.958288
der-miR-284	0.79	NA	0.78	NA	20.96	NA	0.72	NA	0.88	NA	0.91	NA
der-miR-310a	0.79	NA	0.78	NA	0.75	NA	0.72	NA	0.88	NA	27.01	NA
dev-miR-D11-3p	0.78	NA	0.78	NA	0.75	NA	23.6	NA	6.76	NA	0.91	NA
dev-miR-D17-3p	0.42	0.632033	0.41	0.612309	3.27	0.44632	192.04	0.000441995	89.85	0.00294938	0.71	0.850526
dev-miR-D18-5p	0.79	NA	0.78	NA	0.74	NA	0.71	NA	29.07	NA	0.91	NA
dev-miR-D9-5p	47.45	0.0544948	0.77	0.896303	0.74	0.878997	0.72	0.868053	0.89	0.95171	0.9	0.958733
dme-miR-1005-3p	41.2	0.0639618	0.77	0.89717	0.74	0.87956	0.72	0.867293	0.88	0.951179	0.9	0.959107
dme-miR-1006-3p	30.91	0.0874247	0.78	0.899511	0.74	0.88139	0.71	0.86663	0.88	0.950585	0.9	0.960193
dme-miR-1008-3p	0.79	0.904993	0.78	0.89987	0.74	0.881686	26.97	0.100765	0.88	0.95059	0.91	0.960343
dme-miR-1008-5p	0.58	NA	0.57	NA	0.54	NA	4.01	NA	0.89	NA	0.8	NA
dme-miR-1009-3p	0.79	NA	0.78	NA	0.74	NA	0.71	NA	28.84	NA	0.91	NA
dme-miR-1012-3p	26.36	NA	0.78	NA	0.74	NA	0.71	NA	0.88	NA	0.91	NA
dme-miR-133-5p	0.68	NA	0.68	NA	7.18	NA	0.64	NA	10.73	NA	83.89	NA
dme-miR-2280-3p	0.58	NA	0.58	NA	3.21	NA	1.42	NA	0.91	NA	0.8	NA
dme-miR-2283-3p	0.8	NA	0.78	NA	0.75	NA	0.72	NA	0.88	NA	24.82	NA
dme-miR-2490-3p	54.94	0.0459341	0.77	0.895703	0.74	0.878739	0.72	0.869178	0.89	0.952528	0.9	0.958479
dme-miR-2497-5p	0.8	NA	0.79	NA	0.76	NA	14.7	NA	0.89	NA	0.91	NA
dme-miR-2499-3p	31.13	0.0867777	0.78	0.899398	0.74	0.881285	0.71	0.866601	0.88	0.950595	0.9	0.96014
dme-miR-2500-5p	0.43	0.63946	14.25	0.085836	5.59	0.27074	68.32	0.0059301	24.56	0.0413403	0.72	0.855907
dme-miR-263a-5p	19.62	NA	0.79	NA	0.75	NA	0.72	NA	0.88	NA	0.91	NA
dme-miR-274-3p	0.46	0.589727	0.02	0.0230751	0.24	0.323446	1.3	0.852159	0.63	0.757777	0.04	0.0516585
dme-miR-278-5p	52.83	0.0480991	0.77	0.895759	0.74	0.878691	0.72	0.868782	0.89	0.952306	0.9	0.958498
dme-miR-283-3p	0.78	NA	0.77	NA	0.74	NA	5.09	NA	14.58	NA	0.9	NA
dme-miR-303-3p	0.78	0.899287	0.77	0.896039	0.74	0.880872	20.88	0.13007	4.35	0.464218	0.9	0.958742
dme-miR-303-5p	0.78	0.901144	0.77	0.896609	2.48	0.650935	12.36	0.210438	0.89	0.951503	0.9	0.958857
dme-miR-315-3p	22.71	0.119773	2.42	0.660232	0.74	0.878933	0.72	0.871727	0.89	0.954351	0.9	0.958298
dme-miR-316-3p	10.27	0.192582	12.37	0.158875	0.42	0.644279	0.43	0.65017	0.95	0.980173	80.28	0.0137707
dme-miR-4911-3p	0.54	0.7624	0.55	0.766229	3.98	0.488129	6.63	0.342381	0.94	0.976169	0.79	0.904919
dme-miR-4915-5p	67.38	0.0359096	1.95	0.739984	0.75	0.885474	0.75	0.886298	0.92	0.966131	0.91	0.960293
dme-miR-4942-3p	146.11	0.0130067	0.77	0.897698	0.75	0.883627	0.74	0.883202	0.91	0.963555	0.9	0.959648
dme-miR-4948-5p	0.01	0.00226797	0	0.00202309	0	0.00146951	0	0.00112233	0.01	0.00640955	0.71	0.819237
dme-miR-4949-5p	0.8	NA	21.59	NA	0.75	NA	0.72	NA	0.88	NA	0.91	NA
dme-miR-4950-5p	103.21	0.0208686	0.77	0.895693	0.74	0.880456	0.73	0.876918	0.9	0.958517	0.9	0.958615
dme-miR-4961-3p	0.8	0.910871	0.79	0.905223	0.75	0.886581	17.26	0.156024	0.89	0.951406	0.91	0.962868
dme-miR-4971-5p	24.53	NA	0.78	NA	0.75	NA	0.71	NA	0.88	NA	0.91	NA
dme-miR-4974-5p	0.8	0.912372	0.79	0.906628	0.75	0.887935	15.73	0.17	0.89	0.951812	0.91	0.963535
dme-miR-4981-3p	0.78	NA	0.77	NA	0.74	NA	0.73	NA	0.9	NA	122.27	NA
dme-miR-5-3p	24.8	0.109744	0.78	0.901886	0.75	0.88347	0.71	0.866927	0.88	0.950701	0.91	0.96129
dme-miR-6-3-5p	0.79	NA	0.78	NA	0.75	NA	0.72	NA	0.88	NA	27.01	NA
dme-miR-7-3p	27.12	0.100175	0.78	0.900863	0.74	0.882555	0.71	0.866731	0.88	0.950593	0.91	0.960829
dme-miR-92a-5p	0.03	0.00101487	0.54	0.526668	0.77	0.786987	0.08	0.0134821	0.01	0.00048014	1.64	0.610154
dme-miR-9370-3p	33.98	NA	0.77	NA	0.74	NA	0.71	NA	0.88	NA	0.9	NA
dme-miR-9374-5p	31.38	0.0860462	0.78	0.899383	0.74	0.881285	0.71	0.866641	0.88	0.950592	0.9	0.960129
dme-miR-9375-5p	21.41	NA	0.78	NA	0.75	NA	0.72	NA	0.88	NA	0.91	NA
dme-miR-961-5p	0.58	NA	0.57	NA	0.54	NA	4.01	NA	0.89	NA	0.8	NA
dme-miR-966-3p	0.6	0.801691	0.6	0.801639	0.59	0.789276	5.19	0.412233	0.98	0.993221	0.81	0.916583
dme-miR-967-5p	0.79	NA	0.78	NA	0.76	NA	54.19	NA	4.25	NA	0.91	NA
dme-miR-978-5p	22.58	NA	0.78	NA	0.75	NA	0.72	NA	0.88	NA	0.91	NA
dme-miR-979-5p	34.57	0.0775685	0.77	0.898381	0.74	0.88044	0.71	0.866678	0.88	0.950737	0.9	0.959671
dme-miR-985-3p	0.58	NA	0.59	NA	3.12	NA	3.52	NA	0.94	NA	0.8	NA
dme-miR-991-5p	0.01	NA	0.01	NA	0.01	NA	0.01	NA	0.01	NA	0.01	NA
dme-miR-992-3p	0.8	NA	0.79	NA	0.75	NA	15.35	NA	0.89	NA	0.91	NA
dmo-miR-313	0.1	NA	0.03	NA	0.03	NA	0.03	NA	0.04	NA	0.04	NA
dpe-miR-100	19.31	NA	0.79	NA	0.75	NA	0.72	NA	0.88	NA	0.91	NA
dpe-miR-31b	31.8	0.0848335	0.78	0.899153	0.74	0.881073	0.71	0.866587	0.88	0.950613	0.9	0.960032
dps-miR-2507b-5p	117.4	0.016313	0.72	0.869166	0.68	0.845337	0.64	0.824246	0.85	0.934697	0.88	0.947712
dps-miR-2509	81.31	0.0284057	2.22	0.69078	0.75	0.888389	0.76	0.891055	0.93	0.970435	0.91	0.961308
dps-miR-2510	0.58	0.786466	0.59	0.791903	0.55	0.766431	4.65	0.44422	3.71	0.513845	0.8	0.913776
dps-miR-2514	28.83	0.0940494	0.78	0.900183	0.74	0.881955	0.71	0.866629	0.88	0.950576	0.91	0.960503
dps-miR-2515	25.59	0.106303	0.78	0.901543	0.74	0.883165	0.71	0.866863	0.88	0.950647	0.91	0.961137
dps-miR-2517a-5p	0.8	NA	0.79	NA	0.75	NA	17.74	NA	0.88	NA	0.91	NA
dps-miR-2529	40.84	0.0645823	0.77	0.897211	0.74	0.879583	0.72	0.867244	0.88	0.951151	0.9	0.959126
dps-miR-2537-3p	37.41	0.0711765	0.77	0.897811	0.74	0.880013	0.71	0.866908	0.88	0.950896	0.9	0.959402
dps-miR-2546-3p	0.79	0.908354	0.78	0.9029	0.75	0.884392	0.72	0.867232	25.37	0.107365	0.91	0.961784
dps-miR-2546-5p	0.79	0.905615	0.78	0.900428	0.74	0.882167	25.51	0.106662	0.88	0.950579	0.91	0.96062
dps-miR-2557-3p	28.35	0.0957053	0.78	0.900355	0.74	0.882103	0.71	0.866641	0.88	0.95058	0.91	0.960583
dps-miR-2559-5p	39.16	0.0676729	0.77	0.897529	0.74	0.879817	0.71	0.867087	0.88	0.951017	0.9	0.959267
dps-miR-2566a-3p	0.78	NA	0.77	NA	0.74	NA	39.27	NA	0.88	NA	0.9	NA
dps-miR-2572-3p	13.06	0.200495	8.06	0.298677	0.74	0.882904	0.74	0.881784	0.91	0.962256	0.9	0.959386
dps-miR-2572-5p	88.64	0.0254515	0.77	0.895331	0.74	0.879634	0.73	0.874647	0.9	0.956695	0.9	0.958399
dpu-miR-375	2.18	0.667272	14.78	0.130894	0.43	0.651623	10.04	0.196778	56.01	0.0244456	0.78	0.893584
dre-miR-107a-3p	2.46	0.287678	2.03	0.407043	1.55	0.609356	2.38	0.30671	1.77	0.521612	3.69	0.1277
dre-miR-10d-5p	0.8	NA	20.48	NA	0.75	NA	0.72	NA	0.88	NA	0.91	NA
dre-miR-124-6-5p	0.02	NA	0.02	NA	0.02	NA	0.02	NA	0.03	NA	0.03	NA
dre-miR-125b-3-3p	0.78	0.903403	0.77	0.898487	0.74	0.880546	0.71	0.866728	0.88	0.950729	39.8	0.0665416
dre-miR-125c-3p	0.79	NA	0.78	NA	0.75	NA	0.71	NA	0.88	NA	28.51	NA
dre-miR-126b-3p	0.41	0.605548	0.39	0.576161	22.84	0.0204184	34.14	0.00874354	19.18	0.031868	33.72	0.00967172
dre-miR-128-5p	44.94	0.0579868	0.77	0.896594	0.74	0.879163	0.72	0.867708	0.89	0.951496	0.9	0.958856
dre-miR-1306	0.58	NA	0.58	NA	1.35	NA	4.44	NA	0.92	NA	0.8	NA
dre-miR-140-3p	8.48	0.101491	23.79	0.0137781	42.1	0.00351423	28.54	0.00911522	84.91	0.000581051	43.12	0.00353275
dre-miR-142a-5p	0.41	0.617961	0.4	0.594911	19.88	0.0359028	35.27	0.0121552	62.52	0.00394775	0.71	0.843806
dre-miR-15b-5p	0.81	0.914557	0.79	0.90869	14.56	0.182326	0.72	0.870261	0.89	0.952497	0.91	0.9645
dre-miR-181c-3p	0.78	NA	0.77	NA	0.74	NA	42.81	NA	0.89	NA	0.9	NA
dre-miR-194b	93.93	0.0235816	2.21	0.692598	0.75	0.885819	0.75	0.888526	0.93	0.970003	0.91	0.960495
dre-miR-199-3-3p	2.33	0.552804	23.12	0.0163431	21.34	0.0191406	41.98	0.00407379	22.26	0.0191816	0.7	0.83172
dre-miR-199-3p	1.97	0.02474	1.63	0.105468	1.21	0.532553	0.99	0.964343	0.99	0.972418	1.1	0.77436
dre-miR-206-5p	0.58	NA	0.58	NA	0.54	NA	2.96	NA	2.26	NA	0.8	NA
dre-miR-2196	0.78	0.903079	0.77	0.898201	0.74	0.880292	32.11	0.0839609	0.88	0.950774	0.9	0.959589
dre-miR-222b	14.05	NA	2.68	NA	0.74	NA	0.72	NA	0.89	NA	0.9	NA
dre-miR-22a-5p	0.68	0.844016	0.66	0.833817	0.61	0.801177	8.6	0.264192	31.96	0.0727921	0.85	0.932963
dre-miR-23b	0.41	0.608849	0.39	0.583901	25.45	0.0179203	43.13	0.00577019	36.93	0.00910421	0.7	0.839376
dre-miR-26b	0.91	0.845303	1.81	0.209196	1.88	0.17993	2.39	0.061964	1.56	0.375251	1.05	0.920308
dre-miR-27a-3p	0.63	0.352558	0.77	0.594383	1.02	0.967734	0.71	0.492659	0.75	0.584589	0.69	0.474966
dre-miR-27e	0.46	0.68032	0.45	0.671064	15.03	0.121704	8.8	0.216901	0.87	0.938847	0.73	0.870441
dre-miR-29b	0.41	0.614408	0.39	0.588331	27.5	0.0180179	17.98	0.0401714	18.51	0.0420982	26.27	0.0212511
dre-miR-301c-5p	6.21	NA	3.05	NA	0.56	NA	0.63	NA	0.98	NA	0.81	NA
dre-miR-30a-5p	10.61	0.0829673	16.91	0.0364712	16	0.0399905	28.63	0.0126356	43.01	0.00565101	0.7	0.833732
dre-miR-30e-5p	0.72	0.322875	1.29	0.427007	0.91	0.775465	1.14	0.685308	1.11	0.759353	1.05	0.875144
dre-miR-459-3p	0.78	NA	0.77	NA	0.74	NA	57.29	NA	0.89	NA	0.9	NA
dre-miR-735-5p	0.7	NA	0.69	NA	0.65	NA	0.64	NA	17.95	NA	56.07	NA
dsi-miR-2577	0.01	NA	0.01	NA	0.01	NA	0.01	NA	0.01	NA	0.01	NA
dsi-miR-2582a-5p	0.8	NA	0.78	NA	0.75	NA	0.72	NA	0.88	NA	24.82	NA
dsi-miR-965-5p	0.8	NA	0.78	NA	0.75	NA	0.72	NA	0.88	NA	24.82	NA
dsi-miR-982c	26.15	0.103915	2.78	0.610208	0.74	0.879948	0.73	0.875554	0.9	0.95742	0.9	0.958476
dsi-miR-991-5p	21.75	0.125081	0.78	0.903539	0.75	0.884992	0.72	0.867478	0.88	0.950987	0.91	0.96207
dvi-miR-1017-3p	39.54	0.0669561	0.77	0.897437	0.74	0.879745	0.71	0.867114	0.88	0.951048	0.9	0.959228
dvi-miR-11-5p	60.49	0.0409527	0.77	0.895396	0.74	0.878649	0.72	0.869993	0.89	0.953222	0.9	0.958343
dvi-miR-133-5p	2.66	0.551575	11.79	0.12483	8.34	0.187551	2.16	0.638606	23.22	0.053296	91.49	0.00478224
dvi-miR-13b-2-5p	20.55	NA	0.79	NA	0.75	NA	0.72	NA	0.88	NA	0.91	NA
dvi-miR-313-5p	33.66	0.0797849	2.64	0.628988	0.74	0.881308	0.74	0.878794	0.9	0.960031	0.9	0.958881
dvi-miR-33-3p	31.58	0.0854455	0.78	0.89927	0.74	0.881182	0.71	0.866615	0.88	0.950604	0.9	0.96008
dvi-miR-5-3p	33.76	0.0795837	0.77	0.898664	0.74	0.880685	0.71	0.866683	0.88	0.950683	0.9	0.959798
dvi-miR-6-3-5p	6.32	0.355319	1.65	0.802098	0.61	0.806396	14.15	0.183829	2.08	0.71379	0.87	0.945925
dvi-miR-9549-5p	22.56	0.120587	2.42	0.65968	0.74	0.878914	0.72	0.871678	0.89	0.954333	0.9	0.958296
dvi-miR-963-5p	17.26	0.155918	3.62	0.5216	0.74	0.879238	0.73	0.873328	0.89	0.955604	0.9	0.958303
dvi-miR-973-3p	34.59	0.0775248	0.77	0.898333	0.74	0.880391	0.71	0.866652	0.88	0.950752	0.9	0.959647
dvi-miR-974-1-5p	26.11	NA	0.78	NA	0.74	NA	0.71	NA	0.88	NA	0.91	NA
dvi-miR-975-3p	0.78	NA	0.77	NA	0.74	NA	4.61	NA	15.24	NA	0.9	NA
dvi-miR-989-5p	0.79	NA	0.78	NA	0.74	NA	0.71	NA	0.88	NA	31.32	NA
ebv-miR-BART10-5p	0.8	0.90902	0.78	0.903516	0.75	0.884976	19.7	0.137666	0.88	0.950964	0.91	0.962071
ebv-miR-BART12	0.73	0.871825	0.71	0.860668	0.65	0.828925	0.59	0.789283	0.83	0.922827	79.03	0.0227522
ebv-miR-BART14-3p	68.02	0.0355088	0.77	0.895225	0.74	0.878782	0.72	0.871251	0.89	0.954135	0.9	0.958286
ebv-miR-BART15	6.04	0.228053	15.91	0.0593576	15.49	0.0614644	11.06	0.102788	18.1	0.0529967	0.71	0.847555
ebv-miR-BART2-3p	31.14	0.086727	0.78	0.899443	0.74	0.881333	0.71	0.866634	0.88	0.950589	0.9	0.96016
ebv-miR-BART20-5p	40.46	0.0652637	0.77	0.897277	0.74	0.879631	0.72	0.867207	0.88	0.951119	0.9	0.959156
eca-miR-1289	0.79	NA	0.78	NA	0.74	NA	0.71	NA	0.88	NA	33.98	NA
eca-miR-1307	0.43	0.640839	0.41	0.624253	18.28	0.0615285	17.32	0.0670793	65.86	0.00746249	0.72	0.855086
eca-miR-182	17.2	0.0340833	17.82	0.0317995	24	0.0174226	23.17	0.0188948	22.42	0.0224283	28.46	0.013003
eca-miR-195	0.79	NA	0.78	NA	0.75	NA	0.71	NA	0.88	NA	27.25	NA
eca-miR-20b	2.36	0.267029	1.28	0.751097	2.29	0.282574	0.73	0.698077	2.54	0.24646	0.05	0.0245053
eca-miR-224	15.25	0.0446679	41.91	0.00547057	34.77	0.00831328	23.98	0.0185435	6.07	0.202259	0.7	0.834085
eca-miR-2483	37.64	NA	0.77	NA	0.74	NA	0.71	NA	0.88	NA	0.9	NA
eca-miR-3613	0.79	NA	0.78	NA	0.76	NA	17.34	NA	13.08	NA	0.91	NA
eca-miR-371-5p	0.8	NA	0.79	NA	0.76	NA	14.67	NA	0.89	NA	0.91	NA
eca-miR-378	12.29	0.063119	25.63	0.015298	14.08	0.0489202	15.38	0.0417712	53.52	0.003126	0.7	0.832873
eca-miR-411	1.98	0.136104	1.19	0.712166	1.13	0.791089	1.34	0.526693	0.5	0.193219	1.13	0.807431
eca-miR-424	1.02	0.959593	1.05	0.880079	0.95	0.882924	1.01	0.976628	0.73	0.34697	1.07	0.827182
eca-miR-483	1.22	0.701053	0.73	0.562863	1.35	0.563728	0.84	0.749184	1.01	0.989071	0.64	0.433515
eca-miR-485-3p	0.78	0.899	0.77	0.895213	3.71	0.513761	13.76	0.191567	0.89	0.954742	0.9	0.958288
eca-miR-486-3p	0.31	0.0465577	0.38	0.0983163	0.82	0.729694	0.78	0.674428	1	0.994035	1.4	0.563456
eca-miR-501-5p	0.46	0.683413	0.45	0.672906	18.68	0.0916982	10.67	0.17436	0.92	0.96389	40.58	0.0331578
eca-miR-655	4.03	0.402098	12.78	0.118708	5.21	0.316419	13	0.116388	0.86	0.935364	0.73	0.862112
eca-miR-889	13.76	0.0932066	8.94	0.162561	12	0.111398	22.63	0.0451576	7.96	0.196712	0.73	0.85951
eca-miR-8914	0.78	NA	0.77	NA	0.74	NA	39.83	NA	2.7	NA	0.9	NA
eca-miR-8920	0.03	0.00126259	0.04	0.0036132	0.08	0.0243574	0.13	0.0673877	0.13	0.0702603	0	2.60321e-05
eca-miR-8922	23.99	0.11347	0.78	0.902306	0.75	0.883854	0.71	0.867048	0.88	0.950763	0.91	0.961481
eca-miR-8924	0.02	NA	0.02	NA	0.02	NA	1.72	NA	0.29	NA	0.63	NA
eca-miR-8928	0	2.04537e-05	0.05	0.00777555	0.02	0.000815891	0.11	0.0453532	0.14	0.0840993	0.45	0.465094
eca-miR-8930	0.78	NA	0.77	NA	4.15	NA	15.63	NA	0.9	NA	0.9	NA
eca-miR-8945	441.31	0.000669893	9.17	0.221211	0.52	0.734756	0.46	0.683702	0.75	0.878689	0.8	0.909065
eca-miR-8956	77.63	0.0301318	0.77	0.895095	0.74	0.878994	0.73	0.872744	0.89	0.955336	0.9	0.958259
eca-miR-8960	0.78	0.901924	0.77	0.89724	0.74	0.879608	0.72	0.867231	0.88	0.951117	47.06	0.0550564
eca-miR-8965	0.79	0.906649	0.78	0.901353	0.74	0.882982	0.71	0.86679	0.88	0.950639	29.66	0.0914033
eca-miR-8972	0.49	0.719912	0.49	0.719494	0.45	0.680396	30.75	0.0696592	13.51	0.173038	0.76	0.889417
eca-miR-8986b	0.8	NA	0.79	NA	0.75	NA	16.41	NA	0.89	NA	0.91	NA
eca-miR-8990	0.79	NA	0.78	NA	0.74	NA	0.71	NA	0.88	NA	35.25	NA
eca-miR-8992	0	0.0038094	0	0.00369469	0	0.0032975	0	0.00297435	0	0.00487368	0	0.00516304
eca-miR-8993	0.59	0.793147	0.59	0.795213	3.73	0.51196	4.21	0.474345	0.96	0.984954	0.81	0.916327
eca-miR-8997	0.79	NA	0.78	NA	0.74	NA	0.71	NA	0.88	NA	31.02	NA
eca-miR-9001	0	7.99891e-05	0	6.55844e-05	0	4.04285e-05	0.03	0.0125984	0.05	0.0419372	0	0.000260797
eca-miR-9024	0.58	NA	0.58	NA	3.59	NA	1.52	NA	0.92	NA	0.8	NA
eca-miR-9027	30.66	0.088105	2.69	0.622108	0.74	0.880741	0.73	0.877524	0.9	0.958984	0.9	0.958702
eca-miR-9032	29.3	0.0924795	0.78	0.900025	0.74	0.881819	0.71	0.866609	0.88	0.950588	0.91	0.960414
eca-miR-9041	0.78	NA	0.78	NA	0.75	NA	21.28	NA	7.99	NA	0.91	NA
eca-miR-9049	7.53	NA	0.77	NA	0.75	NA	0.75	NA	0.92	NA	18.94	NA
eca-miR-9050	31.15	0.0867186	0.78	0.899434	0.74	0.881325	0.71	0.86663	0.88	0.950591	0.9	0.960156
eca-miR-9051	0.01	NA	0.01	NA	0.01	NA	0.01	NA	0.01	NA	0.01	NA
eca-miR-9080	1.48	0.732441	0.09	0.0395581	0.26	0.250165	0.97	0.982089	0.72	0.779474	1.7	0.645205
eca-miR-9081	58.68	0.0424774	0.77	0.895493	0.74	0.878686	0.72	0.869754	0.89	0.952984	0.9	0.958387
eca-miR-9085	20.85	0.130316	0.79	0.904075	0.75	0.885491	0.72	0.8677	0.88	0.951105	0.91	0.962338
eca-miR-9094	0.78	NA	0.77	NA	0.74	NA	108.1	NA	0.9	NA	0.9	NA
eca-miR-9104	0.59	0.791191	0.59	0.794246	2.51	0.647423	5.53	0.394549	0.95	0.981403	0.81	0.915428
eca-miR-9111	0.8	0.910667	0.79	0.905033	0.75	0.886401	17.52	0.153907	0.88	0.951347	0.91	0.962773
eca-miR-9121	7.16	0.326801	6.31	0.358932	0.6	0.799967	0.68	0.846761	1.05	0.982076	0.84	0.93067
eca-miR-9141	0.78	NA	0.77	NA	0.74	NA	7.24	NA	13.45	NA	0.9	NA
eca-miR-9158	0.81	NA	0.8	NA	0.76	NA	13.68	NA	0.89	NA	0.91	NA
eca-miR-9173	0.79	0.90545	0.78	0.900278	0.74	0.882034	0.71	0.866625	0.88	0.950594	32.76	0.0822661
eca-miR-9176	0.78	NA	0.77	NA	0.75	NA	6.53	NA	20.28	NA	0.9	NA
eca-miR-9177	0.81	NA	0.8	NA	0.76	NA	13.58	NA	0.89	NA	0.92	NA
eca-miR-9179	0.02	0.0527084	0.01	0.0127951	0.01	0.0121209	0.01	0.0120638	0.01	0.0164231	0.01	0.0161454
eca-miR-9182	0.8	0.911238	0.79	0.905567	0.75	0.88691	16.85	0.159522	0.89	0.951505	0.91	0.963034
efu-let-7c	0.59	NA	0.59	NA	3.59	NA	4.58	NA	0.97	NA	0.81	NA
efu-miR-101	0.43	0.643745	0.42	0.628514	10.7	0.133414	16.56	0.0747288	17.5	0.0752075	0.72	0.855665
efu-miR-103a	0.89	0.554626	1	0.980438	1.14	0.510648	0.93	0.714416	1.15	0.494575	0.99	0.944353
efu-miR-106	0.42	0.632392	0.41	0.612048	6.72	0.211825	12.16	0.0992684	27.67	0.0302493	33.43	0.0204648
efu-miR-126	12.03	0.0560104	51.73	0.00215696	40.16	0.00410182	55.81	0.00176687	21.83	0.0188804	30.53	0.00855076
efu-miR-128b	0.58	NA	0.58	NA	0.54	NA	3.88	NA	1.97	NA	0.8	NA
efu-miR-130	4.84	NA	16.43	NA	0.74	NA	0.73	NA	0.9	NA	0.9	NA
efu-miR-1307	0.44	0.658411	0.43	0.647138	10.67	0.151879	16.97	0.0859391	16.8	0.0935147	0.73	0.8632
efu-miR-138a	32.9	0.0817949	0.78	0.898885	0.74	0.880862	0.71	0.866645	0.88	0.95065	0.9	0.959901
efu-miR-143	11.94	0.0548246	32.46	0.00643656	27	0.0098686	37.86	0.0044022	21.97	0.0174225	27.37	0.0103496
efu-miR-151	22.54	0.0143919	31.81	0.0064302	43.87	0.00283662	55.21	0.00154426	62.35	0.00123491	41.09	0.0035925
efu-miR-152	14.11	0.0654241	14.24	0.0643283	22.28	0.0296862	18.45	0.0417727	5.4	0.260619	0.71	0.84372
efu-miR-16	0.98	0.964376	1.13	0.800836	1.56	0.361864	1.4	0.489176	1.77	0.259425	3.13	0.0200231
efu-miR-181b	0.79	0.906057	0.78	0.900832	0.74	0.882527	0.71	0.866734	0.88	0.950654	31.09	0.0869813
efu-miR-185	0.47	0.702026	0.47	0.696412	8.96	0.234089	7.44	0.27769	0.88	0.948834	0.74	0.879625
efu-miR-196	125.5	0.0160494	0.77	0.896631	0.74	0.882034	0.74	0.880302	0.91	0.961217	0.9	0.959106
efu-miR-199	3.28	0.0867038	3.63	0.0624132	2.76	0.142683	3.23	0.0912911	1.18	0.821676	3.37	0.0866153
efu-miR-205	1.19	0.599067	1.53	0.19174	1.13	0.701969	0.97	0.924979	1.08	0.820109	0.94	0.865773
efu-miR-214	0.58	0.78661	0.58	0.787004	3.32	0.548225	5.97	0.371388	4.33	0.464706	0.81	0.917353
efu-miR-215	32.03	0.0841826	0.78	0.899079	0.74	0.881011	0.71	0.866588	0.88	0.950622	0.9	0.959998
efu-miR-22	0.79	NA	0.78	NA	0.75	NA	0.71	NA	28.08	NA	0.91	NA
efu-miR-223	0.49	0.0821965	0.58	0.188772	0.77	0.527289	0.57	0.167569	0.81	0.63065	1.19	0.678491
efu-miR-23a	0.82	0.472709	1.31	0.325242	1.05	0.847537	0.89	0.671992	0.92	0.783071	1.22	0.478182
efu-miR-23b	0.58	NA	0.58	NA	0.54	NA	3.15	NA	2.26	NA	0.8	NA
efu-miR-25	0.53	0.754796	0.54	0.759152	6.96	0.328074	3.31	0.547673	0.93	0.970474	0.78	0.901608
efu-miR-2683	25.59	0.106303	0.78	0.901543	0.74	0.883165	0.71	0.866863	0.88	0.950647	0.91	0.961137
efu-miR-26a	1.16	0.737632	1.21	0.664016	1.06	0.897216	1.01	0.989513	0.38	0.0481694	0.64	0.340107
efu-miR-26b	1.29	0.631919	2.24	0.130657	1.21	0.717484	1.75	0.294596	2.01	0.210868	1.14	0.819241
efu-miR-26c	28.62	0.00936358	34.5	0.00601975	19.18	0.0223019	22.57	0.0159016	44.61	0.00356556	26.88	0.0115446
efu-miR-27b	0.41	0.614724	0.39	0.591936	26.66	0.0192579	21.24	0.0299	33.41	0.0137896	0.71	0.842259
efu-miR-29a	0.98	0.97883	0.76	0.690447	1.44	0.579841	0.6	0.454501	0.7	0.627679	0.03	0.00636534
efu-miR-29b	0.43	0.650758	0.42	0.637352	15.76	0.0865087	12.84	0.113975	16.47	0.0886417	0.72	0.859296
efu-miR-29c	0.66	0.832551	0.64	0.821139	0.59	0.78544	10.6	0.21287	41.01	0.0509467	0.84	0.927555
efu-miR-30d	0.78	NA	0.77	NA	0.74	NA	39.29	NA	0.88	NA	0.9	NA
efu-miR-320	0.14	0.0307967	0.13	0.0230242	0.15	0.0336721	0.17	0.0492142	1.5	0.652592	0.91	0.92104
efu-miR-323	16.33	0.0564077	11.89	0.0919302	12.67	0.082908	13.79	0.0734697	10.77	0.114308	0.71	0.847077
efu-miR-330	0	0.00123341	0	0.00112156	0	0.000798468	0	0.000639736	0.01	0.00380277	0.01	0.0031271
efu-miR-342	0.42	0.625939	0.4	0.606472	30.64	0.0197247	22.97	0.0333852	8.54	0.161135	0.71	0.847379
efu-miR-34a	2.61	0.610805	0.14	0.309731	0.13	0.289	2.04	0.7052	0.86	0.935457	0.21	0.423826
efu-miR-378	2.71	0.172037	0.88	0.86464	1.23	0.776367	2.43	0.225686	5.4	0.0237433	0.05	0.018627
efu-miR-409	0.58	NA	0.58	NA	0.55	NA	4.48	NA	2.23	NA	0.8	NA
efu-miR-423	0.78	0.722154	0.47	0.2897	0.83	0.795333	0.52	0.356504	4.73	0.0284295	5.28	0.0179082
efu-miR-452	0.5	0.727412	11.3	0.202109	3.17	0.546704	4.28	0.446629	0.96	0.982516	0.77	0.892793
efu-miR-4667	0.78	0.899507	0.77	0.895411	0.74	0.878671	1.92	0.745506	26.01	0.104676	0.9	0.958351
efu-miR-486	0.33	0.0393152	0.3	0.0253931	0.56	0.282824	0.56	0.282433	0.76	0.623172	1.47	0.473997
efu-miR-507a	0.79	0.908346	0.78	0.902896	0.75	0.884399	20.66	0.131509	0.88	0.950851	0.91	0.961772
efu-miR-574	0.78	NA	0.77	NA	0.74	NA	28.63	NA	2.88	NA	0.9	NA
efu-miR-660	12.62	0.0528417	16.09	0.0332068	26.48	0.0115257	27.6	0.0105832	21.47	0.020287	48.94	0.00280053
efu-miR-7c	14.71	0.0406261	43.93	0.00367013	24.67	0.0140142	17.01	0.0305093	33.8	0.0077443	28.67	0.0107912
efu-miR-9187	0.81	NA	0.79	NA	0.76	NA	14.17	NA	0.89	NA	0.91	NA
efu-miR-9189e	89.58	0.0250497	1.93	0.743922	0.74	0.880003	0.74	0.880573	0.91	0.964366	0.9	0.958453
efu-miR-9199	0.78	0.901643	0.77	0.89701	0.74	0.879449	0.72	0.86739	0.88	0.951236	48.8	0.0528095
efu-miR-9205	14.33	0.184739	3.18	0.564936	0.74	0.87878	0.72	0.869787	0.89	0.95288	0.9	0.958409
efu-miR-9216	0.78	NA	0.77	NA	0.74	NA	40.45	NA	0.89	NA	0.9	NA
efu-miR-9222	50.91	0.0502163	1.58	0.819052	0.74	0.880518	0.73	0.877141	0.9	0.958688	0.9	0.958618
efu-miR-9223a	0	0.00135321	0	0.00119984	0	0.000861484	0.02	0.00921073	0.13	0.191974	0.01	0.00337196
efu-miR-9223i	0.06	NA	0.06	NA	0.06	NA	0.56	NA	0.58	NA	0.07	NA
efu-miR-9225	36.61	0.0728709	0.77	0.897997	0.74	0.880163	0.71	0.866866	0.88	0.950833	0.9	0.959492
efu-miR-9226	2.37	0.588334	10.97	0.123482	8.93	0.159185	12.5	0.104182	30.49	0.0293517	138.02	0.00143295
efu-miR-9229d	50.72	0.0504175	2.82	0.605559	0.75	0.886615	0.75	0.888016	0.92	0.967413	0.91	0.96067
efu-miR-9234a	0.78	NA	0.77	NA	0.74	NA	28.87	NA	4.04	NA	0.9	NA
efu-miR-9236b	64.54	0.0378663	0.77	0.895263	0.74	0.87868	0.72	0.870651	0.89	0.953704	0.9	0.958294
efu-miR-9237a	29.07	0.093243	0.78	0.900112	0.74	0.881896	0.71	0.866621	0.88	0.950584	0.91	0.960458
efu-miR-9237b	0.79	0.904876	0.78	0.899772	0.74	0.881604	0.71	0.866619	0.88	0.950604	34.56	0.07767
efu-miR-9241	0.48	NA	0.48	NA	2.96	NA	7.12	NA	18.46	NA	0.76	NA
efu-miR-9243c	0.79	NA	0.79	NA	0.76	NA	15.72	NA	14.82	NA	0.91	NA
efu-miR-9246b	0.6	0.796178	0.6	0.796708	4.08	0.483645	4.66	0.443246	0.98	0.990461	0.81	0.917718
efu-miR-9247	0.79	NA	0.78	NA	0.75	NA	0.72	NA	0.88	NA	27.01	NA
efu-miR-9249	0.78	NA	0.77	NA	0.74	NA	6.89	NA	16.41	NA	0.9	NA
efu-miR-9261	0	0.0063432	0	0.00617333	0	0.00558639	0	0.00511023	0.01	0.0079428	0.01	0.00836138
efu-miR-9265	0.8	0.911238	0.79	0.905567	0.75	0.88691	16.85	0.159522	0.89	0.951505	0.91	0.963034
efu-miR-9268	0.78	NA	0.77	NA	0.74	NA	4.61	NA	15.24	NA	0.9	NA
efu-miR-9277	0.79	NA	0.79	NA	0.76	NA	15.25	NA	16.11	NA	0.91	NA
efu-miR-9279b	0	2.22102e-05	0	1.74797e-05	0.05	0.0168144	0.04	0.0111392	0.05	0.0263987	0	8.08298e-05
efu-miR-9280	0.78	0.899097	0.77	0.89525	2.22	0.690413	22	0.12362	0.89	0.954472	0.9	0.958304
efu-miR-9286	48.24	0.0534621	0.77	0.896219	0.74	0.878949	0.72	0.868163	0.89	0.951791	0.9	0.958696
efu-miR-9290	0.78	0.898959	0.77	0.895636	4.85	0.431522	14.31	0.184962	0.9	0.957887	0.9	0.95856
efu-miR-9296	30.92	0.0873982	0.78	0.899483	0.74	0.881361	0.71	0.866613	0.88	0.950592	0.9	0.960179
efu-miR-92a	10.37	0.112836	14.64	0.0676791	26.4	0.0250533	25.1	0.0276408	20.9	0.041805	0.72	0.846859
efu-miR-93	10.68	0.085463	16.88	0.0388015	9.36	0.103783	28.79	0.0135906	3.09	0.442152	31.05	0.0122976
efu-miR-9301	0.79	NA	0.78	NA	0.76	NA	23.61	NA	9.25	NA	0.91	NA
efu-miR-9320	42.11	0.0624121	0.77	0.897008	0.74	0.879442	0.72	0.867385	0.88	0.951252	0.9	0.959037
efu-miR-9325	0.78	0.902293	0.77	0.897546	0.74	0.879827	0.71	0.867055	0.88	0.950987	44.96	0.0580148
efu-miR-9330	0.01	0.00432693	0.01	0.00400612	0.01	0.00307836	0.01	0.00256026	0.01	0.0115981	0.71	0.830006
efu-miR-9349	21.46	NA	0.78	NA	0.75	NA	0.72	NA	0.88	NA	0.91	NA
efu-miR-9355	84.27	0.0271543	0.77	0.895214	0.74	0.879361	0.73	0.873888	0.9	0.956149	0.9	0.958333
efu-miR-9358	0.79	NA	0.78	NA	0.74	NA	25.97	NA	0.88	NA	0.91	NA
efu-miR-99b	0.42	0.622832	0.4	0.603066	9.81	0.120092	31.47	0.0175387	12.47	0.0925934	0.71	0.845737
egr-miR-4988	49.76	NA	0.77	NA	0.74	NA	0.72	NA	0.89	NA	0.9	NA
esi-miR3450-3p	0.78	NA	0.77	NA	0.74	NA	4.37	NA	19.39	NA	0.9	NA
esi-miR3451-3p	0.78	0.900364	0.77	0.896006	0.74	0.878854	0.72	0.868535	0.89	0.952086	59.08	0.0421664
esi-miR3453-3p	0	0.000756701	0	0.000620421	0	0.000392253	0	0.000254649	0.01	0.0023245	1.08	0.950431
esi-miR3454a-5p	0.78	NA	0.78	NA	0.75	NA	10.7	NA	14.23	NA	0.91	NA
esi-miR3458-3p	112.96	0.0183761	1.89	0.750737	0.73	0.875207	0.73	0.875379	0.91	0.962549	0.9	0.956843
esi-miR3463-3p	0.8	NA	0.78	NA	0.75	NA	0.72	NA	0.88	NA	24.82	NA
esi-miR3468-5p	0.78	NA	0.77	NA	0.74	NA	55.54	NA	0.89	NA	0.9	NA
esi-miR3469-3p	13.86	NA	0.66	NA	0.42	NA	2.39	NA	0.33	NA	0.91	NA
esi-miR3469-5p	0.23	0.367963	0.01	0.010258	0.01	0.00830841	0.91	0.950483	0.05	0.0794295	0.62	0.764227
far-miR437	38.41	0.0691446	0.77	0.897642	0.74	0.879895	0.71	0.867009	0.88	0.950965	0.9	0.959324
gga-let-7g-5p	0.77	0.773258	0.02	0.00407605	1.11	0.90393	0.81	0.810299	1.66	0.581706	0.03	0.0149474
gga-miR-101-2-5p	0.58	NA	0.59	NA	2.01	NA	5.17	NA	0.94	NA	0.8	NA
gga-miR-101-3p	0.95	0.888659	0.43	0.0380428	0.64	0.257621	1	0.997819	0.6	0.224703	0.71	0.404144
gga-miR-122-5p	3.09	0.0132643	2.08	0.112317	1.78	0.211497	1.68	0.261575	2.93	0.0234701	0.03	0.00168132
gga-miR-125b-3p	16.99	NA	2.57	NA	0.74	NA	0.72	NA	0.89	NA	0.9	NA
gga-miR-1306-3p	90.03	0.02482	1.52	0.835603	0.72	0.872494	0.72	0.869347	0.9	0.956873	0.89	0.955877
gga-miR-1329-5p	18.08	0.149254	3.59	0.524825	0.74	0.879403	0.73	0.873939	0.9	0.956189	0.9	0.958351
gga-miR-1416-5p	0.78	NA	0.77	NA	0.74	NA	32.62	NA	0.88	NA	0.9	NA
gga-miR-142-3p	5.41	0.331696	22.97	0.0670158	0.38	0.608209	0.36	0.579553	0.85	0.931797	0.73	0.866798
gga-miR-144-3p	8.88	0.194849	12.14	0.137171	11.23	0.149459	3.99	0.416408	0.89	0.949008	0.74	0.868707
gga-miR-1467-3p	0.79	NA	0.78	NA	0.74	NA	0.71	NA	0.88	NA	37.69	NA
gga-miR-146c-3p	0.47	0.695735	0.46	0.688764	6.86	0.291072	10.28	0.200637	0.88	0.945318	0.74	0.876973
gga-miR-1551-5p	53.56	0.0473276	0.77	0.895777	0.74	0.87874	0.72	0.868924	0.89	0.952404	0.9	0.9585
gga-miR-1564-3p	0.78	NA	0.77	NA	0.74	NA	0.72	NA	0.88	NA	48.23	NA
gga-miR-1574-5p	439.27	6.85037e-06	2.05	0.59948	0.04	0.0479835	0.04	0.0375486	0.1	0.14094	4.53	0.268414
gga-miR-1589	20.52	0.132258	2.47	0.652419	0.74	0.878713	0.72	0.870893	0.89	0.953888	0.9	0.958286
gga-miR-1593	32.24	0.0835899	0.78	0.898954	0.74	0.880893	0.71	0.866552	0.88	0.950647	0.9	0.959939
gga-miR-1595-3p	0.44	0.647936	0.42	0.630236	4.81	0.327924	27.28	0.0365029	24.96	0.0456159	31.91	0.0292751
gga-miR-1596-5p	16.16	0.165704	4.54	0.451263	0.74	0.879992	0.73	0.875629	0.9	0.957395	0.9	0.958476
gga-miR-1599	0.46	0.684689	0.45	0.675725	38.56	0.0384288	2.32	0.642253	0.87	0.939803	0.74	0.872297
gga-miR-1612	0.08	0.0671277	0	0.000261125	0	0.000163385	0	0.000108386	0.01	0.00105244	0	0.000963137
gga-miR-1617	0.8	NA	0.79	NA	0.75	NA	0.72	NA	0.88	NA	23.54	NA
gga-miR-1625-5p	0.58	0.784976	0.59	0.791163	2.11	0.710429	4.33	0.465484	0.94	0.973743	0.8	0.913776
gga-miR-1629	1.09	NA	0.08	NA	0.07	NA	0.07	NA	0.09	NA	0.09	NA
gga-miR-1640	0	6.14054e-05	0	5.28412e-05	0	3.30839e-05	0	2.37642e-05	0	0.000237236	0	0.000198607
gga-miR-1648-3p	0.03	NA	0.02	NA	0.02	NA	0.02	NA	0.03	NA	0.03	NA
gga-miR-1659	33.89	0.0772344	6.47	0.349919	0.69	0.851375	0.67	0.842811	0.87	0.945461	0.88	0.948777
gga-miR-1671	25.85	0.105215	0.78	0.901382	0.74	0.883013	0.71	0.866801	0.88	0.950645	0.91	0.961056
gga-miR-1672	0.47	0.693762	0.46	0.690018	0.41	0.644496	1.23	0.912038	18.9	0.108572	25.4	0.0741277
gga-miR-1677-3p	0.59	NA	0.59	NA	0.55	NA	4.18	NA	5.6	NA	0.81	NA
gga-miR-1678	68.32	0.0305003	5.29	0.396887	0.63	0.817236	0.6	0.79462	0.83	0.924374	0.85	0.937459
gga-miR-1685-5p	12.06	0.214693	0.76	0.892992	0.74	0.878299	12.53	0.207832	0.91	0.962366	0.9	0.957854
gga-miR-1690-5p	21.26	0.127853	1.86	0.757063	0.74	0.878852	0.72	0.868624	0.89	0.952162	0.9	0.958592
gga-miR-1701	0.79	NA	0.78	NA	0.74	NA	0.71	NA	0.88	NA	33.95	NA
gga-miR-1726	21.46	NA	0.78	NA	0.75	NA	0.72	NA	0.88	NA	0.91	NA
gga-miR-1728-3p	0.79	NA	0.78	NA	0.74	NA	0.71	NA	0.88	NA	32.67	NA
gga-miR-1753	0.8	NA	0.79	NA	0.77	NA	33.22	NA	9.2	NA	0.91	NA
gga-miR-1759-3p	4.37	0.320906	29.24	0.0191962	38.03	0.0114295	1.77	0.704582	0.79	0.887893	122.38	0.000832587
gga-miR-1762	27.86	0.0974308	0.78	0.900537	0.74	0.882263	0.71	0.866664	0.88	0.950584	0.91	0.960671
gga-miR-1763	0.01	0.00307788	0.01	0.0028493	0	0.00215239	0	0.00178996	0.01	0.00846891	0.01	0.0069971
gga-miR-1775-3p	25.59	0.106303	0.78	0.901543	0.74	0.883165	0.71	0.866863	0.88	0.950647	0.91	0.961137
gga-miR-1780	36.03	0.0741713	0.77	0.898117	0.74	0.880256	0.71	0.866834	0.88	0.950796	0.9	0.95956
gga-miR-1784-5p	0.79	0.903904	0.78	0.89892	0.74	0.880896	0.71	0.86665	0.88	0.950649	37.85	0.0703308
gga-miR-1788-3p	10.3	0.245336	1.73	0.785291	0.77	0.894373	0.77	0.898781	0.94	0.976511	11.4	0.225458
gga-miR-1804	0.58	0.784442	0.58	0.78872	1.34	0.885536	4.81	0.434152	0.92	0.968282	0.8	0.913776
gga-miR-1807	69.71	0.00509794	0.87	0.928412	0.11	0.211872	0.1	0.191484	0.26	0.437855	0.22	0.394567
gga-miR-1813	0.59	0.789525	0.59	0.793421	2.59	0.636184	4.8	0.434471	0.95	0.978802	0.81	0.914661
gga-miR-1845	0.01	9.25094e-05	0.01	0.000228708	0.01	0.00014873	0.01	0.000909032	0.09	0.0531643	0.07	0.0360281
gga-miR-196-1-3p	82.65	0.0278373	0.77	0.895219	0.74	0.879311	0.73	0.873656	0.9	0.95596	0.9	0.95833
gga-miR-2127	0	1.78731e-05	0	1.33269e-05	0	7.50085e-06	0	3.97074e-06	0.08	0.0728228	0	6.41237e-05
gga-miR-26a-5p	0.82	0.510714	0.69	0.215642	0.9	0.724153	0.95	0.870935	0.59	0.0981843	1.26	0.450861
gga-miR-2954	0.77	0.897212	0.76	0.892772	23.75	0.114524	1.75	0.779947	0.88	0.950797	0.9	0.957288
gga-miR-302b-5p	79.22	0.0293694	0.77	0.895159	0.74	0.879128	0.73	0.873074	0.89	0.955528	0.9	0.958292
gga-miR-302c-5p	0.79	NA	0.78	NA	0.74	NA	0.71	NA	0.88	NA	32.67	NA
gga-miR-30e-3p	1.6	0.418713	1.25	0.706465	0.7	0.551596	1.05	0.932161	1.09	0.886195	1.09	0.892678
gga-miR-34a-5p	0.78	NA	0.77	NA	0.74	NA	0.74	NA	0.91	NA	147.88	NA
gga-miR-3540	0	5.23144e-05	0	4.70131e-05	0	3.52269e-05	0	2.40256e-05	0	7.69722e-05	0	9.4559e-05
gga-miR-551-5p	0.78	NA	0.77	NA	0.74	NA	4.61	NA	15.24	NA	0.9	NA
gga-miR-6545-3p	56.41	0.0445237	0.77	0.895596	0.74	0.878688	0.72	0.869375	0.89	0.952721	0.9	0.958428
gga-miR-6547-5p	0.81	NA	0.81	NA	0.79	NA	27	NA	17.09	NA	0.92	NA
gga-miR-6561-5p	0.81	0.914671	0.79	0.908796	0.76	0.890061	13.77	0.191554	0.89	0.952525	0.91	0.964543
gga-miR-6562-3p	28.14	0.0963807	2.28	0.680652	0.74	0.879273	0.73	0.873764	0.9	0.956112	0.9	0.958306
gga-miR-6566-3p	0.47	0.697193	0.46	0.690499	7.56	0.268121	9.07	0.227708	0.88	0.94605	0.74	0.877588
gga-miR-6569-3p	23.17	0.117464	0.78	0.902697	0.75	0.884209	0.72	0.867163	0.88	0.950834	0.91	0.961673
gga-miR-6578-5p	0.78	0.903043	0.77	0.898178	0.74	0.880291	32.47	0.0829646	0.88	0.950773	0.9	0.959581
gga-miR-6582-5p	0.78	NA	0.77	NA	0.74	NA	0.71	NA	40.93	NA	0.9	NA
gga-miR-6592-3p	0.78	NA	0.77	NA	0.74	NA	0.72	NA	0.88	NA	51.41	NA
gga-miR-6597-3p	0.78	NA	0.77	NA	0.74	NA	0.72	NA	0.89	NA	59.49	NA
gga-miR-6598-5p	59.27	0.0419693	0.77	0.895467	0.74	0.878685	0.72	0.869848	0.89	0.953055	0.9	0.958377
gga-miR-6602-5p	0.78	0.900639	0.77	0.896213	2.43	0.658205	13.6	0.19366	0.89	0.95186	0.9	0.958684
gga-miR-6619-5p	53.41	0.0474862	0.77	0.895774	0.74	0.878734	0.72	0.868904	0.89	0.952371	0.9	0.958503
gga-miR-6631-5p	57.34	0.0436604	0.77	0.895553	0.74	0.87869	0.72	0.869538	0.89	0.952827	0.9	0.958412
gga-miR-6642-3p	0	7.80492e-06	0	4.91322e-06	0.06	0.0023797	0.52	0.462224	0.73	0.723696	0.13	0.0290364
gga-miR-6642-5p	0.06	0.00993535	0.01	0.000238439	0.3	0.254265	0.22	0.150235	0.42	0.422247	0.74	0.771569
gga-miR-6650-5p	0.78	NA	0.77	NA	0.74	NA	2.35	NA	22.74	NA	0.9	NA
gga-miR-6675-5p	18.43	0.146634	3	0.583794	0.74	0.878895	0.72	0.87191	0.89	0.954639	0.9	0.95828
gga-miR-6678-3p	0.01	NA	0.01	NA	0.01	NA	0.01	NA	0.01	NA	0.01	NA
gga-miR-6681-5p	57.72	0.0433171	0.77	0.895535	0.74	0.878688	0.72	0.869599	0.89	0.952871	0.9	0.958405
gga-miR-6682-3p	48.76	0.0528113	0.77	0.896165	0.74	0.878919	0.72	0.868234	0.89	0.951843	0.9	0.958673
gga-miR-6690-5p	0.8	0.911777	0.79	0.906069	0.75	0.88739	16.25	0.164974	0.89	0.951664	0.91	0.963271
gga-miR-6695-5p	20.19	0.134405	2.54	0.642546	0.74	0.878729	0.72	0.871013	0.89	0.953975	0.9	0.958282
gga-miR-6710-3p	46.07	0.0563607	0.77	0.896451	0.74	0.879078	0.72	0.867862	0.89	0.951581	0.9	0.958797
gga-miR-6711-5p	28.35	0.0957053	0.78	0.900355	0.74	0.882103	0.71	0.866641	0.88	0.95058	0.91	0.960583
gga-miR-7437-3p	40.09	0.0659309	0.77	0.897341	0.74	0.879677	0.72	0.86717	0.88	0.95109	0.9	0.959185
gga-miR-7439-5p	47.59	0.0542995	0.77	0.896288	0.74	0.878988	0.72	0.868074	0.89	0.951725	0.9	0.958726
gga-miR-7441-5p	46.12	0.0562941	0.77	0.896444	0.74	0.879073	0.72	0.867867	0.89	0.951588	0.9	0.958794
gga-miR-7443-3p	29.78	NA	0.78	NA	0.74	NA	0.71	NA	0.88	NA	0.91	NA
gga-miR-7448-3p	0.78	NA	0.78	NA	0.75	NA	21.04	NA	8.3	NA	0.91	NA
gga-miR-7452-5p	0.01	NA	0.01	NA	0.01	NA	0.01	NA	0.01	NA	0.01	NA
gga-miR-7455-5p	0	3.19974e-05	0	2.35983e-05	0	1.28993e-05	0.02	0.00211054	0.06	0.0340664	0	0.000116954
gga-miR-7469-3p	0.78	0.903364	0.77	0.898437	0.74	0.88045	30.78	0.0878119	0.88	0.950725	0.9	0.959702
gga-miR-7470-5p	28.35	0.09571	0.78	0.900356	0.74	0.882104	0.71	0.866642	0.88	0.95058	0.91	0.960583
gga-miR-7471-5p	0	0.00160145	0	0.00146553	0	0.00106731	0	0.000866596	0.01	0.00475268	0.01	0.00390877
gga-miR-7473-3p	0.81	NA	0.79	NA	0.76	NA	14.17	NA	0.89	NA	0.91	NA
gga-miR-7474-3p	30.24	NA	0.78	NA	0.74	NA	0.71	NA	0.88	NA	0.9	NA
gga-miR-7475-3p	0	0.000281705	0	0.000243466	0	0.000179895	0	0.000120739	0.08	0.129853	0	0.00051973
gga-miR-92-3p	0.41	0.609683	0.39	0.584276	32.22	0.0112258	44.11	0.00565475	43.95	0.00635233	0.7	0.839676
ggo-miR-1252	35	0.0765356	0.77	0.898324	0.74	0.880407	0.71	0.866735	0.88	0.950743	0.9	0.959647
ggo-miR-125a	16.31	0.0265348	34.36	0.00467594	43.69	0.00247212	54.95	0.00132529	83.6	0.00042835	34.52	0.00493394
ggo-miR-127	0.78	0.899186	0.77	0.895322	0.74	0.879003	5.17	0.413096	11.46	0.224604	0.9	0.958326
ggo-miR-128	2.45	NA	4.87	NA	0.55	NA	0.6	NA	0.95	NA	0.81	NA
ggo-miR-1283	4.34	0.0566258	1.75	0.477851	2.55	0.225934	2.44	0.25099	2.59	0.239684	0.07	0.0489028
ggo-miR-143	1.2	0.549668	1.13	0.68161	1.22	0.517852	1.23	0.508013	1.16	0.647437	1.14	0.672318
ggo-miR-145	0.8	0.909378	0.78	0.903828	20.06	0.13525	0.72	0.867566	0.88	0.951032	0.91	0.962164
ggo-miR-146a	9.2	0.21269	0.46	0.68674	5.84	0.322394	9.66	0.202946	11.72	0.173138	0.76	0.886474
ggo-miR-148a	6.22	0.18239	17.69	0.0319331	23.11	0.018482	20.36	0.0240379	26.56	0.0153081	0.7	0.833783
ggo-miR-148b	0.46	0.689331	0.46	0.68186	11.26	0.176599	9.99	0.199975	0.87	0.943916	0.74	0.874265
ggo-miR-191	5.87	0.188451	30.14	0.00901319	32.23	0.00763455	40.82	0.00436074	21.49	0.0206896	0.7	0.829661
ggo-miR-200c	18.85	0.0307295	36.75	0.00770201	38.96	0.00670806	29.14	0.0127883	33.15	0.0108133	0.7	0.832011
ggo-miR-26b	1.08	0.689796	1.22	0.325021	1.04	0.852176	1.07	0.752424	0.97	0.873477	0.87	0.501994
ggo-miR-31	0.58	0.787961	0.59	0.792645	0.55	0.767211	3.93	0.495192	4.86	0.431004	0.81	0.91394
ggo-miR-320b	0.68	NA	0.67	NA	0.62	NA	4.2	NA	94.99	NA	0.85	NA
ggo-miR-335	6.12	0.179068	25.53	0.0134909	30.16	0.00919636	42.25	0.00416675	24.77	0.015758	0.7	0.830149
ggo-miR-339	0.78	NA	0.77	NA	0.74	NA	33.31	NA	2.2	NA	0.9	NA
ggo-miR-342	0.54	0.75636	0.54	0.760509	7.18	0.320925	2.84	0.600298	0.93	0.96987	0.78	0.902253
ggo-miR-3615	0	3.17565e-05	0	2.16882e-05	0	9.71185e-06	0.03	0.0018509	0.13	0.0650062	0.25	0.196165
ggo-miR-376a	0.8	0.913359	0.79	0.907556	15.55	0.171714	0.72	0.869541	0.89	0.952118	0.91	0.96397
ggo-miR-4429	0.73	NA	0.72	NA	0.68	NA	4.74	NA	35.11	NA	0.88	NA
ggo-miR-4488	0	9.21656e-07	0	7.96981e-07	0	4.95976e-07	0	2.99269e-07	0	1.5548e-06	0	2.06396e-06
ggo-miR-454	0.58	0.784442	0.58	0.783064	0.54	0.757117	5.17	0.413519	0.9	0.956493	0.8	0.913776
ggo-miR-483	15.42	0.035742	47.49	0.00280837	28.9	0.00933043	11.34	0.0628104	41.18	0.00452168	60.45	0.00156381
ggo-miR-493	0.58	NA	0.58	NA	0.54	NA	2.89	NA	3.31	NA	0.8	NA
ggo-miR-503	0.86	0.656471	0.85	0.622703	0.65	0.189764	0.85	0.61046	0.58	0.129294	0.69	0.289391
ggo-miR-515-3p	1.5	0.392886	1.37	0.506921	1.23	0.657901	1.52	0.378767	1.18	0.745476	0.61	0.335578
ggo-miR-515-5p	1.17	0.44253	1.17	0.444403	1.01	0.942165	1.05	0.817603	0.8	0.283819	0.85	0.427391
ggo-miR-516a	1.28	0.181175	1.11	0.579095	1.04	0.83533	1.05	0.785963	0.96	0.83675	0.95	0.804735
ggo-miR-516b	2.28	0.0505955	2.02	0.096061	1.81	0.158026	2.59	0.023399	2.3	0.0582799	1.35	0.497052
ggo-miR-517c	1.51	0.234667	1.98	0.0478056	2.04	0.0381327	2.31	0.0153513	1.88	0.0818074	1.29	0.485939
ggo-miR-517c-3p	1.27	0.126256	1.31	0.0888995	1.13	0.432526	1.14	0.409496	0.98	0.910101	0.9	0.511735
ggo-miR-517c-5p	13.99	0.0834334	7.45	0.191143	13.19	0.0901338	12.96	0.0930669	15.71	0.0767219	0.72	0.854236
ggo-miR-518b	1.03	0.873495	1.09	0.649249	0.91	0.626557	1.08	0.681418	0.78	0.22072	0.83	0.335037
ggo-miR-518c-3p	1.11	0.639547	1.15	0.548727	1.04	0.85862	1.21	0.405797	0.87	0.571933	1.01	0.980792
ggo-miR-518c-5p	2.27	0.105314	1.5	0.427667	1.63	0.334324	3.3	0.0172203	2.19	0.137655	1.59	0.3816
ggo-miR-518d-3p	6.2	0.229255	23.24	0.0341106	13.67	0.0791927	5.32	0.26956	0.81	0.904402	0.71	0.848845
ggo-miR-518d-5p	1.29	0.588091	1.34	0.534835	1.43	0.453656	1.19	0.714758	0.61	0.347868	1.48	0.418977
ggo-miR-518e-3p	1.72	0.282023	1.02	0.972206	1.08	0.887183	0.97	0.958495	1.96	0.203909	1.67	0.323975
ggo-miR-518e-5p	1.17	0.580915	1.16	0.587918	1.02	0.931122	0.93	0.804522	0.99	0.959974	0.84	0.550654
ggo-miR-518f-3p	1.34	0.451367	1.52	0.277796	1.14	0.729031	1.19	0.658691	1.03	0.940447	0.86	0.695624
ggo-miR-518f-5p	20.91	0.0208915	33.29	0.00752645	29	0.0102274	26.25	0.0128529	15.68	0.0405668	25.93	0.0140887
ggo-miR-519a	0.8	0.666262	0.9	0.838475	1.05	0.923676	1.02	0.96509	0.77	0.632783	0.55	0.269733
ggo-miR-519c-3p	24.65	0.0215411	26.99	0.0180176	15.92	0.0475318	32.74	0.0122202	31.27	0.0149661	0.71	0.837304
ggo-miR-519d	1.27	0.526869	1.11	0.787107	1.1	0.797882	1.3	0.480807	1.1	0.803648	1.18	0.67102
ggo-miR-519e-5p	1.01	0.986834	0.84	0.69064	0.86	0.738788	0.78	0.566989	1.15	0.755109	0.64	0.338647
ggo-miR-520g	1.52	0.195942	1.2	0.573316	1.63	0.12858	1.06	0.860469	1.37	0.350423	1.18	0.620494
ggo-miR-521	0.41	0.607755	0.39	0.582835	16.93	0.0384513	31.54	0.0111184	64.27	0.0023561	0.7	0.83889
ggo-miR-522-3p	0.42	0.626616	0.4	0.606712	26.52	0.0260107	45.87	0.00925744	11.36	0.110538	0.71	0.848001
ggo-miR-523-3p	1.43	0.518351	1.57	0.418682	1.08	0.888103	1.46	0.501197	0.89	0.843143	0.85	0.781855
ggo-miR-524-3p	1.14	0.807941	1.02	0.968938	1.28	0.649991	0.77	0.640043	0.21	0.0266573	0.02	0.00277326
ggo-miR-524-5p	1.05	0.92121	0.73	0.492466	0.77	0.577504	1.21	0.681212	1.02	0.965549	0.96	0.932077
ggo-miR-525-3p	1.19	0.727083	1.55	0.37566	1.05	0.923114	1.83	0.22113	1.06	0.913614	1.12	0.829249
ggo-miR-525-5p	0.9	0.774805	1.19	0.649589	1.08	0.832959	0.81	0.586431	1.23	0.60025	0.9	0.782667
ggo-miR-548f	0.6	NA	0.6	NA	3.91	NA	5.79	NA	0.99	NA	0.82	NA
ggo-miR-584	0.41	0.614776	0.39	0.589348	15.78	0.0502858	15.99	0.0494247	24.52	0.0253083	21.16	0.0323218
ggo-miR-675b	0.49	0.717382	0.49	0.716096	18.6	0.121885	3.96	0.470723	0.9	0.959343	0.75	0.88607
ggo-miR-760	0.79	NA	0.78	NA	0.74	NA	0.71	NA	32.96	NA	0.91	NA
ggo-miR-769	0.78	0.900949	0.77	0.896461	0.74	0.879113	2.58	0.636446	14.72	0.180507	0.9	0.958795
ggo-miR-877	0.78	0.903347	0.77	0.898444	0.74	0.880514	0.71	0.866755	39.13	0.0678522	0.9	0.959706
ggo-miR-940	0.01	0.009702	0.01	0.0094591	0.01	0.00863699	0.01	0.00795005	0.01	0.0119221	0.01	0.0125084
ghr-miR7485	30	0.0902051	0.78	0.899791	0.74	0.881622	0.71	0.866611	0.88	0.95059	0.91	0.96031
ghr-miR7493	0.79	NA	0.78	NA	0.74	NA	0.71	NA	0.88	NA	29.96	NA
ghr-miR7495a	25.86	0.105199	0.78	0.901416	0.74	0.883049	0.71	0.866834	0.88	0.950639	0.91	0.961078
ghr-miR7499	57.35	0.043631	2.36	0.668504	0.75	0.885923	0.75	0.886974	0.92	0.966642	0.91	0.960443
ghr-miR7504b	22.04	0.12347	0.78	0.903358	0.75	0.884822	0.72	0.867404	0.88	0.950951	0.91	0.961984
ghr-miR7507	28.58	NA	0.78	NA	0.74	NA	0.71	NA	0.88	NA	0.91	NA
ghr-miR7508	0.1	0.219083	0.03	0.0724259	0.03	0.0656526	1.37	0.866492	0.25	0.460747	0.05	0.114308
ghr-miR7510a	27.86	0.0974334	0.78	0.900538	0.74	0.882263	0.71	0.866664	0.88	0.950584	0.91	0.960671
gma-miR1516a-5p	32.24	0.0835899	0.78	0.898954	0.74	0.880893	0.71	0.866552	0.88	0.950647	0.9	0.959939
gma-miR1517	15.63	0.170917	2.59	0.635393	0.74	0.878835	0.72	0.868791	0.89	0.952234	0.9	0.958553
gma-miR1519	0.47	0.696952	0.46	0.689884	0.41	0.645057	28.65	0.064812	4.45	0.423174	0.74	0.877486
gma-miR1520e	51.91	0.0490997	0.77	0.89585	0.74	0.878737	0.72	0.868649	0.89	0.952227	0.9	0.958531
gma-miR1520h	18.11	0.149021	3.98	0.491723	0.74	0.879873	0.73	0.875488	0.9	0.957481	0.9	0.958461
gma-miR1520j	44.75	0.0582707	0.77	0.896605	0.74	0.879163	0.72	0.867674	0.89	0.951477	0.9	0.958862
gma-miR1526	77.41	0.0302198	2.25	0.686428	0.75	0.887368	0.76	0.88974	0.93	0.9696	0.91	0.960972
gma-miR1534	30.46	0.0887691	0.78	0.899651	0.74	0.881508	0.71	0.866633	0.88	0.950575	0.9	0.96026
gma-miR171k-5p	25.86	0.105199	0.78	0.901416	0.74	0.883049	0.71	0.866834	0.88	0.950639	0.91	0.961078
gma-miR2119	27.53	0.0985741	3.98	0.49177	0.74	0.883292	0.74	0.882637	0.91	0.963136	0.9	0.959536
gma-miR4346	33.64	0.07984	2.23	0.689552	0.74	0.880122	0.73	0.875999	0.9	0.957756	0.9	0.958522
gma-miR4350	26.36	0.103141	0.78	0.901216	0.74	0.882873	0.71	0.866806	0.88	0.950615	0.91	0.96099
gma-miR4352a	0.78	NA	0.77	NA	0.74	NA	7.24	NA	13.45	NA	0.9	NA
gma-miR4352b	0.81	NA	0.8	NA	0.76	NA	13.58	NA	0.89	NA	0.92	NA
gma-miR4362	0.78	NA	0.77	NA	0.74	NA	32.18	NA	0.88	NA	0.9	NA
gma-miR4364b	24.8	0.109744	0.78	0.901886	0.75	0.88347	0.71	0.866927	0.88	0.950701	0.91	0.96129
gma-miR4370	12.16	0.205859	3.04	0.574124	0.59	0.792557	19.26	0.134113	1.13	0.951985	0.87	0.943279
gma-miR4374a	0.01	NA	0.01	NA	0.01	NA	0.01	NA	0.01	NA	0.01	NA
gma-miR4385	67.18	0.00542282	0.1	0.186228	0.08	0.15787	0.08	0.141548	0.19	0.345925	0.17	0.309316
gma-miR4390	96.69	0.0227158	2.51	0.646178	0.76	0.890777	0.77	0.894837	0.94	0.974539	0.91	0.962236
gma-miR4391	0.56	0.771471	0.56	0.77443	5.86	0.377373	1.43	0.857969	0.92	0.966086	0.79	0.908466
gma-miR4399	15.78	0.169417	2.61	0.632102	0.74	0.878795	0.72	0.868943	0.89	0.952362	0.9	0.958518
gma-miR4403	2.64	0.628063	16.4	0.16348	0.74	0.878696	0.72	0.869318	0.89	0.952616	0.9	0.958422
gma-miR4405	30.68	0.0881063	0.78	0.899554	0.74	0.88142	0.71	0.86661	0.88	0.950588	0.9	0.960213
gma-miR4407	25.42	0.106974	2.36	0.668681	0.74	0.879158	0.73	0.872838	0.89	0.955219	0.9	0.958311
gma-miR4410	36.42	0.073295	0.77	0.898044	0.74	0.880201	0.71	0.866856	0.88	0.950818	0.9	0.959514
gma-miR482b-3p	0.01	1.81791e-07	0.25	0.0866509	0.3	0.127315	0.05	0.000157803	0.09	0.00394131	0.59	0.506713
gma-miR4992	0.89	NA	0.89	NA	0.88	NA	7.65	NA	5.12	NA	34.64	NA
gma-miR5037d	0.79	NA	0.78	NA	0.75	NA	0.71	NA	0.88	NA	28.4	NA
gma-miR5042-3p	20.6	0.131799	2.44	0.656744	0.74	0.878702	0.72	0.870803	0.89	0.953822	0.9	0.95829
gma-miR5375	32.9	0.0817949	0.78	0.898885	0.74	0.880862	0.71	0.866645	0.88	0.95065	0.9	0.959901
gma-miR5673	0.79	NA	0.78	NA	0.74	NA	0.71	NA	0.88	NA	29.96	NA
gma-miR5676	32.9	0.0817949	0.78	0.898885	0.74	0.880862	0.71	0.866645	0.88	0.95065	0.9	0.959901
gma-miR5766	0.78	NA	0.78	NA	0.75	NA	24.1	NA	7.45	NA	0.91	NA
gma-miR5768	7.44	0.187421	11.65	0.105302	11.27	0.109773	91.05	0.0027374	8.53	0.168902	55.01	0.0079927
gma-miR5771	0.78	NA	0.78	NA	17.55	NA	0.76	NA	0.93	NA	10.61	NA
gma-miR5784	23.04	0.118081	2.41	0.661322	0.74	0.878959	0.72	0.871857	0.89	0.954444	0.9	0.958299
gma-miR9741	4.89	NA	15.83	NA	0.74	NA	0.73	NA	0.9	NA	0.9	NA
gma-miR9748	30.46	0.088792	0.78	0.899621	0.74	0.881475	0.71	0.866606	0.88	0.950585	0.9	0.960243
gma-miR9754	0.79	NA	0.78	NA	0.74	NA	23.49	NA	0.88	NA	0.91	NA
gma-miR9762	0.8	0.910121	0.79	0.904527	0.75	0.88592	18.17	0.14869	0.88	0.951206	0.91	0.962539
gma-miR9767	22.62	0.120334	0.78	0.903058	0.75	0.884548	0.72	0.867316	0.88	0.950888	0.91	0.961851
gra-miR530a	0.79	NA	0.78	NA	0.74	NA	0.71	NA	0.88	NA	32.67	NA
gra-miR7484h	79.57	0.0292068	0.77	0.89518	0.74	0.879155	0.73	0.873127	0.89	0.955597	0.9	0.958303
gra-miR7484j	0.8	0.908889	0.78	0.903392	0.75	0.884853	0.72	0.867423	0.88	0.950959	25.13	0.108396
gra-miR7484n	30.69	0.0880847	0.78	0.899542	0.74	0.881408	0.71	0.866603	0.88	0.95059	0.9	0.960207
gra-miR7494c	0.59	0.791311	0.59	0.794305	3.31	0.550955	4.21	0.47385	0.95	0.981621	0.81	0.915483
gra-miR7504n	27.57	0.0978564	4.04	0.487038	0.71	0.865374	0.7	0.857893	0.88	0.950221	0.89	0.953582
gra-miR8642	24.39	0.111534	3.34	0.548137	0.74	0.880659	0.73	0.877315	0.9	0.958806	0.9	0.958677
gra-miR8643a	41.91	0.0627503	0.77	0.897038	0.74	0.879462	0.72	0.86736	0.88	0.951238	0.9	0.95905
gra-miR8654a	30.23	0.0894818	0.78	0.899703	0.74	0.881544	0.71	0.866595	0.88	0.950594	0.9	0.960265
gra-miR8673	26.11	0.104164	0.78	0.901312	0.74	0.882958	0.71	0.866817	0.88	0.950627	0.91	0.961029
gra-miR8674c	0.78	NA	0.77	NA	2.49	NA	12.07	NA	0.89	NA	0.9	NA
gra-miR8684	62.01	0.0397498	0.77	0.895362	0.74	0.878684	0.72	0.87027	0.89	0.953384	0.9	0.958333
gra-miR8686	32.91	NA	0.78	NA	0.74	NA	0.71	NA	0.88	NA	0.9	NA
gra-miR8693	28.59	0.0948742	0.78	0.900269	0.74	0.882028	0.71	0.866634	0.88	0.950578	0.91	0.960543
gra-miR8723a	16.39	NA	2.59	NA	0.74	NA	0.72	NA	0.89	NA	0.9	NA
gra-miR8735	25.54	0.10648	2.36	0.668972	0.74	0.879115	0.73	0.872926	0.89	0.955394	0.9	0.958295
gra-miR8738a	54.47	0.0463823	2.39	0.664556	0.75	0.88541	0.75	0.886179	0.92	0.966031	0.9	0.960272
gra-miR8747	37.97	0.0700247	0.77	0.897728	0.74	0.879958	0.71	0.866971	0.88	0.950934	0.9	0.959363
gra-miR8750	43.55	0.0600927	0.77	0.896776	0.74	0.879278	0.72	0.867538	0.88	0.951387	0.9	0.958933
gra-miR8762a	71.69	0.0329502	0.75	0.885289	0.71	0.865576	0.69	0.851354	0.87	0.94529	0.89	0.954274
gra-miR8762b	53	0.0479224	0.77	0.895805	0.74	0.878743	0.72	0.868833	0.89	0.95234	0.9	0.958512
gra-miR8762d	29.53	0.0917083	0.78	0.899952	0.74	0.881759	0.71	0.866614	0.88	0.950585	0.91	0.960383
gra-miR8766	100.72	0.0215527	0.77	0.895596	0.74	0.88028	0.73	0.87652	0.9	0.958242	0.9	0.958568
gra-miR8769	0.78	NA	0.77	NA	0.74	NA	6.82	NA	17.1	NA	0.9	NA
gra-miR8774	31.35	0.0861077	0.78	0.899325	0.74	0.881224	0.71	0.866602	0.88	0.950599	0.9	0.960107
gsa-miR-10a-3p	28.47	0.0952177	2.31	0.677166	0.74	0.879443	0.73	0.874057	0.9	0.956238	0.9	0.958353
gsa-miR-1175-3p	0.37	0.236147	0.28	0.137609	0.47	0.363968	0.54	0.463342	0.94	0.940618	0.71	0.683602
gsa-miR-153-5p	0.8	NA	0.79	NA	0.75	NA	0.72	NA	0.88	NA	23.54	NA
gsa-miR-184b-3p	0.78	NA	0.77	NA	0.74	NA	32.34	NA	2.81	NA	0.9	NA
gsa-miR-1992-3p	30.96	0.0872267	2.27	0.683404	0.74	0.879756	0.73	0.875	0.9	0.956965	0.9	0.958425
gsa-miR-277a-5p	0.58	NA	0.57	NA	0.54	NA	4.27	NA	0.89	NA	0.8	NA
gsa-miR-277b-3p	283.04	0.00490526	0.79	0.905907	0.77	0.894499	0.77	0.898929	0.94	0.976644	0.91	0.963532
gsa-miR-277b-5p	47.91	0.0538894	0.77	0.896254	0.74	0.878969	0.72	0.868117	0.89	0.951757	0.9	0.958712
gsa-miR-278-3p	48.88	0.0526545	0.77	0.89615	0.74	0.878911	0.72	0.868251	0.89	0.951856	0.9	0.958667
gsa-miR-278-5p	84.51	0.0270586	0.77	0.895166	0.74	0.879327	0.73	0.873902	0.9	0.956163	0.9	0.958315
gsa-miR-281-5p	0.78	NA	0.77	NA	0.74	NA	42.81	NA	0.89	NA	0.9	NA
gsa-miR-31-5p	43.12	NA	0.77	NA	0.74	NA	0.72	NA	0.88	NA	0.9	NA
gsa-miR-87-5p	0.78	NA	0.77	NA	0.74	NA	0.72	NA	0.89	NA	56.01	NA
gsa-miR-9389-5p	39.88	0.0662907	2.55	0.641582	0.74	0.882517	0.74	0.881193	0.91	0.961952	0.9	0.959274
gsa-miR-9393-3p	34.59	0.0775248	0.77	0.898333	0.74	0.880391	0.71	0.866652	0.88	0.950752	0.9	0.959647
gsa-miR-9394a-5p	13.93	0.17254	0.51	0.736965	0.47	0.701245	0.88	0.94846	13.52	0.180817	0.77	0.896575
gsa-miR-9401-3p	31.59	0.0854214	0.78	0.899255	0.74	0.881166	0.71	0.866607	0.88	0.950605	0.9	0.960075
gsa-miR-993-5p	0.59	0.794265	0.6	0.795765	0.56	0.770965	6.17	0.364919	4.74	0.438217	0.81	0.91684
hbr-miR6173	0.8	NA	0.78	NA	0.75	NA	0.72	NA	0.88	NA	24.82	NA
hbr-miR9386	25.39	0.107109	2.36	0.66859	0.74	0.879156	0.73	0.872822	0.89	0.955202	0.9	0.958312
hbv-miR-B14RC-3p	2.23	0.622564	27.73	0.0328558	36.06	0.0211014	0.81	0.896781	0.85	0.923086	101.42	0.00297613
hbv-miR-B21RC-5p	0.8	NA	0.79	NA	0.77	NA	25.74	NA	11.32	NA	0.91	NA
hbv-miR-B26-5p	0	0.000344874	0	0.000306804	0	0.000206003	0	0.000158369	0	0.00118836	0	0.000978414
hbv-miR-B2RC	0	0.000829163	0	0.00077029	0	0.000628251	0	0.000480062	0	0.00110617	0	0.00127537
hcmv-miR-UL112-5p	61.89	0.0398412	0.77	0.89537	0.74	0.878688	0.72	0.870255	0.89	0.953369	0.9	0.958337
hcmv-miR-UL148D	0.03	0.000136906	0.22	0.0699219	0.3	0.146304	0.01	2.18243e-06	0.01	6.8706e-05	0.01	0.000143996
hcmv-miR-UL70-3p	0.01	0.0121987	0.01	0.0118596	0.01	0.0100983	0.4	0.60553	0.18	0.334235	0.01	0.0229895
hcmv-miR-US5-1	0.62	0.805315	0.61	0.801626	5.12	0.396641	2.48	0.638074	28.47	0.0825195	38.77	0.0571616
hco-miR-5885b	46.31	NA	0.77	NA	0.74	NA	0.72	NA	0.89	NA	0.9	NA
hco-miR-5887	0.78	0.900129	0.77	0.895842	2.96	0.589073	12.39	0.210071	0.89	0.952328	0.9	0.958522
hco-miR-5890a	0.79	NA	0.78	NA	0.75	NA	0.72	NA	0.88	NA	27.01	NA
hco-miR-5890f-5p	0.78	NA	0.77	NA	0.74	NA	9.23	NA	13.24	NA	0.9	NA
hco-miR-5892a	45.41	0.0572955	0.77	0.896477	0.74	0.879067	0.72	0.86774	0.89	0.951555	0.9	0.958805
hco-miR-5892b	26.36	0.103147	0.78	0.901216	0.74	0.882873	0.71	0.866805	0.88	0.950615	0.91	0.960989
hco-miR-5893	46.1	0.0563207	0.77	0.896447	0.74	0.879075	0.72	0.867865	0.89	0.951585	0.9	0.958795
hco-miR-5898-3p	41.77	0.0629845	0.77	0.897062	0.74	0.879479	0.72	0.867345	0.88	0.951227	0.9	0.95906
hco-miR-5900	12.73	0.204977	0.8	0.913155	0.78	0.903405	25.51	0.106594	0.96	0.985411	0.92	0.966744
hco-miR-5902-3p	21.46	NA	0.78	NA	0.75	NA	0.72	NA	0.88	NA	0.91	NA
hco-miR-5902-5p	0.77	NA	0.77	NA	0.74	NA	0.73	NA	0.9	NA	109.24	NA
hco-miR-5922	27.37	0.0992401	0.78	0.90073	0.74	0.882432	0.71	0.866689	0.88	0.950594	0.91	0.960761
hco-miR-5927	26.63	0.102088	0.78	0.901159	0.74	0.882832	0.71	0.866824	0.88	0.9506	0.91	0.960955
hco-miR-5928a	0.81	NA	0.79	NA	0.76	NA	14.26	NA	0.89	NA	0.91	NA
hco-miR-5945-3p	0.05	NA	0.05	NA	0.05	NA	0.05	NA	0.06	NA	0.96	NA
hco-miR-5946c	0.79	NA	0.78	NA	0.74	NA	0.71	NA	0.88	NA	31.32	NA
hco-miR-5960	0.01	0.0180093	0.01	0.0176038	0.01	0.0160051	0.09	0.195966	0.24	0.449604	0.01	0.0251708
hco-miR-5964	0.78	0.898852	0.77	0.895235	0.74	0.87931	4.64	0.444823	14.89	0.178625	0.9	0.958331
hco-miR-5986	28.83	0.0940536	0.78	0.900189	0.74	0.88196	0.71	0.866621	0.88	0.950584	0.91	0.960494
hco-miR-63a	0.45	0.671626	0.44	0.663139	2.36	0.623925	71.46	0.0119784	15.03	0.119313	0.73	0.869624
hco-miR-84b	0.78	NA	0.77	NA	0.74	NA	59.15	NA	0.89	NA	0.9	NA
hco-miR-993	0.59	0.792644	0.59	0.794964	4.11	0.481704	3.7	0.51464	0.96	0.984041	0.81	0.916096
hhi-miR-7790	0.72	0.870148	0.7	0.859086	65.13	0.0291638	0.59	0.788098	0.82	0.922121	0.87	0.944704
hhv6b-miR-Ro6-2-5p	0.44	0.659818	0.43	0.648656	1.63	0.776884	34.04	0.0325352	34.65	0.0342874	0.73	0.863347
hiv1-miR-N367	24.6	0.110271	3.6	0.523306	0.72	0.868864	0.7	0.861182	0.88	0.951022	0.89	0.954808
hma-miR-3004	6.26	0.360789	4.07	0.484635	0.57	0.782444	0.64	0.826465	1	0.999565	0.82	0.920006
hma-miR-3012b	0.79	NA	0.78	NA	0.74	NA	0.71	NA	0.88	NA	31.32	NA
hme-let-7	1.5	NA	4.82	NA	0.55	NA	0.58	NA	0.93	NA	0.8	NA
hme-miR-6304-3p	0	0.0020077	0	0.00193092	0	0.00167793	0	0.00145973	0	0.00262844	0	0.00283812
hme-miR-6305-3p	44.9	0.0580425	0.77	0.896622	0.74	0.879191	0.72	0.867721	0.89	0.951497	0.9	0.958866
hme-miR-6311-3p	0.8	NA	0.79	NA	0.75	NA	0.72	NA	20.84	NA	0.91	NA
hru-miR-1984	41.36	0.0636457	2.14	0.704742	0.74	0.881286	0.74	0.878711	0.9	0.959921	0.9	0.95887
hru-miR-1985	20.85	0.130316	0.79	0.904075	0.75	0.885491	0.72	0.8677	0.88	0.951105	0.91	0.962338
hsa-miR-103b	1.04	0.907094	1.12	0.732455	1.36	0.357172	1.18	0.630141	1.67	0.142967	1.33	0.403231
hsa-miR-1178-3p	125.67	0.0158716	1.9	0.750065	0.73	0.874365	0.73	0.874832	0.91	0.962854	0.9	0.956573
hsa-miR-1180-3p	0.63	0.816198	5.76	0.383147	0.6	0.800327	4.33	0.465543	2.08	0.715346	0.84	0.930996
hsa-miR-1200	0.78	NA	0.77	NA	0.74	NA	0.71	NA	0.88	NA	40.02	NA
hsa-miR-1208	0.02	NA	0.02	NA	0.02	NA	0.02	NA	0.03	NA	0.03	NA
hsa-miR-1225-5p	0.78	NA	0.77	NA	0.74	NA	51.6	NA	0.89	NA	0.9	NA
hsa-miR-1231	0	8.42451e-12	0	4.08828e-12	0	2.75562e-11	0	1.92475e-08	0	2.94911e-07	0	6.28909e-11
hsa-miR-1247-3p	0.78	NA	0.77	NA	0.74	NA	40.45	NA	0.89	NA	0.9	NA
hsa-miR-1247-5p	0.05	0.0246092	0.01	0.00418837	0.33	0.336458	0.06	0.0250774	0.03	0.0127454	1.86	0.58979
hsa-miR-1265	66.36	0.0366013	0.77	0.895229	0.74	0.87872	0.72	0.87096	0.89	0.953923	0.9	0.958284
hsa-miR-1268a	0.46	0.688168	0.46	0.681824	7.27	0.268275	5.92	0.322786	4.69	0.398392	0.74	0.873907
hsa-miR-1269b	0.8	NA	16.31	NA	0.76	NA	0.72	NA	0.89	NA	0.91	NA
hsa-miR-1270	6.74	0.341827	0.63	0.817355	1.3	0.896597	3.33	0.549066	1.05	0.982191	0.84	0.93057
hsa-miR-1283	1.69	0.120747	1.73	0.104359	1.39	0.330289	1.39	0.335621	1.51	0.239825	1.06	0.874649
hsa-miR-1292-3p	0.58	0.785224	0.58	0.785273	0.54	0.76031	4.62	0.437965	11.63	0.215095	19.5	0.131672
hsa-miR-1323	1.13	0.675916	1.46	0.184348	1.09	0.7715	1.4	0.240573	1.05	0.882579	0.87	0.64459
hsa-miR-136-3p	15.74	0.0515916	31.13	0.0146463	22.12	0.0280717	24.73	0.0229742	21.99	0.0316455	0.71	0.83978
hsa-miR-141-5p	0.42	0.622653	0.4	0.601048	30.43	0.018338	30.88	0.0179913	35.05	0.0157302	0.71	0.846173
hsa-miR-1469	0.01	0.000221377	0.02	0.0010221	0.04	0.00330431	0.02	0.000366528	0.1	0.0490259	0.12	0.0591773
hsa-miR-15b-3p	2.09	NA	4.94	NA	0.55	NA	0.6	NA	0.94	NA	0.8	NA
hsa-miR-16-2-3p	7.3	0.123365	25.03	0.0109932	38.91	0.00370923	60.02	0.00116315	49.73	0.00218632	79.83	0.000531238
hsa-miR-181a-2-3p	30.27	0.0194001	24.21	0.0290979	28.84	0.0211071	10.02	0.117185	29.49	0.0225348	0.72	0.846018
hsa-miR-1908-3p	0.03	0.0612639	0.03	0.0597935	0.03	0.0522393	0.48	0.673515	0.79	0.896084	0.82	0.912147
hsa-miR-193b-3p	0.47	0.695561	0.46	0.688019	0.41	0.642807	43.32	0.0373141	2.75	0.589419	0.74	0.876899
hsa-miR-1976	0.43	0.647426	0.42	0.63311	29.05	0.0336685	0.93	0.963547	0.84	0.922943	92.49	0.00431411
hsa-miR-200c-5p	0.48	0.706484	0.48	0.702168	0.43	0.658996	0.44	0.664038	61.92	0.0249436	51.18	0.0318019
hsa-miR-2054	15.62	0.170887	8.51	0.28623	0.75	0.885652	0.75	0.886442	0.92	0.966026	0.91	0.960318
hsa-miR-2276-3p	0.79	0.905876	0.78	0.900646	0.74	0.882322	0.71	0.866547	0.88	0.950624	31.03	0.0871411
hsa-miR-2277-3p	0.78	NA	0.77	NA	0.74	NA	0.71	NA	0.88	NA	41.14	NA
hsa-miR-2682-5p	41.59	0.063282	0.77	0.897102	0.74	0.879511	0.72	0.867333	0.88	0.951212	0.9	0.959078
hsa-miR-26a-2-3p	0.42	0.632345	0.41	0.614937	7.85	0.177911	14.15	0.0809239	7.73	0.193668	0.71	0.849793
hsa-miR-296-3p	2.24	NA	20.94	NA	0.74	NA	0.72	NA	0.89	NA	0.9	NA
hsa-miR-296-5p	0	0.000810742	0	0.000732975	0	0.000514762	0	0.000408031	0.01	0.00258127	0	0.0021196
hsa-miR-29c-5p	0.79	NA	0.78	NA	0.75	NA	0.71	NA	27.68	NA	0.91	NA
hsa-miR-302b-5p	901.33	2.30088e-06	4.1	0.328806	0.11	0.163518	2.86	0.46802	6.91	0.18665	11.01	0.0970897
hsa-miR-3065-5p	5.8	0.381176	3.15	0.567627	0.64	0.821854	0.71	0.867271	4.89	0.429439	0.87	0.946532
hsa-miR-3074-5p	0.78	0.899077	0.77	0.895778	0.74	0.880486	6.94	0.334513	12.43	0.209429	0.9	0.958623
hsa-miR-3117-5p	43.37	0.0603651	0.77	0.896835	0.74	0.879332	0.72	0.867538	0.88	0.951356	0.9	0.958961
hsa-miR-3124-5p	0	2.48654e-06	0	2.17177e-06	0	1.42034e-06	0	8.83889e-07	0	4.05959e-06	0	5.28482e-06
hsa-miR-3130-5p	0.79	0.904386	0.78	0.899346	29.67	0.0912527	0.71	0.866647	0.88	0.950632	0.9	0.960117
hsa-miR-3135b	4.04	0.393181	15.96	0.0867244	0.39	0.59447	7.62	0.21137	113.91	0.00342578	313.42	0.000362081
hsa-miR-3142	48.74	0.0528355	0.77	0.896166	0.74	0.87892	0.72	0.868231	0.89	0.951841	0.9	0.958674
hsa-miR-3146	0.77	NA	0.77	NA	0.74	NA	0.73	NA	0.9	NA	99.31	NA
hsa-miR-3159	0.79	NA	0.78	NA	0.74	NA	0.71	NA	0.88	NA	36.48	NA
hsa-miR-3168	10.45	NA	0.06	NA	0.54	NA	0.58	NA	0.11	NA	1.87	NA
hsa-miR-3170	0.79	NA	0.78	NA	1.67	NA	4.55	NA	21.45	NA	0.91	NA
hsa-miR-3173-5p	0.78	NA	0.77	NA	0.74	NA	0.72	NA	0.89	NA	73.07	NA
hsa-miR-3184-3p	0.41	0.607042	0.39	0.577387	26.33	0.01755	24.03	0.0212176	209.21	0.000104986	106.2	0.000693086
hsa-miR-3184-5p	0.44	0.655116	0.43	0.641651	0.37	0.583222	7.63	0.215012	90.01	0.00576313	37.64	0.0258473
hsa-miR-3196	0	7.05286e-05	0	6.02528e-05	0	3.84192e-05	0	2.1912e-05	0.07	0.0687855	0.14	0.183324
hsa-miR-320b	0.43	NA	0.41	NA	20.95	NA	12.07	NA	374.8	NA	226.59	NA
hsa-miR-320c	0.6	NA	0.58	NA	5	NA	11.1	NA	138.32	NA	0.8	NA
hsa-miR-320d	0.73	0.873813	0.72	0.868614	0.68	0.847456	5.35	0.401205	38.48	0.0675773	0.88	0.947551
hsa-miR-331-5p	0.8	NA	0.79	NA	0.75	NA	0.72	NA	0.88	NA	23.54	NA
hsa-miR-337-3p	15.3	NA	3.27	NA	0.74	NA	0.72	NA	0.89	NA	0.9	NA
hsa-miR-337-5p	0.75	0.857582	0.03	0.0586373	0.03	0.049278	0.93	0.964354	0.48	0.657888	0.06	0.10756
hsa-miR-345-5p	0.01	NA	0.01	NA	0.01	NA	0.01	NA	0.02	NA	0.02	NA
hsa-miR-34b-3p	0.8	0.90994	0.79	0.904359	0.75	0.885762	18.4	0.146911	0.88	0.951165	0.91	0.962456
hsa-miR-3591-3p	0.41	0.609887	0.39	0.585558	32.76	0.0109309	28.31	0.0149575	32.51	0.0124503	0.7	0.839924
hsa-miR-361-3p	1.48	0.617708	0.92	0.920506	1.24	0.785439	0.73	0.701087	5.25	0.038001	0.04	0.0135404
hsa-miR-3614-3p	0.44	0.661177	0.43	0.650316	7.12	0.239536	54.63	0.015392	11.95	0.143791	0.73	0.864943
hsa-miR-3617-3p	0.79	NA	0.79	NA	0.77	NA	103.28	NA	2.72	NA	0.91	NA
hsa-miR-3621	0	5.30196e-08	0	3.32354e-08	0.01	2.16663e-05	0.01	4.6572e-06	0.04	0.00443693	0	2.7873e-07
hsa-miR-3648	0.01	0.0114328	0.01	0.0111835	0.01	0.0103068	0.01	0.00963536	0.01	0.0139771	0.01	0.0145397
hsa-miR-3652	0.78	NA	0.77	NA	0.75	NA	38.4	NA	3.79	NA	0.9	NA
hsa-miR-3653-5p	35.62	0.0750863	0.77	0.898258	0.74	0.880382	0.71	0.866849	0.88	0.950745	0.9	0.95963
hsa-miR-3658	61.28	0.0403219	0.77	0.895402	0.74	0.878698	0.72	0.870167	0.89	0.953294	0.9	0.95835
hsa-miR-3677-5p	0.79	NA	0.78	NA	0.74	NA	0.71	NA	0.88	NA	29.82	NA
hsa-miR-3681-3p	27.37	0.0992401	0.78	0.90073	0.74	0.882432	0.71	0.866689	0.88	0.950594	0.91	0.960761
hsa-miR-3682-5p	0.46	0.684318	0.45	0.676876	1.35	0.871208	23.24	0.074892	6.11	0.317809	0.73	0.87214
hsa-miR-3688-3p	36.84	0.0723725	0.77	0.89795	0.74	0.880127	0.71	0.866885	0.88	0.950846	0.9	0.95947
hsa-miR-3688-5p	29.3	0.0924639	0.78	0.900028	0.74	0.881822	0.71	0.866612	0.88	0.950586	0.91	0.960415
hsa-miR-3689d	0.58	NA	0.57	NA	0.54	NA	4.27	NA	0.89	NA	0.8	NA
hsa-miR-3691-5p	23.71	NA	0.78	NA	0.75	NA	0.71	NA	0.88	NA	0.91	NA
hsa-miR-371a-3p	16.23	0.165069	4.47	0.455731	0.74	0.879917	0.73	0.875507	0.9	0.957385	0.9	0.958464
hsa-miR-371b-3p	0.58	NA	0.58	NA	0.54	NA	2.99	NA	1.98	NA	0.8	NA
hsa-miR-372-3p	1.67	0.373635	2.01	0.220217	2.04	0.210497	1.75	0.327544	2.51	0.119379	0.72	0.603897
hsa-miR-373-3p	0.43	0.651496	0.42	0.638392	11.84	0.126243	13.24	0.110338	29.66	0.0383019	0.72	0.860026
hsa-miR-373-5p	14.76	0.0516247	15.33	0.0482347	18.2	0.0350804	17.6	0.0375435	18.42	0.0380593	0.7	0.83754
hsa-miR-374a-3p	10.36	0.0946513	8.79	0.121082	22.89	0.0237463	8.17	0.133668	19.79	0.0348196	23.81	0.023506
hsa-miR-374c-3p	1.8	0.307706	1.1	0.873082	1.23	0.724334	1.31	0.64121	1	0.999445	0.03	0.00535088
hsa-miR-378c	0.43	0.639864	0.41	0.623682	2.4	0.587842	68.33	0.00617491	23.12	0.0471343	0.72	0.853899
hsa-miR-3909	0.8	NA	0.79	NA	0.75	NA	16.35	NA	0.89	NA	0.91	NA
hsa-miR-3913-5p	24.53	NA	0.78	NA	0.75	NA	0.71	NA	0.88	NA	0.91	NA
hsa-miR-3916	55.16	0.0457135	0.77	0.895658	0.74	0.878694	0.72	0.869171	0.89	0.952578	0.9	0.958454
hsa-miR-3920	0.95	0.98123	0.08	0.214963	0.08	0.206616	0.09	0.228356	0.14	0.323362	0.11	0.273546
hsa-miR-3925-5p	0.78	NA	0.77	NA	0.74	NA	67.87	NA	0.89	NA	0.9	NA
hsa-miR-3940-5p	0	0.000171295	0	0.000149548	0	9.22292e-05	0	6.82555e-05	0	0.000659474	0	0.000548332
hsa-miR-3942-3p	0.59	NA	0.59	NA	2.55	NA	5.13	NA	0.95	NA	0.81	NA
hsa-miR-3960	0	7.50983e-06	0	5.72336e-06	0	3.14568e-06	0	7.77016e-05	0.05	0.0349896	0	2.925e-05
hsa-miR-411-3p	0.78	NA	0.77	NA	0.74	NA	40.45	NA	0.89	NA	0.9	NA
hsa-miR-422a	25.85	0.105215	0.78	0.901382	0.74	0.883013	0.71	0.866801	0.88	0.950645	0.91	0.961056
hsa-miR-4252	0.01	NA	0.01	NA	0.01	NA	0.01	NA	0.01	NA	0.01	NA
hsa-miR-4262	15.81	0.169071	0.77	0.89734	0.74	0.883094	6.52	0.350249	0.91	0.962549	0.9	0.95945
hsa-miR-4265	0.81	NA	0.79	NA	0.76	NA	14.03	NA	0.89	NA	0.91	NA
hsa-miR-4287	0.78	NA	0.77	NA	0.74	NA	47.27	NA	0.89	NA	0.9	NA
hsa-miR-4292	0.78	0.898933	0.77	0.895146	0.74	0.878914	3.06	0.577711	20.06	0.135384	0.9	0.958267
hsa-miR-4294	0.58	NA	0.57	NA	0.53	NA	3.17	NA	0.89	NA	0.8	NA
hsa-miR-4298	3.69	0.445553	20.92	0.0691095	0.38	0.600064	0.36	0.576579	0.88	0.942202	65.04	0.0124971
hsa-miR-431-3p	0.79	NA	24.71	NA	0.75	NA	0.71	NA	0.88	NA	0.91	NA
hsa-miR-431-5p	20.35	0.0200983	57.76	0.00162895	67.34	0.00106317	47.52	0.00273174	44.4	0.00362296	0.69	0.822779
hsa-miR-4426	205.74	0.00772946	1.42	0.860785	0.71	0.864407	0.71	0.862812	0.9	0.957171	0.89	0.953182
hsa-miR-4429	0.78	0.899069	0.77	0.895764	0.74	0.88046	4.35	0.464002	19.87	0.136632	0.9	0.95862
hsa-miR-4436b-3p	77.24	0.0303114	2.22	0.690526	0.76	0.889547	0.76	0.892355	0.93	0.971159	0.91	0.961738
hsa-miR-4440	0.78	NA	0.77	NA	0.74	NA	26.31	NA	4.67	NA	0.9	NA
hsa-miR-4454	0.78	NA	0.77	NA	0.75	NA	0.75	NA	0.91	NA	173.09	NA
hsa-miR-4459	1.28	0.879276	41.55	0.013653	46.44	0.0110191	0.8	0.89115	0.82	0.909988	76.64	0.00414165
hsa-miR-4469	0.59	NA	0.59	NA	2.71	NA	5.24	NA	0.96	NA	0.81	NA
hsa-miR-4483	10.66	0.128065	23.03	0.042075	10.57	0.1285	4.8	0.318309	0.83	0.917013	0.72	0.85395
hsa-miR-4488	0	0.000391971	0.03	0.0137483	0	3.92344e-05	0	2.27603e-05	0	0.000243216	0.09	0.104087
hsa-miR-4492	0	3.05442e-05	0	2.43748e-05	0	1.49598e-05	0	8.98255e-06	0.04	0.0289187	0	0.000100646
hsa-miR-4497	0.79	0.906325	0.78	0.901057	24.98	0.108928	0.71	0.866718	0.88	0.950623	0.91	0.960904
hsa-miR-4501	0.01	0.0344125	0.01	0.033919	0.01	0.0321301	0.01	0.0309431	0.02	0.040097	0.02	0.041048
hsa-miR-4513	29.54	0.0916933	0.78	0.899944	0.74	0.88175	0.71	0.866606	0.88	0.950589	0.91	0.960376
hsa-miR-4518	38.99	0.0680032	0.77	0.897542	0.74	0.879823	0.71	0.867068	0.88	0.951007	0.9	0.959277
hsa-miR-4527	0.79	0.904811	0.78	0.899712	0.74	0.881554	27.43	0.0990221	0.88	0.950592	0.9	0.960273
hsa-miR-4532	0	3.17605e-07	0	2.72259e-07	0	1.59797e-07	0	9.37276e-08	0	5.54664e-07	0	7.49888e-07
hsa-miR-4538	0.78	NA	0.77	NA	0.74	NA	42.67	NA	2.66	NA	0.9	NA
hsa-miR-4632-3p	0	0.00100803	0	0.000870974	0	0.00059258	0.14	0.16484	0.19	0.255553	0.01	0.00272018
hsa-miR-4638-3p	0	1.26539e-05	0	1.06709e-05	0.02	0.0034775	0.02	0.00480101	0.08	0.0645168	0.13	0.119281
hsa-miR-4644	24.81	0.109692	0.78	0.901849	0.75	0.883433	0.71	0.866906	0.88	0.950701	0.91	0.961276
hsa-miR-4648	0.78	NA	0.77	NA	0.74	NA	2.07	NA	42.21	NA	0.9	NA
hsa-miR-4651	0.01	0.00140632	0	0.000221967	0	0.000143379	0	9.2379e-05	0.11	0.137459	0	0.000787898
hsa-miR-4652-5p	529.08	0.000131979	4.01	0.411189	0.37	0.591131	0.35	0.562364	0.85	0.931578	0.72	0.862411
hsa-miR-466	0.79	0.908388	0.78	0.902934	0.75	0.884434	20.6	0.131894	0.88	0.950857	0.91	0.96179
hsa-miR-4662a-3p	92.31	0.0241533	0.77	0.895368	0.74	0.879785	0.73	0.875182	0.9	0.957155	0.9	0.958431
hsa-miR-4662a-5p	86.36	0.0107624	2.83	0.558727	6.36	0.293327	6.45	0.290642	0.95	0.980126	0.77	0.887784
hsa-miR-4665-3p	0.79	0.905011	0.78	0.899895	0.74	0.881711	0.71	0.86661	0.88	0.950571	34.1	0.078803
hsa-miR-4675	35.02	0.0764898	0.77	0.898279	0.74	0.880361	0.71	0.866709	0.88	0.950758	0.9	0.959624
hsa-miR-4676-3p	20.55	NA	0.79	NA	0.75	NA	0.72	NA	0.88	NA	0.91	NA
hsa-miR-4680-3p	53.69	0.0284163	0.1	0.238667	0.09	0.218596	0.09	0.197859	0.13	0.289523	0.14	0.303819
hsa-miR-4707-5p	0	7.22288e-07	0	4.22632e-07	0	1.33014e-07	0.01	2.95679e-06	0.22	0.109461	0.15	0.0433925
hsa-miR-4726-5p	0.81	NA	0.79	NA	0.76	NA	14.17	NA	0.89	NA	0.91	NA
hsa-miR-4745-3p	0.45	0.664663	0.43	0.653462	6.16	0.280025	50.09	0.0186393	22.84	0.0652297	0.73	0.866206
hsa-miR-4754	0.79	0.906072	0.78	0.900824	0.74	0.882485	0.71	0.866595	0.88	0.95063	30.63	0.0883702
hsa-miR-4757-3p	0.48	0.704355	0.47	0.700202	1.69	0.777638	15.21	0.136902	0.93	0.970951	23.19	0.086556
hsa-miR-4760-3p	45.87	0.0566405	0.77	0.896474	0.74	0.879092	0.72	0.867835	0.89	0.951563	0.9	0.958807
hsa-miR-4761-5p	0.8	NA	0.79	NA	0.75	NA	0.72	NA	21.77	NA	0.91	NA
hsa-miR-4769-3p	0.01	0.000187758	0.66	0.659489	1.15	0.884391	0.39	0.323699	0.64	0.654707	2.63	0.313103
hsa-miR-4800-5p	23.2	0.117282	2.41	0.66184	0.74	0.878972	0.72	0.87192	0.89	0.95449	0.9	0.958299
hsa-miR-489-5p	0.58	NA	0.57	NA	0.54	NA	4.32	NA	0.89	NA	0.8	NA
hsa-miR-498	1.11	0.710476	0.95	0.867072	0.77	0.357652	1.03	0.923691	0.6	0.0939506	0.82	0.495997
hsa-miR-5010-3p	0.78	NA	0.77	NA	2.43	NA	14.18	NA	0.89	NA	0.9	NA
hsa-miR-5011-5p	14.02	NA	4.23	NA	0.74	NA	0.73	NA	0.89	NA	0.9	NA
hsa-miR-508-3p	4.78	0.386666	12.75	0.155917	5.38	0.350323	5.61	0.33936	0.96	0.981227	0.76	0.88734
hsa-miR-512-3p	1.32	0.267338	1.31	0.272787	1.17	0.516246	1.16	0.547355	1.18	0.532219	0.92	0.740416
hsa-miR-512-5p	1.47	0.396716	1.02	0.961221	1.16	0.743815	1.18	0.717856	1.24	0.654704	0.85	0.727299
hsa-miR-516b-5p	1.4	0.0695233	1.23	0.277273	1.08	0.665708	1.06	0.74242	1.02	0.924704	0.92	0.671698
hsa-miR-517c-3p	1.25	0.250784	1.36	0.115711	1.2	0.356869	1.18	0.401962	1	0.983293	0.98	0.926403
hsa-miR-5187-3p	28.48	0.0951746	4.81	0.433922	0.75	0.886068	0.75	0.887172	0.92	0.966762	0.91	0.960487
hsa-miR-518a-3p	1.5	0.282492	1.24	0.568725	1.22	0.600985	1.48	0.29375	1.06	0.883764	1.14	0.72918
hsa-miR-5190	184.35	0.00933663	0.78	0.89988	0.75	0.8867	0.75	0.88819	0.92	0.967665	0.91	0.960718
hsa-miR-5196-5p	6.71	0.343019	4.69	0.441524	0.58	0.78902	0.66	0.834019	1.02	0.993539	0.82	0.921777
hsa-miR-519c-3p	0.78	0.594403	0.92	0.86157	0.6	0.263527	0.59	0.244557	0.86	0.753395	0.68	0.414874
hsa-miR-519d-5p	1.35	0.491015	1.45	0.38648	1.51	0.337247	1.76	0.185555	1.7	0.237389	0.93	0.878087
hsa-miR-520a-3p	0.84	0.743989	0.92	0.870563	0.95	0.921536	0.96	0.937477	0.63	0.408158	0.57	0.315525
hsa-miR-520a-5p	1.32	0.457291	1.25	0.542873	0.79	0.527864	0.86	0.693309	0.75	0.474874	1.13	0.75234
hsa-miR-520b	0.45	0.670558	0.44	0.661312	10.49	0.169393	9.92	0.180727	6.12	0.302542	0.73	0.867204
hsa-miR-520d-3p	0.41	0.615321	0.39	0.591517	28.79	0.0167831	46.52	0.00619725	36.39	0.0117326	0.71	0.842491
hsa-miR-520d-5p	1.51	0.576632	2.88	0.145431	1.37	0.672909	2.2	0.278843	1.04	0.962736	0.06	0.0306964
hsa-miR-520f-5p	1.36	0.402753	1.49	0.272696	1.48	0.280442	1.61	0.194098	1.39	0.388334	1.14	0.73389
hsa-miR-520g-5p	21.94	0.0273885	16.43	0.0460627	13.57	0.063139	16.69	0.0448355	89.33	0.00138553	0.71	0.838217
hsa-miR-520h	13.96	0.0422887	37.52	0.0048387	25.85	0.0115571	38.5	0.00454139	20.26	0.021885	24.55	0.0140467
hsa-miR-526b-3p	17.96	0.0304329	29.11	0.0111672	29.06	0.0111161	44.7	0.00414882	35.81	0.00781007	0.7	0.829487
hsa-miR-526b-5p	1.26	0.281103	0.98	0.919775	0.97	0.887662	1.03	0.895969	0.94	0.792952	0.81	0.337405
hsa-miR-544b	19.82	0.136825	2.49	0.649726	0.74	0.878687	0.72	0.870602	0.89	0.953672	0.9	0.958302
hsa-miR-548al	40.85	0.064567	0.77	0.89721	0.74	0.879582	0.72	0.867246	0.88	0.951152	0.9	0.959126
hsa-miR-548am-5p	0.58	NA	0.57	NA	0.53	NA	3.17	NA	0.89	NA	0.8	NA
hsa-miR-548b-3p	48.61	0.0529937	0.77	0.89618	0.74	0.878928	0.72	0.868214	0.89	0.951829	0.9	0.95868
hsa-miR-548d-3p	37.42	0.0711442	0.77	0.897805	0.74	0.880008	0.71	0.866908	0.88	0.950897	0.9	0.9594
hsa-miR-548e-3p	37.99	0.0699783	0.77	0.897724	0.74	0.879956	0.71	0.866973	0.88	0.950934	0.9	0.959361
hsa-miR-548h-3p	0.78	0.899223	0.77	0.895301	0.74	0.878866	4.92	0.427444	11.51	0.223665	0.9	0.958314
hsa-miR-5583-5p	0.8	NA	0.8	NA	13.09	NA	0.79	NA	0.96	NA	26.78	NA
hsa-miR-5586-3p	23.16	0.11754	0.78	0.902729	0.75	0.884241	0.72	0.867193	0.88	0.950836	0.91	0.961699
hsa-miR-5586-5p	21.75	0.125081	0.78	0.903539	0.75	0.884992	0.72	0.867478	0.88	0.950987	0.91	0.96207
hsa-miR-561-3p	0.58	NA	0.58	NA	0.54	NA	3.39	NA	1.75	NA	0.8	NA
hsa-miR-561-5p	4.07	0.396371	13.38	0.109493	10.56	0.14603	6.5	0.252059	0.86	0.932568	0.72	0.86093
hsa-miR-5694	1.96	NA	0.11	NA	0.1	NA	0.1	NA	0.13	NA	0.13	NA
hsa-miR-5698	15.22	0.101607	13.38	0.119106	14.54	0.107287	5.53	0.307738	15.03	0.109434	0.76	0.878141
hsa-miR-5699-5p	0.51	0.733511	19.21	0.12159	18.43	0.126774	0.49	0.717875	0.97	0.988612	0.77	0.895383
hsa-miR-576-5p	13.54	0.0952105	5.61	0.275006	15.08	0.0814972	9.87	0.143784	11.14	0.131894	0.73	0.858937
hsa-miR-5787	0	9.40471e-08	0	5.32984e-08	0.02	7.5081e-05	0.02	2.71911e-05	0.04	0.00145829	0	4.99352e-07
hsa-miR-580-3p	120.48	0.00231116	1.95	0.693313	0.36	0.570129	0.33	0.5338	0.83	0.917404	0.72	0.8555
hsa-miR-584-3p	0.8	0.910871	0.79	0.905223	0.75	0.886581	17.26	0.156024	0.89	0.951406	0.91	0.962868
hsa-miR-584-5p	1.21	0.512831	1.08	0.782009	1.14	0.652987	1.11	0.710593	1.14	0.66268	0.9	0.727667
hsa-miR-601	0.58	NA	0.59	NA	2.32	NA	4.05	NA	0.94	NA	0.8	NA
hsa-miR-606	1.21	NA	4.79	NA	0.69	NA	3.62	NA	6.74	NA	0.91	NA
hsa-miR-6087	0.79	NA	0.78	NA	0.74	NA	0.71	NA	28.44	NA	0.91	NA
hsa-miR-6089	0.01	1.27961e-05	0.06	0.0158292	0.02	0.000701978	0.22	0.187226	0.1	0.0470835	0.24	0.218685
hsa-miR-6090	0.78	NA	0.77	NA	0.74	NA	2.01	NA	20.31	NA	0.9	NA
hsa-miR-6124	0.02	0.00883928	0.6	0.69461	0.43	0.527473	0.23	0.261108	0.29	0.364731	1.38	0.808218
hsa-miR-6126	0.44	0.652191	0.42	0.6358	6.21	0.259473	161.63	0.00144114	79.27	0.00664724	0.73	0.861729
hsa-miR-616-3p	6.16	0.364995	6.67	0.344396	0.6	0.797359	0.67	0.843676	1.04	0.984807	0.83	0.928306
hsa-miR-6165	0.02	0.000323177	0.35	0.28655	0.39	0.343425	0.01	3.13165e-06	0	1.81243e-05	0.86	0.878158
hsa-miR-625-3p	0.45	0.67696	0.45	0.668796	0.39	0.617578	16.69	0.102914	10.48	0.182333	28.63	0.0524817
hsa-miR-625-5p	0.43	0.646092	0.42	0.631445	9.3	0.161849	33.43	0.0263545	9.86	0.1609	0.72	0.856833
hsa-miR-629-5p	0.84	0.831906	0.56	0.474051	0.78	0.761826	0.64	0.576551	0.16	0.0461	0.94	0.93909
hsa-miR-635	28.83	0.0940592	0.78	0.900197	0.74	0.881968	0.71	0.866626	0.88	0.950584	0.91	0.960497
hsa-miR-647	72.61	0.03276	0.77	0.895318	0.74	0.879068	0.72	0.872139	0.89	0.954702	0.9	0.95834
hsa-miR-6502-3p	56.4	0.0445327	0.77	0.895596	0.74	0.878689	0.72	0.869374	0.89	0.95272	0.9	0.958428
hsa-miR-6505-3p	326.06	0.00105302	5.31	0.356594	0.53	0.737022	0.46	0.681793	0.74	0.877312	0.81	0.91096
hsa-miR-6505-5p	34.78	0.0770483	0.77	0.898354	0.74	0.880425	0.71	0.866707	0.88	0.950739	0.9	0.95966
hsa-miR-6510-3p	24.13	0.112714	3.35	0.547412	0.74	0.880652	0.73	0.877073	0.9	0.958426	0.9	0.958667
hsa-miR-6510-5p	0.01	5.51983e-06	0.26	0.166181	0.2	0.0902195	0	6.96132e-09	0	6.91867e-08	0.43	0.386277
hsa-miR-6514-5p	71.64	0.0332941	2.26	0.684928	0.75	0.888574	0.76	0.890942	0.93	0.969933	0.91	0.961386
hsa-miR-663a	0.48	0.704273	0.48	0.702033	0.43	0.659389	0.42	0.655941	14.77	0.149878	47.33	0.036627
hsa-miR-663b	0	9.10989e-07	0	6.97983e-07	0.04	0.00337153	0.07	0.0178477	0.22	0.191156	0.28	0.264314
hsa-miR-6717-5p	0.79	NA	0.79	NA	0.76	NA	24.51	NA	9.57	NA	0.91	NA
hsa-miR-6719-3p	35.01	0.0765204	0.77	0.89831	0.74	0.880393	0.71	0.866727	0.88	0.950747	0.9	0.95964
hsa-miR-6724-5p	0	6.6006e-05	0	5.67644e-05	0	3.51679e-05	0	2.5337e-05	0	0.000257176	0	0.00021562
hsa-miR-6728-5p	0.78	NA	0.77	NA	0.74	NA	1.45	NA	26.6	NA	0.9	NA
hsa-miR-6743-3p	0.72	0.869955	0.7	0.858249	0.65	0.82538	0.58	0.783867	0.82	0.921035	81.12	0.0209641
hsa-miR-6743-5p	0	1.34247e-05	0	2.32053e-06	0	1.12096e-06	0.01	0.00083858	0	1.18091e-05	0	1.47256e-05
hsa-miR-6744-3p	0.81	NA	0.8	NA	0.76	NA	13.68	NA	0.89	NA	0.91	NA
hsa-miR-6748-3p	0.01	2.079e-07	0.19	0.0406699	0.28	0.118976	0.02	9.4605e-06	0.04	0.000140271	0.34	0.185727
hsa-miR-6749-5p	0.77	NA	0.76	NA	0.73	NA	4.68	NA	21.93	NA	0.9	NA
hsa-miR-6751-5p	0.78	NA	0.77	NA	0.75	NA	31.78	NA	3.95	NA	0.9	NA
hsa-miR-6753-3p	0.58	NA	0.57	NA	0.53	NA	3.17	NA	0.89	NA	0.8	NA
hsa-miR-6755-3p	31.79	0.0848645	0.78	0.899122	0.74	0.881041	0.71	0.866564	0.88	0.950622	0.9	0.960018
hsa-miR-6758-5p	0.78	NA	0.78	NA	0.75	NA	10.52	NA	15.16	NA	0.91	NA
hsa-miR-6759-5p	0.79	NA	0.78	NA	0.75	NA	0.71	NA	0.88	NA	28.51	NA
hsa-miR-6760-3p	5.01	0.300038	27.3	0.0289366	28.14	0.0273127	1.49	0.803589	0.82	0.910982	0.71	0.851716
hsa-miR-6766-3p	0	0.000141816	0	0.000124054	0	8.01273e-05	0	5.95595e-05	0	0.00052152	0	0.000432343
hsa-miR-6767-3p	0.63	NA	0.63	NA	2.09	NA	3.72	NA	6.25	NA	0.84	NA
hsa-miR-6769a-3p	0.01	0.00174993	0.23	0.286978	0.41	0.525433	0.01	0.00280435	0.01	0.00490329	0.01	0.00456099
hsa-miR-6772-3p	0.42	0.626965	0.4	0.608569	0.34	0.541666	91.89	0.00211313	37.86	0.0155194	0.71	0.847443
hsa-miR-6773-5p	0.79	NA	0.78	NA	0.75	NA	20.86	NA	0.88	NA	0.91	NA
hsa-miR-6781-5p	0.02	NA	0.02	NA	0.02	NA	0.02	NA	0.02	NA	0.02	NA
hsa-miR-6782-3p	0.42	0.62215	0.4	0.601372	4.57	0.308636	123.99	0.000812858	20.87	0.0403548	0.71	0.84577
hsa-miR-6782-5p	0.81	NA	0.79	NA	0.76	NA	13.94	NA	0.89	NA	0.91	NA
hsa-miR-6784-3p	0.79	NA	0.78	NA	0.75	NA	0.72	NA	26.24	NA	0.91	NA
hsa-miR-6788-3p	0.78	NA	0.77	NA	0.74	NA	0.72	NA	0.89	NA	64.47	NA
hsa-miR-6790-3p	0.8	NA	20.48	NA	0.75	NA	0.72	NA	0.88	NA	0.91	NA
hsa-miR-6793-5p	0.78	0.90024	0.77	0.895922	2.38	0.66607	15.07	0.176648	0.89	0.952211	0.9	0.958557
hsa-miR-6794-3p	0.43	0.644891	0.42	0.629958	7.77	0.19761	20.7	0.0548669	25.58	0.0435447	0.72	0.85649
hsa-miR-6794-5p	26.88	0.101114	0.78	0.901062	0.74	0.882747	0.71	0.866811	0.88	0.950591	0.91	0.960909
hsa-miR-6796-5p	0.77	0.898806	0.77	0.895864	5.25	0.408944	18.53	0.145825	0.91	0.961377	0.9	0.958838
hsa-miR-6797-5p	0.03	0.000927762	0.46	0.423432	0.6	0.599555	0.02	0.000163268	0.01	0.000218589	2.13	0.439376
hsa-miR-6801-5p	0.58	NA	0.57	NA	0.54	NA	4.27	NA	0.89	NA	0.8	NA
hsa-miR-6802-5p	0.79	NA	0.78	NA	0.76	NA	14.51	NA	15.17	NA	0.91	NA
hsa-miR-6807-5p	0.8	NA	0.78	NA	0.75	NA	0.72	NA	0.88	NA	24.82	NA
hsa-miR-6809-3p	1.3	0.877954	24.88	0.0425665	24.56	0.0432497	0.89	0.944247	0.86	0.930161	64.41	0.00859552
hsa-miR-6812-5p	0.78	NA	0.77	NA	0.74	NA	45.08	NA	0.89	NA	0.9	NA
hsa-miR-6815-3p	0.79	NA	0.78	NA	0.76	NA	21.19	NA	9.98	NA	0.91	NA
hsa-miR-6819-3p	0.77	NA	0.77	NA	0.74	NA	11.19	NA	15.96	NA	0.9	NA
hsa-miR-6821-5p	0.01	0.00390526	0	0.000446656	0	0.000291294	0	0.000189999	0.01	0.00165003	0.19	0.241522
hsa-miR-6830-3p	6.8	0.337197	31.87	0.0824959	0.69	0.850829	0.67	0.841899	0.87	0.944957	0.88	0.948601
hsa-miR-6832-3p	0.79	0.9078	0.78	0.902394	22.36	0.12169	0.71	0.867065	0.88	0.950777	0.91	0.961532
hsa-miR-6833-3p	39.61	0.0642714	7.96	0.297607	0.68	0.845757	0.66	0.837259	0.87	0.944092	0.87	0.946844
hsa-miR-6833-5p	0.78	NA	0.77	NA	0.74	NA	0.72	NA	0.89	NA	65.28	NA
hsa-miR-6836-3p	0.01	0.00608188	0	0.000359903	0	0.000253824	0.03	0.0171141	0.1	0.141297	0.09	0.121987
hsa-miR-6840-5p	38.78	0.0684095	0.77	0.897579	0.74	0.87985	0.71	0.867048	0.88	0.950992	0.9	0.959295
hsa-miR-6841-5p	41.76	0.0629993	0.77	0.897064	0.74	0.879481	0.72	0.867345	0.88	0.951225	0.9	0.959062
hsa-miR-6846-3p	0.77	NA	0.76	NA	0.73	NA	0.71	NA	0.89	NA	74.35	NA
hsa-miR-6847-3p	26.37	0.103131	0.78	0.901201	0.74	0.882857	0.71	0.866796	0.88	0.950616	0.91	0.960984
hsa-miR-6850-3p	0.78	NA	0.77	NA	0.74	NA	83.27	NA	0.9	NA	0.9	NA
hsa-miR-6850-5p	0.43	0.646842	0.42	0.63035	5.7	0.276998	94.73	0.00383279	82.06	0.00553465	0.72	0.857539
hsa-miR-6855-3p	0.78	NA	0.77	NA	0.74	NA	7.14	NA	14.23	NA	0.9	NA
hsa-miR-6856-3p	0.8	0.913089	0.79	0.907303	0.76	0.888594	15.1	0.176417	0.89	0.952013	0.91	0.96385
hsa-miR-6857-3p	0.79	NA	0.78	NA	0.74	NA	0.71	NA	0.88	NA	29.96	NA
hsa-miR-6869-3p	0	1.61586e-06	0	1.14953e-06	0.02	0.000501556	0.04	0.00682196	0.08	0.0386351	0	7.10157e-06
hsa-miR-6869-5p	0	0.000957245	0	0.000865132	0	0.00060151	0	0.000475774	0.01	0.00306546	0.01	0.00252148
hsa-miR-6870-3p	31.38	0.0860462	0.78	0.899383	0.74	0.881285	0.71	0.866641	0.88	0.950592	0.9	0.960129
hsa-miR-6871-5p	1.31	NA	4.67	NA	0.82	NA	27.04	NA	2.9	NA	0.93	NA
hsa-miR-6877-5p	0.6	0.795277	0.59	0.785655	0.54	0.749565	3.5	0.503936	40.29	0.0476205	165.59	0.00579583
hsa-miR-6878-3p	0.01	0.0337398	0.01	0.033257	0.01	0.0315026	0.01	0.0303499	0.02	0.0393542	0.02	0.0402762
hsa-miR-6878-5p	22.1	0.0950528	0.1	0.239791	0.09	0.221162	0.08	0.202421	0.13	0.286383	0.13	0.299594
hsa-miR-6881-3p	0.78	NA	0.78	NA	0.75	NA	6.18	NA	25.31	NA	0.91	NA
hsa-miR-6881-5p	77.62	0.0301363	0.77	0.895095	0.74	0.878994	0.73	0.872742	0.89	0.955335	0.9	0.958259
hsa-miR-6884-5p	23.21	0.117228	2.41	0.661875	0.74	0.878972	0.72	0.871925	0.89	0.954494	0.9	0.958299
hsa-miR-6885-3p	35.32	0.0355754	7.61	0.235782	0.39	0.609506	0.38	0.594443	0.9	0.953784	52.46	0.01978
hsa-miR-6886-3p	0.42	0.628438	60.8	0.00552184	70.1	0.0040645	1.86	0.688537	0.81	0.901678	58.82	0.00613093
hsa-miR-6887-3p	0.02	NA	0.02	NA	0.02	NA	0.02	NA	0.02	NA	0.02	NA
hsa-miR-6888-5p	0.78	0.902103	0.77	0.897388	0.74	0.879712	0.72	0.867141	0.88	0.95105	46.02	0.056489
hsa-miR-6891-3p	0.03	0.000127529	0.67	0.644579	0.94	0.944741	0.13	0.0168049	0.15	0.0343148	3.23	0.170958
hsa-miR-6892-3p	0.01	0.0117315	0.01	0.0116088	0.01	0.0109942	0.01	0.0108498	0.01	0.0144303	0.01	0.0144799
hsa-miR-6893-3p	0.43	0.651618	0.42	0.638483	0.36	0.579306	147.62	0.00184257	69.16	0.0090395	0.72	0.859859
hsa-miR-7107-3p	24.26	0.112196	0.78	0.902131	0.75	0.88369	0.71	0.866983	0.88	0.950739	0.91	0.961403
hsa-miR-7108-5p	0	0.000940372	0	0.000851235	0	0.000598086	0	0.000474979	0.01	0.00297586	0.01	0.00244566
hsa-miR-7110-3p	15.97	0.167499	5.61	0.390216	0.74	0.881455	0.74	0.878857	0.9	0.959825	0.9	0.958912
hsa-miR-7111-3p	0.66	0.831897	0.64	0.824718	0.6	0.796188	4.03	0.472297	11.71	0.205902	51.46	0.0409141
hsa-miR-7113-3p	0.78	NA	0.77	NA	0.74	NA	27.47	NA	4.08	NA	0.9	NA
hsa-miR-7153-5p	24.01	NA	0.78	NA	0.75	NA	0.71	NA	0.88	NA	0.91	NA
hsa-miR-7155-5p	0.79	NA	0.79	NA	0.76	NA	3.28	NA	72.13	NA	0.91	NA
hsa-miR-718	0	2.05626e-11	0.02	3.35815e-07	0.02	2.12145e-06	1.12	0.885779	0.76	0.738688	0.02	4.24179e-07
hsa-miR-744-3p	0.8	NA	0.79	NA	0.75	NA	0.72	NA	0.88	NA	23.54	NA
hsa-miR-764	18.91	0.143107	2.51	0.646132	0.74	0.878673	0.72	0.870226	0.89	0.953385	0.9	0.958331
hsa-miR-765	0.03	0.000322948	0.39	0.296982	0.39	0.305776	0.02	0.000118518	0.01	6.21512e-05	0	0.000120957
hsa-miR-7703	0	9.91322e-05	0	7.47469e-05	0.04	0.00638104	4.94	0.149203	2.13	0.4963	0.01	0.000357264
hsa-miR-7704	0	3.69102e-05	0	3.38485e-05	0	2.49216e-05	0	1.80038e-05	0	5.55661e-05	0	6.61723e-05
hsa-miR-7847-3p	0.03	0.00116952	0.29	0.216692	0.39	0.342489	0.01	8.81989e-06	0	1.99644e-05	0.39	0.349148
hsa-miR-7852-3p	21.46	NA	0.78	NA	0.75	NA	0.72	NA	0.88	NA	0.91	NA
hsa-miR-7853-5p	10.91	0.105954	13.78	0.0751805	27.4	0.0239077	10.82	0.107176	0.8	0.894399	54.95	0.00639418
hsa-miR-7854-3p	0.8	NA	0.79	NA	0.75	NA	18.81	NA	0.88	NA	0.91	NA
hsa-miR-7973	0.78	NA	0.77	NA	27.52	NA	1.59	NA	0.89	NA	0.9	NA
hsa-miR-7977	68.17	0.0128253	0.43	0.655856	0.38	0.603642	0.35	0.570813	0.84	0.925418	0.73	0.865909
hsa-miR-8053	40.66	0.0649133	0.77	0.897244	0.74	0.879606	0.72	0.867226	0.88	0.951135	0.9	0.959141
hsa-miR-8065	0.74	0.880321	0.72	0.870348	0.67	0.841385	0.61	0.805931	0.84	0.928976	59.25	0.0363889
hsa-miR-8072	0.83	NA	0.83	NA	0.81	NA	6.08	NA	6.28	NA	15.12	NA
hsa-miR-873-3p	0.78	NA	0.77	NA	0.75	NA	139.1	NA	0.91	NA	0.9	NA
hsa-miR-888-5p	35.63	0.0750715	0.77	0.898276	0.74	0.880402	0.71	0.866863	0.88	0.95074	0.9	0.959638
hsa-miR-891b	37.04	0.0719609	0.77	0.897905	0.74	0.880091	0.71	0.866895	0.88	0.950862	0.9	0.959448
hsa-miR-9-3p	0.43	0.640821	0.41	0.624773	31.06	0.0266573	22.42	0.0455674	10.87	0.136391	0.72	0.854886
hsa-miR-934	1.33	0.453928	0.64	0.244356	0.58	0.163966	0.86	0.700502	0.75	0.478103	0.69	0.363602
hsa-miR-938	24.64	0.110409	2.38	0.666354	0.74	0.879087	0.72	0.87251	0.89	0.954951	0.9	0.958304
hsa-miR-942-5p	0.58	NA	0.58	NA	0.54	NA	3.18	NA	1.98	NA	0.8	NA
hsa-miR-99b-3p	0.6	0.796242	0.6	0.796739	0.56	0.773883	6.25	0.361504	5.31	0.405503	0.81	0.917747
hsv1-miR-H1-3p	0	5.538e-07	0	3.3587e-07	0.03	0.000282353	0.19	0.085478	0.18	0.0780439	0	2.7385e-06
hsv1-miR-H18	0	6.90691e-05	0	4.73913e-05	0.03	0.00045929	1.24	0.816296	0.38	0.313199	0.4	0.334186
hsv1-miR-H27	0.01	0.000673901	0.38	0.374877	0.61	0.649676	0.06	0.0125184	0.01	0.000672257	0.72	0.763316
hsv1-miR-H5-5p	0	0.000342777	0	0.000304376	0	0.000202072	0	0.000154725	0	0.0011961	0	0.000986074
hsv1-miR-H6-3p	0.44	0.65504	0.43	0.642858	47.49	0.0173724	0.35	0.555058	0.86	0.93124	181.92	0.00133922
hsv2-miR-H22	0.78	NA	0.77	NA	0.74	NA	27.35	NA	4.09	NA	0.9	NA
hsv2-miR-H24	0	2.93491e-05	0	2.13289e-05	0	1.05468e-05	0	5.68146e-06	0	0.000109091	0.14	0.091249
hsv2-miR-H9-3p	0.04	0.0326814	0	0.000718361	0	0.000489724	0	0.000361456	0.01	0.00258358	0.01	0.00221617
hvt-miR-H10	0.79	NA	0.78	NA	0.74	NA	0.71	NA	0.88	NA	35.25	NA
hvt-miR-H14-3p	0.52	0.742149	0.52	0.743653	0.48	0.709955	6.27	0.349675	8.05	0.290292	0.77	0.89638
hvt-miR-H15-3p	17.37	0.15503	3.04	0.579426	0.74	0.878789	0.72	0.871353	0.89	0.95421	0.9	0.958278
hvt-miR-H18-3p	12.95	0.162917	3.38	0.51181	0.43	0.660436	0.45	0.672968	0.96	0.981516	38.44	0.0467242
hvt-miR-H4-3p	0.79	NA	0.79	NA	0.76	NA	140.26	NA	1.74	NA	0.91	NA
hvt-miR-H5-5p	0.01	0.000191276	0.02	0.00137186	0	1.35047e-06	0.48	0.560918	0.04	0.0133092	0.14	0.120245
hvu-miR6188	0.79	NA	0.78	NA	0.75	NA	0.71	NA	0.88	NA	28.51	NA
hvu-miR6192	0	0.000169621	0.12	0.0978628	0	7.97605e-05	0	4.90432e-05	0	0.00057846	0	0.000556744
hvu-miR6194	0.58	NA	0.59	NA	2.28	NA	4.72	NA	0.94	NA	0.8	NA
hvu-miR6196	2.53	0.561477	21.75	0.0408091	32.11	0.0206994	0.94	0.968495	0.82	0.908793	0.71	0.850358
hvu-miR6198	48.74	0.0528355	0.77	0.896166	0.74	0.87892	0.72	0.868231	0.89	0.951841	0.9	0.958674
hvu-miR6208	0.01	NA	0.01	NA	0.01	NA	0.01	NA	0.02	NA	0.02	NA
hvu-miR6209	0.44	0.65726	0.43	0.642502	5.74	0.288276	41.05	0.0221669	5.39	0.317709	21.92	0.0597534
hvu-miR6214	26.53	0.102385	4.64	0.444385	0.75	0.884668	0.75	0.884989	0.92	0.965042	0.9	0.960008
ipu-miR-126a	26.56	0.0100288	23.24	0.0135905	41.75	0.00327975	45.19	0.00269302	52.33	0.00204207	49.23	0.0022663
ipu-miR-132a	0.79	NA	0.78	NA	29.43	NA	0.71	NA	0.88	NA	0.9	NA
ipu-miR-155	0.43	0.641736	0.41	0.625867	16.93	0.0697445	11.79	0.115711	0.84	0.919366	50.48	0.0119737
ipu-miR-27e	0.52	0.744196	0.52	0.746238	0.48	0.712998	8.6	0.273795	5.82	0.372937	0.77	0.897227
ipu-miR-3618	30	0.0902149	0.78	0.899786	0.74	0.881616	0.71	0.866606	0.88	0.950591	0.91	0.960307
ipu-miR-375	0.79	NA	0.78	NA	0.74	NA	0.71	NA	34.28	NA	0.9	NA
ipu-miR-7548	0.58	NA	0.58	NA	1.2	NA	3.77	NA	0.91	NA	0.8	NA
ipu-miR-7550	0.48	0.703287	0.47	0.695127	0.42	0.651442	17.35	0.110564	17.92	0.11111	117.17	0.00758927
ipu-miR-7567	0.04	NA	0.04	NA	0.03	NA	0.04	NA	0.04	NA	0.5	NA
ipu-miR-7569	30.23	0.0894882	0.78	0.89969	0.74	0.881532	0.71	0.8666	0.88	0.95059	0.9	0.960272
ipu-miR-7576	47.37	0.054596	0.77	0.896312	0.74	0.879002	0.72	0.868043	0.89	0.951703	0.9	0.958737
kshv-miR-K12-3-3p	0.46	0.690617	0.46	0.686296	1.4	0.855997	17.1	0.1135	16.24	0.125822	0.74	0.876734
lgi-miR-1992	33.74	0.0796136	0.77	0.898667	0.74	0.880688	0.71	0.866682	0.88	0.950683	0.9	0.959799
lgi-miR-71	0.79	NA	0.78	NA	0.74	NA	0.71	NA	0.88	NA	29.96	NA
lgi-miR-96a	30.46	0.0887691	0.78	0.899651	0.74	0.881508	0.71	0.866633	0.88	0.950575	0.9	0.96026
lus-miR828a	35.41	0.075578	0.77	0.898345	0.74	0.880461	0.71	0.866862	0.88	0.950723	0.9	0.95967
lva-let-7-5p	0.58	0.784442	0.59	0.790605	0.55	0.765065	2.81	0.606953	5.1	0.417144	0.8	0.913776
lva-miR-183-5p	4.8	NA	0.21	NA	0.2	NA	0.19	NA	0.24	NA	0.24	NA
lva-miR-2001-5p	76.04	0.0309247	0.77	0.89515	0.74	0.879007	0.72	0.872533	0.89	0.955084	0.9	0.958276
lva-miR-2005-5p	0.78	NA	0.77	NA	31.63	NA	0.71	NA	0.88	NA	0.9	NA
lva-miR-375-3p	0.78	NA	0.77	NA	0.74	NA	1.36	NA	41.04	NA	0.9	NA
lva-miR-4854-3p	32.68	0.0823922	0.78	0.898946	0.74	0.880912	0.71	0.866637	0.88	0.950642	0.9	0.959929
mcmv-miR-M87-1	0	0.0011786	0	0.000989883	0	0.00064957	0.21	0.252759	0.34	0.437651	0.01	0.00325787
mcmv-miR-m01-1	38.22	0.06952	0.77	0.89768	0.74	0.879922	0.71	0.866993	0.88	0.950949	0.9	0.959341
mcmv-miR-m01-3-5p	21.26	0.127853	1.86	0.757065	0.74	0.878879	0.72	0.868564	0.89	0.952026	0.9	0.958592
mcmv-miR-m88-1-5p	0.8	NA	0.79	NA	0.76	NA	14.74	NA	0.89	NA	0.91	NA
mdm-miR1511	0.8	NA	0.79	NA	0.75	NA	16.35	NA	0.89	NA	0.91	NA
mdm-miR159c	2.13	0.624895	37.1	0.0126775	27.46	0.0223754	2.25	0.591032	0.8	0.892139	82.21	0.00237223
mdm-miR482d	0.78	NA	0.77	NA	4.27	NA	12.63	NA	0.89	NA	0.9	NA
mdm-miR7121a	0.81	NA	0.8	NA	0.76	NA	13.58	NA	0.89	NA	0.92	NA
mdm-miR858	0.58	NA	0.57	NA	0.53	NA	3.56	NA	0.89	NA	0.8	NA
mdo-miR-1542-1-5p	15.61	NA	2.59	NA	0.74	NA	0.72	NA	0.89	NA	0.9	NA
mdo-miR-1545c-3p	0.78	NA	0.77	NA	0.75	NA	24.17	NA	5.17	NA	0.9	NA
mdo-miR-193a-5p	0.77	NA	0.77	NA	0.74	NA	0.73	NA	0.9	NA	106.14	NA
mdo-miR-196a-3p	31.8	0.0848183	0.78	0.899163	0.74	0.881084	0.71	0.866595	0.88	0.950611	0.9	0.960036
mdo-miR-200c-3p	1.06	0.873341	1.21	0.594926	1.15	0.693094	1.11	0.766275	1.36	0.407867	0.97	0.930416
mdo-miR-23a-3p	0.42	0.622478	0.4	0.602588	14.72	0.0651406	14.93	0.0640175	19.08	0.047451	0.71	0.845606
mdo-miR-26-3-3p	0.78	0.901044	0.77	0.896528	0.74	0.879137	0.72	0.867821	0.89	0.951564	52.98	0.0479846
mdo-miR-551a	19.62	NA	0.79	NA	0.75	NA	0.72	NA	0.88	NA	0.91	NA
mdo-miR-7246-5p	0.79	0.90679	0.78	0.901493	0.74	0.883132	0.71	0.86692	0.88	0.950709	29.64	0.0914454
mdo-miR-7256-5p	41.99	0.0625811	1.64	0.806051	0.74	0.879543	0.73	0.874694	0.9	0.956848	0.9	0.95836
mdo-miR-7257-3p	14.48	0.183091	4.6	0.447298	0.74	0.879533	0.73	0.874238	0.9	0.956303	0.9	0.958371
mdo-miR-7257-5p	36.2	0.0737249	3.05	0.57884	0.75	0.883389	0.74	0.882756	0.91	0.963173	0.9	0.959563
mdo-miR-7259-3p	0.49	0.712765	0.48	0.705207	3.61	0.487689	5.81	0.340945	9.88	0.219297	10	0.214189
mdo-miR-7262a-3p	0.58	NA	0.59	NA	1.33	NA	5.39	NA	0.93	NA	0.8	NA
mdo-miR-7266-5p	11.51	0.197442	0.49	0.718705	0.44	0.67969	0.45	0.685089	0.92	0.965097	17.73	0.130323
mdo-miR-7270-5p	0.42	0.624139	0.4	0.602956	7.94	0.161365	161.31	0.000457259	24.63	0.0313949	0.71	0.84691
mdo-miR-7272-3p	0.78	NA	0.77	NA	0.74	NA	0.71	NA	0.88	NA	41.14	NA
mdo-miR-7273-3p	50.04	0.0512438	0.77	0.896032	0.74	0.878846	0.72	0.868411	0.89	0.95198	0.9	0.958615
mdo-miR-7283-3p	0.48	0.709948	0.48	0.705416	0.43	0.664033	15.46	0.142719	6.55	0.32155	0.75	0.882955
mdo-miR-7285-3p	0.8	NA	0.78	NA	0.75	NA	0.72	NA	0.88	NA	24.82	NA
mdo-miR-7288-5p	0.02	NA	0.02	NA	0.02	NA	0.02	NA	0.02	NA	0.02	NA
mdo-miR-7293-3p	63.51	0.0386144	0.77	0.895292	0.74	0.878669	0.72	0.870486	0.89	0.953575	0.9	0.958305
mdo-miR-7303-5p	105.37	0.0203038	0.77	0.895793	0.74	0.880616	0.73	0.877257	0.9	0.958801	0.9	0.958668
mdo-miR-7308-3p	0.78	NA	0.77	NA	0.74	NA	0.72	NA	0.88	NA	47.5	NA
mdo-miR-7309-3p	0	0.000659723	0	0.000572297	0	0.000394838	0	0.000283687	0.01	0.00203711	0.19	0.262081
mdo-miR-7309-5p	0.78	NA	0.77	NA	0.74	NA	40.45	NA	0.89	NA	0.9	NA
mdo-miR-7319-3p	0.79	NA	0.78	NA	0.75	NA	0.71	NA	0.88	NA	28.51	NA
mdo-miR-7328-5p	26.54	0.102367	3.27	0.554769	0.74	0.881133	0.74	0.878356	0.9	0.959599	0.9	0.958817
mdo-miR-7330-5p	0.81	NA	0.8	NA	0.76	NA	13.68	NA	0.89	NA	0.91	NA
mdo-miR-7332-5p	70.6	0.0339006	1.95	0.738851	0.75	0.883555	0.75	0.884076	0.92	0.965065	0.9	0.959627
mdo-miR-7335-5p	0.03	0.0728255	0.03	0.0719839	0.03	0.067554	1.53	0.82502	0.24	0.466114	0.04	0.0929525
mdo-miR-7336-5p	0.42	0.626848	0.4	0.60815	0.34	0.540802	93.43	0.00202121	68.37	0.00458271	0.71	0.847393
mdo-miR-7340-3p	17.39	0.154889	2.56	0.639664	0.74	0.87864	0.72	0.869597	0.89	0.952956	0.9	0.958382
mdo-miR-7347-3p	21.21	0.1281	2.91	0.594498	0.74	0.879189	0.73	0.873259	0.89	0.955669	0.9	0.958304
mdo-miR-7347-5p	17.39	0.154805	0.78	0.901175	0.75	0.888432	0.76	0.890722	0.93	0.969716	10.76	0.236793
mdo-miR-7351-5p	22.3	NA	0.78	NA	0.75	NA	0.72	NA	0.88	NA	0.91	NA
mdo-miR-7353-5p	33.76	0.0795837	0.77	0.898664	0.74	0.880685	0.71	0.866683	0.88	0.950683	0.9	0.959798
mdo-miR-7355-3p	12.24	0.0922379	23.97	0.0317814	38.64	0.0132707	2.1	0.627654	0.81	0.898038	125.58	0.00105581
mdo-miR-7358-3p	0.23	0.150225	0.25	0.17964	0.35	0.296742	0.56	0.562675	0.51	0.519859	1.72	0.590134
mdo-miR-7361-3p	0.58	NA	0.59	NA	1.64	NA	5.02	NA	0.93	NA	0.8	NA
mdo-miR-7365-3p	0.79	NA	0.79	NA	0.77	NA	29.97	NA	9.28	NA	0.91	NA
mdo-miR-7367-5p	0.8	0.9096	0.79	0.904037	0.75	0.885452	18.78	0.144086	0.88	0.951072	0.91	0.962291
mdo-miR-7368-5p	0.03	0.000442858	0.31	0.211537	0.4	0.328807	0.01	1.21004e-05	0.01	6.92459e-05	0.57	0.547797
mdo-miR-7371b-5p	37	0.0720315	0.77	0.897885	0.74	0.880067	0.71	0.866871	0.88	0.95087	0.9	0.959438
mdo-miR-7372-5p	0.58	NA	0.57	NA	0.53	NA	3.75	NA	0.89	NA	0.8	NA
mdo-miR-7373a-3p	61.06	0.0404926	0.77	0.895373	0.74	0.87865	0.72	0.870086	0.89	0.953288	0.9	0.958335
mdo-miR-7373d-3p	0.01	NA	0.01	NA	0.01	NA	0.01	NA	0.01	NA	0.01	NA
mdo-miR-7375-3p	0.78	NA	0.77	NA	0.74	NA	0.74	NA	0.91	NA	137.66	NA
[truncated: 1,095 more rows]

## Sheet: miRNA Table
Position	miRNA ID	miScript miRNA qPCR Assay Catalog #
m1	aae-miR-100/aca-miR-100/aga-miR-100/age-miR-100/ame-miR-100/bbe-miR-100-5p/bma-miR-100b/bmo-miR-100/bta-miR-100/cqu-miR-100-5p/dre-miR-100-5p/eca-miR-100/fru-miR-100/gga-miR-100-5p/ggo-miR-100/hsa-miR-100-5p/ipu-miR-100/lgi-miR-100/lla-miR-100/mml-miR-100-5p/mmu-miR-100-5p/mse-miR-100/nvi-miR-100/oan-miR-100-5p/pma-miR-100a-5p/ppa-miR-100/ppy-miR-100/ptr-miR-100/rno-miR-100-5p/sko-miR-100/sla-miR…
m2	aae-miR-125-5p/aca-miR-125b/aga-miR-125/age-miR-125b/bbe-miR-125a-5p/bfl-miR-125a-5p/bta-miR-125b/ccr-miR-125b/cfa-miR-125b/cgr-miR-125b-5p/cqu-miR-125-5p/cte-miR-125/dan-miR-125/der-miR-125/dgr-miR-125/dme-miR-125-5p/dmo-miR-125/dpe-miR-125/dps-miR-125/dre-miR-125b-5p/dse-miR-125/dsi-miR-125/dwi-miR-125/dya-miR-125/eca-miR-125b-5p/fru-miR-125b/gga-miR-125b-5p/ggo-miR-125b/hsa-miR-125b-5p/ipu-miR…
m3	aae-miR-13-5p
m4	aae-miR-14/api-miR-14/cqu-miR-14/dme-miR-14-3p/hme-miR-14/mse-miR-14/tca-miR-14-3p
m5	aae-miR-1890/cqu-miR-1890
m6	aae-miR-190/aga-miR-190/api-miR-190/cqu-miR-190/dme-miR-190-5p/dps-miR-190-5p/dsi-miR-190-5p/dvi-miR-190-5p/mse-miR-190
m7	aae-miR-219/aca-miR-219-5p/aga-miR-219/ame-miR-219/api-miR-219/dan-miR-219/der-miR-219/dgr-miR-219/dmo-miR-219/dpe-miR-219/dps-miR-219/dse-miR-219/dsi-miR-219/dvi-miR-219-5p/dwi-miR-219/dya-miR-219/ngi-miR-219/nlo-miR-219/nvi-miR-219/oan-miR-219-5p/oha-miR-219-5p/pmi-miR-219-5p/sko-miR-219/ssa-miR-219a-5p/ssa-miR-219b-5p/ssa-miR-219c-5p
m8	aae-miR-286a
m9	aae-miR-286b
m10	aae-miR-2941/cqu-miR-2941-3p	MS00044877
m11	aae-miR-2942
m12	aae-miR-2944b-5p	MS00044912
m13	aae-miR-33/aca-miR-33-5p/bbe-miR-33-5p/bmo-miR-33-5p/bta-miR-33a/cqu-miR-33/cte-miR-33/eca-miR-33a/hsa-miR-33a-5p/mdo-miR-33-5p/mmu-miR-33-5p/mse-miR-33/rno-miR-33-5p/ssa-miR-33a-5p/ssa-miR-33b-5p/tch-miR-33a-5p
m14	aae-miR-7/aca-miR-7-5p/aga-miR-7/ame-miR-7/bbe-miR-7-5p/bfl-miR-7/bmo-miR-7-5p/cfa-miR-7/cgr-miR-7a/cqu-miR-7/csa-miR-7/dan-miR-7/der-miR-7/dgr-miR-7/dme-miR-7-5p/dmo-miR-7/dpe-miR-7/dps-miR-7/dpu-miR-7/dre-miR-7a/dse-miR-7/dsi-miR-7/dwi-miR-7/dya-miR-7/eca-miR-7/hsa-miR-7-5p/ipu-miR-7a/isc-miR-7/lva-miR-7-5p/mml-miR-7/mmu-miR-7a-5p/nlo-miR-7/nvi-miR-7/oan-miR-7-5p/pma-miR-7a-5p/pmi-miR-7-5p/ptr-…
m15	aae-miR-927
m16	aae-miR-92a-5p
m17	aae-miR-980-5p
m18	aae-miR-9a/aga-miR-9a/age-miR-9/ame-miR-9a/api-miR-9a/asu-miR-9-5p/bbe-miR-9-5p/bmo-miR-9a-5p/cfa-miR-9/chi-miR-9-5p/cte-miR-9-5p/dan-miR-9a/der-miR-9a/dgr-miR-9a/dme-miR-9a-5p/dmo-miR-9a/dpe-miR-9a/dps-miR-9a/dpu-miR-9-5p/dre-miR-9-5p/dse-miR-9a/dsi-miR-9a/dvi-miR-9a-5p/dwi-miR-9a/dya-miR-9a/eca-miR-9a/fru-miR-9/gga-miR-9-5p/ggo-miR-9/hco-miR-9/hsa-miR-9-5p/ipu-miR-9/lgi-miR-9-5p/lla-miR-9/lmi-m…
m19	aca-let-7a-3p/mmu-let-7f-2-3p/oan-let-7f-2-3p/rno-let-7f-2-3p
m20	aca-let-7a-5p/asu-let-7-5p/bbe-let-7a-5p/bfl-let-7a-5p/bma-let-7/bta-let-7a-5p/cbn-let-7/cbr-let-7/ccr-let-7a/cel-let-7-5p/cfa-let-7a/cgr-let-7a/chi-let-7a-5p/crm-let-7/dre-let-7a/eca-let-7a/fru-let-7a/gga-let-7a-5p/gga-let-7j-5p/hsa-let-7a-5p/ipu-let-7a/lgi-let-7/mdo-let-7a-5p/mml-let-7a-5p/mmu-let-7a-5p/oar-let-7a/oha-let-7a/oha-let-7a-5p/ola-let-7a/pma-let-7a/ppc-let-7/ppy-let-7a/ptr-let-7a/rn…
m21	aca-let-7b-5p/ggo-let-7b/ipu-let-7b/oar-let-7b/ola-let-7b
m22	aca-let-7c-1-3p/cgr-let-7c/chi-let-7c-3p/dre-let-7c-3p/dre-let-7d-3p/gga-let-7c-3p/hsa-let-7c-3p/mml-let-7c-3p/mmu-let-7c-1-3p/oan-let-7c-3p/oha-let-7c-3-3p/pol-let-7d-3p/rno-let-7c-1-3p/ssa-let-7c-3p/ssa-let-7d-3p/tgu-let-7c-3p
m23	aca-let-7c-5p/bta-let-7c/cfa-let-7c/chi-let-7c-5p/dre-let-7c-5p/eca-let-7c/gga-let-7c-5p/hhi-let-7c/hsa-let-7c-5p/ipu-let-7c/mml-let-7c-5p/mmu-let-7c-5p/oan-let-7c-5p/oar-let-7c/oha-let-7c-5p/pol-let-7a-5p/ppy-let-7c/ptr-let-7c/rno-let-7c-5p/ssa-let-7c-5p/ssc-let-7c/tgu-let-7c-5p/xtr-let-7c
m24	aca-let-7e-5p/dre-let-7e/fru-let-7e/gga-let-7k-5p/ipu-let-7e/oan-let-7e-5p/oha-let-7e-5p/ssa-let-7e-5p/tgu-let-7e-5p/tni-let-7e
m25	aca-let-7f-5p/bta-let-7f/cfa-let-7f/cgr-let-7f/chi-let-7f-5p/dre-let-7f/eca-let-7f/gga-let-7f-5p/hsa-let-7f-5p/ipu-let-7f/mdo-let-7f-5p/mml-let-7f-5p/mmu-let-7f-5p/oan-let-7f-5p/oha-let-7f-5p/ppy-let-7f/ptr-let-7f/rno-let-7f-5p/ssc-let-7f/tch-let-7f-5p/tgu-let-7f-5p/xtr-let-7f
m26	aca-let-7g/bta-let-7g/cfa-let-7g/cgr-let-7g-5p/chi-let-7g-5p/eca-let-7g/hsa-let-7g-5p/mml-let-7g-5p/mmu-let-7g-5p/oan-let-7g-5p/oha-let-7g-5p/ppy-let-7g/ptr-let-7g/rno-let-7g-5p/ssc-let-7g/tch-let-7g-5p/tgu-let-7g-5p
m27	aca-let-7i-5p/bta-let-7i/chi-let-7i-5p/dre-let-7i/fru-let-7i/hsa-let-7i-5p/ipu-let-7i/mml-let-7i-5p/mmu-let-7i-5p/oar-let-7i/oha-let-7i-5p/ppy-let-7i/ptr-let-7i/rno-let-7i-5p/ssa-let-7i-5p/tch-let-7i-5p/tgu-let-7i-5p/tni-let-7i
m28	aca-miR-101-3p/cfa-miR-101/chi-miR-101-3p
m29	aca-miR-103-3p/oar-miR-103
m30	aca-miR-107-3p/bta-miR-107/ccr-miR-107/cgr-miR-107/ipu-miR-107a/oan-miR-107-3p/oar-miR-107/ssa-miR-107-3p
m31	aca-miR-10a-5p/age-miR-10a/bfl-miR-10a-5p/bta-miR-10a/eca-miR-10a/ggo-miR-10a/hsa-miR-10a-5p/mdo-miR-10a-5p/mml-miR-10a-5p/mmu-miR-10a-5p/oha-miR-10a-5p/ppa-miR-10a/ppy-miR-10a/ptr-miR-10a/rno-miR-10a-5p/sko-miR-10/sla-miR-10a/xtr-miR-10a
m32	aca-miR-10b-5p/ccr-miR-10b/cgr-miR-10b-5p/chi-miR-10b-5p/gga-miR-10b-5p/ggo-miR-10b/ipu-miR-10b/mne-miR-10b/oan-miR-10b-5p/ola-miR-10b/ppa-miR-10b/ssa-miR-10b-5p/ssc-miR-10b/tgu-miR-10a-5p/xtr-miR-10b
m33	aca-miR-122-5p/bta-miR-122/cfa-miR-122/chi-miR-122/dre-miR-122/eca-miR-122/fru-miR-122/ggo-miR-122/hsa-miR-122-5p/mml-miR-122a-5p/mmu-miR-122-5p/oan-miR-122-5p/pol-miR-122-5p/ppy-miR-122/ptr-miR-122/rno-miR-122-5p/ssa-miR-122-5p/tgu-miR-122-5p/tni-miR-122
m34	aca-miR-125a-5p/dre-miR-125a/fru-miR-125a/ipu-miR-125a/oha-miR-125a-5p/ola-miR-125a-5p/tni-miR-125a/xtr-miR-125a
m35	aca-miR-126-3p/cgr-miR-126/eca-miR-126-3p/hsa-miR-126-3p/mdo-miR-126-3p/mml-miR-126/mmu-miR-126a-3p/oan-miR-126-3p/ppy-miR-126/ptr-miR-126/rno-miR-126a-3p/ssc-miR-126-3p/tgu-miR-126-3p
m36	aca-miR-126-5p/bta-miR-126-5p/ccr-miR-126-5p/cfa-miR-126/dre-miR-126a-5p/dre-miR-126b-5p/eca-miR-126-5p/gga-miR-126-5p/hsa-miR-126-5p/ipu-miR-126b/mdo-miR-126-5p/mmu-miR-126a-5p/oan-miR-126-5p/ola-miR-126-5p/rno-miR-126a-5p/ssa-miR-126-5p/ssc-miR-126-5p/xtr-miR-126-5p
m37	aca-miR-128-3p/bta-miR-128/ccr-miR-128/cfa-miR-128/cgr-miR-128-3p/chi-miR-128-3p/eca-miR-128/gga-miR-128-3p/hsa-miR-128-3p/ipu-miR-128/mdo-miR-128a-3p/mdo-miR-128b-3p/mml-miR-128b-3p/mmu-miR-128-3p/oan-miR-128-3p/ppy-miR-128/ptr-miR-128/rno-miR-128-3p/sha-miR-128/ssa-miR-128-3p/ssc-miR-128/tch-miR-128/tgu-miR-128-3p
m38	aca-miR-143-3p/cfa-miR-143/cgr-miR-143/dre-miR-143/eca-miR-143/hsa-miR-143-3p/ipu-miR-143/mml-miR-143-3p/mmu-miR-143-3p/oan-miR-143-3p/oar-miR-143/ssa-miR-143-3p/ssc-miR-143-3p
m39	aca-miR-143-5p/chi-miR-143-5p/mmu-miR-143-5p/rno-miR-143-5p/ssc-miR-143-5p
m40	aca-miR-144-3p/aja-miR-144/dre-miR-144-3p/eca-miR-144/fru-miR-144/hsa-miR-144-3p/mml-miR-144/mmu-miR-144-3p/oan-miR-144-3p/rno-miR-144-3p/tgu-miR-144-3p/tni-miR-144
m41	aca-miR-145-5p/dre-miR-145-5p
m42	aca-miR-148a-3p/bta-miR-148a/cfa-miR-148a/chi-miR-148a-3p/eca-miR-148a/gga-miR-148a-3p/hsa-miR-148a-3p/mdo-miR-148-3p/mml-miR-148a-3p/mmu-miR-148a-3p/oan-miR-148-3p/oar-miR-148a/ppy-miR-148a/ptr-miR-148a/ssc-miR-148a-3p/tch-miR-148a-3p/tgu-miR-148-3p/xtr-miR-148a
m43	aca-miR-148b-3p/bta-miR-148b/cfa-miR-148b/cgr-miR-148b-3p/chi-miR-148b-3p/eca-miR-148b-3p/hsa-miR-148b-3p/mml-miR-148b-3p/mmu-miR-148b-3p/oha-miR-148b/ppy-miR-148b/ptr-miR-148b/rno-miR-148b-3p/ssc-miR-148b-3p/tch-miR-148b-3p/xtr-miR-148b
m44	aca-miR-150-5p/cfa-miR-150/chi-miR-150/eca-miR-150/ggo-miR-150/hsa-miR-150-5p/mml-miR-150-5p/mmu-miR-150-5p/oar-miR-150/ppy-miR-150/ptr-miR-150/rno-miR-150-5p/ssc-miR-150
m45	aca-miR-1677a
m46	aca-miR-16a-5p/oar-miR-16b/ppy-miR-16
m47	aca-miR-16b-5p/gga-miR-16c-5p/oan-miR-16c-5p/tgu-miR-16c/xtr-miR-16c
m48	aca-miR-181a/cgr-miR-181a-5p/dre-miR-181a-5p/eca-miR-181a/fru-miR-181a-5p/gga-miR-181a-5p/ggo-miR-181a-5p/hsa-miR-181a-5p/lla-miR-181a-5p/mdo-miR-181a-5p/mml-miR-181a-5p/mmu-miR-181a-5p/mne-miR-181a-5p/oan-miR-181a-5p/oar-miR-181a/pma-miR-181a-5p/ppa-miR-181a-5p/ppy-miR-181a-5p/ptr-miR-181a-5p/rno-miR-181a-5p/sla-miR-181a/ssa-miR-181a-5p/tch-miR-181a-5p/tgu-miR-181a-5p/tni-miR-181a-5p/xtr-miR-181…
m49	aca-miR-181b/dre-miR-181b-5p/fru-miR-181b/gga-miR-181b-5p/ipu-miR-181b/ssa-miR-181c-5p/tni-miR-181b/xtr-miR-181b
m50	aca-miR-182-5p/dre-miR-182-5p/ggo-miR-182/ipu-miR-182/mdo-miR-182-5p/mml-miR-182/oan-miR-182-5p/pol-miR-182-5p/ppy-miR-182/ssa-miR-182-5p/xtr-miR-182-5p
m51	aca-miR-184-3p/bta-miR-184/cfa-miR-184/cgr-miR-184/chi-miR-184/eca-miR-184/gga-miR-184-3p/hsa-miR-184/mdo-miR-184-3p/mml-miR-184/mmu-miR-184-3p/mne-miR-184/ppy-miR-184/ptr-miR-184/rno-miR-184/ssc-miR-184/tch-miR-184/tgu-miR-184
m52	aca-miR-191-5p/bta-miR-191/cgr-miR-191-5p/eca-miR-191a/hsa-miR-191-5p/mml-miR-191-5p/mmu-miR-191-5p/ocu-miR-191-5p/oha-miR-191-5p/ppy-miR-191/ptr-miR-191/rno-miR-191a-5p/ssc-miR-191
m53	aca-miR-194-5p/age-miR-194/bta-miR-194/ccr-miR-194/cfa-miR-194/cgr-miR-194/chi-miR-194/eca-miR-194/efu-miR-194/gga-miR-194/ggo-miR-194/hsa-miR-194-5p/ipu-miR-194a/mml-miR-194-5p/mmu-miR-194-5p/mne-miR-194/oan-miR-194-5p/oar-miR-194/oha-miR-194-5p/ppy-miR-194/ptr-miR-194/rno-miR-194-5p/ssa-miR-194a-5p/tgu-miR-194-5p/xla-miR-194/xtr-miR-194
m54	aca-miR-196a/chi-miR-196a/gga-miR-196-5p/ggo-miR-196/mml-miR-196a-5p/ola-miR-196a/ppy-miR-196/xtr-miR-196a
m55	aca-miR-196c-5p/oha-miR-196a-5p
m56	aca-miR-1a-3p/bbe-miR-1-5p/bfl-miR-1-3p/bta-miR-1/ccr-miR-1/chi-miR-1/dre-miR-1/eca-miR-1/efu-miR-1/fru-miR-1/hhi-miR-1/hsa-miR-1-3p/lgi-miR-1/lva-miR-1-3p/mdo-miR-1-3p/mml-miR-1-3p/mmu-miR-1a-3p/oan-miR-1a-3p/oha-miR-1b-3p/pmi-miR-1-3p/pol-miR-1-3p/ppy-miR-1/ptr-miR-1/rno-miR-1b/spu-miR-1/ssa-miR-1-3p/tgu-miR-1-3p/tni-miR-1
m57	aca-miR-200a-3p/dre-miR-200a-3p/eca-miR-200a/fru-miR-200a/gga-miR-200a-3p/ggo-miR-200a/hsa-miR-200a-3p/mdo-miR-200a-3p/mml-miR-200a-3p/mmu-miR-200a-3p/ppy-miR-200a/ptr-miR-200a/rno-miR-200a-3p/tni-miR-200a/xtr-miR-200a
m58	aca-miR-200b-3p/ccr-miR-200b/chi-miR-200b/csa-miR-200/dre-miR-200b-3p/eca-miR-200b/fru-miR-200b/hsa-miR-200b-3p/mdo-miR-200b-3p/mmu-miR-200b-3p/tch-miR-200b-3p/tni-miR-200b
m59	aca-miR-205a/age-miR-205/bta-miR-205/ccr-miR-205/cfa-miR-205/dre-miR-205-5p/eca-miR-205/fru-miR-205/gga-miR-205a/ggo-miR-205/hsa-miR-205-5p/lla-miR-205/mdo-miR-205a/mml-miR-205/mmu-miR-205-5p/mne-miR-205/ppa-miR-205/ppy-miR-205/ptr-miR-205/ssa-miR-205b-5p/ssc-miR-205/tni-miR-205/xla-miR-205/xtr-miR-205a
m60	aca-miR-20a-5p/age-miR-20/ggo-miR-20a/lca-miR-20/lla-miR-20/mml-miR-20a-5p/mne-miR-20/ppa-miR-20/ppy-miR-20a/ptr-miR-20a/sla-miR-20/ssc-miR-20a/tch-miR-20a-5p
m61	aca-miR-21-5p/age-miR-21/cfa-miR-21/cgr-miR-21-5p/eca-miR-21/gga-miR-21-5p/ggo-miR-21/hsa-miR-21-5p/mdo-miR-21-5p/mml-miR-21-5p/mmu-miR-21a-5p/mne-miR-21/oan-miR-21-5p/oha-miR-21-5p/ppa-miR-21/ppy-miR-21/ptr-miR-21/rno-miR-21-5p/ssc-miR-21/tch-miR-21-5p/tgu-miR-21-5p
m62	aca-miR-214-3p/aja-miR-214/bta-miR-214/cfa-miR-214/eca-miR-214/hsa-miR-214-3p/mmu-miR-214-3p/oan-miR-214-3p/tgu-miR-214-3p
m63	aca-miR-218-5p/bta-miR-218/ccr-miR-218a/cgr-miR-218a/dre-miR-218a/fru-miR-218a/oha-miR-218-5p/pma-miR-218a-5p/ssa-miR-218-5p/ssc-miR-218b/tni-miR-218a
m64	aca-miR-221-3p/bta-miR-221/cfa-miR-221/chi-miR-221-3p/ipu-miR-221/oan-miR-221-3p/oar-miR-221/pol-miR-221-3p/ssa-miR-221-5p/ssc-miR-221-3p
m65	aca-miR-23a-3p/age-miR-23a/ccr-miR-23a/cgr-miR-23a-3p/chi-miR-23a/eca-miR-23a/ggo-miR-23a/hsa-miR-23a-3p/ipu-miR-23a/lca-miR-23a/mml-miR-23a-3p/mmu-miR-23a-3p/mne-miR-23a/ppa-miR-23a/ppy-miR-23a/ptr-miR-23a/rno-miR-23a-3p/sla-miR-23a/ssa-miR-23a-3p/ssc-miR-23a/xla-miR-23a/xtr-miR-23a
m66	aca-miR-23b-3p/ccr-miR-23b/cgr-miR-23b-3p/chi-miR-23b-3p/eca-miR-23b/gga-miR-23b-3p/hsa-miR-23b-3p/ipu-miR-23b/mdo-miR-23b-3p/mml-miR-23b-3p/mmu-miR-23b-3p/rno-miR-23b-3p/tgu-miR-23-3p/xtr-miR-23b
m67	aca-miR-24-3p/bta-miR-24-3p/ccr-miR-24/dre-miR-24/eca-miR-24/fru-miR-24-3p/gga-miR-24-3p/ggo-miR-24/hsa-miR-24-3p/mml-miR-24-3p/mmu-miR-24-3p/mne-miR-24-3p/oan-miR-24-3p/ola-miR-24a/pma-miR-24/ppa-miR-24-3p/ppy-miR-24-3p/ptr-miR-24/rno-miR-24-3p/ssc-miR-24-3p/tgu-miR-24-3p/tni-miR-24/xtr-miR-24a-3p
m68	aca-miR-27a-3p/ccr-miR-27a/cgr-miR-27a-3p/eca-miR-27a/hsa-miR-27a-3p/mdo-miR-27a-3p/mmu-miR-27a-3p/oan-miR-27a-3p/oar-miR-27a/rno-miR-27a-3p/ssc-miR-27a/xtr-miR-27a
m69	aca-miR-27b-3p/dre-miR-27b-3p/fru-miR-27b/oha-miR-27b-3p/tni-miR-27b
m70	aca-miR-29a-3p/cgr-miR-29c-3p/gga-miR-29a-3p/mdo-miR-29a-3p/oan-miR-29a-3p/tch-miR-29c-3p/tgu-miR-29a-3p/xtr-miR-29a
m71	aca-miR-301a-3p/ccr-miR-301a/cfa-miR-301a/cgr-miR-301a-3p/chi-miR-301a-3p/eca-miR-301a/hsa-miR-301a-3p/ipu-miR-301a/mdo-miR-301-3p/mml-miR-301a-3p/mmu-miR-301a-3p/oan-miR-301-3p/ptr-miR-301a/rno-miR-301a-3p/ssa-miR-301d-3p/tgu-miR-301-3p/xtr-miR-301
m72	aca-miR-30a-3p/cgr-miR-30a-3p/dre-miR-30e-3p/gga-miR-30a-3p/ggo-miR-30a-3p/hsa-miR-30a-3p/ipu-miR-30e/mml-miR-30a-3p/mmu-miR-30a-3p/oan-miR-30a-3p/oha-miR-30a-3p/ppa-miR-30a-3p/ppy-miR-30a-3p/ptr-miR-30a-3p/rno-miR-30a-3p/ssa-miR-30c-3p/ssa-miR-30d-3p/ssc-miR-30a-3p
m73	aca-miR-30a-5p/gga-miR-30a-5p/ggo-miR-30a-5p/hsa-miR-30a-5p/mdo-miR-30a-5p/mml-miR-30a-5p/mmu-miR-30a-5p/ppa-miR-30a-5p/ppy-miR-30a-5p/ptr-miR-30a-5p/rno-miR-30a-5p/ssc-miR-30a-5p/xtr-miR-30a-5p
m74	aca-miR-30b-5p/bta-miR-30b-5p/ccr-miR-30b/cfa-miR-30b/cgr-miR-30b-5p/chi-miR-30b-5p/dre-miR-30b/eca-miR-30b/fru-miR-30b/gga-miR-30b-5p/hsa-miR-30b-5p/ipu-miR-30b/mdo-miR-30b-5p/mmu-miR-30b-5p/oan-miR-30b-5p/oha-miR-30b-5p/ppy-miR-30b/rno-miR-30b-5p/ssa-miR-30e-5p/ssc-miR-30b-5p/tch-miR-30b-5p/tgu-miR-30e/tni-miR-30b/xtr-miR-30b
m75	aca-miR-30c-3p/hsa-miR-30c-2-3p/mmu-miR-30c-2-3p/oan-miR-30c-2-3p/oha-miR-30c-1-3p/rno-miR-30c-2-3p/ssc-miR-30c-3p/tgu-miR-30c-3p
m76	aca-miR-30d-5p/dre-miR-30d/eca-miR-30d/fru-miR-30d/gga-miR-30d/ggo-miR-30d/hsa-miR-30d-5p/mml-miR-30d-5p/mmu-miR-30d-5p/mne-miR-30d/ppa-miR-30d/ppy-miR-30d/ptr-miR-30d/rno-miR-30d-5p/tni-miR-30d/xtr-miR-30d
m77	aca-miR-30e-3p/cfa-miR-30e/cgr-miR-30e-3p/hsa-miR-30e-3p/mmu-miR-30e-3p/oan-miR-30e-3p/oha-miR-30e-3p/rno-miR-30e-3p/ssc-miR-30e-3p/tgu-miR-30a-3p
m78	aca-miR-30e-5p/cgr-miR-30e-5p/ggo-miR-30e/mdo-miR-30d-5p/oan-miR-30e-5p
m79	aca-miR-32-5p/eca-miR-32/hsa-miR-32-5p/mmu-miR-32-5p/rno-miR-32-5p/tch-miR-32-5p
m80	aca-miR-338-3p/chi-miR-338-3p/ola-miR-338-3p
m81	aca-miR-365-3p/bta-miR-365-3p/ccr-miR-365/cfa-miR-365/cgr-miR-365-3p/chi-miR-365-3p/dre-miR-365/eca-miR-365/efu-miR-365/fru-miR-365/gga-miR-365-3p/hsa-miR-365a-3p/hsa-miR-365b-3p/mdo-miR-365-3p/mml-miR-365-3p/mmu-miR-365-3p/oan-miR-365-3p/oha-miR-365a-3p/ppy-miR-365/ptr-miR-365/rno-miR-365-3p/ssa-miR-365-3p/ssc-miR-365-3p/tch-miR-365a-3p/tch-miR-365b-3p/tgu-miR-365-3p/tni-miR-365/xtr-miR-365
m82	aca-miR-375-3p/ccr-miR-375/dre-miR-375/fru-miR-375/gga-miR-375/lgi-miR-375/oha-miR-375-3p/pma-miR-375a-3p/ssa-miR-375-3p/tgu-miR-375/tni-miR-375/xtr-miR-375
m83	aca-miR-451-5p/cfa-miR-451/dre-miR-451/hsa-miR-451a/mml-miR-451/mmu-miR-451a/ppy-miR-451/ptr-miR-451/rno-miR-451-5p/ssc-miR-451/xtr-miR-451
m84	aca-miR-454-3p/bta-miR-454/chi-miR-454-3p/eca-miR-454/gga-miR-454-3p/hsa-miR-454-3p/ipu-miR-454b/mml-miR-454-3p/oan-miR-454-3p/ptr-miR-454/sha-miR-454/tgu-miR-454-3p
m85	aca-miR-454-5p
m86	aca-miR-457-5p
m87	aca-miR-5395
m88	aca-miR-5398-3p
m89	aca-miR-5402-3p
m90	aca-miR-5403
m91	aca-miR-5407-3p
m92	aca-miR-5407-5p
m93	aca-miR-5408a-3p
m94	aca-miR-5408b
m95	aca-miR-5412-5p
m96	aca-miR-5416
m97	aca-miR-5427
m98	aca-miR-5431
m99	aca-miR-5432
m100	aca-miR-5435b-3p
m101	aca-miR-5435b-5p
m102	aca-miR-5440
m103	aca-miR-5450
m104	aca-miR-5451
m105	aca-miR-5452-3p
m106	aca-miR-5459
m107	aca-miR-92a/age-miR-92/bta-miR-92a/ccr-miR-92a/cfa-miR-92a/cgr-miR-92a-3p/chi-miR-92a-3p/chi-miR-92b/dre-miR-92a-3p/eca-miR-92a/fru-miR-92/ggo-miR-92/hsa-miR-92a-3p/ipu-miR-92a/lca-miR-92/lla-miR-92/mdo-miR-92a-3p/mml-miR-92a-3p/mne-miR-92/oan-miR-92a-3p/oha-miR-92a/oha-miR-92a-3p/ppa-miR-92/ppy-miR-92/ptr-miR-92/sla-miR-92/ssa-miR-92a-3p/ssc-miR-92a/tch-miR-92a-3p/tgu-miR-92-3p/tni-miR-92
m108	aca-miR-99a-5p/dre-miR-99/eca-miR-99a/gga-miR-99a-5p/ggo-miR-99a/hsa-miR-99a-5p/ipu-miR-99a/lla-miR-99a/mml-miR-99a-5p/mmu-miR-99a-5p/mne-miR-99a/oha-miR-99a-5p/ppa-miR-99a/ppy-miR-99a/ptr-miR-99a/rno-miR-99a-5p/ssa-miR-99-5p/ssc-miR-99a/tch-miR-99a-5p/xtr-miR-99
m109	aca-miR-99b-5p/oha-miR-99b-5p
m110	aga-miR-14/ame-miR-14/bmo-miR-14-3p/dan-miR-14/der-miR-14/dgr-miR-14/dmo-miR-14/dpe-miR-14/dps-miR-14/dse-miR-14/dsi-miR-14/dvi-miR-14-3p/dwi-miR-14/dya-miR-14/ngi-miR-14/nvi-miR-14
m111	aga-miR-286
m112	aga-miR-92a
m113	age-miR-101/ccr-miR-101a/cgr-miR-101b-3p/dre-miR-101a/fru-miR-101a/ggo-miR-101/ipu-miR-101a/lla-miR-101/mdo-miR-101-3p/mml-miR-101-3p/mne-miR-101/oan-miR-101/oha-miR-101b-3p/ppa-miR-101/ptr-miR-101/sla-miR-101/ssa-miR-101a-3p/tni-miR-101a/xtr-miR-101a
m114	age-miR-103/bta-miR-103/ccr-miR-103/cfa-miR-103/cgr-miR-103-3p/chi-miR-103-3p/dre-miR-103/eca-miR-103/eca-miR-107a/fru-miR-103/fru-miR-107/gga-miR-103-3p/ggo-miR-103/hsa-miR-103a-3p/ipu-miR-103/lla-miR-103/mdo-miR-103-3p/mml-miR-103-3p/mmu-miR-103-3p/mne-miR-103/oan-miR-103-3p/oha-miR-103a-3p/oha-miR-103b-3p/pma-miR-103b-3p/ppa-miR-103/ppy-miR-103/ptr-miR-103/rno-miR-103-3p/ssa-miR-103-3p/ssc-miR…
m115	age-miR-127/bta-miR-127/cfa-miR-127/eca-miR-127/hsa-miR-127-3p/lla-miR-127/mml-miR-127-3p/mmu-miR-127-3p/mne-miR-127/ppy-miR-127/ptr-miR-127/rno-miR-127-3p/sla-miR-127/ssc-miR-127/tch-miR-127-3p
m116	age-miR-128/dre-miR-128-3p/fru-miR-128/mml-miR-128a-3p/oha-miR-128-3p/ppa-miR-128/sla-miR-128/tni-miR-128/xtr-miR-128
m117	age-miR-15b/bta-miR-15b/cgr-miR-15b-5p/chi-miR-15b-5p/eca-miR-15b/efu-miR-15/ggo-miR-15b/hsa-miR-15b-5p/lla-miR-15b/mml-miR-15b-5p/mmu-miR-15b-5p/mne-miR-15b/ppa-miR-15b/ppy-miR-15b/ptr-miR-15b/rno-miR-15b-5p/ssc-miR-15b/tch-miR-15b-5p
m118	age-miR-16/cfa-miR-16/cgr-miR-16-5p/eca-miR-16/ggo-miR-16/hsa-miR-16-5p/lla-miR-16/mdo-miR-16-5p/mml-miR-16-5p/mmu-miR-16-5p/mne-miR-16/oan-miR-16a-5p/ppa-miR-16/ptr-miR-16/rno-miR-16-5p/sla-miR-16/ssa-miR-16c-5p/ssc-miR-16
m119	age-miR-17-5p/bta-miR-17-5p/chi-miR-17-5p/gga-miR-17-5p/ggo-miR-17-5p/lca-miR-17-5p/lla-miR-17-5p/mdo-miR-17-5p/mml-miR-17-5p/mne-miR-17-5p/oha-miR-17-5p/ppa-miR-17-5p/ppy-miR-17-5p/ptr-miR-17-5p/sla-miR-17-5p/xtr-miR-17-5p
m120	age-miR-196/bta-miR-196a/ccr-miR-196a/cfa-miR-196a/cgr-miR-196a-5p/dre-miR-196a-5p/eca-miR-196a/fru-miR-196a/hsa-miR-196a-5p/lla-miR-196/mmu-miR-196a-5p/oan-miR-196a-5p/oha-miR-196b-5p/pma-miR-196a-5p/ppa-miR-196/ppy-miR-196-2/ptr-miR-196a/rno-miR-196a-5p/ssa-miR-196a-5p/ssc-miR-196a/tni-miR-196a
m121	age-miR-197/bta-miR-197/cfa-miR-197/chi-miR-197-3p/eca-miR-197/ggo-miR-197/hsa-miR-197-3p/mml-miR-197-3p/ppa-miR-197/ppy-miR-197/ptr-miR-197
m122	age-miR-19a/bta-miR-19a/cfa-miR-19a/cgr-miR-19a/chi-miR-19a/dre-miR-19a-3p/eca-miR-19a/fru-miR-19a/gga-miR-19a-3p/ggo-miR-19a/hsa-miR-19a-3p/lca-miR-19a/lla-miR-19a/mdo-miR-19a-3p/mml-miR-19a-3p/mmu-miR-19a-3p/mne-miR-19a/oan-miR-19a-3p/oha-miR-19a-3p/ppa-miR-19a/ppy-miR-19a/ptr-miR-19a/rno-miR-19a-3p/sla-miR-19a/ssc-miR-19a/tch-miR-19a-3p/tni-miR-19a/xtr-miR-19a
m123	age-miR-19b/bta-miR-19b/cgr-miR-19b-3p/chi-miR-19b-3p/dre-miR-19b-3p/eca-miR-19b/fru-miR-19b/gga-miR-19b-3p/ggo-miR-19b/hsa-miR-19b-3p/lca-miR-19b/lla-miR-19b/mdo-miR-19b-3p/mml-miR-19b/mmu-miR-19b-3p/mne-miR-19b/oan-miR-19b-3p/oar-miR-19b/oha-miR-19b-3p/pma-miR-19b-3p/ppa-miR-19b/ppy-miR-19b/ptr-miR-19b/rno-miR-19b-3p/sla-miR-19b/ssc-miR-19b/tch-miR-19b-3p/tgu-miR-19b-3p/tni-miR-19b/xla-miR-19b/…
m124	age-miR-218/cfa-miR-218/chi-miR-218/eca-miR-218/gga-miR-218-5p/ggo-miR-218/hsa-miR-218-5p/lca-miR-218/lla-miR-218/mdo-miR-218-5p/mml-miR-218-5p/mmu-miR-218-5p/mne-miR-218/oan-miR-218-5p/oar-miR-218a/ola-miR-218a/ppa-miR-218/ppy-miR-218/ptr-miR-218/rno-miR-218a-5p/sla-miR-218/ssc-miR-218/ssc-miR-218-5p/tch-miR-218-5p/tgu-miR-218-5p/xtr-miR-218
m125	age-miR-22/aja-miR-22/cfa-miR-22/cgr-miR-22-3p/eca-miR-22/gga-miR-22-3p/hsa-miR-22-3p/lca-miR-22/lla-miR-22/mml-miR-22/mmu-miR-22-3p/mne-miR-22/oan-miR-22-3p/oha-miR-22a/ppa-miR-22/ppy-miR-22/ptr-miR-22/rno-miR-22-3p/sla-miR-22/ssc-miR-22-3p/tch-miR-22-3p/xtr-miR-22-3p
m126	age-miR-222/chi-miR-222-3p/dre-miR-222a-3p/fru-miR-222/gga-miR-222a/mdo-miR-222a/oha-miR-222a-3p/ssa-miR-222a-3p/ssc-miR-222/tgu-miR-222-3p/tni-miR-222/xtr-miR-222
m127	age-miR-27a/ggo-miR-27a/lca-miR-27a/mml-miR-27a-3p/mne-miR-27a/oha-miR-27a-3p/ppa-miR-27a/ppy-miR-27a/ptr-miR-27a/sla-miR-27a
m128	age-miR-29a/ggo-miR-29a/lla-miR-29a/mml-miR-29a-3p/mne-miR-29a/ppa-miR-29a/ppy-miR-29a/ptr-miR-29a/sla-miR-29a
m129	age-miR-30b/ggo-miR-30b/lla-miR-30b/mml-miR-30b-5p/mne-miR-30b/oar-miR-30b/ppa-miR-30b/ptr-miR-30b
m130	age-miR-34a/bta-miR-34a/ccr-miR-34/cfa-miR-34a/cgr-miR-34a/chi-miR-34a/dre-miR-34a/eca-miR-34a/ggo-miR-34a/hsa-miR-34a-5p/ipu-miR-34a/lla-miR-34a/mml-miR-34a-5p/mmu-miR-34a-5p/mne-miR-34a/ppa-miR-34a/ppy-miR-34a/ptr-miR-34a/rno-miR-34a-5p/sla-miR-34a/ssc-miR-34a/tgu-miR-34a
m131	age-miR-93/ggo-miR-93/lla-miR-93/mdo-miR-93-5p/mml-miR-93-5p/mne-miR-93/ppa-miR-93/ppy-miR-93/ptr-miR-93/sla-miR-93/xtr-miR-93a
m132	age-miR-98/bta-miR-98/cfa-miR-98/cgr-miR-98/chi-miR-98-5p/eca-miR-98/ggo-miR-98/hsa-miR-98-5p/mml-miR-98/mmu-miR-98-5p/oan-miR-98/oha-miR-98-5p/ppa-miR-98/ppy-miR-98/ptr-miR-98/rno-miR-98-5p/ssc-miR-98/tch-miR-98-5p/xtr-miR-98
m133	ahy-miR3509-3p
m134	aja-miR-142/dre-miR-142a-3p/eca-miR-142-3p/efu-miR-142/hsa-miR-142-3p/mdo-miR-142/mml-miR-142-3p/mmu-miR-142a-3p/oha-miR-142-3p/ppy-miR-142-3p/ptr-miR-142/rno-miR-142-3p/xtr-miR-142-3p
m135	aja-miR-143/bta-miR-143/chi-miR-143-3p/mdo-miR-143-3p/tch-miR-143-3p/xtr-miR-143
m136	aja-miR-25/bta-miR-25/ccr-miR-25/cfa-miR-25/cgr-miR-25-3p/chi-miR-25-3p/dre-miR-25-3p/eca-miR-25/fru-miR-25/ggo-miR-25/hsa-miR-25-3p/ipu-miR-25/lla-miR-25/mdo-miR-25/mml-miR-25/mmu-miR-25-3p/mne-miR-25/ppa-miR-25/ppy-miR-25/rno-miR-25-3p/ssa-miR-25-3p/tch-miR-25-3p/tni-miR-25/xtr-miR-25
m137	aja-miR-29b/bta-miR-29b/ccr-miR-29b/cfa-miR-29b/cgr-miR-29b-3p/eca-miR-29b/gga-miR-29b-3p/hsa-miR-29b-3p/mml-miR-29b-3p/mmu-miR-29b-3p/oha-miR-29b-3p/rno-miR-29b-3p/ssc-miR-29b/tch-miR-29b-3p/xtr-miR-29b
m138	aja-miR-29c/bta-miR-29c/ccr-miR-29a/cfa-miR-29c/dre-miR-29a/eca-miR-29c/fru-miR-29a/ggo-miR-29c/hsa-miR-29c-3p/mml-miR-29c-3p/mmu-miR-29c-3p/oha-miR-29a-3p/ppy-miR-29c/ptr-miR-29c/rno-miR-29c-3p/ssa-miR-29b-3p/ssc-miR-29c/tni-miR-29a
m139	aja-miR-331/bta-miR-331-3p/cfa-miR-331/eca-miR-331/hsa-miR-331-3p/mml-miR-331-3p/mmu-miR-331-3p/ptr-miR-331/rno-miR-331-3p/ssc-miR-331-3p
m140	aja-miR-3596/rno-miR-3596d
m141	aly-miR156c-3p/ath-miR156c-3p/bra-miR156c-3p/bra-miR156g-3p	MS00072827
m142	aly-miR159a-5p	MS00072946
m143	aly-miR159b-5p/ath-miR159b-5p	MS00072960
m144	aly-miR159c-5p	MS00072974
m145	aly-miR162a-5p/aly-miR162b-5p/bra-miR162-5p/stu-miR162a-5p/stu-miR162b-5p	MS00073044
m146	aly-miR163-5p.2	MS00073072
m147	aly-miR164c-3p	MS00073093
m148	aly-miR169b-3p/ath-miR169b-3p	MS00073247
m149	aly-miR169d-3p/aly-miR169e-3p/aly-miR169g-3p	MS00073268
m150	aly-miR319c-5p/aly-miR319d-5p	MS00073506
m151	aly-miR3434-5p	MS00073534
m152	aly-miR3439-5p	MS00073604
m153	aly-miR3441-3p.1	MS00073618
m154	aly-miR3441-5p.1
m155	aly-miR3441-5p.2
m156	aly-miR390b-3p	MS00073772
m157	aly-miR400-3p	MS00074059
m158	aly-miR402-5p	MS00074080
m159	aly-miR4225	MS00074143
m160	aly-miR4227
m161	aly-miR4239
m162	aly-miR4248a/aly-miR4248b/aly-miR4248c	MS00074276
m163	aly-miR472-3p/ath-miR472-3p	MS00074297
m164	aly-miR771-3p
m165	aly-miR774a-3p.2	MS00074325
m166	aly-miR774a-5p.1	MS00074332
m167	aly-miR774b-5p	MS00074353
m168	aly-miR831-5p	MS00074472
m169	aly-miR838-3p	MS00074528
m170	aly-miR838-5p	MS00074535
m171	aly-miR842-3p/ath-miR842	MS00074577
m172	aly-miR846-3p/ath-miR846-3p	MS00074633
m173	aly-miR846-5p	MS00074640
m174	aly-miR847-5p	MS00074654
m175	aly-miR852-3p	MS00074689
m176	ame-let-7/bmo-let-7-5p/cte-let-7/dan-let-7/der-let-7/dgr-let-7/dme-let-7-5p/dmo-let-7/dpe-let-7/dps-let-7/dse-let-7/dsi-let-7/dvi-let-7/dwi-let-7/dya-let-7/ggo-let-7a/isc-let-7/ngi-let-7/nvi-let-7/ola-let-7a-5p/sha-let-7a
m177	ame-miR-1006
m178	ame-miR-11
m179	ame-miR-125
m180	ame-miR-2796/bmo-miR-2796-3p/hme-miR-2796/mse-miR-2796/tca-miR-2796-3p
m181	ame-miR-316/api-miR-316
m182	ame-miR-3477
m183	ame-miR-3721
m184	ame-miR-3728
m185	ame-miR-3735
m186	ame-miR-3740
m187	ame-miR-3749
m188	ame-miR-3751
m189	ame-miR-3752
m190	ame-miR-3755
m191	ame-miR-3762
m192	ame-miR-3770
m193	ame-miR-3773
m194	ame-miR-3776
m195	ame-miR-3781
m196	ame-miR-3783
m197	ame-miR-3790
m198	ame-miR-3792
m199	ame-miR-3793
m200	ame-miR-6001-5p
m201	ame-miR-6003-3p
m202	ame-miR-6004-3p
m203	ame-miR-6005-5p
m204	ame-miR-6006-5p
m205	ame-miR-6038
m206	ame-miR-6046
m207	ame-miR-6047a
m208	ame-miR-6048
m209	ame-miR-6053
m210	ame-miR-6056
m211	ame-miR-6065
m212	ame-miR-92a/ngi-miR-92a/nlo-miR-92a/nvi-miR-92a
m213	ame-miR-985
m214	ame-miR-9870
m215	ame-miR-9873
m216	ame-miR-9877
m217	ame-miR-9882
m218	ame-miR-9884
m219	ame-miR-9887
m220	ame-miR-9888
m221	ame-miR-9894
m222	ame-miR-9895
m223	api-miR-100/nve-miR-100-5p
m224	api-miR-263a
m225	api-miR-2765
m226	api-miR-2796
m227	api-miR-3019
m228	api-miR-3038
m229	api-miR-3047
m230	api-miR-3055
m231	api-miR-306
m232	api-miR-7/bta-miR-7/ccr-miR-7a/chi-miR-7-5p/dvi-miR-7-5p/lgi-miR-7/mse-miR-7/oha-miR-7-5p/ssc-miR-7/tch-miR-7-5p/tur-miR-7-5p
m233	api-miR-92a
m234	aqc-miR477c/aqc-miR477g
m235	aqu-miR-2019-3p
m236	asu-miR-100a-5p/prd-miR-100-5p
m237	asu-miR-100b-3p
m238	asu-miR-1175-3p
m239	asu-miR-1822-5p
m240	asu-miR-184-3p
m241	asu-miR-228-3p
m242	asu-miR-43c-1-5p
m243	asu-miR-43d-5p
m244	asu-miR-5342-5p
m245	asu-miR-5345b
m246	asu-miR-5349-3p
m247	asu-miR-5354-3p
m248	asu-miR-5363-5p
m249	asu-miR-5364-5p
m250	asu-miR-7-5p
m251	asu-miR-83-5p
m252	asu-miR-9-3p
m253	asu-miR-92-5p
m254	ata-miR160a-3p
m255	ata-miR164c-3p
m256	ata-miR166a-5p/bdi-miR166c-5p/osa-miR166a-5p/osa-miR166e-5p/zma-miR166b-5p/zma-miR166d-5p
m257	ata-miR171a-5p
m258	ata-miR2118a-3p/ata-miR2118b-3p
m259	ata-miR319-5p
m260	ata-miR396a-3p/bdi-miR396a-3p
m261	ata-miR399b-5p
m262	ata-miR5062b-5p
m263	ata-miR5070-3p
m264	ata-miR9677-5p
m265	ata-miR9772a-5p/ata-miR9772b-5p/tae-miR9772
m266	ata-miR9783-5p
m267	ata-miR9863a-5p/ata-miR9863b-5p
m268	ath-miR156f-3p
m269	ath-miR157a-3p/ath-miR157b-3p
m270	ath-miR3434-3p	MS00075214
m271	ath-miR3932a/ath-miR3932b-3p	MS00075256
m272	ath-miR407	MS00075410
m273	ath-miR4228-5p	MS00075494
m274	ath-miR4239	MS00075501
m275	ath-miR447a.2-3p	MS00075536
m276	ath-miR5014b	MS00075585
m277	ath-miR5017-3p	MS00075606
m278	ath-miR5024-5p	MS00075669
m279	ath-miR5634	MS00075760
m280	ath-miR5639-5p
m281	ath-miR5641	MS00075809
m282	ath-miR5651	MS00075893
m283	ath-miR5654-3p	MS00075914
m284	ath-miR5657	MS00075935
m285	ath-miR5664
m286	ath-miR5996	MS00075991
m287	ath-miR773b-3p	MS00076033
m288	ath-miR773b-5p	MS00076040
m289	ath-miR777	MS00076082
m290	ath-miR8165
m291	ath-miR8170-3p
m292	ath-miR8170-5p
m293	ath-miR8178
m294	ath-miR829-3p.1	MS00076173
m295	ath-miR837-3p	MS00076271
m296	ath-miR850	MS00076397
m297	ath-miR851-5p	MS00076404
m298	ath-miR862-5p	MS00076474
m299	ath-miR867	MS00076523
m300	atr-miR8552b
m301	atr-miR8558a
m302	atr-miR8565g
m303	atr-miR8567
m304	atr-miR8576
m305	atr-miR8583
m306	atr-miR8594.1
m307	atr-miR8602
m308	atr-miR8603
m309	atr-miR8607
m310	atr-miR8612
m311	atr-miR8613
m312	atr-miR8614
m313	bbe-miR-10a-5p/cfa-miR-10a/cgr-miR-10a-5p/chi-miR-10a-5p/dpu-miR-10/dre-miR-10a-5p/gga-miR-10a-5p/ipu-miR-10a/isc-miR-10/lgi-miR-10/lmi-miR-10-5p/oan-miR-10a-5p/pxy-miR-10-5p/ssc-miR-10a-5p/tca-miR-10-5p
m314	bbe-miR-125b-3p/bfl-miR-125b/rno-miR-3588
m315	bbe-miR-200b-5p/bfl-miR-200b/sko-miR-200
m316	bbe-miR-2060b-3p
m317	bbe-miR-2063-3p
m318	bbe-miR-2067-5p
m319	bbe-miR-2070-3p
m320	bbe-miR-2076-3p/bfl-miR-2076-3p
m321	bbe-miR-210-5p/bfl-miR-210-3p/cgr-miR-210-3p/ggo-miR-210/hsa-miR-210-3p/mml-miR-210-3p/mmu-miR-210-3p/ptr-miR-210/rno-miR-210-3p/ssc-miR-210/tch-miR-210
m322	bbe-miR-252a-3p
m323	bbe-miR-252b-3p/bfl-miR-252b-3p
m324	bbe-miR-29a-5p/bfl-miR-29a-5p
m325	bbe-miR-34a-5p
m326	bbe-miR-4857-5p/bfl-miR-4857
m327	bbe-miR-4860-5p/bfl-miR-4860-5p
m328	bbe-miR-4863-5p
m329	bbe-miR-4877-3p
m330	bbe-miR-4889b-3p
m331	bbe-miR-4904-5p
m332	bbe-miR-96-5p/bfl-miR-96-5p/bta-miR-96/ccr-miR-96/cfa-miR-96/dre-miR-96-5p/eca-miR-96/fru-miR-96/hsa-miR-96-5p/ipu-miR-96/mdo-miR-96/mmu-miR-96-5p/oan-miR-96-5p/oha-miR-96/ppy-miR-96/rno-miR-96-5p/ssa-miR-96-5p/ssc-miR-96-5p/tni-miR-96/xtr-miR-96
m333	bdi-miR1135
m334	bdi-miR159b-3p.3
m335	bdi-miR159b-5p.1/zma-miR159a-5p
m336	bdi-miR166g-5p
m337	bdi-miR169j-5p
m338	bdi-miR171f
m339	bdi-miR444c/bdi-miR444d/osa-miR444b.2/osa-miR444c.2/ssp-miR444c-3p/zma-miR444a/zma-miR444b
m340	bdi-miR5067
m341	bdi-miR5163b-5p
m342	bdi-miR5167b-3p
m343	bdi-miR5174b-3p/bdi-miR5174e-3p.1
m344	bdi-miR5174c-5p
m345	bdi-miR5175a
m346	bdi-miR5177
m347	bdi-miR5180a/bdi-miR5180b
m348	bdi-miR5185l-3p
m349	bdi-miR5185m-5p
m350	bdi-miR5198
m351	bdi-miR7709-5p
m352	bdi-miR7711-5p.1
m353	bdi-miR7711-5p.2
m354	bdi-miR7712-5p
m355	bdi-miR7713-3p
m356	bdi-miR7713-5p
m357	bdi-miR7716-5p
m358	bdi-miR7721-5p
m359	bdi-miR7723b-5p
m360	bdi-miR7725a-3p
m361	bdi-miR7731-5p
m362	bdi-miR7733-5p
m363	bdi-miR7737-3p
m364	bdi-miR7738-5p
m365	bdi-miR7739-5p
m366	bdi-miR7742-3p
m367	bdi-miR7742-5p
m368	bdi-miR7744-3p
m369	bdi-miR7757-3p.2
m370	bdi-miR7762-3p
m371	bdi-miR7768a-3p/bdi-miR7768b-3p
m372	bdi-miR7770-3p
m373	bdi-miR7777-5p.1
m374	bdi-miR7778-3p
m375	bdi-miR7778-5p
m376	bdi-miR7781-5p
m377	bdi-miR7784a-5p/bdi-miR7784b-5p
m378	bdi-miR7785-3p
m379	bdi-miR9481a
m380	bdi-miR9481b
m381	bfl-let-7b/rno-miR-3596a
m382	bfl-miR-100-5p/dpu-miR-100/isc-miR-100
m383	bfl-miR-153
m384	bfl-miR-4887
m385	bfl-miR-9-5p/bta-miR-9-5p/ccr-miR-9-3p/cgr-miR-9/lva-miR-9-5p/oan-miR-9-5p/pma-miR-9a-5p/ppc-miR-9/spu-miR-9-5p/ssc-miR-9/xtr-miR-9-5p
m386	bhv1-miR-B6-5p
m387	bhv1-miR-B7
m388	bhv5-miR-B12
m389	blv-miR-B2-3p
m390	blv-miR-B3-5p
m391	blv-miR-B5-5p
m392	bma-miR-236/prd-miR-236-3p
m393	bma-miR-250
m394	bma-miR-45
m395	bma-miR-5838
m396	bma-miR-5844
m397	bma-miR-5858
m398	bma-miR-5871
m399	bma-miR-5876
m400	bmo-miR-2736
m401	bmo-miR-274-5p
m402	bmo-miR-2745
m403	bmo-miR-2755-5p
m404	bmo-miR-2768-3p/hme-miR-2768/mse-miR-2768
m405	bmo-miR-2768-5p
m406	bmo-miR-2774a
m407	bmo-miR-2775a
m408	bmo-miR-2778c-3p
m409	bmo-miR-2778d-3p
m410	bmo-miR-2779
m411	bmo-miR-2780a-3p
m412	bmo-miR-2783
m413	bmo-miR-2785
m414	bmo-miR-2788
m415	bmo-miR-2789
m416	bmo-miR-2794
m417	bmo-miR-2801
m418	bmo-miR-2807b
m419	bmo-miR-2808a-3p
m420	bmo-miR-2825
m421	bmo-miR-2846
m422	bmo-miR-2855
m423	bmo-miR-2860
m424	bmo-miR-3204a-5p
m425	bmo-miR-3205
m426	bmo-miR-3208
m427	bmo-miR-3215
m428	bmo-miR-3225
m429	bmo-miR-3226
m430	bmo-miR-3228
m431	bmo-miR-3236
m432	bmo-miR-3242
m433	bmo-miR-3243
m434	bmo-miR-3244
m435	bmo-miR-3260
m436	bmo-miR-3268-5p
m437	bmo-miR-3282
m438	bmo-miR-3287
m439	bmo-miR-3288
m440	bmo-miR-3299
m441	bmo-miR-3303
m442	bmo-miR-3314
m443	bmo-miR-3319
m444	bmo-miR-3323
m445	bmo-miR-3325
m446	bmo-miR-3333
m447	bmo-miR-3334
m448	bmo-miR-3335
m449	bmo-miR-3340
m450	bmo-miR-3348
m451	bmo-miR-3362
m452	bmo-miR-3364
m453	bmo-miR-3372-5p
m454	bmo-miR-3374-5p
m455	bmo-miR-3375-3p
m456	bmo-miR-3375-5p
m457	bmo-miR-3378-5p
m458	bmo-miR-3382-3p
m459	bmo-miR-3388-3p
m460	bmo-miR-3389-3p
m461	bmo-miR-3397
m462	bmo-miR-3400
m463	bmo-miR-3401
m464	bmo-miR-3409
m465	bmo-miR-3412
m466	bmo-miR-3416
m467	bmo-miR-3425
m468	bmo-miR-3430
m469	bmo-miR-6497-5p
m470	bna-miR6032
m471	bra-miR168b-5p/bra-miR168c-5p/nta-miR168a/nta-miR168b/nta-miR168c/sly-miR168a-5p/sly-miR168b-5p
m472	bra-miR1885a
m473	bra-miR1885b
m474	bra-miR390-3p
m475	bra-miR5654a/bra-miR5654b
m476	bra-miR5713
m477	bra-miR5725
m478	bra-miR6032-3p
m479	bra-miR9558-3p
m480	bra-miR9561-3p
m481	bra-miR9569-3p
m482	bta-let-7b/ccr-let-7b/cfa-let-7b/cgr-let-7b/chi-let-7b-5p/dre-let-7b/fru-let-7b/gga-let-7b/hsa-let-7b-5p/mdo-let-7b/mml-let-7b-5p/mmu-let-7b-5p/oan-let-7b-5p/oha-let-7b-5p/pol-let-7b-5p/ppy-let-7b/ptr-let-7b/rno-let-7b-5p/ssa-let-7b-5p/tgu-let-7b-5p/tni-let-7b	MS00049980
m483	bta-let-7d/cgr-let-7d-5p/chi-let-7d-5p/eca-let-7d/hsa-let-7d-5p/mml-let-7d/mmu-let-7d-5p/oan-let-7d-5p/oha-let-7d-5p/ppy-let-7d/ptr-let-7d/rno-let-7d-5p/ssc-let-7d-5p/tgu-let-7d-5p	MS00049994
m484	bta-miR-101/eca-miR-101/hsa-miR-101-3p/mmu-miR-101a-3p/ppy-miR-101/rno-miR-101a-3p/ssc-miR-101	MS00050043
m485	bta-miR-105a/eca-miR-105/hsa-miR-105-5p/mml-miR-105-5p/ppy-miR-105	MS00050057
m486	bta-miR-10b/dre-miR-10b-5p/eca-miR-10b/fru-miR-10b/hsa-miR-10b-5p/mml-miR-10b-5p/mmu-miR-10b-5p/ppy-miR-10b/ptr-miR-10b/tch-miR-10b-5p/tni-miR-10b	MS00050099
m487	bta-miR-1246/hsa-miR-1246/ptr-miR-1246
m488	bta-miR-1249/cfa-miR-1249/chi-miR-1249/efu-miR-1249/ggo-miR-1249/hsa-miR-1249-3p/mml-miR-1249/mmu-miR-1249-3p/ppy-miR-1249/ptr-miR-1249/rno-miR-1249/ssc-miR-1249	MS00050169
m489	bta-miR-125a/ssc-miR-125a/tch-miR-125a-5p	MS00050190
m490	bta-miR-1307/cfa-miR-1307/hsa-miR-1307-3p/ppy-miR-1307/ptr-miR-1307/ssc-miR-1307	MS00050309
m491	bta-miR-130a/ccr-miR-130a/cfa-miR-130a/cgr-miR-130a-3p/dre-miR-130a/eca-miR-130a/gga-miR-130c-3p/hsa-miR-130a-3p/mdo-miR-130c-3p/mmu-miR-130a-3p/oan-miR-130b-3p/oha-miR-130b-3p/ppy-miR-130a/ptr-miR-130a/rno-miR-130a-3p/ssc-miR-130a/tch-miR-130a-3p/tgu-miR-130c-3p/xtr-miR-130a	MS00044793
m492	bta-miR-1343-5p
m493	bta-miR-135b/cfa-miR-135b/chi-miR-135b-5p/eca-miR-135b/ggo-miR-135b/hsa-miR-135b-5p/mml-miR-135b-5p/mmu-miR-135b-5p/ppy-miR-135b/ptr-miR-135b/rno-miR-135b-5p/tch-miR-135b-5p	MS00050365
m494	bta-miR-136/cfa-miR-136/ggo-miR-136/hsa-miR-136-5p/mml-miR-136/oar-miR-136/ppa-miR-136/ppy-miR-136/ptr-miR-136/rno-miR-136-5p/ssc-miR-136/tch-miR-136-5p	MS00050372
m495	bta-miR-140/ccr-miR-140-3p/mdo-miR-140-3p/oan-miR-140-3p/ssa-miR-140-3p	MS00050414
m496	bta-miR-141/chi-miR-141/eca-miR-141/hsa-miR-141-3p/mmu-miR-141-3p/ptr-miR-141/rno-miR-141-3p	MS00050421
m497	bta-miR-1434-3p	MS00050449
m498	bta-miR-145/cfa-miR-145/chi-miR-145-5p/eca-miR-145/hsa-miR-145-5p/ipu-miR-145/mdo-miR-145-5p/mmu-miR-145a-5p/pma-miR-145-5p/rno-miR-145-5p/ssa-miR-145-5p	MS00050470
m499	bta-miR-1468/chi-miR-1468-5p/ssc-miR-1468	MS00050477
m500	bta-miR-146b/chi-miR-146b-5p/ggo-miR-146b/rno-miR-146b-5p	MS00050484
m501	bta-miR-149-3p/mml-miR-149-3p	MS00050512
m502	bta-miR-149-5p/cfa-miR-149/eca-miR-149/efu-miR-149/ggo-miR-149/hsa-miR-149-5p/mml-miR-149-5p/mmu-miR-149-5p/ppy-miR-149/ptr-miR-149/rno-miR-149-5p/ssc-miR-149	MS00050519
m503	bta-miR-150/oha-miR-150	MS00050526
m504	bta-miR-151-3p/chi-miR-151-3p/hsa-miR-151a-3p/mml-miR-151-3p/ppy-miR-151a-3p/ptr-miR-151	MS00050533
m505	bta-miR-152/mdo-miR-152-3p	MS00050547
m506	bta-miR-155/cfa-miR-155/chi-miR-155-5p/eca-miR-155/hsa-miR-155-5p/mml-miR-155/oan-miR-155-5p/ppy-miR-155/ptr-miR-155/ssa-miR-155-5p/tch-miR-155-5p	MS00044835
m507	bta-miR-1584-3p	MS00050582
m508	bta-miR-16a/ccr-miR-16a/dre-miR-16a/gga-miR-16-5p/lca-miR-16/oan-miR-16b-5p/oha-miR-16b-5p/ssa-miR-16b-5p/tgu-miR-16a-5p/xtr-miR-16a	MS00044800
m509	bta-miR-16b/ola-miR-16	MS00050610
m510	bta-miR-1777a
m511	bta-miR-1814a	MS00050638
m512	bta-miR-181a/oha-miR-181a-5p/ssc-miR-181a	MS00050659
m513	bta-miR-181b/ggo-miR-181b/hhi-miR-181b/lla-miR-181b/mml-miR-181b-5p/mne-miR-181b/ola-miR-181b-5p/ppa-miR-181b/ssc-miR-181b/tgu-miR-181b-5p	MS00050666
m514	bta-miR-182/cfa-miR-182/hsa-miR-182-5p/pma-miR-182/ptr-miR-182/ssc-miR-182	MS00050687
m515	bta-miR-183/ccr-miR-183/cin-miR-183-5p/dre-miR-183-5p/fru-miR-183/gga-miR-183/ggo-miR-183/mdo-miR-183-5p/mml-miR-183-5p/mne-miR-183/oha-miR-183-5p/pma-miR-183-5p/ppa-miR-183/ptr-miR-183/sla-miR-183/ssc-miR-183/tni-miR-183/xtr-miR-183	MS00050694
m516	bta-miR-185/cfa-miR-185/cgr-miR-185-5p/ggo-miR-185/hsa-miR-185-5p/mml-miR-185-5p/mmu-miR-185-5p/ppy-miR-185/ptr-miR-185/rno-miR-185-5p/ssc-miR-185/tch-miR-185-5p	MS00050729
m517	bta-miR-186/cfa-miR-186/chi-miR-186-5p/eca-miR-186/hsa-miR-186-5p/mml-miR-186-5p/mmu-miR-186-5p/oan-miR-186-5p/ppy-miR-186/rno-miR-186-5p/tch-miR-186-5p	MS00050736
m518	bta-miR-193a-5p/cfa-miR-193a/eca-miR-193a-5p/gga-miR-193a-5p/hsa-miR-193a-5p/mml-miR-193a-5p/oha-miR-193-5p/ppy-miR-193a-5p/ssc-miR-193a-5p/tgu-miR-193b-5p	MS00050813
m519	bta-miR-195/cfa-miR-195/cgr-miR-195/tch-miR-195-5p	MS00050841
m520	bta-miR-199a-3p/eca-miR-199a-3p/eca-miR-199b-3p/hsa-miR-199a-3p/hsa-miR-199b-3p/mml-miR-199a-3p/mmu-miR-199a-3p/mmu-miR-199b-3p/oha-miR-199a-3p/ola-miR-199a-3p/pol-miR-199a-3p/ppy-miR-199a-3p/ptr-miR-199a-3p/ptr-miR-199b/rno-miR-199a-3p/ssc-miR-199a-3p	MS00044702
m521	bta-miR-199b/chi-miR-199b-5p/chi-miR-199c-5p/eca-miR-199b-5p/hsa-miR-199b-5p/mdo-miR-199b-1-5p	MS00050876
m522	bta-miR-200a/oan-miR-200a-3p/oha-miR-200a/ssa-miR-200b-3p/tch-miR-200a-3p/tgu-miR-200a-3p	MS00044737
m523	bta-miR-200c/cfa-miR-200c/cgr-miR-200c/chi-miR-200c/eca-miR-200c/efu-miR-200c/hsa-miR-200c-3p/mmu-miR-200c-3p/ptr-miR-200c/tch-miR-200c-3p	MS00050897
m524	bta-miR-20a/ccr-miR-20a-5p/cfa-miR-20a/cgr-miR-20a/chi-miR-20a-5p/dre-miR-20a-5p/eca-miR-20a/fru-miR-20/gga-miR-20a-5p/hsa-miR-20a-5p/mdo-miR-20a-5p/mmu-miR-20a-5p/oha-miR-20a-5p/rno-miR-20a-5p/ssa-miR-20a-5p/tgu-miR-20a-5p/tni-miR-20/xtr-miR-20a-5p	MS00050946
m525	bta-miR-21-5p	MS00044758
m526	bta-miR-222/cfa-miR-222/eca-miR-222/hsa-miR-222-3p/mml-miR-222-3p/mmu-miR-222-3p/oan-miR-222a-3p/ppy-miR-222/rno-miR-222-3p/sha-miR-222/tch-miR-222-3p	MS00051058
m527	bta-miR-223/chi-miR-223-3p/eca-miR-223/hsa-miR-223-3p/mmu-miR-223-3p	MS00051065
m528	bta-miR-224/ggo-miR-224/mml-miR-224-5p/mne-miR-224/ppa-miR-224/ppy-miR-224/ptr-miR-224/ssc-miR-224	MS00051079
m529	bta-miR-2284ab	MS00051107
m530	bta-miR-2284b	MS00051121
m531	bta-miR-2284i	MS00051177
m532	bta-miR-2284l	MS00051198
m533	bta-miR-2284m	MS00051205
m534	bta-miR-2284s	MS00051247
m535	bta-miR-2284u	MS00051268
m536	bta-miR-2284v	MS00051275
m537	bta-miR-2284x	MS00051289
m538	bta-miR-2285a	MS00051310
m539	bta-miR-2285d	MS00051373
m540	bta-miR-2285j	MS00051415
m541	bta-miR-2285o	MS00051450
m542	bta-miR-2285t	MS00051485
m543	bta-miR-2285z	MS00051527
m544	bta-miR-2292	MS00051576
m545	bta-miR-2293	MS00051583
m546	bta-miR-2312	MS00051723
m547	bta-miR-2317	MS00051765
m548	bta-miR-2326	MS00051849
m549	bta-miR-2328-3p	MS00051863
m550	bta-miR-2332/chi-miR-2332	MS00051919
m551	bta-miR-2336	MS00051947
m552	bta-miR-2340	MS00051975
m553	bta-miR-2350	MS00052045
m554	bta-miR-2366/ssc-miR-2366	MS00052164
m555	bta-miR-2370-5p	MS00052213
m556	bta-miR-2372	MS00052227
m557	bta-miR-2376	MS00052255
m558	bta-miR-2385-3p	MS00052325
m559	bta-miR-2388-3p	MS00052353
m560	bta-miR-2397-5p	MS00052416
m561	bta-miR-23a/dre-miR-23a-3p/fru-miR-23a/hhi-miR-23a/oan-miR-23a-3p/oar-miR-23a/oha-miR-23a-3p/ola-miR-23a/tni-miR-23a	MS00044856
m562	bta-miR-23b-3p/oha-miR-23b-3p/ola-miR-23b/pma-miR-23b/ppa-miR-23b/ppy-miR-23b/ptr-miR-23b	MS00052444
m563	bta-miR-2402	MS00052479
m564	bta-miR-2406	MS00052507
m565	bta-miR-2412	MS00052556
m566	bta-miR-2415-3p	MS00052570
m567	bta-miR-2415-5p	MS00052577
m568	bta-miR-2419-5p	MS00052612
m569	bta-miR-2425-3p	MS00052647
m570	bta-miR-2429
m571	bta-miR-2446	MS00052808
m572	bta-miR-2450c	MS00052857
m573	bta-miR-2452	MS00052871
m574	bta-miR-2462	MS00052955
m575	bta-miR-2467-3p	MS00053004
m576	bta-miR-2468	MS00053018
m577	bta-miR-2478	MS00053088
m578	bta-miR-2482	MS00053116
m579	bta-miR-26a/ccr-miR-26a/cfa-miR-26a/chi-miR-26a-5p/dre-miR-26a-5p/eca-miR-26a/fru-miR-26/ggo-miR-26a/hsa-miR-26a-5p/ipu-miR-26a/lla-miR-26a/mml-miR-26a-5p/mmu-miR-26a-5p/mne-miR-26a/oan-miR-26-5p/oar-miR-26a/oha-miR-26-5p/pma-miR-26a-5p/ppa-miR-26a/ppy-miR-26a/ptr-miR-26a/rno-miR-26a-5p/ssa-miR-26a-5p/ssc-miR-26a/tch-miR-26a-5p/tgu-miR-26-5p/tni-miR-26	MS00044863
m580	bta-miR-26b/cfa-miR-26b/cgr-miR-26b-5p/chi-miR-26b-5p/tch-miR-26b-5p	MS00053193
m581	bta-miR-26c	MS00043610
m582	bta-miR-27a-3p/cfa-miR-27a/chi-miR-27a-3p/ola-miR-27a	MS00044870
m583	bta-miR-27b/cfa-miR-27b/cgr-miR-27b-3p/chi-miR-27b-3p/eca-miR-27b/gga-miR-27b-3p/ggo-miR-27b/hsa-miR-27b-3p/ipu-miR-27b/mdo-miR-27b-3p/mml-miR-27b-3p/mmu-miR-27b-3p/oan-miR-27b-3p/pma-miR-27b-3p/ppy-miR-27b/ptr-miR-27b/rno-miR-27b-3p/sha-miR-27b/ssa-miR-27b-3p/ssc-miR-27b-3p/tch-miR-27b-3p/tgu-miR-27-3p/xtr-miR-27b	MS00044842
m584	bta-miR-2881
m585	bta-miR-2885	MS00053221
m586	bta-miR-2887
m587	bta-miR-2889
m588	bta-miR-2890	MS00053242
m589	bta-miR-2892	MS00053256
m590	bta-miR-2898	MS00053291
m591	bta-miR-2904	MS00053333
m592	bta-miR-2957	MS00053347
m593	bta-miR-296-3p	MS00053354
m594	bta-miR-299/cfa-miR-299/hsa-miR-299-5p/mml-miR-299-5p/mmu-miR-299a-5p/oar-miR-299-5p/ppy-miR-299-5p/ptr-miR-299/rno-miR-299a-5p	MS00053368
m595	bta-miR-30a-5p/chi-miR-30a-5p/oha-miR-30a-5p	MS00053459
m596	bta-miR-30c/cgr-miR-30c/chi-miR-30c-5p/eca-miR-30c/ggo-miR-30c/hsa-miR-30c-5p/lla-miR-30c/mdo-miR-30c-5p/mml-miR-30c-5p/mmu-miR-30c-5p/mne-miR-30c/oan-miR-30c-5p/ola-miR-30c/ppy-miR-30c/ptr-miR-30c/rno-miR-30c-5p/ssa-miR-30a-5p/ssc-miR-30c-5p/tch-miR-30c-5p/xtr-miR-30c	MS00053480
m597	bta-miR-30d/cfa-miR-30d/oha-miR-30d-5p/ssa-miR-30b-5p/ssc-miR-30d/tgu-miR-30d-5p	MS00053487
m598	bta-miR-30e-5p/chi-miR-30e-5p/ssa-miR-30c-5p/ssc-miR-30e-5p/tgu-miR-30a-5p	MS00053494
m599	bta-miR-320a/cfa-miR-320/cgr-miR-320a/chi-miR-320-3p/ggo-miR-320a/hsa-miR-320a/mml-miR-320a/mmu-miR-320-3p/ppy-miR-320a/ptr-miR-320a/rno-miR-320-3p	MS00053543
m600	bta-miR-324/cfa-miR-324/chi-miR-324-5p/eca-miR-324-5p/hsa-miR-324-5p/mml-miR-324-5p/mmu-miR-324-5p/ppy-miR-324-5p/rno-miR-324-5p/ssc-miR-324/tch-miR-324-5p	MS00053564
m601	bta-miR-328/cfa-miR-328/cgr-miR-328/chi-miR-328-3p/eca-miR-328/hsa-miR-328-3p/mmu-miR-328-3p/ppy-miR-328/ptr-miR-328/rno-miR-328a-3p/ssc-miR-328/tch-miR-328	MS00053578
m602	bta-miR-335/cfa-miR-335/eca-miR-335/efu-miR-335/hsa-miR-335-5p/mml-miR-335-5p/mmu-miR-335-5p/ppy-miR-335/ptr-miR-335/rno-miR-335	MS00053620
m603	bta-miR-339a/ssc-miR-339-5p	MS00053634
m604	bta-miR-339b/ssc-miR-4334-3p	MS00053641
m605	bta-miR-342	MS00044765
m606	bta-miR-3432a	MS00053676
m607	bta-miR-3432b
m608	bta-miR-346/cfa-miR-346/chi-miR-346-5p/eca-miR-346/hsa-miR-346/mml-miR-346/ppy-miR-346/ptr-miR-346	MS00053697
m609	bta-miR-3578	MS00053718
m610	bta-miR-3596	MS00053725
m611	bta-miR-3600/oha-miR-22b	MS00053732
m612	bta-miR-3604/ipu-miR-199b	MS00053753
m613	bta-miR-361/cfa-miR-361/cgr-miR-361/chi-miR-361-5p/eca-miR-361-5p/efu-miR-361/ggo-miR-361/hsa-miR-361-5p/mml-miR-361-5p/mmu-miR-361-5p/ppy-miR-361-5p/rno-miR-361-5p/ssc-miR-361-5p	MS00053760
m614	bta-miR-365-5p/cgr-miR-365-5p/hsa-miR-365a-5p/mmu-miR-365-1-5p/oan-miR-365-1-5p	MS00053802
m615	bta-miR-369-3p/cgr-miR-369-3p/chi-miR-369-3p/eca-miR-369-3p/hsa-miR-369-3p/mml-miR-369-3p/mmu-miR-369-3p/oar-miR-369-3p/ppy-miR-369-3p/ptr-miR-369/rno-miR-369-3p/ssc-miR-369/tch-miR-369-3p	MS00053823
m616	bta-miR-374a/eca-miR-374a/hsa-miR-374a-5p/mml-miR-374a-5p/oar-miR-374a/ppy-miR-374a/ptr-miR-374a/ssc-miR-374a-5p/tch-miR-374a-5p	MS00053851
m617	bta-miR-374b/cfa-miR-374b/cgr-miR-374-5p/chi-miR-374b-5p/eca-miR-374b/ggo-miR-374b/hsa-miR-374b-5p/mml-miR-374b-5p/mmu-miR-374b-5p/ptr-miR-374b/rno-miR-374-5p/ssc-miR-374b-5p	MS00053858
m618	bta-miR-375/mdo-miR-375	MS00053865
m619	bta-miR-376a/cfa-miR-376a/eca-miR-376a/hsa-miR-376a-3p/mml-miR-376a-3p/oar-miR-376a-3p/ppy-miR-376a/ptr-miR-376a/ssc-miR-376a-3p/tch-miR-376a-3p	MS00053872
m620	bta-miR-377/eca-miR-377/hsa-miR-377-3p/mml-miR-377-3p/mmu-miR-377-3p/ppy-miR-377/ptr-miR-377	MS00053907
m621	bta-miR-378/cfa-miR-378/cgr-miR-378-3p/chi-miR-378-3p/hsa-miR-378a-3p/ssc-miR-378/tch-miR-378a-3p	MS00044716
m622	bta-miR-379/cfa-miR-379/cgr-miR-379/chi-miR-379-5p/eca-miR-379/ggo-miR-379/hsa-miR-379-5p/mml-miR-379-5p/mmu-miR-379-5p/ppy-miR-379/ptr-miR-379/rno-miR-379-5p	MS00053928
m623	bta-miR-381/cfa-miR-381/cgr-miR-381/chi-miR-381/eca-miR-381/hsa-miR-381-3p/mml-miR-381-3p/mmu-miR-381-3p/ppy-miR-381/ptr-miR-381/tch-miR-381-3p	MS00053949
m624	bta-miR-382/cgr-miR-382/chi-miR-382-5p/eca-miR-382/hsa-miR-382-5p/mml-miR-382-5p/mmu-miR-382-5p/oar-miR-382-5p/ptr-miR-382/rno-miR-382-5p	MS00053956
m625	bta-miR-411a/cfa-miR-411/ggo-miR-411/oar-miR-411a-5p	MS00054005
m626	bta-miR-421/chi-miR-421-3p/hsa-miR-421/mml-miR-421/mmu-miR-421-3p/ppy-miR-421/ptr-miR-421/ssc-miR-421-3p	MS00054040
m627	bta-miR-423-3p	MS00054047
m628	bta-miR-423-5p/cfa-miR-423a/cgr-miR-423-5p/chi-miR-423-5p/eca-miR-423-5p/hsa-miR-423-5p/mml-miR-423-5p/mmu-miR-423-5p/ppy-miR-423-5p/ssc-miR-423-5p	MS00054054
m629	bta-miR-424-3p/cfa-miR-424/chi-miR-424-3p/hsa-miR-424-3p/ssc-miR-424-3p	MS00054061
m630	bta-miR-424-5p/chi-miR-424-5p/ggo-miR-424/tch-miR-424-5p	MS00044786
m631	bta-miR-431/eca-miR-431/oar-miR-431	MS00054096
m632	bta-miR-432/cfa-miR-432/chi-miR-432-5p/eca-miR-432/hsa-miR-432-5p/mml-miR-432-5p/oar-miR-432/ppy-miR-432/ptr-miR-432	MS00054103
m633	bta-miR-450a/cgr-miR-450a/eca-miR-450a/efu-miR-450/hsa-miR-450a-5p/mml-miR-450a-5p/mmu-miR-450a-5p/ptr-miR-450a/ssc-miR-450a/tch-miR-450a-5p	MS00054152
m634	bta-miR-450b/eca-miR-450b-5p/ggo-miR-450b/hsa-miR-450b-5p/mml-miR-450b-5p/ppy-miR-450b-5p/ssc-miR-450b-5p	MS00054159
m635	bta-miR-451/gga-miR-451/oan-miR-451/oha-miR-451-??/tgu-miR-451	MS00054166
m636	bta-miR-452/mmu-miR-452-5p	MS00054173
m637	bta-miR-483/hsa-miR-483-3p	MS00054208
m638	bta-miR-484/cgr-miR-484/hsa-miR-484/mml-miR-484/mmu-miR-484/ppy-miR-484/ptr-miR-484/rno-miR-484	MS00044744
m639	bta-miR-486/cgr-miR-486-5p/eca-miR-486-5p/ggo-miR-486/hsa-miR-486-5p/mml-miR-486-5p/mmu-miR-486a-5p/mmu-miR-486b-5p/ppy-miR-486-5p/ptr-miR-486/rno-miR-486/ssc-miR-486	MS00044730
m640	bta-miR-487b/cfa-miR-487b/chi-miR-487b-3p/eca-miR-487b/hsa-miR-487b-3p/mml-miR-487b-3p/mmu-miR-487b-3p/oar-miR-487b-3p/ppy-miR-487b/ptr-miR-487b/rno-miR-487b-3p	MS00054229
m641	bta-miR-493/chi-miR-493-3p/hsa-miR-493-3p/mml-miR-493-3p/oar-miR-493-3p/ppy-miR-493/ssc-miR-493-3p	MS00054264
m642	bta-miR-497/cgr-miR-497-5p/mmu-miR-497a-5p/ptr-miR-497/rno-miR-497-5p/tch-miR-497-5p	MS00054292
m643	bta-miR-500/chi-miR-500-5p/eca-miR-500/hsa-miR-500a-5p/mml-miR-500a-5p/mml-miR-500b-5p/ppy-miR-500/ptr-miR-500	MS00054306
m644	bta-miR-532/cfa-miR-532/cgr-miR-532-5p/chi-miR-532-5p/eca-miR-532-5p/hsa-miR-532-5p/mml-miR-532-5p/mmu-miR-532-5p/ppy-miR-532-5p/ssc-miR-532-5p/tch-miR-532-5p	MS00054348
m645	bta-miR-544a/cfa-miR-544/eca-miR-544/hsa-miR-544a/mml-miR-544/ppy-miR-544/ptr-miR-544	MS00054383
m646	bta-miR-574	MS00054439
m647	bta-miR-6122-3p	MS00054516
m648	bta-miR-6519	MS00054579
m649	bta-miR-652/cgr-miR-652-3p/eca-miR-652/ggo-miR-652/hsa-miR-652-3p/mml-miR-652/mmu-miR-652-3p/ppy-miR-652/ptr-miR-652/rno-miR-652-3p	MS00054586
m650	bta-miR-654/hsa-miR-654-3p/mml-miR-654-3p/mmu-miR-654-3p/ppy-miR-654-3p/ptr-miR-654	MS00054733
m651	bta-miR-669	MS00054789
m652	bta-miR-671/eca-miR-671-5p/hsa-miR-671-5p/mml-miR-671-5p/mmu-miR-671-5p/ppy-miR-671-5p	MS00054803
m653	bta-miR-744/hsa-miR-744-5p/mmu-miR-744-5p/ppy-miR-744/ptr-miR-744/ssc-miR-744	MS00054831
m654	bta-miR-758/cfa-miR-758/chi-miR-758/eca-miR-758/hsa-miR-758-3p/ppy-miR-758/ptr-miR-758/rno-miR-758-3p	MS00054838
m655	bta-miR-760-3p/hsa-miR-760/mml-miR-760/mmu-miR-760-3p/ppy-miR-760/ptr-miR-760/rno-miR-760-3p	MS00054852
m656	bta-miR-767/eca-miR-767-5p/hsa-miR-767-5p/mml-miR-767-5p/ppy-miR-767-5p	MS00054887
m657	bta-miR-92b/ccr-miR-92b/cfa-miR-92b/cgr-miR-92b-3p/dre-miR-92b-3p/eca-miR-92b/efu-miR-92b/hsa-miR-92b-3p/ipu-miR-92b/mdo-miR-92b-3p/mml-miR-92b-3p/mmu-miR-92b-3p/ppy-miR-92b/ptr-miR-92b/rno-miR-92b-3p/ssa-miR-92b-3p/ssc-miR-92b-3p	MS00055020
m658	bta-miR-99a-5p/ccr-miR-99/cfa-miR-99a/cgr-miR-99a-5p/chi-miR-99a-5p/oan-miR-99-5p/tgu-miR-99-5p	MS00055076
m659	bta-miR-99b/cfa-miR-99b/chi-miR-99b-5p/eca-miR-99b/hsa-miR-99b-5p/mml-miR-99b-5p/mmu-miR-99b-5p/ptr-miR-99b/rno-miR-99b-5p/ssc-miR-99b/tch-miR-99b-5p	MS00055083
m660	cbn-miR-231
m661	cbn-miR-237
m662	cbn-miR-239b
m663	cbn-miR-242/cel-miR-242
m664	cbn-miR-244/cbr-miR-244/cel-miR-244-5p/crm-miR-244-5p
m665	cbn-miR-255/cbr-miR-255/cel-miR-255-3p/crm-miR-255
m666	cbn-miR-35c
m667	cbn-miR-35d
m668	cbn-miR-48/cbr-miR-48/cel-miR-48-5p
m669	cbn-miR-54/cel-miR-54-3p
m670	cbn-miR-56
m671	cbn-miR-58a/cbr-miR-58a/cel-miR-58a-3p/crm-miR-58b-3p
m672	cbn-miR-64g
m673	cbn-miR-7620a
m674	cbn-miR-7625
m675	cbn-miR-7631
m676	cbn-miR-7633
m677	cbn-miR-80/cbr-miR-80/cel-miR-80-3p
m678	cbr-miR-1817
m679	cbr-miR-2223
m680	cbr-miR-2226-5p
m681	cbr-miR-231
m682	cbr-miR-239a
m683	cbr-miR-246
m684	cbr-miR-254
m685	cbr-miR-56-5p
m686	cbr-miR-64b
m687	cbr-miR-7580
m688	cbr-miR-7583a-3p
m689	cbr-miR-788
m690	cbr-miR-792
m691	cca-miR393	MS00070951
m692	cca-miR6112	MS00071161
m693	cca-miR6114-3p	MS00071175
m694	ccr-let-7i/gga-let-7i/ggo-let-7i/mdo-let-7i-5p/sha-let-7i/xtr-let-7i
m695	ccr-miR-100/cgr-miR-100-5p/chi-miR-100-5p/mdo-miR-100-5p/pmi-miR-100-5p/sha-miR-100/tgu-miR-100-5p
m696	ccr-miR-125c/dre-miR-125c-5p/ipu-miR-125c
m697	ccr-miR-126-3p
m698	ccr-miR-143/ola-miR-143
m699	ccr-miR-16b/chi-miR-16a-5p/dre-miR-16b/fru-miR-16/ipu-miR-16b/ssa-miR-16a-5p/tgu-miR-16b-5p/tni-miR-16
m700	ccr-miR-16c
m701	ccr-miR-181a
m702	ccr-miR-192/dre-miR-192/fru-miR-192/ipu-miR-192/ssa-miR-192a-5p/tni-miR-192/xtr-miR-192
m703	ccr-miR-199-3p/cfa-miR-199/cgr-miR-199a-3p/chi-miR-199a-3p/chi-miR-199b-3p/chi-miR-199c-3p/ipu-miR-199a-3p/mdo-miR-199b-3p/oan-miR-199-3p/oar-miR-199a-3p/sha-miR-199a/ssa-miR-199a-3p/tch-miR-199a-3p/tch-miR-199b-3p/tgu-miR-199-3p
m704	ccr-miR-199-5p/chi-miR-199a-5p/dre-miR-199-5p/eca-miR-199a-5p/fru-miR-199/gga-miR-199-5p/ggo-miR-199a/hhi-miR-199a/hsa-miR-199a-5p/ipu-miR-199a-5p/lla-miR-199a/mml-miR-199a/mml-miR-199a-5p/mmu-miR-199a-5p/mne-miR-199a/oha-miR-199c-5p/pma-miR-199a-5p/ppa-miR-199a/ppy-miR-199a/ppy-miR-199a-5p/ptr-miR-199a-5p/rno-miR-199a-5p/sla-miR-199a/ssa-miR-199a-5p/ssc-miR-199a-5p/tni-miR-199/xtr-miR-199a-5p
m705	ccr-miR-21/dre-miR-21/fru-miR-21/hhi-miR-21/ipu-miR-21/ssa-miR-21b-5p/tni-miR-21
m706	ccr-miR-22b/dre-miR-22b-3p/fru-miR-22b/ipu-miR-22b/ssa-miR-22b-3p/tni-miR-22b
m707	ccr-miR-27d
m708	ccr-miR-30d/oan-miR-30d-5p/ola-miR-30d-5p
m709	ccr-miR-363/dre-miR-363-3p/eca-miR-363/hsa-miR-363-3p/mml-miR-363-3p/mmu-miR-363-3p/ppy-miR-363/tch-miR-363-3p	MS00069208
m710	ccr-miR-7133
m711	ccr-miR-727-5p/dre-miR-727-5p/ssa-miR-727-5p
m712	ccr-miR-9-5p/pma-miR-9a-3p/ssa-miR-9a-2-3p/ssa-miR-9a-8-3p
m713	ccr-miR-93/ssa-miR-93a-5p
m714	cel-lsy-6-5p	MS00080940
m715	cel-miR-1019-5p	MS00018928
m716	cel-miR-1824-3p	MS00080058
m717	cel-miR-1829b-5p	MS00019040
m718	cel-miR-1830-3p	MS00080065
m719	cel-miR-1832a-3p	MS00019068
m720	cel-miR-1832a-5p	MS00080968
m721	cel-miR-2209b-3p	MS00019173
m722	cel-miR-2209b-5p	MS00019166
m723	cel-miR-2218a-3p	MS00019306
m724	cel-miR-2218b-3p	MS00028672
m725	cel-miR-2218b-5p	MS00019327
m726	cel-miR-231-3p	MS00019390
m727	cel-miR-240-3p	MS00019460
m728	cel-miR-249-5p	MS00080156
m729	cel-miR-266	MS00019642
m730	cel-miR-270	MS00019670
m731	cel-miR-2953-5p	MS00022456
m732	cel-miR-358-3p/crm-miR-358	MS00019747
m733	cel-miR-42-5p	MS00022491
m734	cel-miR-43-5p	MS00080268
m735	cel-miR-4814-3p	MS00080387
m736	cel-miR-4923b	MS00080450
m737	cel-miR-4925	MS00080464
m738	cel-miR-4938	MS00080548
m739	cel-miR-5552-3p	MS00080681
m740	cel-miR-5553-5p	MS00080702
m741	cel-miR-5594-3p	MS00080744
m742	cel-miR-5594-5p	MS00080751
m743	cel-miR-56-5p	MS00019908
m744	cel-miR-57-3p	MS00080772
m745	cel-miR-58b-3p	MS00019096
m746	cel-miR-788-5p/crm-miR-788	MS00028742
m747	cel-miR-791-5p	MS00080863
m748	cel-miR-792-3p	MS00020125
m749	cel-miR-800-3p	MS00081430
m750	cel-miR-8190-5p	MS00081115
m751	cel-miR-8191-3p	MS00081122
m752	cel-miR-8196b-3p	MS00081199
m753	cel-miR-8203-3p	MS00081290
m754	cel-miR-8204-5p	MS00081311
m755	cel-miR-8208-5p	MS00081367
m756	cel-miR-8209-3p	MS00081374
m757	cel-miR-8209-5p	MS00081381
m758	cel-miR-8210-3p	MS00081388
m759	cel-miR-84-3p	MS00022617
m760	cel-miR-87-5p	MS00080926
m761	cfa-let-7e/chi-let-7e-5p/eca-let-7e/hsa-let-7e-5p/mml-let-7e-5p/mmu-let-7e-5p/ppy-let-7e/ptr-let-7e/rno-let-7e-5p/ssc-let-7e/tch-let-7e-5p	MS00029309
m762	cfa-miR-107/chi-miR-107-3p/ola-miR-103/ola-miR-107/tch-miR-107
m763	cfa-miR-125a/chi-miR-125a-5p	MS00029414
m764	cfa-miR-134/cgr-miR-134/chi-miR-134/eca-miR-134/hsa-miR-134-5p/mml-miR-134-5p/mmu-miR-134-5p/ptr-miR-134/rno-miR-134-5p	MS00029512
m765	cfa-miR-140/sha-miR-140	MS00029575
m766	cfa-miR-141/ggo-miR-141/mml-miR-141-3p/ppy-miR-141	MS00029582
m767	cfa-miR-142/ggo-miR-142/sha-miR-142	MS00029589
m768	cfa-miR-146a/cgr-miR-146a/eca-miR-146a/gga-miR-146a-5p/hsa-miR-146a-5p/mdo-miR-146a-5p/mml-miR-146a-5p/mmu-miR-146a-5p/ppy-miR-146a/ptr-miR-146a/rno-miR-146a-5p/ssc-miR-146a-5p/tch-miR-146a-5p/tgu-miR-146c	MS00029617
m769	cfa-miR-146b/eca-miR-146b-5p/hsa-miR-146b-5p/mdo-miR-146b-5p/mml-miR-146b-5p/mmu-miR-146b-5p/oan-miR-146b-5p/pma-miR-146-5p/ppy-miR-146b-5p/ptr-miR-146b	MS00029624
m770	cfa-miR-152/cgr-miR-152-3p/ggo-miR-152/hsa-miR-152-3p/mml-miR-152-3p/mmu-miR-152-3p/oar-miR-152/ppy-miR-152/ptr-miR-152/rno-miR-152-3p/ssc-miR-152/tch-miR-152	MS00029666
m771	cfa-miR-1838	MS00029778
m772	cfa-miR-1839/eca-miR-1839/mmu-miR-1839-5p/rno-miR-1839-5p/ssc-miR-1839-5p	MS00029785
m773	cfa-miR-191/chi-miR-191-5p/mdo-miR-191-5p/oan-miR-191-5p/oar-miR-191/tch-miR-191-5p/xtr-miR-191	MS00037387
m774	cfa-miR-192/chi-miR-192-5p/eca-miR-192/ggo-miR-192/hsa-miR-192-5p/mml-miR-192-5p/mmu-miR-192-5p/oan-miR-192-5p/ppy-miR-192/ptr-miR-192/rno-miR-192-5p/ssc-miR-192/tch-miR-192-5p	MS00029883
m775	cfa-miR-193b/cgr-miR-193b-5p/chi-miR-193b-5p/ggo-miR-193b/hsa-miR-193b-5p/mdo-miR-193b-5p/mml-miR-193b-5p/mmu-miR-193b-5p/oan-miR-193-5p	MS00029897
m776	cfa-miR-200a/dre-miR-200a-5p/hsa-miR-200a-5p/mml-miR-200a-5p/mmu-miR-200a-5p	MS00029960
m777	cfa-miR-200b/hsa-miR-200b-5p/mmu-miR-200b-5p/rno-miR-200b-5p	MS00029967
m778	cfa-miR-203/hsa-miR-203a-3p/mml-miR-203/mmu-miR-203-3p/ppy-miR-203/ptr-miR-203/rno-miR-203a-3p	MS00029988
m779	cfa-miR-215	MS00030086
m780	cfa-miR-223/dre-miR-223/fru-miR-223/gga-miR-223/ggo-miR-223/mdo-miR-223-3p/mml-miR-223/ppa-miR-223/ppy-miR-223/ptr-miR-223/rno-miR-223-3p/sla-miR-223/tgu-miR-223/tni-miR-223/xla-miR-223/xtr-miR-223	MS00030156
m781	cfa-miR-224/chi-miR-224-5p/rno-miR-224-5p	MS00030163
m782	cfa-miR-24/cgr-miR-24-3p/ipu-miR-24/oha-miR-24-3p	MS00030184
m783	cfa-miR-28/cgr-miR-28-3p/eca-miR-28-3p/hsa-miR-28-3p/mml-miR-28-3p/rno-miR-28-3p/ssc-miR-28-3p	MS00030226
m784	cfa-miR-29a/eca-miR-29a/hsa-miR-29a-3p/mmu-miR-29a-3p/rno-miR-29a-3p	MS00030240
m785	cfa-miR-302a/hsa-miR-302a-5p/ocu-miR-302a-5p	MS00030282
m786	cfa-miR-302b	MS00030289
m787	cfa-miR-30a/cgr-miR-30a-5p/oan-miR-30a-5p/oar-miR-30a-5p/pma-miR-30a-5p/tgu-miR-30b-5p	MS00030303
m788	cfa-miR-30c/gga-miR-30c-5p/ipu-miR-30c/oha-miR-30c-5p/sha-miR-30c/tgu-miR-30c-5p	MS00030317
m789	cfa-miR-31	MS00030338
m790	cfa-miR-323/chi-miR-323a-3p/eca-miR-323-3p/hsa-miR-323a-3p/mml-miR-323a-3p/mmu-miR-323-3p/oar-miR-323a-3p/ppy-miR-323-3p/ptr-miR-323/rno-miR-323-3p	MS00043477
m791	cfa-miR-329b/hsa-miR-329-3p/mml-miR-329-3p/oar-miR-329b-3p/ppy-miR-329/ptr-miR-329	MS00030394
m792	cfa-miR-339
m793	cfa-miR-340/cgr-miR-340-5p/chi-miR-340-5p/eca-miR-340-5p/hsa-miR-340-5p/mml-miR-340-5p/mmu-miR-340-5p/ppy-miR-340/ptr-miR-340/rno-miR-340-5p/ssc-miR-340	MS00030436
m794	cfa-miR-342/eca-miR-342-3p/hsa-miR-342-3p/mml-miR-342-3p/mmu-miR-342-3p/ppy-miR-342-3p/ptr-miR-342/rno-miR-342-3p/tch-miR-342-3p	MS00030443
m795	cfa-miR-363/ggo-miR-363/ipu-miR-363/oha-miR-363-3p/ssc-miR-363	MS00030499
m796	cfa-miR-374a/chi-miR-374a-5p	MS00030534
m797	cfa-miR-375/ggo-miR-375/hsa-miR-375/mml-miR-375/mmu-miR-375-3p/ppy-miR-375/ptr-miR-375/rno-miR-375-3p	MS00030548
m798	cfa-miR-425/cgr-miR-425-5p/chi-miR-425-5p/hsa-miR-425-5p/mdo-miR-425-5p/mml-miR-425/mmu-miR-425-5p/oan-miR-425-5p/ppy-miR-425/ptr-miR-425/rno-miR-425-5p/ssc-miR-425-5p/tch-miR-425-5p/xtr-miR-425-5p	MS00030674
m799	cfa-miR-452/ggo-miR-452/hsa-miR-452-5p/mml-miR-452-5p/ppy-miR-452/ptr-miR-452/ssc-miR-452	MS00030737
m800	cfa-miR-455/cgr-miR-455-5p/chi-miR-455-5p/hsa-miR-455-5p/mml-miR-455-5p/mmu-miR-455-5p/ppy-miR-455-5p/rno-miR-455-5p/ssc-miR-455-5p	MS00030751
m801	cfa-miR-486
m802	cfa-miR-486-3p
m803	cfa-miR-497/eca-miR-497/hsa-miR-497-5p/mdo-miR-497-5p/mml-miR-497-5p/ppy-miR-497/sha-miR-497/ssc-miR-497	MS00030842
m804	cfa-miR-542/eca-miR-542-3p/ggo-miR-542/hsa-miR-542-3p/mml-miR-542-3p/mmu-miR-542-3p/ppy-miR-542-3p/rno-miR-542-3p/ssc-miR-542-3p/tch-miR-542-3p	MS00030912
m805	cfa-miR-551a/eca-miR-551a/ggo-miR-551a/hsa-miR-551a/mml-miR-551a/ppy-miR-551a/ptr-miR-551a	MS00030940
m806	cfa-miR-574/ggo-miR-574/hsa-miR-574-3p/mmu-miR-574-3p/ssc-miR-574	MS00030961
m807	cfa-miR-590/eca-miR-590-3p/hsa-miR-590-3p/mmu-miR-590-3p/ppy-miR-590-3p/ptr-miR-590	MS00030989
m808	cfa-miR-660/eca-miR-660/ggo-miR-660/hsa-miR-660-5p/mml-miR-660-5p/ppy-miR-660/ptr-miR-660	MS00031038
m809	cfa-miR-769/ssc-miR-769-3p
m810	cfa-miR-802/eca-miR-802/hsa-miR-802/mml-miR-802/ppy-miR-802/ptr-miR-802	MS00031115
m811	cfa-miR-8789
m812	cfa-miR-8798
m813	cfa-miR-8810
m814	cfa-miR-8816
m815	cfa-miR-8819
m816	cfa-miR-8827
m817	cfa-miR-8828
m818	cfa-miR-8830
m819	cfa-miR-8831
m820	cfa-miR-8838
m821	cfa-miR-8842
m822	cfa-miR-8843
m823	cfa-miR-8848
m824	cfa-miR-8854
m825	cfa-miR-8859a
m826	cfa-miR-8860
m827	cfa-miR-8868
m828	cfa-miR-8870
m829	cfa-miR-8875
m830	cfa-miR-8878
m831	cfa-miR-8884
m832	cfa-miR-889
m833	cfa-miR-8898
m834	cfa-miR-8900
m835	cfa-miR-8903
m836	cfa-miR-8904b
m837	cfa-miR-8907
m838	cfa-miR-8908a-3p
m839	cfa-miR-8908a-5p
m840	cfa-miR-93/cgr-miR-93-5p/chi-miR-93-5p/eca-miR-93/hsa-miR-93-5p/mmu-miR-93-5p/rno-miR-93-5p/tch-miR-93-5p	MS00031178
m841	cgr-miR-101b-5p
m842	cgr-miR-106b-3p/hsa-miR-106b-3p/mmu-miR-106b-3p/rno-miR-106b-3p
m843	cgr-miR-125a-5p/eca-miR-125a-5p/hsa-miR-125a-5p/mml-miR-125a-5p/mmu-miR-125a-5p/ppy-miR-125a-5p/rno-miR-125a-5p
m844	cgr-miR-1260
m845	cgr-miR-139-3p/efu-miR-139/hsa-miR-139-3p/ssc-miR-139-3p
m846	cgr-miR-140-3p/chi-miR-140-3p/ggo-miR-140/ipu-miR-140/pol-miR-140-3p
m847	cgr-miR-141/efu-miR-141/tch-miR-141-3p
m848	cgr-miR-142-5p/gga-miR-142-5p
m849	cgr-miR-146b-5p
m850	cgr-miR-151-3p/mmu-miR-151-3p/rno-miR-151-3p
m851	cgr-miR-181a-3p/dre-miR-181a-3p/fru-miR-181a-3p/gga-miR-181a-3p/ggo-miR-181a-3p/hsa-miR-181a-3p/lla-miR-181a-3p/mml-miR-181a-3p/mmu-miR-181a-1-3p/mne-miR-181a-3p/oan-miR-181a-1-3p/ppa-miR-181a-3p/ppy-miR-181a-3p/ptr-miR-181a-3p/rno-miR-181a-1-3p/tgu-miR-181a-1-3p/tni-miR-181a-3p
m852	cgr-miR-1839-5p
m853	cgr-miR-186-5p/ggo-miR-186/mdo-miR-186-5p/ppa-miR-186/ptr-miR-186/ssc-miR-186
m854	cgr-miR-1903
m855	cgr-miR-190b/chi-miR-190b/ggo-miR-190b/ssc-miR-190b
m856	cgr-miR-192
m857	cgr-miR-196b/eca-miR-196b/hsa-miR-196b-5p/mdo-miR-196a-5p/mml-miR-196b-5p/mmu-miR-196b-5p/ppy-miR-196b/ptr-miR-196b/rno-miR-196b-5p/ssc-miR-196b-5p
m858	cgr-miR-200b/ggo-miR-200b/rno-miR-200b-3p
m859	cgr-miR-221-3p/dre-miR-221-3p/eca-miR-221/fru-miR-221/gga-miR-221-3p/ggo-miR-221/hsa-miR-221-3p/mdo-miR-221-3p/mml-miR-221-3p/mmu-miR-221-3p/oha-miR-221-3p/ola-miR-221/ppa-miR-221/ppy-miR-221/ptr-miR-221/rno-miR-221-3p/tgu-miR-221-3p/tni-miR-221/xtr-miR-221
m860	cgr-miR-222-3p
m861	cgr-miR-26b-3p/chi-miR-26b-3p/hsa-miR-26b-3p/mmu-miR-26b-3p/rno-miR-26b-3p
m862	cgr-miR-29a-3p/chi-miR-29a-3p/oar-miR-29a/tch-miR-29a-3p
m863	cgr-miR-300/mmu-miR-300-3p/rno-miR-300-3p
m864	cgr-miR-30d/hsa-miR-30d-3p/mmu-miR-30d-3p/rno-miR-30d-3p
m865	cgr-miR-31-5p/mmu-miR-31-5p/rno-miR-31a-5p/ssc-miR-31
m866	cgr-miR-32-5p/gga-miR-32-5p/ggo-miR-32/mdo-miR-32-5p/mml-miR-32-5p/mne-miR-32/ppa-miR-32/ppy-miR-32/ptr-miR-32/sla-miR-32/ssc-miR-32/tgu-miR-32
m867	cgr-miR-322-5p
m868	cgr-miR-326/mmu-miR-326-3p/rno-miR-326-3p
m869	cgr-miR-339/hsa-miR-339-5p/mml-miR-339-5p/mmu-miR-339-5p/ppy-miR-339-5p/rno-miR-339-5p
m870	cgr-miR-342-3p
m871	cgr-miR-369-5p/hsa-miR-369-5p/mml-miR-369-5p/mmu-miR-369-5p/ppy-miR-369-5p/rno-miR-369-5p
m872	cgr-miR-374-3p/chi-miR-374b-3p/ssc-miR-374b-3p
m873	cgr-miR-409-3p/eca-miR-409-3p/hsa-miR-409-3p/mml-miR-409-3p/mmu-miR-409-3p/ppy-miR-409-3p/ptr-miR-409/tch-miR-409-3p
m874	cgr-miR-423-3p/chi-miR-423-3p/eca-miR-423-3p/hsa-miR-423-3p/mml-miR-423-3p/mmu-miR-423-3p/ppy-miR-423-3p/ptr-miR-423/rno-miR-423-3p/ssc-miR-423-3p/tch-miR-423-3p
m875	cgr-miR-501-5p
m876	cgr-miR-542-3p
m877	cgr-miR-582
m878	cgr-miR-632
m879	cgr-miR-653/hsa-miR-653-3p/mml-miR-653-3p
m880	cgr-miR-664-3p
m881	cgr-miR-671-5p/chi-miR-671-5p/ssc-miR-671-5p/tch-miR-671-5p
m882	cgr-miR-702/mmu-miR-702-5p/rno-miR-702-5p
m883	cgr-miR-744-5p
m884	cgr-miR-92b-5p/mml-miR-92b-5p/rno-miR-92b-5p/ssc-miR-92b-5p
m885	chi-let-7a-3p/gga-let-7a-3p/gga-let-7k-3p/mml-let-7a-3p/mmu-let-7a-1-3p/mmu-let-7c-2-3p/oan-let-7e-3p/rno-let-7a-1-3p/rno-let-7c-2-3p/ssa-let-7e-3p/tch-let-7a-3p/tgu-let-7a-1-3p/tgu-let-7e-3p
m886	chi-miR-126-3p/dre-miR-126a-3p/fru-miR-126/tni-miR-126/xtr-miR-126-3p
m887	chi-miR-126-5p
m888	chi-miR-1307-3p
m889	chi-miR-1343/hsa-miR-1343-3p/ssc-miR-1343
m890	chi-miR-148a-5p/hsa-miR-148a-5p/mml-miR-148a-5p/mmu-miR-148a-5p/ssc-miR-148a-5p
m891	chi-miR-15a-5p/tch-miR-15a-5p
m892	chi-miR-16b-5p
m893	chi-miR-181b-5p/eca-miR-181b/hsa-miR-181b-5p/mdo-miR-181b-5p/mmu-miR-181b-5p/oha-miR-181b-5p/ppy-miR-181b/ptr-miR-181b/rno-miR-181b-5p/tch-miR-181b-5p
m894	chi-miR-21-5p/oar-miR-21
m895	chi-miR-2284e
m896	chi-miR-29c-3p
m897	chi-miR-30a-3p/oar-miR-30a-3p/tgu-miR-30b-3p
m898	chi-miR-30f-5p/pma-miR-30f
m899	chi-miR-329a-5p
m900	chi-miR-335-3p/hsa-miR-335-3p/mml-miR-335-3p/mmu-miR-335-3p
m901	chi-miR-335-5p
m902	chi-miR-342-3p
m903	chi-miR-374a-3p/ssc-miR-374a-3p
m904	chi-miR-376a
m905	chi-miR-376c-3p/eca-miR-376c/hsa-miR-376c-3p/mml-miR-376c-3p/oar-miR-376c-3p/ppy-miR-376c/ptr-miR-376c/tch-miR-376c-3p
m906	chi-miR-377
m907	chi-miR-425-3p
m908	chi-miR-483
m909	chi-miR-493-5p/hsa-miR-493-5p/mml-miR-493-5p/oar-miR-493-5p/rno-miR-493-5p/ssc-miR-493-5p
m910	chi-miR-494/efu-miR-494/oar-miR-494-3p/rno-miR-494-3p
m911	chi-miR-542-3p
m912	chi-miR-542-5p/hsa-miR-542-5p/mml-miR-542-5p/ppy-miR-542-5p
m913	chi-miR-660
m914	chi-miR-874-5p/hsa-miR-874-5p/mml-miR-874-5p
m915	cin-miR-125-5p
m916	cin-miR-126-3p/csa-miR-126
m917	cin-miR-141-3p/csa-miR-141/mdo-miR-141-3p
m918	cin-miR-1502d-3p
m919	cin-miR-4000a-3p
m920	cin-miR-4000b-1-3p
m921	cin-miR-4000d-5p
m922	cin-miR-4000f-3p
m923	cin-miR-4001e-5p
m924	cin-miR-4001h-5p
m925	cin-miR-4003a-3p
m926	cin-miR-4011a-5p
m927	cin-miR-4011b-3p
m928	cin-miR-4013a-5p
m929	cin-miR-4015-5p
m930	cin-miR-4044-5p
m931	cin-miR-4047-5p
m932	cin-miR-4048-3p
m933	cin-miR-4055-5p
m934	cin-miR-4058-5p
m935	cin-miR-4061-3p
m936	cin-miR-4061-5p
m937	cin-miR-4065-5p
m938	cin-miR-4087-3p
m939	cin-miR-4100-5p
m940	cin-miR-4104-5p
m941	cin-miR-4105-5p
m942	cin-miR-4111-3p
m943	cin-miR-4131-3p
m944	cin-miR-4136-3p
m945	cin-miR-4151-5p
m946	cin-miR-4155-3p
m947	cin-miR-4158-5p
m948	cin-miR-4159-3p
m949	cin-miR-4164-3p
m950	cin-miR-4168-3p
m951	cin-miR-4173-3p
m952	cin-miR-4174-3p
m953	cin-miR-4181-5p
m954	cin-miR-4182-3p
m955	cin-miR-4182-5p
m956	cin-miR-4217-3p
m957	cin-miR-5602-5p
m958	cin-miR-5603-3p
m959	cin-miR-5608-5p
m960	cin-miR-5611-3p
m961	cin-miR-92a-3p/csa-miR-92b
m962	cin-miR-92d-3p
m963	cpa-miR8140
m964	cpa-miR8141
m965	cqu-miR-279-5p
m966	cqu-miR-2952
m967	cqu-miR-31-3p
m968	cqu-miR-988-5p
m969	cre-miR1147.2
m970	cre-miR1150.3
m971	cre-miR1157-3p
m972	cre-miR1165-5p
m973	cre-miR1166.1
m974	cre-miR906-3p
m975	cre-miR911
m976	cre-miR913-5p
m977	cre-miR914
m978	cre-miR9897-5p
m979	crm-miR-2225
m980	crm-miR-240
m981	crm-miR-242
m982	crm-miR-359
m983	crm-miR-35h
m984	crm-miR-40
m985	crm-miR-55-5p
m986	crm-miR-58a/crm-miR-58b-5p
m987	crm-miR-64b-3p
m988	crm-miR-64e
m989	crm-miR-7600
m990	crm-miR-785
m991	csi-miR3949
m992	csi-miR3953
m993	csi-miR472
m994	csi-miR482a-5p
m995	cte-miR-100
m996	cte-miR-1175-5p/lgi-miR-1175-5p
m997	cte-miR-1992
m998	cte-miR-2685-3p
m999	cte-miR-2685-5p
m1000	cte-miR-2693
m1001	cte-miR-2699-3p
m1002	cte-miR-2703-5p
m1003	cte-miR-2715
m1004	cte-miR-2f
m1005	cte-miR-36
m1006	cte-miR-92a
m1007	dan-miR-11/der-miR-11/dgr-miR-11/dme-miR-11-3p/dmo-miR-11/dpe-miR-11/dps-miR-11/dse-miR-11/dsi-miR-11/dvi-miR-11-3p/dwi-miR-11/dya-miR-11
m1008	dan-miR-287/der-miR-287/dgr-miR-287/dme-miR-287-3p/dmo-miR-287/dpe-miR-287/dps-miR-287/dse-miR-287/dsi-miR-287/dvi-miR-287/dwi-miR-287
m1009	dan-miR-316/der-miR-316/dgr-miR-316/dme-miR-316-5p/dpe-miR-316/dps-miR-316/dse-miR-316/dsi-miR-316/dwi-miR-316/dya-miR-316
m1010	dan-miR-5/der-miR-5/dgr-miR-5/dme-miR-5-5p/dmo-miR-5/dpe-miR-5/dps-miR-5/dse-miR-5/dsi-miR-5/dvi-miR-5-5p/dwi-miR-5/dya-miR-5
m1011	dan-miR-6/der-miR-6/dgr-miR-6/dme-miR-6-3p/dmo-miR-6/dpe-miR-6/dps-miR-6/dse-miR-6/dsi-miR-6-3p/dvi-miR-6-3p/dwi-miR-6/dya-miR-6
m1012	dan-miR-92a/der-miR-92a/dgr-miR-92a/dme-miR-92a-3p/dmo-miR-92a/dpe-miR-92a/dps-miR-92a/dse-miR-92a/dsi-miR-92a/dvi-miR-92a-3p/dwi-miR-92a/dya-miR-92a
m1013	dan-miR-92b/der-miR-92b/dgr-miR-92b/dme-miR-92b-3p/dmo-miR-92b/dpe-miR-92b/dps-miR-92b/dse-miR-92b/dsi-miR-92b/dvi-miR-92b-3p/dwi-miR-92b/dya-miR-92b
m1014	dan-miR-9b/der-miR-9b/dme-miR-9b-5p/dmo-miR-9b/dpe-miR-9b/dps-miR-9b/dse-miR-9b/dvi-miR-9b-5p/dwi-miR-9b/dya-miR-9b
m1015	ddi-miR-1177
m1016	ddi-miR-7102
m1017	ddi-miR-7131c-3p
m1018	der-miR-284/dpe-miR-284/dps-miR-284/dse-miR-284/dsi-miR-284/dya-miR-284
m1019	der-miR-310a/dya-miR-310
m1020	dev-miR-D11-3p
m1021	dev-miR-D17-3p
m1022	dev-miR-D18-5p
m1023	dev-miR-D9-5p
m1024	dme-miR-1005-3p/dsi-miR-1005-3p	MS00017836
m1025	dme-miR-1006-3p/dps-miR-1006-3p/dsi-miR-1006-3p	MS00017843
m1026	dme-miR-1008-3p	MS00017857
m1027	dme-miR-1008-5p
m1028	dme-miR-1009-3p	MS00017864
m1029	dme-miR-1012-3p/dsi-miR-1012-3p	MS00017885
m1030	dme-miR-133-5p	MS00069362
m1031	dme-miR-2280-3p	MS00018046
m1032	dme-miR-2283-3p	MS00069446
m1033	dme-miR-2490-3p	MS00069460
m1034	dme-miR-2497-5p	MS00022708
m1035	dme-miR-2499-3p	MS00022743
m1036	dme-miR-2500-5p	MS00022750
m1037	dme-miR-263a-5p/dvi-miR-263a-5p/mse-miR-263a/tca-miR-263a-5p	MS00018095
m1038	dme-miR-274-3p	MS00069509
m1039	dme-miR-278-5p/dvi-miR-278-5p	MS00069530
m1040	dme-miR-283-3p	MS00069551
m1041	dme-miR-303-3p	MS00069614
m1042	dme-miR-303-5p	MS00018277
m1043	dme-miR-315-3p	MS00069691
m1044	dme-miR-316-3p/dvi-miR-316-3p	MS00069698
m1045	dme-miR-4911-3p	MS00069789
m1046	dme-miR-4915-5p	MS00069817
m1047	dme-miR-4942-3p	MS00069887
m1048	dme-miR-4948-5p	MS00069950
m1049	dme-miR-4949-5p	MS00069964
m1050	dme-miR-4950-5p	MS00069978
m1051	dme-miR-4961-3p	MS00070104
m1052	dme-miR-4971-5p	MS00070223
m1053	dme-miR-4974-5p	MS00070265
m1054	dme-miR-4981-3p	MS00070335
m1055	dme-miR-5-3p	MS00070426
m1056	dme-miR-6-3-5p	MS00070447
m1057	dme-miR-7-3p/dvi-miR-7-3p	MS00070454
m1058	dme-miR-92a-5p/dvi-miR-92a-5p	MS00070496
m1059	dme-miR-9370-3p
m1060	dme-miR-9374-5p
m1061	dme-miR-9375-5p
m1062	dme-miR-961-5p	MS00018564
m1063	dme-miR-966-3p	MS00070601
m1064	dme-miR-967-5p	MS00018606
m1065	dme-miR-978-5p	MS00070685
m1066	dme-miR-979-5p	MS00070692
m1067	dme-miR-985-3p	MS00018732
m1068	dme-miR-991-5p	MS00070776
m1069	dme-miR-992-3p	MS00018781
m1070	dmo-miR-313/dvi-miR-313-3p
m1071	dpe-miR-100/dps-miR-100
m1072	dpe-miR-31b/dps-miR-31b
m1073	dps-miR-2507b-5p
m1074	dps-miR-2509
m1075	dps-miR-2510
m1076	dps-miR-2514
m1077	dps-miR-2515
m1078	dps-miR-2517a-5p/dps-miR-2517b
m1079	dps-miR-2529
m1080	dps-miR-2537-3p
m1081	dps-miR-2546-3p
m1082	dps-miR-2546-5p
m1083	dps-miR-2557-3p
m1084	dps-miR-2559-5p
m1085	dps-miR-2566a-3p
m1086	dps-miR-2572-3p
m1087	dps-miR-2572-5p
m1088	dpu-miR-375
m1089	dre-miR-107a-3p/eca-miR-107b/gga-miR-107-3p/ggo-miR-107/hsa-miR-107/lla-miR-107/mdo-miR-107/mml-miR-107-3p/mmu-miR-107-3p/mne-miR-107/oha-miR-107-3p/ppa-miR-107/ppy-miR-107/ptr-miR-107/rno-miR-107-3p/ssc-miR-107/tgu-miR-107/tni-miR-107/xtr-miR-107
m1090	dre-miR-10d-5p
m1091	dre-miR-124-6-5p
m1092	dre-miR-125b-3-3p
m1093	dre-miR-125c-3p
m1094	dre-miR-126b-3p
m1095	dre-miR-128-5p
m1096	dre-miR-1306/hsa-miR-1306-5p/rno-miR-1306-5p/ssc-miR-1306-5p/tch-miR-1306-5p
m1097	dre-miR-140-3p/oha-miR-140-3p/ssc-miR-140-3p/tgu-miR-140-3p
m1098	dre-miR-142a-5p/eca-miR-142-5p/fru-miR-142/hsa-miR-142-5p/mml-miR-142-5p/mmu-miR-142a-5p/oan-miR-142-5p/ppy-miR-142-5p/rno-miR-142-5p/ssa-miR-142a-5p/ssc-miR-142-5p/tni-miR-142a
m1099	dre-miR-15b-5p/gga-miR-15c-5p/ipu-miR-15b/xla-miR-15c/xtr-miR-15c
m1100	dre-miR-181c-3p
m1101	dre-miR-194b
m1102	dre-miR-199-3-3p
m1103	dre-miR-199-3p/oha-miR-199c-3p/ssc-miR-199b-3p/xtr-miR-199a-3p
m1104	dre-miR-206-5p
m1105	dre-miR-2196
m1106	dre-miR-222b
m1107	dre-miR-22a-5p/pol-miR-22-5p/ssa-miR-22a-5p
m1108	dre-miR-23b/fru-miR-23b/ggo-miR-23b/ssc-miR-23b/tni-miR-23b	MS00069131
m1109	dre-miR-26b/ipu-miR-26b/pma-miR-26b-5p/ssa-miR-26b-5p
m1110	dre-miR-27a-3p/ipu-miR-27a/ssa-miR-27a-3p
m1111	dre-miR-27e/fru-miR-27e/tni-miR-27e
m1112	dre-miR-29b/fru-miR-29b/mdo-miR-29b-3p/oan-miR-29b-3p/oar-miR-29b/ola-miR-29b/pma-miR-29c/sko-miR-29b-3p/tni-miR-29b
m1113	dre-miR-301c-5p
m1114	dre-miR-30a-5p
m1115	dre-miR-30e-5p/eca-miR-30e/hsa-miR-30e-5p/mml-miR-30e-5p/mmu-miR-30e-5p/ppy-miR-30e/ptr-miR-30e/rno-miR-30e-5p/xtr-miR-30e
m1116	dre-miR-459-3p/ssa-miR-459-3p
m1117	dre-miR-735-5p
m1118	dsi-miR-2577
m1119	dsi-miR-2582a-5p
m1120	dsi-miR-965-5p
m1121	dsi-miR-982c
m1122	dsi-miR-991-5p
m1123	dvi-miR-1017-3p
m1124	dvi-miR-11-5p
m1125	dvi-miR-133-5p
m1126	dvi-miR-13b-2-5p
m1127	dvi-miR-313-5p
m1128	dvi-miR-33-3p
m1129	dvi-miR-5-3p
m1130	dvi-miR-6-3-5p
m1131	dvi-miR-9549-5p
m1132	dvi-miR-963-5p
m1133	dvi-miR-973-3p
m1134	dvi-miR-974-1-5p
m1135	dvi-miR-975-3p
m1136	dvi-miR-989-5p
m1137	ebv-miR-BART10-5p	MS00015008
m1138	ebv-miR-BART12	MS00015029
m1139	ebv-miR-BART14-3p	MS00015057
m1140	ebv-miR-BART15	MS00015071
m1141	ebv-miR-BART2-3p	MS00015148
m1142	ebv-miR-BART20-5p	MS00015141
m1143	eca-miR-1289/hsa-miR-1289/ppy-miR-1289/ptr-miR-1289
m1144	eca-miR-1307
m1145	eca-miR-182/efu-miR-182/hhi-miR-182/oha-miR-182-5p
m1146	eca-miR-195/ggo-miR-195/hsa-miR-195-5p/mml-miR-195-5p/mmu-miR-195a-5p/ppa-miR-195/ppy-miR-195/ptr-miR-195/rno-miR-195-5p/ssc-miR-195
m1147	eca-miR-20b/gga-miR-20b-5p/ggo-miR-20b/hsa-miR-20b-5p/mdo-miR-20b-5p/mml-miR-20b-5p/mmu-miR-20b-5p/oan-miR-20b-5p/ppy-miR-20b/ptr-miR-20b/rno-miR-20b-5p/tgu-miR-20b-5p/xla-miR-20/xtr-miR-20b
m1148	eca-miR-224/hsa-miR-224-5p
m1149	eca-miR-2483
m1150	eca-miR-3613
m1151	eca-miR-371-5p/hsa-miR-371a-5p/mml-miR-371-5p/ppy-miR-371-5p
m1152	eca-miR-378/mml-miR-378a/mmu-miR-378a-3p/ptr-miR-378a/rno-miR-378a-3p
m1153	eca-miR-411/hsa-miR-411-5p/mml-miR-411-5p/mmu-miR-411-5p/ppy-miR-411/ptr-miR-411/rno-miR-411-5p/tch-miR-411-5p
m1154	eca-miR-424/efu-miR-424/hsa-miR-424-5p/mml-miR-424-5p/ppy-miR-424/ptr-miR-424/ssc-miR-424-5p
m1155	eca-miR-483
m1156	eca-miR-485-3p/efu-miR-485/hsa-miR-485-3p/mml-miR-485-3p/oar-miR-485-3p/ppy-miR-485-3p/ptr-miR-485
m1157	eca-miR-486-3p/hsa-miR-486-3p/mml-miR-486-3p/mmu-miR-486a-3p/tch-miR-486-3p
m1158	eca-miR-501-5p
m1159	eca-miR-655/hsa-miR-655-3p/ppy-miR-655
m1160	eca-miR-889/hsa-miR-889-3p/mml-miR-889-3p/ppy-miR-889/ptr-miR-889
m1161	eca-miR-8914
m1162	eca-miR-8920
m1163	eca-miR-8922
m1164	eca-miR-8924
m1165	eca-miR-8928
m1166	eca-miR-8930
m1167	eca-miR-8945
m1168	eca-miR-8956
m1169	eca-miR-8960
m1170	eca-miR-8965
m1171	eca-miR-8972
m1172	eca-miR-8986b
m1173	eca-miR-8990
m1174	eca-miR-8992
m1175	eca-miR-8993
m1176	eca-miR-8997
m1177	eca-miR-9001
m1178	eca-miR-9024
m1179	eca-miR-9027
m1180	eca-miR-9032
m1181	eca-miR-9041
m1182	eca-miR-9049
m1183	eca-miR-9050
m1184	eca-miR-9051
m1185	eca-miR-9080
m1186	eca-miR-9081
m1187	eca-miR-9085
m1188	eca-miR-9094
m1189	eca-miR-9104
m1190	eca-miR-9111
m1191	eca-miR-9121
m1192	eca-miR-9141
m1193	eca-miR-9158
m1194	eca-miR-9173
m1195	eca-miR-9176
m1196	eca-miR-9177
m1197	eca-miR-9179
m1198	eca-miR-9182
m1199	efu-let-7c
m1200	efu-miR-101
m1201	efu-miR-103a
m1202	efu-miR-106
m1203	efu-miR-126
m1204	efu-miR-128b
m1205	efu-miR-130
m1206	efu-miR-1307
m1207	efu-miR-138a
m1208	efu-miR-143
m1209	efu-miR-151
m1210	efu-miR-152
m1211	efu-miR-16
m1212	efu-miR-181b
m1213	efu-miR-185
m1214	efu-miR-196/ipu-miR-196a/tch-miR-196a-5p
m1215	efu-miR-199
m1216	efu-miR-205/ipu-miR-205/oha-miR-205a-5p/pma-miR-205a-5p/rno-miR-205
m1217	efu-miR-214
m1218	efu-miR-215
m1219	efu-miR-22
m1220	efu-miR-223
m1221	efu-miR-23a
m1222	efu-miR-23b
m1223	efu-miR-25
m1224	efu-miR-2683
m1225	efu-miR-26a
m1226	efu-miR-26b
m1227	efu-miR-26c
m1228	efu-miR-27b
m1229	efu-miR-29a
m1230	efu-miR-29b
m1231	efu-miR-29c
m1232	efu-miR-30d
m1233	efu-miR-320
m1234	efu-miR-323
m1235	efu-miR-330
m1236	efu-miR-342/ssc-miR-342
m1237	efu-miR-34a
m1238	efu-miR-378
m1239	efu-miR-409
m1240	efu-miR-423/rno-miR-423-5p
m1241	efu-miR-452
m1242	efu-miR-4667
m1243	efu-miR-486
m1244	efu-miR-507a
m1245	efu-miR-574
m1246	efu-miR-660
m1247	efu-miR-7c/tca-miR-7-5p
m1248	efu-miR-9187
m1249	efu-miR-9189e
m1250	efu-miR-9199
m1251	efu-miR-9205
m1252	efu-miR-9216
m1253	efu-miR-9222
m1254	efu-miR-9223a
m1255	efu-miR-9223i
m1256	efu-miR-9225
m1257	efu-miR-9226
m1258	efu-miR-9229d
m1259	efu-miR-9234a/efu-miR-9234b
m1260	efu-miR-9236b
m1261	efu-miR-9237a
m1262	efu-miR-9237b
m1263	efu-miR-9241
m1264	efu-miR-9243c
m1265	efu-miR-9246b
m1266	efu-miR-9247
m1267	efu-miR-9249
m1268	efu-miR-9261
m1269	efu-miR-9265
m1270	efu-miR-9268
m1271	efu-miR-9277
m1272	efu-miR-9279b
m1273	efu-miR-9280
m1274	efu-miR-9286
m1275	efu-miR-9290
m1276	efu-miR-9296
m1277	efu-miR-92a
m1278	efu-miR-93
m1279	efu-miR-9301
m1280	efu-miR-9320
m1281	efu-miR-9325
m1282	efu-miR-9330
m1283	efu-miR-9349
m1284	efu-miR-9355
m1285	efu-miR-9358
m1286	efu-miR-99b
m1287	egr-miR-4988/emu-miR-4988
m1288	esi-miR3450-3p
m1289	esi-miR3451-3p
m1290	esi-miR3453-3p
m1291	esi-miR3454a-5p/esi-miR3454b-5p/esi-miR3454c-5p
m1292	esi-miR3458-3p
m1293	esi-miR3463-3p
m1294	esi-miR3468-5p
m1295	esi-miR3469-3p
m1296	esi-miR3469-5p
m1297	far-miR437
m1298	gga-let-7g-5p/ggo-let-7g/mdo-let-7g-5p/oar-let-7g/sha-let-7g
m1299	gga-miR-101-2-5p/mdo-miR-101-1-5p/mml-miR-101-1-5p
m1300	gga-miR-101-3p/oha-miR-101a-3p/tgu-miR-101-3p
m1301	gga-miR-122-5p/ssc-miR-122/xtr-miR-122
m1302	gga-miR-125b-3p/mml-miR-125b-2-3p/rno-miR-125b-2-3p/tgu-miR-125-1-3p
m1303	gga-miR-1306-3p
m1304	gga-miR-1329-5p
m1305	gga-miR-1416-5p
m1306	gga-miR-142-3p/oan-miR-142-3p/ssc-miR-142-3p
m1307	gga-miR-144-3p
m1308	gga-miR-1467-3p
m1309	gga-miR-146c-3p/tgu-miR-146a-3p
m1310	gga-miR-1551-5p
m1311	gga-miR-1564-3p
m1312	gga-miR-1574-5p
m1313	gga-miR-1589
m1314	gga-miR-1593
m1315	gga-miR-1595-3p
m1316	gga-miR-1596-5p
m1317	gga-miR-1599
m1318	gga-miR-1612
m1319	gga-miR-1617
m1320	gga-miR-1625-5p
m1321	gga-miR-1629
m1322	gga-miR-1640
m1323	gga-miR-1648-3p
m1324	gga-miR-1659
m1325	gga-miR-1671
m1326	gga-miR-1672
m1327	gga-miR-1677-3p
m1328	gga-miR-1678
m1329	gga-miR-1685-5p
m1330	gga-miR-1690-5p
m1331	gga-miR-1701
m1332	gga-miR-1726
m1333	gga-miR-1728-3p
m1334	gga-miR-1753
m1335	gga-miR-1759-3p
m1336	gga-miR-1762
m1337	gga-miR-1763
m1338	gga-miR-1775-3p
m1339	gga-miR-1780
m1340	gga-miR-1784-5p/tgu-miR-1784-5p
m1341	gga-miR-1788-3p
m1342	gga-miR-1804
m1343	gga-miR-1807
m1344	gga-miR-1813
m1345	gga-miR-1845
m1346	gga-miR-196-1-3p
m1347	gga-miR-2127
m1348	gga-miR-26a-5p/hhi-miR-26/mdo-miR-26-5p/ola-miR-26/xtr-miR-26
m1349	gga-miR-2954
m1350	gga-miR-302b-5p
m1351	gga-miR-302c-5p
m1352	gga-miR-30e-3p/mdo-miR-30d-3p/mml-miR-30e-3p
m1353	gga-miR-34a-5p/mdo-miR-34a-5p/oha-miR-34a-5p/tch-miR-34a-5p/xtr-miR-34a
m1354	gga-miR-3540
m1355	gga-miR-551-5p
m1356	gga-miR-6545-3p
m1357	gga-miR-6547-5p
m1358	gga-miR-6561-5p
m1359	gga-miR-6562-3p
m1360	gga-miR-6566-3p
m1361	gga-miR-6569-3p
m1362	gga-miR-6578-5p
m1363	gga-miR-6582-5p
m1364	gga-miR-6592-3p
m1365	gga-miR-6597-3p
m1366	gga-miR-6598-5p
m1367	gga-miR-6602-5p
m1368	gga-miR-6619-5p
m1369	gga-miR-6631-5p
m1370	gga-miR-6642-3p
m1371	gga-miR-6642-5p
m1372	gga-miR-6650-5p
m1373	gga-miR-6675-5p
m1374	gga-miR-6678-3p
m1375	gga-miR-6681-5p
m1376	gga-miR-6682-3p
m1377	gga-miR-6690-5p
m1378	gga-miR-6695-5p
m1379	gga-miR-6710-3p
m1380	gga-miR-6711-5p
m1381	gga-miR-7437-3p
m1382	gga-miR-7439-5p
m1383	gga-miR-7441-5p
m1384	gga-miR-7443-3p
m1385	gga-miR-7448-3p
m1386	gga-miR-7452-5p
m1387	gga-miR-7455-5p
m1388	gga-miR-7469-3p
m1389	gga-miR-7470-5p
m1390	gga-miR-7471-5p
m1391	gga-miR-7473-3p
m1392	gga-miR-7474-3p
m1393	gga-miR-7475-3p
m1394	gga-miR-92-3p/mmu-miR-92a-3p/ola-miR-92a/rno-miR-92a-3p/xla-miR-92a/xtr-miR-92a
m1395	ggo-miR-1252/ptr-miR-1252
m1396	ggo-miR-125a
m1397	ggo-miR-127
m1398	ggo-miR-128/ola-miR-128
m1399	ggo-miR-1283/hsa-miR-518a-5p/hsa-miR-527/ppy-miR-518a-5p/ppy-miR-527/ptr-miR-1283b/ptr-miR-518g-5p/ptr-miR-527
m1400	ggo-miR-143/lla-miR-143/oha-miR-143-3p/ppa-miR-143/ppy-miR-143/ptr-miR-143/rno-miR-143-3p
m1401	ggo-miR-145/mml-miR-145-5p/mne-miR-145/oha-miR-145-5p/ppy-miR-145/ptr-miR-145/ssc-miR-145-5p/xtr-miR-145
m1402	ggo-miR-146a
m1403	ggo-miR-148a/rno-miR-148a-3p
m1404	ggo-miR-148b
m1405	ggo-miR-191
m1406	ggo-miR-200c/mml-miR-200c-3p/ppy-miR-200c
m1407	ggo-miR-26b/hsa-miR-26b-5p/mml-miR-26b-5p/mmu-miR-26b-5p/oar-miR-26b/ppy-miR-26b/ptr-miR-26b/rno-miR-26b-5p
m1408	ggo-miR-31/mml-miR-31-5p/mne-miR-31/ppa-miR-31/ppy-miR-31/ptr-miR-31
m1409	ggo-miR-320b
m1410	ggo-miR-335/ssc-miR-335/tch-miR-335-5p
m1411	ggo-miR-339/hsa-miR-339-3p/mml-miR-339-3p
m1412	ggo-miR-342
m1413	ggo-miR-3615
m1414	ggo-miR-376a
m1415	ggo-miR-4429
m1416	ggo-miR-4488
m1417	ggo-miR-454
m1418	ggo-miR-483/hsa-miR-483-5p
m1419	ggo-miR-493
m1420	ggo-miR-503/hsa-miR-503-5p/mml-miR-503-5p/ppy-miR-503/ptr-miR-503
m1421	ggo-miR-515-3p/hsa-miR-515-3p/ppy-miR-515-3p/ptr-miR-515
m1422	ggo-miR-515-5p/hsa-miR-515-5p/ppy-miR-515-5p
m1423	ggo-miR-516a/ggo-miR-516a-5p/hsa-miR-516a-5p/ppy-miR-516a/ppy-miR-516a-5p
m1424	ggo-miR-516b
m1425	ggo-miR-517c
m1426	ggo-miR-517c-3p/hsa-miR-517a-3p/hsa-miR-517b-3p/ppy-miR-517a/ppy-miR-517c/ptr-miR-517a
m1427	ggo-miR-517c-5p/hsa-miR-517-5p/ppy-miR-517c-5p/ptr-miR-517b
m1428	ggo-miR-518b/hsa-miR-518b/ptr-miR-518b
m1429	ggo-miR-518c-3p/hsa-miR-518c-3p/ppy-miR-518c/ptr-miR-518c
m1430	ggo-miR-518c-5p/hsa-miR-518c-5p
m1431	ggo-miR-518d-3p/hsa-miR-518d-3p/ptr-miR-518d
m1432	ggo-miR-518d-5p/ggo-miR-520c/ggo-miR-526a/hsa-miR-518d-5p/hsa-miR-520c-5p/hsa-miR-526a/ppy-miR-518g-5p/ptr-miR-526a
m1433	ggo-miR-518e-3p/hsa-miR-518e-3p/ppy-miR-518g-3p/ptr-miR-518e
m1434	ggo-miR-518e-5p/ggo-miR-519a-5p/ggo-miR-519c/ggo-miR-519c-5p/ggo-miR-522-5p/ggo-miR-523-5p/hsa-miR-518e-5p/hsa-miR-519a-5p/hsa-miR-519b-5p/hsa-miR-519c-5p/hsa-miR-522-5p/hsa-miR-523-5p/mml-miR-519a/ppy-miR-519b-5p/ppy-miR-519c-5p/ptr-miR-519f-5p
m1435	ggo-miR-518f-3p/hsa-miR-518f-3p/ppy-miR-518f/ptr-miR-518f
m1436	ggo-miR-518f-5p/hsa-miR-518f-5p
m1437	ggo-miR-519a/ggo-miR-519a-3p/hsa-miR-519a-3p/mml-miR-517b/ppy-miR-519f/ptr-miR-519a/ptr-miR-519f-3p
m1438	ggo-miR-519c-3p/hsa-miR-519b-3p/ppy-miR-519a/ppy-miR-519b-3p/ptr-miR-519b
m1439	ggo-miR-519d/hsa-miR-519d-3p/ppy-miR-519d/ptr-miR-519d
m1440	ggo-miR-519e-5p/hsa-miR-519e-5p
m1441	ggo-miR-520g/hsa-miR-520g-3p/ppy-miR-520g/ptr-miR-520g/ptr-miR-520h
m1442	ggo-miR-521/hsa-miR-521/ppy-miR-521/ptr-miR-521
m1443	ggo-miR-522-3p/hsa-miR-522-3p/mml-miR-518e/ppy-miR-522/ptr-miR-522
m1444	ggo-miR-523-3p/hsa-miR-523-3p/ptr-miR-523
m1445	ggo-miR-524-3p/hsa-miR-524-3p/ppy-miR-524-3p/ptr-miR-524
m1446	ggo-miR-524-5p/hsa-miR-524-5p/ppy-miR-524-5p
m1447	ggo-miR-525-3p/hsa-miR-525-3p/ptr-miR-525
m1448	ggo-miR-525-5p/hsa-miR-525-5p/mml-miR-525/ppy-miR-525-5p
m1449	ggo-miR-548f/hsa-miR-548t-5p
m1450	ggo-miR-584
m1451	ggo-miR-675b/hsa-miR-675-5p/mml-miR-675-5p/ppy-miR-675a
m1452	ggo-miR-760
m1453	ggo-miR-769/mml-miR-769-5p/ssc-miR-769-5p
m1454	ggo-miR-877
m1455	ggo-miR-940/hsa-miR-940/mml-miR-940/ptr-miR-940
m1456	ghr-miR7485
m1457	ghr-miR7493
m1458	ghr-miR7495a/ghr-miR7495b
m1459	ghr-miR7499
m1460	ghr-miR7504b
m1461	ghr-miR7507
m1462	ghr-miR7508
m1463	ghr-miR7510a
m1464	gma-miR1516a-5p	MS00060291
m1465	gma-miR1517	MS00060319
m1466	gma-miR1519	MS00060333
m1467	gma-miR1520e	MS00060368
m1468	gma-miR1520h	MS00060389
m1469	gma-miR1520j	MS00060403
m1470	gma-miR1526	MS00060508
m1471	gma-miR1534	MS00060557
m1472	gma-miR171k-5p/gma-miR171l/lja-miR171d-3p/mtr-miR171e-5p	MS00061005
m1473	gma-miR2119/pvu-miR2119	MS00061138
m1474	gma-miR4346	MS00061509
m1475	gma-miR4350	MS00061537
m1476	gma-miR4352a	MS00061551
m1477	gma-miR4352b	MS00061558
m1478	gma-miR4362	MS00061635
m1479	gma-miR4364b	MS00061656
m1480	gma-miR4370	MS00061705
m1481	gma-miR4374a	MS00061754
m1482	gma-miR4385	MS00061859
m1483	gma-miR4390	MS00061922
m1484	gma-miR4391	MS00061929
m1485	gma-miR4399	MS00061999
m1486	gma-miR4403	MS00062034
m1487	gma-miR4405	MS00062048
m1488	gma-miR4407	MS00062062
m1489	gma-miR4410	MS00062083
m1490	gma-miR482b-3p/gma-miR482d-3p	MS00062188
m1491	gma-miR4992	MS00062216
m1492	gma-miR5037d	MS00062335
m1493	gma-miR5042-3p
m1494	gma-miR5375	MS00062461
m1495	gma-miR5673	MS00062552
m1496	gma-miR5676	MS00062573
m1497	gma-miR5766	MS00062636
m1498	gma-miR5768	MS00062650
m1499	gma-miR5771	MS00062678
m1500	gma-miR5784	MS00062762
m1501	gma-miR9741
m1502	gma-miR9748
m1503	gma-miR9754
m1504	gma-miR9762
m1505	gma-miR9767
m1506	gra-miR530a
m1507	gra-miR7484h/gra-miR7484i
m1508	gra-miR7484j
m1509	gra-miR7484n
m1510	gra-miR7494c
m1511	gra-miR7504n
m1512	gra-miR8642
m1513	gra-miR8643a/gra-miR8643b
m1514	gra-miR8654a/gra-miR8654b/gra-miR8654c
m1515	gra-miR8673
m1516	gra-miR8674c
m1517	gra-miR8684
m1518	gra-miR8686
m1519	gra-miR8693
m1520	gra-miR8723a
m1521	gra-miR8735
m1522	gra-miR8738a/gra-miR8738b
m1523	gra-miR8747
m1524	gra-miR8750
m1525	gra-miR8762a
m1526	gra-miR8762b/gra-miR8762c
m1527	gra-miR8762d
m1528	gra-miR8766
m1529	gra-miR8769
m1530	gra-miR8774
m1531	gsa-miR-10a-3p
m1532	gsa-miR-1175-3p
m1533	gsa-miR-153-5p
m1534	gsa-miR-184b-3p
m1535	gsa-miR-1992-3p
m1536	gsa-miR-277a-5p
m1537	gsa-miR-277b-3p
m1538	gsa-miR-277b-5p
m1539	gsa-miR-278-3p
m1540	gsa-miR-278-5p
m1541	gsa-miR-281-5p
m1542	gsa-miR-31-5p
m1543	gsa-miR-87-5p
m1544	gsa-miR-9389-5p
m1545	gsa-miR-9393-3p
m1546	gsa-miR-9394a-5p
m1547	gsa-miR-9401-3p
m1548	gsa-miR-993-5p
m1549	hbr-miR6173
m1550	hbr-miR9386
m1551	hbv-miR-B14RC-3p
m1552	hbv-miR-B21RC-5p
m1553	hbv-miR-B26-5p
m1554	hbv-miR-B2RC
m1555	hcmv-miR-UL112-5p
m1556	hcmv-miR-UL148D	MS00015281
m1557	hcmv-miR-UL70-3p
m1558	hcmv-miR-US5-1	MS00015372
m1559	hco-miR-5885b
m1560	hco-miR-5887
m1561	hco-miR-5890a/hco-miR-5890b-3p
m1562	hco-miR-5890f-5p
m1563	hco-miR-5892a
m1564	hco-miR-5892b
m1565	hco-miR-5893
m1566	hco-miR-5898-3p
m1567	hco-miR-5900
m1568	hco-miR-5902-3p
m1569	hco-miR-5902-5p
m1570	hco-miR-5922
m1571	hco-miR-5927
m1572	hco-miR-5928a
m1573	hco-miR-5945-3p
m1574	hco-miR-5946c
m1575	hco-miR-5960
m1576	hco-miR-5964
m1577	hco-miR-5986
m1578	hco-miR-63a
m1579	hco-miR-84b
m1580	hco-miR-993
m1581	hhi-miR-7790
m1582	hhv6b-miR-Ro6-2-5p
m1583	hiv1-miR-N367	MS00015386
m1584	hma-miR-3004
m1585	hma-miR-3012b
m1586	hme-let-7
m1587	hme-miR-6304-3p
m1588	hme-miR-6305-3p
m1589	hme-miR-6311-3p
m1590	hru-miR-1984/lgi-miR-1984
m1591	hru-miR-1985
m1592	hsa-miR-103b	MS00016520
m1593	hsa-miR-1178-3p/ppy-miR-1178/ptr-miR-1178	MS00014077
m1594	hsa-miR-1180-3p/mml-miR-1180-3p/ppy-miR-1180	MS00031276
m1595	hsa-miR-1200/ppy-miR-1200	MS00042392
m1596	hsa-miR-1208/ppy-miR-1208/ptr-miR-1208	MS00014196
m1597	hsa-miR-1225-5p/ppy-miR-1225-5p
m1598	hsa-miR-1231	MS00031290
m1599	hsa-miR-1247-3p	MS00042357
m1600	hsa-miR-1247-5p/mml-miR-1247-5p/mmu-miR-1247-5p/ppy-miR-1247/ptr-miR-1247/rno-miR-1247-5p/tch-miR-1247-5p	MS00031311
m1601	hsa-miR-1265/ptr-miR-1265	MS00014364
m1602	hsa-miR-1268a	MS00020286
m1603	hsa-miR-1269b/ppy-miR-1269	MS00042329
m1604	hsa-miR-1270	MS00014392
m1605	hsa-miR-1283/ppy-miR-1283a/ptr-miR-1283a	MS00031353
m1606	hsa-miR-1292-3p
m1607	hsa-miR-1323/ppy-miR-1323/ptr-miR-1323	MS00014658
m1608	hsa-miR-136-3p/rno-miR-136-3p	MS00008645
m1609	hsa-miR-141-5p	MS00008680
m1610	hsa-miR-1469/ppy-miR-1469	MS00037800
m1611	hsa-miR-15b-3p/mml-miR-15b-3p/mmu-miR-15b-3p/rno-miR-15b-3p	MS00008799
m1612	hsa-miR-16-2-3p/mdo-miR-16-2-3p	MS00008813
m1613	hsa-miR-181a-2-3p	MS00008834
m1614	hsa-miR-1908-3p
m1615	hsa-miR-193b-3p/mml-miR-193b-3p/ppy-miR-193b/ptr-miR-193b	MS00031549
m1616	hsa-miR-1976	MS00016751
m1617	hsa-miR-200c-5p/mml-miR-200c-5p/mmu-miR-200c-5p	MS00009030
m1618	hsa-miR-2054
m1619	hsa-miR-2276-3p	MS00017276
m1620	hsa-miR-2277-3p	MS00042196
m1621	hsa-miR-2682-5p	MS00042147
m1622	hsa-miR-26a-2-3p/mml-miR-26a-2-3p/ssa-miR-26a-4-3p	MS00031661
m1623	hsa-miR-296-3p/mml-miR-296-3p/mmu-miR-296-3p/ppy-miR-296-3p/ptr-miR-296/rno-miR-296-3p	MS00009261
m1624	hsa-miR-296-5p/mml-miR-296-5p/mmu-miR-296-5p/ppy-miR-296-5p/rno-miR-296-5p	MS00016401
m1625	hsa-miR-29c-5p/mmu-miR-29c-5p/rno-miR-29c-5p	MS00009303
m1626	hsa-miR-302b-5p	MS00007644
m1627	hsa-miR-3065-5p	MS00020398
m1628	hsa-miR-3074-5p	MS00042105
m1629	hsa-miR-3117-5p	MS00042098
m1630	hsa-miR-3124-5p	MS00020475
m1631	hsa-miR-3130-5p	MS00020531
m1632	hsa-miR-3135b	MS00037534
m1633	hsa-miR-3142	MS00020615
m1634	hsa-miR-3146	MS00020650
m1635	hsa-miR-3159	MS00020741
m1636	hsa-miR-3168	MS00020804
m1637	hsa-miR-3170	MS00020818
m1638	hsa-miR-3173-5p	MS00041979
m1639	hsa-miR-3184-3p	MS00041944
m1640	hsa-miR-3184-5p	MS00020923
m1641	hsa-miR-3196	MS00041881
m1642	hsa-miR-320b/mml-miR-320b/ppy-miR-320b/ptr-miR-320b	MS00031703
m1643	hsa-miR-320c/ppy-miR-320c/ptr-miR-320c	MS00041867
m1644	hsa-miR-320d/ppy-miR-320d	MS00031710
m1645	hsa-miR-331-5p/mml-miR-331-5p/mmu-miR-331-5p/ppy-miR-331-5p	MS00031745
m1646	hsa-miR-337-3p/mml-miR-337-3p/ppy-miR-337-3p/ptr-miR-337	MS00007651
m1647	hsa-miR-337-5p/mml-miR-337-5p/ppy-miR-337-5p	MS00031752
m1648	hsa-miR-345-5p/ppy-miR-345/ptr-miR-345	MS00031766
m1649	hsa-miR-34b-3p/mml-miR-34b/ppy-miR-34b/ptr-miR-34b	MS00008190
m1650	hsa-miR-3591-3p	MS00041839
m1651	hsa-miR-361-3p/mml-miR-361-3p/ppy-miR-361-3p/ptr-miR-361	MS00009555
m1652	hsa-miR-3614-3p	MS00022995
m1653	hsa-miR-3617-3p	MS00045241
m1654	hsa-miR-3621	MS00041783
m1655	hsa-miR-3648	MS00043498
m1656	hsa-miR-3652	MS00023128
m1657	hsa-miR-3653-5p
m1658	hsa-miR-3658	MS00023163
m1659	hsa-miR-3677-5p	MS00041720
m1660	hsa-miR-3681-3p	MS00023359
m1661	hsa-miR-3682-5p	MS00041713
m1662	hsa-miR-3688-3p	MS00023415
m1663	hsa-miR-3688-5p	MS00041699
m1664	hsa-miR-3689d	MS00041685
m1665	hsa-miR-3691-5p	MS00023457
m1666	hsa-miR-371a-3p/ppy-miR-371-3p/ptr-miR-371	MS00004060
m1667	hsa-miR-371b-3p	MS00041657
m1668	hsa-miR-372-3p/mml-miR-372-3p/ppy-miR-372/ptr-miR-372	MS00004067
m1669	hsa-miR-373-3p/mml-miR-373/ppy-miR-373	MS00031815
m1670	hsa-miR-373-5p/ptr-miR-373	MS00031822
m1671	hsa-miR-374a-3p/mml-miR-374a-3p	MS00009611
m1672	hsa-miR-374c-3p	MS00041643
m1673	hsa-miR-378c	MS00021119
m1674	hsa-miR-3909	MS00023513
m1675	hsa-miR-3913-5p	MS00023541
m1676	hsa-miR-3916	MS00023562
m1677	hsa-miR-3920	MS00023590
m1678	hsa-miR-3925-5p	MS00023618
m1679	hsa-miR-3940-5p	MS00041566
m1680	hsa-miR-3942-3p	MS00045024
m1681	hsa-miR-3960/mmu-miR-3960
m1682	hsa-miR-411-3p/mmu-miR-411-3p	MS00009674
m1683	hsa-miR-422a/ptr-miR-422a	MS00004172
m1684	hsa-miR-4252	MS00021133
m1685	hsa-miR-4262	MS00021203
m1686	hsa-miR-4265	MS00021224
m1687	hsa-miR-4287	MS00021378
m1688	hsa-miR-4292	MS00021413
m1689	hsa-miR-4294	MS00021427
m1690	hsa-miR-4298	MS00021455
m1691	hsa-miR-431-3p/mmu-miR-431-3p	MS00009702
m1692	hsa-miR-431-5p/mml-miR-431/mmu-miR-431-5p/ppy-miR-431/ptr-miR-431/rno-miR-431	MS00004200
m1693	hsa-miR-4426	MS00041391
m1694	hsa-miR-4429	MS00041377
m1695	hsa-miR-4436b-3p	MS00041321
m1696	hsa-miR-4440	MS00037716
m1697	hsa-miR-4454	MS00037597
m1698	hsa-miR-4459	MS00041153
m1699	hsa-miR-4469	MS00037723
m1700	hsa-miR-4483	MS00040999
m1701	hsa-miR-4488
m1702	hsa-miR-4492
m1703	hsa-miR-4497
m1704	hsa-miR-4501	MS00040929
m1705	hsa-miR-4513	MS00040852
m1706	hsa-miR-4518	MS00040831
m1707	hsa-miR-4527	MS00040747
m1708	hsa-miR-4532	MS00040705
m1709	hsa-miR-4538	MS00037660
m1710	hsa-miR-4632-3p	MS00040649
m1711	hsa-miR-4638-3p	MS00040614
m1712	hsa-miR-4644	MS00040551
m1713	hsa-miR-4648	MS00040509
m1714	hsa-miR-4651	MS00037527
m1715	hsa-miR-4652-5p	MS00040467
m1716	hsa-miR-466	MS00021686
m1717	hsa-miR-4662a-3p	MS00040355
m1718	hsa-miR-4662a-5p	MS00040348
m1719	hsa-miR-4665-3p	MS00040313
m1720	hsa-miR-4675	MS00040222
m1721	hsa-miR-4676-3p	MS00040215
m1722	hsa-miR-4680-3p	MS00040173
m1723	hsa-miR-4707-5p	MS00045052
m1724	hsa-miR-4726-5p	MS00039697
m1725	hsa-miR-4745-3p	MS00039522
m1726	hsa-miR-4754	MS00039431
m1727	hsa-miR-4757-3p	MS00039396
m1728	hsa-miR-4760-3p	MS00039368
m1729	hsa-miR-4761-5p	MS00039347
m1730	hsa-miR-4769-3p	MS00039270
m1731	hsa-miR-4800-5p	MS00038962
m1732	hsa-miR-489-5p	MS00045948
m1733	hsa-miR-498/mml-miR-498/ppy-miR-498/ptr-miR-498	MS00004368
m1734	hsa-miR-5010-3p	MS00038766
m1735	hsa-miR-5011-5p	MS00038745
m1736	hsa-miR-508-3p	MS00009863
m1737	hsa-miR-512-3p/ppy-miR-512-3p/ptr-miR-512	MS00007000
m1738	hsa-miR-512-5p	MS00031941
m1739	hsa-miR-516b-5p/mml-miR-516b/ppy-miR-516b/ptr-miR-516b	MS00007749
m1740	hsa-miR-517c-3p/mml-miR-517a/ppy-miR-517c-??/ppy-miR-517c-3p	MS00009954
m1741	hsa-miR-5187-3p	MS00038640
m1742	hsa-miR-518a-3p/ptr-miR-518a	MS00007063
m1743	hsa-miR-5190	MS00038605
m1744	hsa-miR-5196-5p	MS00038556
m1745	hsa-miR-519c-3p/ptr-miR-519c	MS00010003
m1746	hsa-miR-519d-5p
m1747	hsa-miR-520a-3p/mml-miR-520a-3p/ppy-miR-520a-3p/ptr-miR-520a	MS00004522
m1748	hsa-miR-520a-5p/ppy-miR-520a-5p	MS00007098
m1749	hsa-miR-520b/ptr-miR-520b	MS00033859
m1750	hsa-miR-520d-3p/ppy-miR-520d-3p/ptr-miR-520d	MS00004529
m1751	hsa-miR-520d-5p/ppy-miR-520d-5p/ppy-miR-520i	MS00033866
m1752	hsa-miR-520f-5p
m1753	hsa-miR-520g-5p	MS00045976
m1754	hsa-miR-520h/ppy-miR-520h	MS00044926
m1755	hsa-miR-526b-3p	MS00031976
m1756	hsa-miR-526b-5p/mml-miR-526b/ppy-miR-526b/ptr-miR-526b	MS00033880
m1757	hsa-miR-544b	MS00021721
m1758	hsa-miR-548al	MS00038486
m1759	hsa-miR-548am-5p/hsa-miR-548c-5p/hsa-miR-548o-5p/ptr-miR-548o	MS00010129
m1760	hsa-miR-548b-3p/ptr-miR-548b	MS00004599
m1761	hsa-miR-548d-3p	MS00007161
m1762	hsa-miR-548e-3p	MS00014735
m1763	hsa-miR-548h-3p/hsa-miR-548z	MS00042441
m1764	hsa-miR-5583-5p	MS00038290
m1765	hsa-miR-5586-3p	MS00038255
m1766	hsa-miR-5586-5p	MS00038248
m1767	hsa-miR-561-3p	MS00010192
m1768	hsa-miR-561-5p	MS00038171
m1769	hsa-miR-5694	MS00038052
m1770	hsa-miR-5698	MS00038024
m1771	hsa-miR-5699-5p	MS00046298
m1772	hsa-miR-576-5p	MS00007798
m1773	hsa-miR-5787	MS00045283
m1774	hsa-miR-580-3p/ptr-miR-580	MS00010227
m1775	hsa-miR-584-3p	MS00037947
m1776	hsa-miR-584-5p/mml-miR-584-5p/ppy-miR-584/ptr-miR-584	MS00037198
m1777	hsa-miR-601/mml-miR-601/ppy-miR-601/ptr-miR-601	MS00004970
m1778	hsa-miR-606	MS00005005
m1779	hsa-miR-6087	MS00045402
m1780	hsa-miR-6089
m1781	hsa-miR-6090
m1782	hsa-miR-6124	MS00045409
m1783	hsa-miR-6126	MS00045416
m1784	hsa-miR-616-3p/ptr-miR-616	MS00010339
m1785	hsa-miR-6165	MS00045486
m1786	hsa-miR-625-3p	MS00032046
m1787	hsa-miR-625-5p	MS00033894
m1788	hsa-miR-629-5p	MS00010395
m1789	hsa-miR-635/ptr-miR-635	MS00005208
m1790	hsa-miR-647	MS00005292
m1791	hsa-miR-6502-3p	MS00045563
m1792	hsa-miR-6505-3p	MS00045605
m1793	hsa-miR-6505-5p/mml-miR-6505-5p	MS00045598
m1794	hsa-miR-6510-3p
m1795	hsa-miR-6510-5p	MS00045654
m1796	hsa-miR-6514-5p	MS00045689
m1797	hsa-miR-663a/ptr-miR-663a	MS00037247
m1798	hsa-miR-663b/ppy-miR-663b/ptr-miR-663b	MS00037884
m1799	hsa-miR-6717-5p	MS00045745
m1800	hsa-miR-6719-3p	MS00045759
m1801	hsa-miR-6724-5p
m1802	hsa-miR-6728-5p
m1803	hsa-miR-6743-3p
m1804	hsa-miR-6743-5p	MS00046487
m1805	hsa-miR-6744-3p	MS00046501
m1806	hsa-miR-6748-3p	MS00046529
m1807	hsa-miR-6749-5p	MS00046536
m1808	hsa-miR-6751-5p	MS00046550
m1809	hsa-miR-6753-3p	MS00046578
m1810	hsa-miR-6755-3p	MS00046599
m1811	hsa-miR-6758-5p
m1812	hsa-miR-6759-5p	MS00046634
m1813	hsa-miR-6760-3p
m1814	hsa-miR-6766-3p
m1815	hsa-miR-6767-3p	MS00046711
m1816	hsa-miR-6769a-3p
m1817	hsa-miR-6772-3p	MS00046774
m1818	hsa-miR-6773-5p	MS00046781
m1819	hsa-miR-6781-5p	MS00046886
m1820	hsa-miR-6782-3p	MS00046893
m1821	hsa-miR-6782-5p
m1822	hsa-miR-6784-3p
m1823	hsa-miR-6788-3p	MS00046963
m1824	hsa-miR-6790-3p	MS00046984
m1825	hsa-miR-6793-5p	MS00047012
m1826	hsa-miR-6794-3p	MS00047026
m1827	hsa-miR-6794-5p/mml-miR-6794-5p	MS00047019
m1828	hsa-miR-6796-5p	MS00047047
m1829	hsa-miR-6797-5p	MS00047054
m1830	hsa-miR-6801-5p	MS00047096
m1831	hsa-miR-6802-5p	MS00047110
m1832	hsa-miR-6807-5p	MS00047166
m1833	hsa-miR-6809-3p	MS00047201
m1834	hsa-miR-6812-5p	MS00047229
m1835	hsa-miR-6815-3p	MS00047257
m1836	hsa-miR-6819-3p
m1837	hsa-miR-6821-5p	MS00047320
m1838	hsa-miR-6830-3p	MS00047453
m1839	hsa-miR-6832-3p	MS00047481
m1840	hsa-miR-6833-3p	MS00047495
m1841	hsa-miR-6833-5p	MS00047488
m1842	hsa-miR-6836-3p	MS00047544
m1843	hsa-miR-6840-5p	MS00047593
m1844	hsa-miR-6841-5p	MS00047607
m1845	hsa-miR-6846-3p	MS00047663
m1846	hsa-miR-6847-3p	MS00047677
m1847	hsa-miR-6850-3p	MS00047712
m1848	hsa-miR-6850-5p
m1849	hsa-miR-6855-3p	MS00047782
m1850	hsa-miR-6856-3p	MS00047789
m1851	hsa-miR-6857-3p	MS00047803
m1852	hsa-miR-6869-3p	MS00047943
m1853	hsa-miR-6869-5p
m1854	hsa-miR-6870-3p	MS00047950
m1855	hsa-miR-6871-5p	MS00047957
m1856	hsa-miR-6877-5p	MS00048034
m1857	hsa-miR-6878-3p	MS00048048
m1858	hsa-miR-6878-5p	MS00048041
m1859	hsa-miR-6881-3p	MS00048076
m1860	hsa-miR-6881-5p	MS00048069
m1861	hsa-miR-6884-5p	MS00048111
m1862	hsa-miR-6885-3p	MS00048132
m1863	hsa-miR-6886-3p
m1864	hsa-miR-6887-3p	MS00048153
m1865	hsa-miR-6888-5p	MS00048160
m1866	hsa-miR-6891-3p	MS00048209
m1867	hsa-miR-6892-3p	MS00048223
m1868	hsa-miR-6893-3p	MS00048237
m1869	hsa-miR-7107-3p	MS00048244
m1870	hsa-miR-7108-5p
m1871	hsa-miR-7110-3p	MS00048265
m1872	hsa-miR-7111-3p	MS00048272
m1873	hsa-miR-7113-3p	MS00048300
m1874	hsa-miR-7153-5p	MS00048349
m1875	hsa-miR-7155-5p	MS00048377
m1876	hsa-miR-718/ptr-miR-718	MS00037856
m1877	hsa-miR-744-3p/mmu-miR-744-3p	MS00010556
m1878	hsa-miR-764	MS00017346
m1879	hsa-miR-765/ppy-miR-765/ptr-miR-765	MS00021812
m1880	hsa-miR-7703	MS00048496
m1881	hsa-miR-7704
m1882	hsa-miR-7847-3p	MS00048587
m1883	hsa-miR-7852-3p
m1884	hsa-miR-7853-5p	MS00048622
m1885	hsa-miR-7854-3p	MS00048629
m1886	hsa-miR-7973	MS00048902
m1887	hsa-miR-7977	MS00048930
m1888	hsa-miR-8053	MS00048650
m1889	hsa-miR-8065
m1890	hsa-miR-8072	MS00048762
m1891	hsa-miR-873-3p	MS00037835
m1892	hsa-miR-888-5p/mml-miR-888	MS00010696
m1893	hsa-miR-891b/mml-miR-891a/ppy-miR-891b/ptr-miR-891b	MS00010731
m1894	hsa-miR-9-3p/mdo-miR-9a-3p/mmu-miR-9-3p/rno-miR-9a-3p/ssa-miR-9a-4-3p/ssa-miR-9a-5-3p/tgu-miR-9-3p	MS00006510
m1895	hsa-miR-934/ppy-miR-934/ptr-miR-934	MS00010829
m1896	hsa-miR-938/ppy-miR-938/ptr-miR-938	MS00010857
m1897	hsa-miR-942-5p/ptr-miR-942	MS00010885
m1898	hsa-miR-99b-3p/mmu-miR-99b-3p/rno-miR-99b-3p	MS00032172
m1899	hsv1-miR-H1-3p	MS00078819
m1900	hsv1-miR-H18	MS00078868
m1901	hsv1-miR-H27	MS00078896
m1902	hsv1-miR-H5-5p	MS00078938
m1903	hsv1-miR-H6-3p	MS00078945
m1904	hsv2-miR-H22	MS00079050
m1905	hsv2-miR-H24	MS00079071
m1906	hsv2-miR-H9-3p	MS00079141
m1907	hvt-miR-H10
m1908	hvt-miR-H14-3p
m1909	hvt-miR-H15-3p
m1910	hvt-miR-H18-3p
m1911	hvt-miR-H4-3p
m1912	hvt-miR-H5-5p
m1913	hvu-miR6188
m1914	hvu-miR6192
m1915	hvu-miR6194
m1916	hvu-miR6196
m1917	hvu-miR6198
m1918	hvu-miR6208
m1919	hvu-miR6209
m1920	hvu-miR6214
m1921	ipu-miR-126a/ssa-miR-126-3p
m1922	ipu-miR-132a/oha-miR-132-5p/ssa-miR-132-5p
m1923	ipu-miR-155
m1924	ipu-miR-27e/ssa-miR-27c-3p
m1925	ipu-miR-3618
m1926	ipu-miR-375
m1927	ipu-miR-7548
m1928	ipu-miR-7550/mse-miR-2779
m1929	ipu-miR-7567
m1930	ipu-miR-7569
m1931	ipu-miR-7576
m1932	kshv-miR-K12-3-3p	MS00015463
m1933	lgi-miR-1992
m1934	lgi-miR-71
m1935	lgi-miR-96a
m1936	lus-miR828a
m1937	lva-let-7-5p/spu-let-7
m1938	lva-miR-183-5p
m1939	lva-miR-2001-5p/spu-miR-2001
m1940	lva-miR-2005-5p/spu-miR-2005
m1941	lva-miR-375-3p/spu-miR-375
m1942	lva-miR-4854-3p/spu-miR-4854
m1943	mcmv-miR-M87-1
m1944	mcmv-miR-m01-1	MS00015533
m1945	mcmv-miR-m01-3-5p	MS00015554
m1946	mcmv-miR-m88-1-5p	MS00015694
m1947	mdm-miR1511
m1948	mdm-miR159c
m1949	mdm-miR482d
m1950	mdm-miR7121a/mdm-miR7121b/mdm-miR7121c
m1951	mdm-miR858
m1952	mdo-miR-1542-1-5p
m1953	mdo-miR-1545c-3p
m1954	mdo-miR-193a-5p
m1955	mdo-miR-196a-3p
m1956	mdo-miR-200c-3p/oar-miR-200c
m1957	mdo-miR-23a-3p
m1958	mdo-miR-26-3-3p
m1959	mdo-miR-551a
m1960	mdo-miR-7246-5p
m1961	mdo-miR-7256-5p
m1962	mdo-miR-7257-3p
m1963	mdo-miR-7257-5p
m1964	mdo-miR-7259-3p
m1965	mdo-miR-7262a-3p
m1966	mdo-miR-7266-5p
m1967	mdo-miR-7270-5p
m1968	mdo-miR-7272-3p
m1969	mdo-miR-7273-3p
m1970	mdo-miR-7283-3p
m1971	mdo-miR-7285-3p
m1972	mdo-miR-7288-5p
m1973	mdo-miR-7293-3p
m1974	mdo-miR-7303-5p
m1975	mdo-miR-7308-3p
m1976	mdo-miR-7309-3p
m1977	mdo-miR-7309-5p
m1978	mdo-miR-7319-3p
m1979	mdo-miR-7328-5p
m1980	mdo-miR-7330-5p
m1981	mdo-miR-7332-5p
m1982	mdo-miR-7335-5p
m1983	mdo-miR-7336-5p
m1984	mdo-miR-7340-3p
m1985	mdo-miR-7347-3p
m1986	mdo-miR-7347-5p
m1987	mdo-miR-7351-5p
m1988	mdo-miR-7353-5p
m1989	mdo-miR-7355-3p
m1990	mdo-miR-7358-3p
m1991	mdo-miR-7361-3p
m1992	mdo-miR-7365-3p
m1993	mdo-miR-7367-5p
m1994	mdo-miR-7368-5p
m1995	mdo-miR-7371b-5p
m1996	mdo-miR-7372-5p
m1997	mdo-miR-7373a-3p
m1998	mdo-miR-7373d-3p
m1999	mdo-miR-7375-3p
[truncated: 1,095 more rows]

## Sheet: Sample Manager
Group Definition
Sample Name	Selected Group
1-S1-Raw-Whole_S11-UMIs	Control Group
2-S2-Raw-Whole_S21-UMIs	Control Group
3-S3-Raw-Whole_S22-UMIs	Control Group
4-S4-Raw-Whole_S23-UMIs	Control Group
5-S1-Cult-BM_S24-UMIs	Group 5
6-S2-Cult-BM_S25-UMIs	Group 5
7-S3-Cult-BM_S26-UMIs	Group 5
8-S4-Cult-BM_S27-UMIs	Group 5
9-S1-SC-BM_S28-UMIs	Group 6
10-S2-SC-BM_S1-UMIs	Group 6
11-S3-SC-BM_S2-UMIs	Group 6
12-S4-SC-BM_S3-UMIs	Group 6
13-S1-Post-Cream_S4-UMIs	Group 4
14-S2-Post-Cream_S5-UMIs	Group 4
15-S3-Post-Cream_S6-UMIs	Group 4
16-S4-Post-Cream_S7-UMIs	Group 4
17-S1-Homo-HT-Skim_S8-UMIs	Group 2
18-S2-Homo-HT-Skim_S9-UMIs	Group 2
19-S3-Homo-HT-Skim_S10-UMIs	Group 2
20-S4-Homo-HT-Skim_S12-UMIs	Group 2
21-S1-Raw-HT-Skim_S13-UMIs	Group 1
22-S2-Raw-HT-Skim_S14-UMIs	Group 1
23-S3-Raw-HT-Skim_S15-UMIs	Group 1
24-S4-Raw-HT-Skim_S16-UMIs	Group 1
25-S1-Past-Homo-Skim_S17-UMIs	Group 3
26-S2-Past-Homo-Skim_S18-UMIs	Group 3
27-S3-Past-Homo-Skim_S19-UMIs	Group 3
28-S4-Past-Homo-Skim_S20-UMIs	Group 3
Normalization Method:
DESeq2

## Sheet: Fold Regulation & p-Value
Position	miRNA ID	Fold Regulation (comparing to control group)
		Group 5			Group 6			Group 4			Group 2			Group 1			Group 3
		Fold Regulation	p-Value	Comments	Fold Regulation	p-Value	Comments	Fold Regulation	p-Value	Comments	Fold Regulation	p-Value	Comments	Fold Regulation	p-Value	Comments	Fold Regulation	p-Value	Comments
m1	aae-miR-100/aca-miR-100/aga-miR-100/age-miR-100/ame-miR-100/bbe-miR-100-5p/bma-miR-100b/bmo-miR-100/bta-miR-100/cqu-miR-100-5p/dre-miR-100-5p/eca-miR-100/fru-miR-100/gga-miR-100-5p/ggo-miR-100/hsa-miR-100-5p/ipu-miR-100/lgi-miR-100/lla-miR-100/mml-miR-100-5p/mmu-miR-100-5p/mse-miR-100/nvi-miR-100/oan-miR-100-5p/pma-miR-100a-5p/ppa-miR-100/ppy-miR-100/ptr-miR-100/rno-miR-100-5p/sko-miR-100/sla-miR…	1.3	0.351663		1.06	0.844832		-1.03	0.903235		1.03	0.903938		-1.01	0.986184		-1.1	0.731814
m2	aae-miR-125-5p/aca-miR-125b/aga-miR-125/age-miR-125b/bbe-miR-125a-5p/bfl-miR-125a-5p/bta-miR-125b/ccr-miR-125b/cfa-miR-125b/cgr-miR-125b-5p/cqu-miR-125-5p/cte-miR-125/dan-miR-125/der-miR-125/dgr-miR-125/dme-miR-125-5p/dmo-miR-125/dpe-miR-125/dps-miR-125/dre-miR-125b-5p/dse-miR-125/dsi-miR-125/dwi-miR-125/dya-miR-125/eca-miR-125b-5p/fru-miR-125b/gga-miR-125b-5p/ggo-miR-125b/hsa-miR-125b-5p/ipu-miR…	-1.12	0.717705		1.01	0.968393		-1.14	0.670038		-1.05	0.884105		1.67	0.111637		-1.03	0.918304
m3	aae-miR-13-5p	22.04	0.12347	B	-1.28	0.903358	C	-1.34	0.884822	C	-1.4	0.867404	C	-1.13	0.950951	C	-1.1	0.961984	C
m4	aae-miR-14/api-miR-14/cqu-miR-14/dme-miR-14-3p/hme-miR-14/mse-miR-14/tca-miR-14-3p	19.62	NA	B	-1.27	NA	C	-1.33	NA	C	-1.4	NA	C	-1.13	NA	C	-1.1	NA	C
m5	aae-miR-1890/cqu-miR-1890	-1.28	NA	C	-1.3	NA	C	-1.35	NA	C	37.42	NA	A	-1.13	NA	C	-1.11	NA	C
m6	aae-miR-190/aga-miR-190/api-miR-190/cqu-miR-190/dme-miR-190-5p/dps-miR-190-5p/dsi-miR-190-5p/dvi-miR-190-5p/mse-miR-190	24.81	0.109692	B	-1.28	0.901849	C	-1.34	0.883433	C	-1.4	0.866906	C	-1.13	0.950701	C	-1.1	0.961276	C
m7	aae-miR-219/aca-miR-219-5p/aga-miR-219/ame-miR-219/api-miR-219/dan-miR-219/der-miR-219/dgr-miR-219/dmo-miR-219/dpe-miR-219/dps-miR-219/dse-miR-219/dsi-miR-219/dvi-miR-219-5p/dwi-miR-219/dya-miR-219/ngi-miR-219/nlo-miR-219/nvi-miR-219/oan-miR-219-5p/oha-miR-219-5p/pmi-miR-219-5p/sko-miR-219/ssa-miR-219a-5p/ssa-miR-219b-5p/ssa-miR-219c-5p	115.54	0.017953	A	-1.3	0.896217	C	-1.35	0.881339	C	-1.36	0.878797	C	-1.11	0.959972	C	-1.11	0.958886	C
m8	aae-miR-286a	-1.27	0.904213	C	-1.29	0.899188	C	-1.35	0.881112	C	-1.4	0.866613	C	-1.13	0.950631	C	36.66	0.0728541	B
m9	aae-miR-286b	38.59	0.0687744	B	-1.29	0.897609	C	-1.35	0.879871	C	-1.4	0.867027	C	-1.13	0.950979	C	-1.11	0.959309	C
m10	aae-miR-2941/cqu-miR-2941-3p	42.83	0.0612364	B	-1.3	0.896849	C	-1.36	0.879316	C	-1.4	0.867439	C	-1.13	0.951319	C	-1.11	0.95897	C
m11	aae-miR-2942	34.7	0.0772193	A	2.22	0.691839	B	-1.35	0.880273	C	-1.37	0.876385	C	-1.11	0.958063	C	-1.11	0.958564	C
m12	aae-miR-2944b-5p	-1.63	0.801263	C	-1.67	0.792865	C	-1.81	0.759282	C	11.18	0.197325	B	21.52	0.103802	B	116.32	0.010855	A
m13	aae-miR-33/aca-miR-33-5p/bbe-miR-33-5p/bmo-miR-33-5p/bta-miR-33a/cqu-miR-33/cte-miR-33/eca-miR-33a/hsa-miR-33a-5p/mdo-miR-33-5p/mmu-miR-33-5p/mse-miR-33/rno-miR-33-5p/ssa-miR-33a-5p/ssa-miR-33b-5p/tch-miR-33a-5p	4.4	NA	B	14.09	NA	B	-1.36	NA	C	-1.38	NA	C	-1.12	NA	C	-1.11	NA	C
m14	aae-miR-7/aca-miR-7-5p/aga-miR-7/ame-miR-7/bbe-miR-7-5p/bfl-miR-7/bmo-miR-7-5p/cfa-miR-7/cgr-miR-7a/cqu-miR-7/csa-miR-7/dan-miR-7/der-miR-7/dgr-miR-7/dme-miR-7-5p/dmo-miR-7/dpe-miR-7/dps-miR-7/dpu-miR-7/dre-miR-7a/dse-miR-7/dsi-miR-7/dwi-miR-7/dya-miR-7/eca-miR-7/hsa-miR-7-5p/ipu-miR-7a/isc-miR-7/lva-miR-7-5p/mml-miR-7/mmu-miR-7a-5p/nlo-miR-7/nvi-miR-7/oan-miR-7-5p/pma-miR-7a-5p/pmi-miR-7-5p/ptr-…	-1.72	0.786742	C	-1.7	0.792041	C	4.17	0.476831	B	2.47	0.652667	B	-1.06	0.975708	C	-1.24	0.913776	C
m15	aae-miR-927	-1.38	0.872383	C	-1.41	0.86136	C	-1.53	0.829903	C	-1.69	0.79073	C	-1.21	0.923317	C	78.13	0.0233585	B
m16	aae-miR-92a-5p	-81.76	0.00670865	B	-84.68	0.00598684	B	-97.45	0.00427775	B	-2.66	0.479748	B	-1.22	0.888859	B	2.42	0.519353	A
m17	aae-miR-980-5p	80.15	0.0289426	A	-1.3	0.8951	C	-1.36	0.879087	C	-1.38	0.873146	C	-1.12	0.95565	C	-1.11	0.95827	C
m18	aae-miR-9a/aga-miR-9a/age-miR-9/ame-miR-9a/api-miR-9a/asu-miR-9-5p/bbe-miR-9-5p/bmo-miR-9a-5p/cfa-miR-9/chi-miR-9-5p/cte-miR-9-5p/dan-miR-9a/der-miR-9a/dgr-miR-9a/dme-miR-9a-5p/dmo-miR-9a/dpe-miR-9a/dps-miR-9a/dpu-miR-9-5p/dre-miR-9-5p/dse-miR-9a/dsi-miR-9a/dvi-miR-9a-5p/dwi-miR-9a/dya-miR-9a/eca-miR-9a/fru-miR-9/gga-miR-9-5p/ggo-miR-9/hco-miR-9/hsa-miR-9-5p/ipu-miR-9/lgi-miR-9-5p/lla-miR-9/lmi-m…	2.68	0.0206557		1.72	0.204304		1.69	0.217964		1.72	0.206012		1.74	0.213968		1.12	0.795395
m19	aca-let-7a-3p/mmu-let-7f-2-3p/oan-let-7f-2-3p/rno-let-7f-2-3p	25.07	0.108536	B	-1.28	0.901733	C	-1.34	0.883329	C	-1.4	0.866887	C	-1.13	0.950679	C	-1.1	0.961232	C
m20	aca-let-7a-5p/asu-let-7-5p/bbe-let-7a-5p/bfl-let-7a-5p/bma-let-7/bta-let-7a-5p/cbn-let-7/cbr-let-7/ccr-let-7a/cel-let-7-5p/cfa-let-7a/cgr-let-7a/chi-let-7a-5p/crm-let-7/dre-let-7a/eca-let-7a/fru-let-7a/gga-let-7a-5p/gga-let-7j-5p/hsa-let-7a-5p/ipu-let-7a/lgi-let-7/mdo-let-7a-5p/mml-let-7a-5p/mmu-let-7a-5p/oar-let-7a/oha-let-7a/oha-let-7a-5p/ola-let-7a/pma-let-7a/ppc-let-7/ppy-let-7a/ptr-let-7a/rn…	-2.13	0.0327002		-2.1	0.0354477		-1.45	0.292823		-1.9	0.0708624		-1.69	0.148853		1.21	0.594859
m21	aca-let-7b-5p/ggo-let-7b/ipu-let-7b/oar-let-7b/ola-let-7b	-3.77	0.032357		-5.17	0.00818381		-2.18	0.207069		-2.27	0.185359		1.95	0.281273		2.5	0.137942
m22	aca-let-7c-1-3p/cgr-let-7c/chi-let-7c-3p/dre-let-7c-3p/dre-let-7d-3p/gga-let-7c-3p/hsa-let-7c-3p/mml-let-7c-3p/mmu-let-7c-1-3p/oan-let-7c-3p/oha-let-7c-3-3p/pol-let-7d-3p/rno-let-7c-1-3p/ssa-let-7c-3p/ssa-let-7d-3p/tgu-let-7c-3p	20.55	NA	B	-1.27	NA	C	-1.33	NA	C	-1.4	NA	C	-1.13	NA	C	-1.1	NA	C
m23	aca-let-7c-5p/bta-let-7c/cfa-let-7c/chi-let-7c-5p/dre-let-7c-5p/eca-let-7c/gga-let-7c-5p/hhi-let-7c/hsa-let-7c-5p/ipu-let-7c/mml-let-7c-5p/mmu-let-7c-5p/oan-let-7c-5p/oar-let-7c/oha-let-7c-5p/pol-let-7a-5p/ppy-let-7c/ptr-let-7c/rno-let-7c-5p/ssa-let-7c-5p/ssc-let-7c/tgu-let-7c-5p/xtr-let-7c	12.88	0.0468022	B	17.77	0.024567	B	40.83	0.00353003	A	40.73	0.00358327	A	68.97	0.000964483	A	70.09	0.000860823	A
m24	aca-let-7e-5p/dre-let-7e/fru-let-7e/gga-let-7k-5p/ipu-let-7e/oan-let-7e-5p/oha-let-7e-5p/ssa-let-7e-5p/tgu-let-7e-5p/tni-let-7e	-1.88	0.753083	C	-1.86	0.757589	C	7.09	0.322735	B	3.87	0.495961	B	-1.07	0.971492	C	-1.28	0.901233	C
m25	aca-let-7f-5p/bta-let-7f/cfa-let-7f/cgr-let-7f/chi-let-7f-5p/dre-let-7f/eca-let-7f/gga-let-7f-5p/hsa-let-7f-5p/ipu-let-7f/mdo-let-7f-5p/mml-let-7f-5p/mmu-let-7f-5p/oan-let-7f-5p/oha-let-7f-5p/ppy-let-7f/ptr-let-7f/rno-let-7f-5p/ssc-let-7f/tch-let-7f-5p/tgu-let-7f-5p/xtr-let-7f	-2.82	0.00833226		-3.06	0.00442441		-1.61	0.224703		-2.39	0.026535		-1.95	0.0975443		1.09	0.831296
m26	aca-let-7g/bta-let-7g/cfa-let-7g/cgr-let-7g-5p/chi-let-7g-5p/eca-let-7g/hsa-let-7g-5p/mml-let-7g-5p/mmu-let-7g-5p/oan-let-7g-5p/oha-let-7g-5p/ppy-let-7g/ptr-let-7g/rno-let-7g-5p/ssc-let-7g/tch-let-7g-5p/tgu-let-7g-5p	-2.26	0.237355	B	-4.51	0.0332644	B	-2.9	0.124583	A	-2.62	0.164609	A	-1.71	0.455815	B	-2.07	0.305519	B
m27	aca-let-7i-5p/bta-let-7i/chi-let-7i-5p/dre-let-7i/fru-let-7i/hsa-let-7i-5p/ipu-let-7i/mml-let-7i-5p/mmu-let-7i-5p/oar-let-7i/oha-let-7i-5p/ppy-let-7i/ptr-let-7i/rno-let-7i-5p/ssa-let-7i-5p/tch-let-7i-5p/tgu-let-7i-5p/tni-let-7i	-3.62	0.00331295		-3.02	0.0113983		-1.68	0.230693		-2.12	0.0848122		-1.6	0.293515		1.39	0.453574
m28	aca-miR-101-3p/cfa-miR-101/chi-miR-101-3p	9.62	0.103231	B	30.77	0.0123673	A	19.48	0.0305149	A	24.56	0.019639	A	21.31	0.0286761	B	-1.42	0.836342	C
m29	aca-miR-103-3p/oar-miR-103	17.99	0.0208471	B	48.28	0.0017944	A	29.98	0.00624362	A	54.6	0.00127005	A	51.69	0.00165005	A	54.08	0.00138207	A
m30	aca-miR-107-3p/bta-miR-107/ccr-miR-107/cgr-miR-107/ipu-miR-107a/oan-miR-107-3p/oar-miR-107/ssa-miR-107-3p	-1.03	0.969714	B	-1.01	0.992039	B	1.21	0.793807	A	1.97	0.351478	A	2.16	0.307754	B	-33.14	0.00611683	B
m31	aca-miR-10a-5p/age-miR-10a/bfl-miR-10a-5p/bta-miR-10a/eca-miR-10a/ggo-miR-10a/hsa-miR-10a-5p/mdo-miR-10a-5p/mml-miR-10a-5p/mmu-miR-10a-5p/oha-miR-10a-5p/ppa-miR-10a/ppy-miR-10a/ptr-miR-10a/rno-miR-10a-5p/sko-miR-10/sla-miR-10a/xtr-miR-10a	1.06	0.900194	A	-1.29	0.584365	A	-1.58	0.328852	A	-2.31	0.0800249	A	-1.13	0.804319	A	1.59	0.323746	A
m32	aca-miR-10b-5p/ccr-miR-10b/cgr-miR-10b-5p/chi-miR-10b-5p/gga-miR-10b-5p/ggo-miR-10b/ipu-miR-10b/mne-miR-10b/oan-miR-10b-5p/ola-miR-10b/ppa-miR-10b/ssa-miR-10b-5p/ssc-miR-10b/tgu-miR-10a-5p/xtr-miR-10b	-1.28	0.902716	C	-1.29	0.897902	C	-1.35	0.880091	C	-1.4	0.866896	C	-1.13	0.950867	C	42.8	0.0613385	B
m33	aca-miR-122-5p/bta-miR-122/cfa-miR-122/chi-miR-122/dre-miR-122/eca-miR-122/fru-miR-122/ggo-miR-122/hsa-miR-122-5p/mml-miR-122a-5p/mmu-miR-122-5p/oan-miR-122-5p/pol-miR-122-5p/ppy-miR-122/ptr-miR-122/rno-miR-122-5p/ssa-miR-122-5p/tgu-miR-122-5p/tni-miR-122	-1.03	0.963414	A	-1.01	0.98446	A	1	0.994516	A	1.28	0.694943	A	-1.05	0.941379	B	1.31	0.67593	A
m34	aca-miR-125a-5p/dre-miR-125a/fru-miR-125a/ipu-miR-125a/oha-miR-125a-5p/ola-miR-125a-5p/tni-miR-125a/xtr-miR-125a	-2.43	0.61298	C	-2.55	0.590043	C	21.57	0.0277011	B	22.87	0.0249344	A	32.59	0.0137554	B	-1.42	0.841429	C
m35	aca-miR-126-3p/cgr-miR-126/eca-miR-126-3p/hsa-miR-126-3p/mdo-miR-126-3p/mml-miR-126/mmu-miR-126a-3p/oan-miR-126-3p/ppy-miR-126/ptr-miR-126/rno-miR-126a-3p/ssc-miR-126-3p/tgu-miR-126-3p	-1.45	0.152258		-1.78	0.0263824		-1.28	0.340666		-1.53	0.0999044		-1.43	0.177576		1.11	0.688995
m36	aca-miR-126-5p/bta-miR-126-5p/ccr-miR-126-5p/cfa-miR-126/dre-miR-126a-5p/dre-miR-126b-5p/eca-miR-126-5p/gga-miR-126-5p/hsa-miR-126-5p/ipu-miR-126b/mdo-miR-126-5p/mmu-miR-126a-5p/oan-miR-126-5p/ola-miR-126-5p/rno-miR-126a-5p/ssa-miR-126-5p/ssc-miR-126-5p/xtr-miR-126-5p	-1.35	0.418538		-1.56	0.232423		-1.35	0.42058		-1.18	0.647531		-1.35	0.440254		1.02	0.967868
m37	aca-miR-128-3p/bta-miR-128/ccr-miR-128/cfa-miR-128/cgr-miR-128-3p/chi-miR-128-3p/eca-miR-128/gga-miR-128-3p/hsa-miR-128-3p/ipu-miR-128/mdo-miR-128a-3p/mdo-miR-128b-3p/mml-miR-128b-3p/mmu-miR-128-3p/oan-miR-128-3p/ppy-miR-128/ptr-miR-128/rno-miR-128-3p/sha-miR-128/ssa-miR-128-3p/ssc-miR-128/tch-miR-128/tgu-miR-128-3p	-1.28	0.902229	C	-1.29	0.897495	C	-1.35	0.879784	C	-1.4	0.867072	C	-1.13	0.950974	C	45.12	0.0577744	B
m38	aca-miR-143-3p/cfa-miR-143/cgr-miR-143/dre-miR-143/eca-miR-143/hsa-miR-143-3p/ipu-miR-143/mml-miR-143-3p/mmu-miR-143-3p/oan-miR-143-3p/oar-miR-143/ssa-miR-143-3p/ssc-miR-143-3p	1.14	0.537474		1.08	0.717961		-1.07	0.762593		-1.02	0.924302		-1.07	0.77554		1	0.992706
m39	aca-miR-143-5p/chi-miR-143-5p/mmu-miR-143-5p/rno-miR-143-5p/ssc-miR-143-5p	7.1	0.263886	B	21.43	0.0775007	B	-2.57	0.616654	C	-2.73	0.591267	C	-1.16	0.936016	C	-1.37	0.869141	C
m40	aca-miR-144-3p/aja-miR-144/dre-miR-144-3p/eca-miR-144/fru-miR-144/hsa-miR-144-3p/mml-miR-144/mmu-miR-144-3p/oan-miR-144-3p/rno-miR-144-3p/tgu-miR-144-3p/tni-miR-144	-1.73	NA	C	-1.71	NA	C	-1.83	NA	C	2.88	NA	B	3.55	NA	B	-1.24	NA	C
m41	aca-miR-145-5p/dre-miR-145-5p	-1.73	NA	C	-1.75	NA	C	-1.87	NA	C	3.56	NA	B	-1.12	NA	C	-1.24	NA	C
m42	aca-miR-148a-3p/bta-miR-148a/cfa-miR-148a/chi-miR-148a-3p/eca-miR-148a/gga-miR-148a-3p/hsa-miR-148a-3p/mdo-miR-148-3p/mml-miR-148a-3p/mmu-miR-148a-3p/oan-miR-148-3p/oar-miR-148a/ppy-miR-148a/ptr-miR-148a/ssc-miR-148a-3p/tch-miR-148a-3p/tgu-miR-148-3p/xtr-miR-148a	1.26	0.461122		1.36	0.328217		1.09	0.782711		-1.05	0.882899		1.98	0.0344691		1.44	0.249158
m43	aca-miR-148b-3p/bta-miR-148b/cfa-miR-148b/cgr-miR-148b-3p/chi-miR-148b-3p/eca-miR-148b-3p/hsa-miR-148b-3p/mml-miR-148b-3p/mmu-miR-148b-3p/oha-miR-148b/ppy-miR-148b/ptr-miR-148b/rno-miR-148b-3p/ssc-miR-148b-3p/tch-miR-148b-3p/xtr-miR-148b	1.13	0.673104		1.38	0.259416		1.19	0.541562		1.18	0.558544		1.19	0.568301		1.08	0.788987
m44	aca-miR-150-5p/cfa-miR-150/chi-miR-150/eca-miR-150/ggo-miR-150/hsa-miR-150-5p/mml-miR-150-5p/mmu-miR-150-5p/oar-miR-150/ppy-miR-150/ptr-miR-150/rno-miR-150-5p/ssc-miR-150	-10.37	0.00128756	B	-133.79	0.000115349	B	-2.44	0.153859	B	-2.52	0.142259	B	-4.77	0.0279656	B	1.46	0.543641	A
m45	aca-miR-1677a	43.2	0.0606308	B	-1.3	0.896819	C	-1.36	0.879306	C	-1.4	0.867498	C	-1.13	0.951346	C	-1.11	0.958957	C
m46	aca-miR-16a-5p/oar-miR-16b/ppy-miR-16	-2.42	0.61503	C	-2.55	0.58932	C	14.99	0.0552376	B	25.06	0.0220818	A	19.74	0.0380359	B	26.04	0.0219406	B
m47	aca-miR-16b-5p/gga-miR-16c-5p/oan-miR-16c-5p/tgu-miR-16c/xtr-miR-16c	-1.18	0.798946	B	-1.67	0.43494	B	1.59	0.463334	A	1.81	0.34811	A	1.65	0.448168	A	2.39	0.176644	A
m48	aca-miR-181a/cgr-miR-181a-5p/dre-miR-181a-5p/eca-miR-181a/fru-miR-181a-5p/gga-miR-181a-5p/ggo-miR-181a-5p/hsa-miR-181a-5p/lla-miR-181a-5p/mdo-miR-181a-5p/mml-miR-181a-5p/mmu-miR-181a-5p/mne-miR-181a-5p/oan-miR-181a-5p/oar-miR-181a/pma-miR-181a-5p/ppa-miR-181a-5p/ppy-miR-181a-5p/ptr-miR-181a-5p/rno-miR-181a-5p/sla-miR-181a/ssa-miR-181a-5p/tch-miR-181a-5p/tgu-miR-181a-5p/tni-miR-181a-5p/xtr-miR-181…	-1.01	0.983138		1.01	0.985416		1.23	0.569251		1.06	0.866681		2.01	0.0658877		1.93	0.0776846
m49	aca-miR-181b/dre-miR-181b-5p/fru-miR-181b/gga-miR-181b-5p/ipu-miR-181b/ssa-miR-181c-5p/tni-miR-181b/xtr-miR-181b	18.91	0.0576509	B	13.05	0.0982279	B	12.36	0.105076	B	9.69	0.145082	B	-1.2	0.918168	C	-1.39	0.855276	C
m50	aca-miR-182-5p/dre-miR-182-5p/ggo-miR-182/ipu-miR-182/mdo-miR-182-5p/mml-miR-182/oan-miR-182-5p/pol-miR-182-5p/ppy-miR-182/ssa-miR-182-5p/xtr-miR-182-5p	-2.43	0.605629	C	-2.6	0.575256	C	27.42	0.0148099	A	31.54	0.0111075	A	114.3	0.000510577	A	44.01	0.00559505	B
m51	aca-miR-184-3p/bta-miR-184/cfa-miR-184/cgr-miR-184/chi-miR-184/eca-miR-184/gga-miR-184-3p/hsa-miR-184/mdo-miR-184-3p/mml-miR-184/mmu-miR-184-3p/mne-miR-184/ppy-miR-184/ptr-miR-184/rno-miR-184/ssc-miR-184/tch-miR-184/tgu-miR-184	-1.28	NA	C	-1.29	NA	C	-1.35	NA	C	-1.4	NA	C	-1.13	NA	C	44.41	NA	B
m52	aca-miR-191-5p/bta-miR-191/cgr-miR-191-5p/eca-miR-191a/hsa-miR-191-5p/mml-miR-191-5p/mmu-miR-191-5p/ocu-miR-191-5p/oha-miR-191-5p/ppy-miR-191/ptr-miR-191/rno-miR-191a-5p/ssc-miR-191	-1.03	0.905331		1.08	0.726812		-1	0.998859		-1.04	0.871528		-1.13	0.598132		-1.03	0.893452
m53	aca-miR-194-5p/age-miR-194/bta-miR-194/ccr-miR-194/cfa-miR-194/cgr-miR-194/chi-miR-194/eca-miR-194/efu-miR-194/gga-miR-194/ggo-miR-194/hsa-miR-194-5p/ipu-miR-194a/mml-miR-194-5p/mmu-miR-194-5p/mne-miR-194/oan-miR-194-5p/oar-miR-194/oha-miR-194-5p/ppy-miR-194/ptr-miR-194/rno-miR-194-5p/ssa-miR-194a-5p/tgu-miR-194-5p/xla-miR-194/xtr-miR-194	-1.26	0.907007	C	-1.28	0.901677	C	-1.34	0.883284	C	-1.4	0.866891	C	-1.13	0.950669	C	29	0.0935636	B
m54	aca-miR-196a/chi-miR-196a/gga-miR-196-5p/ggo-miR-196/mml-miR-196a-5p/ola-miR-196a/ppy-miR-196/xtr-miR-196a	53.41	0.0474862	A	-1.3	0.895774	C	-1.36	0.878734	C	-1.39	0.868904	C	-1.13	0.952371	C	-1.11	0.958503	C
m55	aca-miR-196c-5p/oha-miR-196a-5p	-1.73	NA	C	-1.71	NA	C	1.92	NA	B	3.65	NA	B	-1.08	NA	C	-1.24	NA	C
m56	aca-miR-1a-3p/bbe-miR-1-5p/bfl-miR-1-3p/bta-miR-1/ccr-miR-1/chi-miR-1/dre-miR-1/eca-miR-1/efu-miR-1/fru-miR-1/hhi-miR-1/hsa-miR-1-3p/lgi-miR-1/lva-miR-1-3p/mdo-miR-1-3p/mml-miR-1-3p/mmu-miR-1a-3p/oan-miR-1a-3p/oha-miR-1b-3p/pmi-miR-1-3p/pol-miR-1-3p/ppy-miR-1/ptr-miR-1/rno-miR-1b/spu-miR-1/ssa-miR-1-3p/tgu-miR-1-3p/tni-miR-1	-1.27	0.785096	B	-1.59	0.594498	B	-2.94	0.227483	B	-1.87	0.47514	B	-1.17	0.865232	B	-29.05	0.013795	B
m57	aca-miR-200a-3p/dre-miR-200a-3p/eca-miR-200a/fru-miR-200a/gga-miR-200a-3p/ggo-miR-200a/hsa-miR-200a-3p/mdo-miR-200a-3p/mml-miR-200a-3p/mmu-miR-200a-3p/ppy-miR-200a/ptr-miR-200a/rno-miR-200a-3p/tni-miR-200a/xtr-miR-200a	5.96	0.185045	B	25.61	0.0132333	B	19.25	0.0239831	B	33.36	0.00722831	A	55.78	0.00223721		-1.43	0.829793	C
m58	aca-miR-200b-3p/ccr-miR-200b/chi-miR-200b/csa-miR-200/dre-miR-200b-3p/eca-miR-200b/fru-miR-200b/hsa-miR-200b-3p/mdo-miR-200b-3p/mmu-miR-200b-3p/tch-miR-200b-3p/tni-miR-200b	-2.33	0.644041	C	-2.4	0.62887	C	9.78	0.149718	B	15.28	0.0840847	B	15.21	0.0914867	B	-1.39	0.855533	C
m59	aca-miR-205a/age-miR-205/bta-miR-205/ccr-miR-205/cfa-miR-205/dre-miR-205-5p/eca-miR-205/fru-miR-205/gga-miR-205a/ggo-miR-205/hsa-miR-205-5p/lla-miR-205/mdo-miR-205a/mml-miR-205/mmu-miR-205-5p/mne-miR-205/ppa-miR-205/ppy-miR-205/ptr-miR-205/ssa-miR-205b-5p/ssc-miR-205/tni-miR-205/xla-miR-205/xtr-miR-205a	1.04	0.892645		1.13	0.653506		-1.02	0.930199		1.13	0.666632		-1.18	0.571309		1.01	0.958857
m60	aca-miR-20a-5p/age-miR-20/ggo-miR-20a/lca-miR-20/lla-miR-20/mml-miR-20a-5p/mne-miR-20/ppa-miR-20/ppy-miR-20a/ptr-miR-20a/sla-miR-20/ssc-miR-20a/tch-miR-20a-5p	12.89	0.0599642	B	24.23	0.0180266	B	15.83	0.0408973	B	27.33	0.0139895	A	11.63	0.0768339	B	-1.43	0.834806	C
m61	aca-miR-21-5p/age-miR-21/cfa-miR-21/cgr-miR-21-5p/eca-miR-21/gga-miR-21-5p/ggo-miR-21/hsa-miR-21-5p/mdo-miR-21-5p/mml-miR-21-5p/mmu-miR-21a-5p/mne-miR-21/oan-miR-21-5p/oha-miR-21-5p/ppa-miR-21/ppy-miR-21/ptr-miR-21/rno-miR-21-5p/ssc-miR-21/tch-miR-21-5p/tgu-miR-21-5p	1.1	0.525703		1.2	0.210087		1	0.997437		1.17	0.265775		1.05	0.736747		1.21	0.198929
m62	aca-miR-214-3p/aja-miR-214/bta-miR-214/cfa-miR-214/eca-miR-214/hsa-miR-214-3p/mmu-miR-214-3p/oan-miR-214-3p/tgu-miR-214-3p	1.37	NA	B	-11.4	NA	B	-11.84	NA	B	-11.95	NA	B	-9.72	NA	B	-9.72	NA	B
m63	aca-miR-218-5p/bta-miR-218/ccr-miR-218a/cgr-miR-218a/dre-miR-218a/fru-miR-218a/oha-miR-218-5p/pma-miR-218a-5p/ssa-miR-218-5p/ssc-miR-218b/tni-miR-218a	-1.03	0.946221	A	-1.42	0.458172	B	1.12	0.804735	A	1.39	0.475305	A	-1.74	0.283376	B	1.36	0.518553
m64	aca-miR-221-3p/bta-miR-221/cfa-miR-221/chi-miR-221-3p/ipu-miR-221/oan-miR-221-3p/oar-miR-221/pol-miR-221-3p/ssa-miR-221-5p/ssc-miR-221-3p	-1.59	0.241612	A	1.14	0.726825	A	1.24	0.566571	A	1.07	0.855197	A	-1.42	0.404395	A	1.2	0.64207	A
m65	aca-miR-23a-3p/age-miR-23a/ccr-miR-23a/cgr-miR-23a-3p/chi-miR-23a/eca-miR-23a/ggo-miR-23a/hsa-miR-23a-3p/ipu-miR-23a/lca-miR-23a/mml-miR-23a-3p/mmu-miR-23a-3p/mne-miR-23a/ppa-miR-23a/ppy-miR-23a/ptr-miR-23a/rno-miR-23a-3p/sla-miR-23a/ssa-miR-23a-3p/ssc-miR-23a/xla-miR-23a/xtr-miR-23a	1.05	0.873476		1.5	0.169004		1.26	0.438203		1.58	0.12115		1.08	0.807691		1.37	0.302076
m66	aca-miR-23b-3p/ccr-miR-23b/cgr-miR-23b-3p/chi-miR-23b-3p/eca-miR-23b/gga-miR-23b-3p/hsa-miR-23b-3p/ipu-miR-23b/mdo-miR-23b-3p/mml-miR-23b-3p/mmu-miR-23b-3p/rno-miR-23b-3p/tgu-miR-23-3p/xtr-miR-23b	14.51	0.0394719	B	42.36	0.00361102	A	24.86	0.0127158	A	28.24	0.00960973	A	19.88	0.0229469	B	45.93	0.00311338	B
m67	aca-miR-24-3p/bta-miR-24-3p/ccr-miR-24/dre-miR-24/eca-miR-24/fru-miR-24-3p/gga-miR-24-3p/ggo-miR-24/hsa-miR-24-3p/mml-miR-24-3p/mmu-miR-24-3p/mne-miR-24-3p/oan-miR-24-3p/ola-miR-24a/pma-miR-24/ppa-miR-24-3p/ppy-miR-24-3p/ptr-miR-24/rno-miR-24-3p/ssc-miR-24-3p/tgu-miR-24-3p/tni-miR-24/xtr-miR-24a-3p	1.22	0.475599		1.1	0.728945		1.06	0.846332		1.09	0.761931		-1.07	0.824704		-1.38	0.279264
m68	aca-miR-27a-3p/ccr-miR-27a/cgr-miR-27a-3p/eca-miR-27a/hsa-miR-27a-3p/mdo-miR-27a-3p/mmu-miR-27a-3p/oan-miR-27a-3p/oar-miR-27a/rno-miR-27a-3p/ssc-miR-27a/xtr-miR-27a	-1	0.992072		-1.16	0.589202		-1.03	0.922665		-1.1	0.727421		-1.14	0.654247		-1.13	0.675066
m69	aca-miR-27b-3p/dre-miR-27b-3p/fru-miR-27b/oha-miR-27b-3p/tni-miR-27b	1.82	0.146363	A	1.47	0.349474	A	1.43	0.384159	A	1.47	0.349406	A	1.16	0.738232	A	1.35	0.495525	A
m70	aca-miR-29a-3p/cgr-miR-29c-3p/gga-miR-29a-3p/mdo-miR-29a-3p/oan-miR-29a-3p/tch-miR-29c-3p/tgu-miR-29a-3p/xtr-miR-29a	-1.29	0.898855	C	-1.3	0.895354	C	-1.35	0.879649	C	4.49	0.454742	B	16.7	0.160879	B	-1.11	0.958406	C
m71	aca-miR-301a-3p/ccr-miR-301a/cfa-miR-301a/cgr-miR-301a-3p/chi-miR-301a-3p/eca-miR-301a/hsa-miR-301a-3p/ipu-miR-301a/mdo-miR-301-3p/mml-miR-301a-3p/mmu-miR-301a-3p/oan-miR-301-3p/ptr-miR-301a/rno-miR-301a-3p/ssa-miR-301d-3p/tgu-miR-301-3p/xtr-miR-301	-1.73	0.784442	C	-1.71	0.788119	C	5.36	0.402854	B	1.1	0.963286	B	-1.09	0.966941	C	-1.24	0.913776	C
m72	aca-miR-30a-3p/cgr-miR-30a-3p/dre-miR-30e-3p/gga-miR-30a-3p/ggo-miR-30a-3p/hsa-miR-30a-3p/ipu-miR-30e/mml-miR-30a-3p/mmu-miR-30a-3p/oan-miR-30a-3p/oha-miR-30a-3p/ppa-miR-30a-3p/ppy-miR-30a-3p/ptr-miR-30a-3p/rno-miR-30a-3p/ssa-miR-30c-3p/ssa-miR-30d-3p/ssc-miR-30a-3p	-1.79	0.297122		-2.95	0.0542144		-2.04	0.201222		-1.08	0.896357		1.66	0.36868		1.28	0.661202
m73	aca-miR-30a-5p/gga-miR-30a-5p/ggo-miR-30a-5p/hsa-miR-30a-5p/mdo-miR-30a-5p/mml-miR-30a-5p/mmu-miR-30a-5p/ppa-miR-30a-5p/ppy-miR-30a-5p/ptr-miR-30a-5p/rno-miR-30a-5p/ssc-miR-30a-5p/xtr-miR-30a-5p	1.13	0.679045		1.1	0.754144		1.07	0.815659		1.05	0.859652		1.31	0.382997		1.04	0.891482
m74	aca-miR-30b-5p/bta-miR-30b-5p/ccr-miR-30b/cfa-miR-30b/cgr-miR-30b-5p/chi-miR-30b-5p/dre-miR-30b/eca-miR-30b/fru-miR-30b/gga-miR-30b-5p/hsa-miR-30b-5p/ipu-miR-30b/mdo-miR-30b-5p/mmu-miR-30b-5p/oan-miR-30b-5p/oha-miR-30b-5p/ppy-miR-30b/rno-miR-30b-5p/ssa-miR-30e-5p/ssc-miR-30b-5p/tch-miR-30b-5p/tgu-miR-30e/tni-miR-30b/xtr-miR-30b	1.39	0.332654		1.39	0.335513		1.45	0.279529		1.36	0.373215		1.44	0.309164		1.47	0.279098
m75	aca-miR-30c-3p/hsa-miR-30c-2-3p/mmu-miR-30c-2-3p/oan-miR-30c-2-3p/oha-miR-30c-1-3p/rno-miR-30c-2-3p/ssc-miR-30c-3p/tgu-miR-30c-3p	12.05	0.176426	B	3.64	0.485976	B	-2.27	0.670549	C	3.83	0.469359	B	14.16	0.155031	B	-1.29	0.895677	C
m76	aca-miR-30d-5p/dre-miR-30d/eca-miR-30d/fru-miR-30d/gga-miR-30d/ggo-miR-30d/hsa-miR-30d-5p/mml-miR-30d-5p/mmu-miR-30d-5p/mne-miR-30d/ppa-miR-30d/ppy-miR-30d/ptr-miR-30d/rno-miR-30d-5p/tni-miR-30d/xtr-miR-30d	1.08	0.630833		1.05	0.75416		-1.14	0.40914		1	0.988769		1.09	0.596976		-1.28	0.120671
m77	aca-miR-30e-3p/cfa-miR-30e/cgr-miR-30e-3p/hsa-miR-30e-3p/mmu-miR-30e-3p/oan-miR-30e-3p/oha-miR-30e-3p/rno-miR-30e-3p/ssc-miR-30e-3p/tgu-miR-30a-3p	-1.61	0.316278	A	-2	0.150115	A	-1.43	0.446176	A	-1.49	0.397458	A	1.4	0.485268	A	1.07	0.894802	A
m78	aca-miR-30e-5p/cgr-miR-30e-5p/ggo-miR-30e/mdo-miR-30d-5p/oan-miR-30e-5p	1.47	0.247005	A	1.54	0.190964	A	1.98	0.0359437	A	1.52	0.200278	A	1.09	0.798571	A	1.32	0.42612	A
m79	aca-miR-32-5p/eca-miR-32/hsa-miR-32-5p/mmu-miR-32-5p/rno-miR-32-5p/tch-miR-32-5p	-2.32	0.644308	C	-2.4	0.628223	C	9.31	0.157866	B	10.61	0.135128	B	11.01	0.137601	B	15.43	0.0861191	B
m80	aca-miR-338-3p/chi-miR-338-3p/ola-miR-338-3p	17.01	NA	B	3.06	NA	B	-1.36	NA	C	-1.38	NA	C	-1.12	NA	C	-1.11	NA	C
m81	aca-miR-365-3p/bta-miR-365-3p/ccr-miR-365/cfa-miR-365/cgr-miR-365-3p/chi-miR-365-3p/dre-miR-365/eca-miR-365/efu-miR-365/fru-miR-365/gga-miR-365-3p/hsa-miR-365a-3p/hsa-miR-365b-3p/mdo-miR-365-3p/mml-miR-365-3p/mmu-miR-365-3p/oan-miR-365-3p/oha-miR-365a-3p/ppy-miR-365/ptr-miR-365/rno-miR-365-3p/ssa-miR-365-3p/ssc-miR-365-3p/tch-miR-365a-3p/tch-miR-365b-3p/tgu-miR-365-3p/tni-miR-365/xtr-miR-365	7.84	0.111629	B	28.46	0.00831717	B	21.88	0.0150783	A	39.11	0.00377926	A	31.61	0.00709643	B	30.98	0.00726589	B
m82	aca-miR-375-3p/ccr-miR-375/dre-miR-375/fru-miR-375/gga-miR-375/lgi-miR-375/oha-miR-375-3p/pma-miR-375a-3p/ssa-miR-375-3p/tgu-miR-375/tni-miR-375/xtr-miR-375	1.46	NA	B	8.26	NA	B	-1.44	NA	C	3.2	NA	B	34.06	NA	A	-1.13	NA	C
m83	aca-miR-451-5p/cfa-miR-451/dre-miR-451/hsa-miR-451a/mml-miR-451/mmu-miR-451a/ppy-miR-451/ptr-miR-451/rno-miR-451-5p/ssc-miR-451/xtr-miR-451	-3	0.0213745		-2.22	0.0924188		-1.79	0.217205		-1.88	0.181221		-1.48	0.420683		1.05	0.910979
m84	aca-miR-454-3p/bta-miR-454/chi-miR-454-3p/eca-miR-454/gga-miR-454-3p/hsa-miR-454-3p/ipu-miR-454b/mml-miR-454-3p/oan-miR-454-3p/ptr-miR-454/sha-miR-454/tgu-miR-454-3p	3.68	0.355771	B	22.91	0.0208365	B	21.32	0.0238266	B	14.64	0.0484653	A	9.06	0.11586	B	41.72	0.00604465	B
m85	aca-miR-454-5p	-1.28	0.902554	C	-1.29	0.897765	C	-1.35	0.879988	C	-1.4	0.866953	C	-1.13	0.950909	C	43.61	0.0600597	B
m86	aca-miR-457-5p	-2.39	0.625538	C	-2.49	0.604261	C	18.02	0.0491779	B	15.77	0.0613895	B	6.72	0.21413	B	21.08	0.0405672	B
m87	aca-miR-5395	18.07	0.14937	B	3.02	0.582426	B	-1.36	0.878856	C	-1.38	0.871696	C	-1.12	0.954442	C	-1.11	0.958276	C
m88	aca-miR-5398-3p	28.82	0.0940713	B	-1.29	0.9002	C	-1.35	0.881971	C	-1.4	0.866625	C	-1.13	0.950585	C	-1.1	0.960496	C
m89	aca-miR-5402-3p	3.26	NA	B	-7.24	NA	B	-7.52	NA	B	-7.6	NA	B	-6.18	NA	B	-6.17	NA	B
m90	aca-miR-5403	-1.28	NA	C	-1.29	NA	C	-1.35	NA	C	-1.4	NA	C	-1.13	NA	C	42.26	NA	B
m91	aca-miR-5407-3p	71.29	0.0335123	A	-1.3	0.895141	C	-1.36	0.878823	C	-1.38	0.871747	C	-1.12	0.954512	C	-1.11	0.958259	C
m92	aca-miR-5407-5p	23.99	0.11347	B	-1.28	0.902306	C	-1.34	0.883854	C	-1.4	0.867048	C	-1.13	0.950763	C	-1.1	0.961481	C
m93	aca-miR-5408a-3p	-1.28	NA	C	-1.3	NA	C	-1.36	NA	C	-1.4	NA	C	-1.13	NA	C	53.28	NA	B
m94	aca-miR-5408b	35.15	0.0761315	A	2.61	0.632193	B	-1.35	0.881598	C	-1.36	0.879399	C	-1.1	0.96052	C	-1.11	0.958974	C
m95	aca-miR-5412-5p	-1.71	0.788242	C	-1.69	0.792785	C	2.25	0.685638	B	5.06	0.419529	B	-1.06	0.977376	C	-1.24	0.91407	C
m96	aca-miR-5416	-52.93	0.000783229	A	-10.17	0.0401283	A	-7.5	0.0732352	A	-31.31	0.00284296	A	-211.29	9.59303e-05	A	-2.12	0.503731
m97	aca-miR-5427	1.27	0.877421	B	45.4	0.00785121	A	32.47	0.0153675	A	2.77	0.492271	B	14.43	0.0706986	B	142.41	0.000547143	A
m98	aca-miR-5431	228.97	0.00311748	A	2.37	0.646545	B	1.09	0.964443	B	6.89	0.297858	B	-1.3	0.892749	C	-1.24	0.911671	C
m99	aca-miR-5432	-1.26	NA	C	-1.28	NA	C	-1.34	NA	C	-1.4	NA	C	-1.13	NA	C	26.05	NA	B
m100	aca-miR-5435b-3p	42.11	0.0624121	B	-1.3	0.897008	C	-1.36	0.879442	C	-1.4	0.867385	C	-1.13	0.951252	C	-1.11	0.959037	C
m101	aca-miR-5435b-5p	62.09	0.0396896	A	-1.3	0.895354	C	-1.36	0.878679	C	-1.39	0.870278	C	-1.12	0.953395	C	-1.11	0.95833	C
m102	aca-miR-5440	-47.41	0.0546546	B	-48.03	0.0538448	B	-50.3	0.0510531	B	-52.28	0.0488302	B	-42.27	0.0622518	B	-41.24	0.0639987	B
m103	aca-miR-5450	-50.18	NA	B	-50.83	NA	B	-53.22	NA	B	-55.25	NA	B	-44.66	NA	B	-43.6	NA	B
m104	aca-miR-5451	-1.25	0.911502	C	-1.27	0.905813	C	-1.33	0.887148	C	16.61	0.161715	B	-1.13	0.951563	C	-1.1	0.963145	C
m105	aca-miR-5452-3p	-1.73	NA	C	-1.75	NA	C	-1.87	NA	C	3.56	NA	B	-1.12	NA	C	-1.24	NA	C
m106	aca-miR-5459	-1.28	NA	C	-1.29	NA	C	-1.34	NA	C	3.75	NA	B	39.37	NA	A	-1.11	NA	C
m107	aca-miR-92a/age-miR-92/bta-miR-92a/ccr-miR-92a/cfa-miR-92a/cgr-miR-92a-3p/chi-miR-92a-3p/chi-miR-92b/dre-miR-92a-3p/eca-miR-92a/fru-miR-92/ggo-miR-92/hsa-miR-92a-3p/ipu-miR-92a/lca-miR-92/lla-miR-92/mdo-miR-92a-3p/mml-miR-92a-3p/mne-miR-92/oan-miR-92a-3p/oha-miR-92a/oha-miR-92a-3p/ppa-miR-92/ppy-miR-92/ptr-miR-92/sla-miR-92/ssa-miR-92a-3p/ssc-miR-92a/tch-miR-92a-3p/tgu-miR-92-3p/tni-miR-92	-1.41	0.245362		-1.58	0.123314		-1.19	0.561006		-1.06	0.844894		-1.04	0.904496		1.11	0.731243
m108	aca-miR-99a-5p/dre-miR-99/eca-miR-99a/gga-miR-99a-5p/ggo-miR-99a/hsa-miR-99a-5p/ipu-miR-99a/lla-miR-99a/mml-miR-99a-5p/mmu-miR-99a-5p/mne-miR-99a/oha-miR-99a-5p/ppa-miR-99a/ppy-miR-99a/ptr-miR-99a/rno-miR-99a-5p/ssa-miR-99-5p/ssc-miR-99a/tch-miR-99a-5p/xtr-miR-99	1.58	0.524925	A	1.44	0.607456	A	-1.81	0.417117	B	1.23	0.771583	A	5.77	0.0153275	A	7.38	0.00483079	A
m109	aca-miR-99b-5p/oha-miR-99b-5p	-2.4	0.621379	C	-2.51	0.600699	C	13.32	0.0747285	B	30.23	0.0181966	A	21.73	0.037073	B	-1.41	0.845326	C
m110	aga-miR-14/ame-miR-14/bmo-miR-14-3p/dan-miR-14/der-miR-14/dgr-miR-14/dmo-miR-14/dpe-miR-14/dps-miR-14/dse-miR-14/dsi-miR-14/dvi-miR-14-3p/dwi-miR-14/dya-miR-14/ngi-miR-14/nvi-miR-14	-1.86	0.758184	C	-1.84	0.761272	C	5.49	0.390765	B	6.33	0.352724	B	-1.06	0.977827	C	-1.28	0.903521	C
m111	aga-miR-286	-1.26	NA	C	-1.28	NA	C	-1.34	NA	C	-1.4	NA	C	-1.13	NA	C	27.01	NA	B
m112	aga-miR-92a	-2.44	0.609472	C	-2.56	0.58604	C	18.32	0.0346227	B	31.52	0.0118204	A	24.85	0.0214234	B	-1.42	0.839794	C
m113	age-miR-101/ccr-miR-101a/cgr-miR-101b-3p/dre-miR-101a/fru-miR-101a/ggo-miR-101/ipu-miR-101a/lla-miR-101/mdo-miR-101-3p/mml-miR-101-3p/mne-miR-101/oan-miR-101/oha-miR-101b-3p/ppa-miR-101/ptr-miR-101/sla-miR-101/ssa-miR-101a-3p/tni-miR-101a/xtr-miR-101a	-1.23	0.525073		-1.13	0.70157		-1.75	0.0849583		-1.34	0.366216		-1.41	0.321555		-1.46	0.259955
m114	age-miR-103/bta-miR-103/ccr-miR-103/cfa-miR-103/cgr-miR-103-3p/chi-miR-103-3p/dre-miR-103/eca-miR-103/eca-miR-107a/fru-miR-103/fru-miR-107/gga-miR-103-3p/ggo-miR-103/hsa-miR-103a-3p/ipu-miR-103/lla-miR-103/mdo-miR-103-3p/mml-miR-103-3p/mmu-miR-103-3p/mne-miR-103/oan-miR-103-3p/oha-miR-103a-3p/oha-miR-103b-3p/pma-miR-103b-3p/ppa-miR-103/ppy-miR-103/ptr-miR-103/rno-miR-103-3p/ssa-miR-103-3p/ssc-miR…	-1.08	0.808622		-1.17	0.619158		-1.34	0.357552		-1.55	0.16919		1.48	0.227071		1.05	0.887681
m115	age-miR-127/bta-miR-127/cfa-miR-127/eca-miR-127/hsa-miR-127-3p/lla-miR-127/mml-miR-127-3p/mmu-miR-127-3p/mne-miR-127/ppy-miR-127/ptr-miR-127/rno-miR-127-3p/sla-miR-127/ssc-miR-127/tch-miR-127-3p	1.49	0.331255	A	1.65	0.222315	A	-1.04	0.91638	A	1.11	0.802203	A	1.34	0.501361	A	1.11	0.811143	B
m116	age-miR-128/dre-miR-128-3p/fru-miR-128/mml-miR-128a-3p/oha-miR-128-3p/ppa-miR-128/sla-miR-128/tni-miR-128/xtr-miR-128	1.21	0.75241	B	1.36	0.606027	A	-1.18	0.788069	B	-1.5	0.503622	B	-1.45	0.569036	B	1.65	0.411958	B
m117	age-miR-15b/bta-miR-15b/cgr-miR-15b-5p/chi-miR-15b-5p/eca-miR-15b/efu-miR-15/ggo-miR-15b/hsa-miR-15b-5p/lla-miR-15b/mml-miR-15b-5p/mmu-miR-15b-5p/mne-miR-15b/ppa-miR-15b/ppy-miR-15b/ptr-miR-15b/rno-miR-15b-5p/ssc-miR-15b/tch-miR-15b-5p	6.42	0.198034	B	21.83	0.030085	A	24.56	0.0240755	A	12.39	0.0780171		8.86	0.137762	B	29.27	0.0181851	B
m118	age-miR-16/cfa-miR-16/cgr-miR-16-5p/eca-miR-16/ggo-miR-16/hsa-miR-16-5p/lla-miR-16/mdo-miR-16-5p/mml-miR-16-5p/mmu-miR-16-5p/mne-miR-16/oan-miR-16a-5p/ppa-miR-16/ptr-miR-16/rno-miR-16-5p/sla-miR-16/ssa-miR-16c-5p/ssc-miR-16	-2.52	0.0148172		-2.91	0.00501364		-1.8	0.122826		-1.78	0.128382		-1.3	0.491906		1.1	0.795099
m119	age-miR-17-5p/bta-miR-17-5p/chi-miR-17-5p/gga-miR-17-5p/ggo-miR-17-5p/lca-miR-17-5p/lla-miR-17-5p/mdo-miR-17-5p/mml-miR-17-5p/mne-miR-17-5p/oha-miR-17-5p/ppa-miR-17-5p/ppy-miR-17-5p/ptr-miR-17-5p/sla-miR-17-5p/xtr-miR-17-5p	-1.93	NA	C	-1.91	NA	C	8.87	NA	B	5.32	NA	B	-1.07	NA	C	-1.29	NA	C
m120	age-miR-196/bta-miR-196a/ccr-miR-196a/cfa-miR-196a/cgr-miR-196a-5p/dre-miR-196a-5p/eca-miR-196a/fru-miR-196a/hsa-miR-196a-5p/lla-miR-196/mmu-miR-196a-5p/oan-miR-196a-5p/oha-miR-196b-5p/pma-miR-196a-5p/ppa-miR-196/ppy-miR-196-2/ptr-miR-196a/rno-miR-196a-5p/ssa-miR-196a-5p/ssc-miR-196a/tni-miR-196a	32	0.0191807	B	7.77	0.172022	B	8.75	0.14654	B	2.76	0.507291	B	-1.24	0.901055	C	28.39	0.0249988	B
m121	age-miR-197/bta-miR-197/cfa-miR-197/chi-miR-197-3p/eca-miR-197/ggo-miR-197/hsa-miR-197-3p/mml-miR-197-3p/ppa-miR-197/ppy-miR-197/ptr-miR-197	3.16	0.480178	B	17.27	0.0758613	B	13.34	0.10662	B	17.14	0.0768263	B	47.9	0.0165036	A	46.44	0.016785	B
m122	age-miR-19a/bta-miR-19a/cfa-miR-19a/cgr-miR-19a/chi-miR-19a/dre-miR-19a-3p/eca-miR-19a/fru-miR-19a/gga-miR-19a-3p/ggo-miR-19a/hsa-miR-19a-3p/lca-miR-19a/lla-miR-19a/mdo-miR-19a-3p/mml-miR-19a-3p/mmu-miR-19a-3p/mne-miR-19a/oan-miR-19a-3p/oha-miR-19a-3p/ppa-miR-19a/ppy-miR-19a/ptr-miR-19a/rno-miR-19a-3p/sla-miR-19a/ssc-miR-19a/tch-miR-19a-3p/tni-miR-19a/xtr-miR-19a	-2.37	0.6309	C	-2.47	0.612578	C	18.61	0.0514937	B	16.79	0.0609623	B	16.29	0.0699294	B	-1.41	0.84969	C
m123	age-miR-19b/bta-miR-19b/cgr-miR-19b-3p/chi-miR-19b-3p/dre-miR-19b-3p/eca-miR-19b/fru-miR-19b/gga-miR-19b-3p/ggo-miR-19b/hsa-miR-19b-3p/lca-miR-19b/lla-miR-19b/mdo-miR-19b-3p/mml-miR-19b/mmu-miR-19b-3p/mne-miR-19b/oan-miR-19b-3p/oar-miR-19b/oha-miR-19b-3p/pma-miR-19b-3p/ppa-miR-19b/ppy-miR-19b/ptr-miR-19b/rno-miR-19b-3p/sla-miR-19b/ssc-miR-19b/tch-miR-19b-3p/tgu-miR-19b-3p/tni-miR-19b/xla-miR-19b/…	1.46	0.302411	A	1.1	0.801687	A	1.16	0.690081	A	1.27	0.513505	A	1.29	0.515652	A	1.43	0.357284	A
m124	age-miR-218/cfa-miR-218/chi-miR-218/eca-miR-218/gga-miR-218-5p/ggo-miR-218/hsa-miR-218-5p/lca-miR-218/lla-miR-218/mdo-miR-218-5p/mml-miR-218-5p/mmu-miR-218-5p/mne-miR-218/oan-miR-218-5p/oar-miR-218a/ola-miR-218a/ppa-miR-218/ppy-miR-218/ptr-miR-218/rno-miR-218a-5p/sla-miR-218/ssc-miR-218/ssc-miR-218-5p/tch-miR-218-5p/tgu-miR-218-5p/xtr-miR-218	-2.4	0.621495	C	-2.51	0.598711	C	44.68	0.00826963	A	20.27	0.0376586	A	2.42	0.576761	B	27.78	0.0226757	B
m125	age-miR-22/aja-miR-22/cfa-miR-22/cgr-miR-22-3p/eca-miR-22/gga-miR-22-3p/hsa-miR-22-3p/lca-miR-22/lla-miR-22/mml-miR-22/mmu-miR-22-3p/mne-miR-22/oan-miR-22-3p/oha-miR-22a/ppa-miR-22/ppy-miR-22/ptr-miR-22/rno-miR-22-3p/sla-miR-22/ssc-miR-22-3p/tch-miR-22-3p/xtr-miR-22-3p	-1.04	0.934324		-1.27	0.652435		-1.26	0.666652		-1.16	0.781446		2.58	0.0762487		2.48	0.0859421
m126	age-miR-222/chi-miR-222-3p/dre-miR-222a-3p/fru-miR-222/gga-miR-222a/mdo-miR-222a/oha-miR-222a-3p/ssa-miR-222a-3p/ssc-miR-222/tgu-miR-222-3p/tni-miR-222/xtr-miR-222	20.22	0.0196301	B	15.81	0.0325662	B	60.09	0.00136207	A	29.54	0.00836578	A	13.15	0.0505299	B	33.83	0.00647038	B
m127	age-miR-27a/ggo-miR-27a/lca-miR-27a/mml-miR-27a-3p/mne-miR-27a/oha-miR-27a-3p/ppa-miR-27a/ppy-miR-27a/ptr-miR-27a/sla-miR-27a	1.21	0.754633	A	1.1	0.87462	A	2.05	0.224985	A	1.48	0.50953	A	1.25	0.725389	B	-44.8	0.00180435	B
m128	age-miR-29a/ggo-miR-29a/lla-miR-29a/mml-miR-29a-3p/mne-miR-29a/ppa-miR-29a/ppy-miR-29a/ptr-miR-29a/sla-miR-29a	-2.14	0.168091	A	-1.71	0.331168	A	-2.2	0.152063	A	-1.73	0.318241	A	1.91	0.246841	A	-1.02	0.969034	A
m129	age-miR-30b/ggo-miR-30b/lla-miR-30b/mml-miR-30b-5p/mne-miR-30b/oar-miR-30b/ppa-miR-30b/ptr-miR-30b	7.31	0.150708	B	19.43	0.0294537	B	25.89	0.0165419	A	19.99	0.0278525	A	3.85	0.352194	B	24.17	0.0204663	B
m130	age-miR-34a/bta-miR-34a/ccr-miR-34/cfa-miR-34a/cgr-miR-34a/chi-miR-34a/dre-miR-34a/eca-miR-34a/ggo-miR-34a/hsa-miR-34a-5p/ipu-miR-34a/lla-miR-34a/mml-miR-34a-5p/mmu-miR-34a-5p/mne-miR-34a/ppa-miR-34a/ppy-miR-34a/ptr-miR-34a/rno-miR-34a-5p/sla-miR-34a/ssc-miR-34a/tgu-miR-34a	18.61	0.0383726	B	12.79	0.0721914	B	20.03	0.0333628	B	15.89	0.050377	B	36.55	0.0116714	B	-1.41	0.840228	C
m131	age-miR-93/ggo-miR-93/lla-miR-93/mdo-miR-93-5p/mml-miR-93-5p/mne-miR-93/ppa-miR-93/ppy-miR-93/ptr-miR-93/sla-miR-93/xtr-miR-93a	1.28	0.535209	A	1.55	0.271149	A	1.34	0.465855	A	1.54	0.275729	A	1.3	0.534066	A	1.56	0.282496	A
m132	age-miR-98/bta-miR-98/cfa-miR-98/cgr-miR-98/chi-miR-98-5p/eca-miR-98/ggo-miR-98/hsa-miR-98-5p/mml-miR-98/mmu-miR-98-5p/oan-miR-98/oha-miR-98-5p/ppa-miR-98/ppy-miR-98/ptr-miR-98/rno-miR-98-5p/ssc-miR-98/tch-miR-98-5p/xtr-miR-98	16.75	0.160289	B	3.67	0.51749	B	-1.36	0.879174	C	-1.38	0.873205	C	-1.12	0.955631	C	-1.11	0.958302	C
m133	ahy-miR3509-3p	6.46	0.352733	B	3.25	0.557073	B	-1.46	0.849588	C	-1.34	0.884702	C	1.14	0.948919	C	6.31	0.359279	B
m134	aja-miR-142/dre-miR-142a-3p/eca-miR-142-3p/efu-miR-142/hsa-miR-142-3p/mdo-miR-142/mml-miR-142-3p/mmu-miR-142a-3p/oha-miR-142-3p/ppy-miR-142-3p/ptr-miR-142/rno-miR-142-3p/xtr-miR-142-3p	-2.06	0.0539997		-1.71	0.151871		-1.34	0.435548		-1.73	0.144072		-2.1	0.0588209		-1.08	0.833665
m135	aja-miR-143/bta-miR-143/chi-miR-143-3p/mdo-miR-143-3p/tch-miR-143-3p/xtr-miR-143	1.09	0.73758		-1	0.987355		-1.09	0.730823		1.02	0.945857		-1.04	0.886659		-1.36	0.244596
m136	aja-miR-25/bta-miR-25/ccr-miR-25/cfa-miR-25/cgr-miR-25-3p/chi-miR-25-3p/dre-miR-25-3p/eca-miR-25/fru-miR-25/ggo-miR-25/hsa-miR-25-3p/ipu-miR-25/lla-miR-25/mdo-miR-25/mml-miR-25/mmu-miR-25-3p/mne-miR-25/ppa-miR-25/ppy-miR-25/rno-miR-25-3p/ssa-miR-25-3p/tch-miR-25-3p/tni-miR-25/xtr-miR-25	-1.64	0.106528		-1.6	0.126015		-1.21	0.536053		-1.26	0.443995		-1.15	0.666588		1.35	0.323689
m137	aja-miR-29b/bta-miR-29b/ccr-miR-29b/cfa-miR-29b/cgr-miR-29b-3p/eca-miR-29b/gga-miR-29b-3p/hsa-miR-29b-3p/mml-miR-29b-3p/mmu-miR-29b-3p/oha-miR-29b-3p/rno-miR-29b-3p/ssc-miR-29b/tch-miR-29b-3p/xtr-miR-29b	-1.32	0.531514	A	1.1	0.833931	A	-1.09	0.84942	A	-1.4	0.451971	A	1.17	0.728783	A	-1.66	0.292366	B
m138	aja-miR-29c/bta-miR-29c/ccr-miR-29a/cfa-miR-29c/dre-miR-29a/eca-miR-29c/fru-miR-29a/ggo-miR-29c/hsa-miR-29c-3p/mml-miR-29c-3p/mmu-miR-29c-3p/oha-miR-29a-3p/ppy-miR-29c/ptr-miR-29c/rno-miR-29c-3p/ssa-miR-29b-3p/ssc-miR-29c/tni-miR-29a	1.02	0.969625		1.18	0.797859		-1.09	0.889943		-1.48	0.535841		9.23	0.000432978		4.42	0.0184426
m139	aja-miR-331/bta-miR-331-3p/cfa-miR-331/eca-miR-331/hsa-miR-331-3p/mml-miR-331-3p/mmu-miR-331-3p/ptr-miR-331/rno-miR-331-3p/ssc-miR-331-3p	-59.42	NA	B	-60.15	NA	B	-62.94	NA	B	-65.11	NA	B	-52.64	NA	B	-51.5	NA	B
m140	aja-miR-3596/rno-miR-3596d	-2.43	0.610136	C	-2.57	0.582116	C	21.88	0.0253291	B	21.52	0.026333	A	28.93	0.0162822	B	42.67	0.00674795	B
m141	aly-miR156c-3p/ath-miR156c-3p/bra-miR156c-3p/bra-miR156g-3p	-1.27	NA	C	-1.29	NA	C	-1.35	NA	C	-1.4	NA	C	-1.13	NA	C	33.98	NA	B
m142	aly-miR159a-5p	47.07	0.054956	A	3.44	0.538171	B	-1.32	0.888586	C	-1.32	0.890964	C	-1.08	0.969953	C	-1.1	0.961388	C
m143	aly-miR159b-5p/ath-miR159b-5p	39.69	0.066677	B	-1.29	0.897411	C	-1.35	0.879726	C	-1.4	0.86713	C	-1.13	0.951059	C	-1.11	0.959217	C
m144	aly-miR159c-5p	-1.28	NA	C	-1.28	NA	C	-1.33	NA	C	33.29	NA	B	5.53	NA	B	-1.1	NA	C
m145	aly-miR162a-5p/aly-miR162b-5p/bra-miR162-5p/stu-miR162a-5p/stu-miR162b-5p	-1.29	NA	C	-1.3	NA	C	-1.36	NA	C	47.27	NA	B	-1.13	NA	C	-1.11	NA	C
m146	aly-miR163-5p.2	32.02	0.0842141	B	-1.29	0.899048	C	-1.35	0.880977	C	-1.4	0.866565	C	-1.13	0.950631	C	-1.11	0.959983	C
m147	aly-miR164c-3p	-1.28	NA	C	-1.3	NA	C	-1.36	NA	C	45.08	NA	B	-1.13	NA	C	-1.11	NA	C
m148	aly-miR169b-3p/ath-miR169b-3p	-188.7	0.000368553	B	-5.67	0.109835	B	-4.91	0.140338	B	-31.42	0.00271934	B	-99.41	0.000908745	B	-1.64	0.6479	B
m149	aly-miR169d-3p/aly-miR169e-3p/aly-miR169g-3p	-1.26	NA	C	-1.28	NA	C	-1.34	NA	C	-1.4	NA	C	-1.13	NA	C	28.51	NA	B
m150	aly-miR319c-5p/aly-miR319d-5p	42.83	0.0612218	B	-1.3	0.896846	C	-1.36	0.879313	C	-1.4	0.867438	C	-1.13	0.95132	C	-1.11	0.958969	C
m151	aly-miR3434-5p	-1.27	NA	C	-1.29	NA	C	-1.35	NA	C	-1.4	NA	C	31.7	NA	B	-1.1	NA	C
m152	aly-miR3439-5p	-1.29	0.900235	C	-1.3	0.895923	C	2.4	0.662334	B	15.02	0.177131	B	-1.13	0.952215	C	-1.11	0.958556	C
m153	aly-miR3441-3p.1	37.6	0.0707836	B	-1.29	0.897782	C	-1.35	0.879993	C	-1.4	0.866927	C	-1.13	0.950909	C	-1.11	0.959387	C
m154	aly-miR3441-5p.1	49.48	0.0519219	A	-1.3	0.896086	C	-1.36	0.878874	C	-1.39	0.868332	C	-1.13	0.951919	C	-1.11	0.958639	C
m155	aly-miR3441-5p.2	107.55	NA	A	1.88	NA	B	-1.35	NA	C	-1.35	NA	C	-1.09	NA	C	-1.11	NA	C
m156	aly-miR390b-3p	-67.72	NA	B	-68.52	NA	B	-71.66	NA	B	-73.93	NA	B	-59.79	NA	B	-58.61	NA	B
m157	aly-miR400-3p	33.94	0.0791138	B	-1.29	0.898564	C	-1.35	0.880591	C	-1.4	0.866657	C	-1.13	0.950698	C	-1.11	0.959756	C
m158	aly-miR402-5p	64.38	0.0379835	A	-1.3	0.895268	C	-1.36	0.878678	C	-1.39	0.870624	C	-1.12	0.953684	C	-1.11	0.958296	C
m159	aly-miR4225	-1.26	0.908434	C	-1.28	0.902979	C	21.45	0.126736	B	-1.4	0.867295	C	-1.13	0.95086	C	-1.1	0.961816	C
m160	aly-miR4227	15.98	0.167471	B	2.61	0.633067	B	-1.36	0.878763	C	-1.39	0.869023	C	-1.13	0.952447	C	-1.11	0.958495	C
m161	aly-miR4239	-1.26	NA	C	-1.28	NA	C	-1.34	NA	C	-1.4	NA	C	-1.13	NA	C	27.25	NA	B
m162	aly-miR4248a/aly-miR4248b/aly-miR4248c	-1.26	0.908693	C	-1.28	0.903208	C	-1.34	0.884678	C	20	0.135701	B	-1.13	0.950934	C	-1.1	0.961915	C
m163	aly-miR472-3p/ath-miR472-3p	-1.36	0.876512	C	-1.4	0.866467	C	54.57	0.0393246	B	-1.65	0.801399	C	-1.2	0.926974	C	-1.14	0.947674	C
m164	aly-miR771-3p	22.62	0.120334	B	-1.28	0.903058	C	-1.34	0.884548	C	-1.4	0.867316	C	-1.13	0.950888	C	-1.1	0.961851	C
m165	aly-miR774a-3p.2	-1.73	NA	C	-1.72	NA	C	1.36	NA	B	3.74	NA	B	-1.09	NA	C	-1.24	NA	C
m166	aly-miR774a-5p.1	4.8	0.434866	B	6.47	0.3522	B	-1.71	0.7886	C	-1.53	0.833536	C	1.02	0.99398	C	-1.22	0.921621	C
m167	aly-miR774b-5p	18.76	0.144162	B	2.99	0.58526	B	-1.36	0.878897	C	-1.38	0.872059	C	-1.12	0.954767	C	-1.11	0.958269	C
m168	aly-miR831-5p	134.58	0.000744694	A	-2.32	0.59824	B	-10.16	0.177185	B	-11	0.157285	B	-4.37	0.388074	B	-5.1	0.350544	B
m169	aly-miR838-3p	35.21	0.0314476	A	30.51	0.0389832	A	31.05	0.0379127	A	-2.57	0.592136	C	-1.08	0.965495	C	40.03	0.0261846	B
m170	aly-miR838-5p	106.4	0.0200368	A	2.89	0.59685	B	-1.29	0.898302	C	-1.27	0.903953	C	-1.05	0.981701	C	-1.09	0.964955	C
m171	aly-miR842-3p/ath-miR842	-1.73	0.785236	C	-1.7	0.791293	C	2.29	0.67933	B	4.05	0.486015	B	-1.07	0.974033	C	-1.24	0.913776	C
m172	aly-miR846-3p/ath-miR846-3p	32.24	0.0836064	B	-1.29	0.898935	C	-1.35	0.880873	C	-1.4	0.866539	C	-1.13	0.950652	C	-1.11	0.95993	C
m173	aly-miR846-5p	23.83	0.114159	B	2.39	0.663871	B	-1.36	0.879021	C	-1.38	0.872178	C	-1.12	0.954688	C	-1.11	0.9583	C
m174	aly-miR847-5p	17.96	0.150226	B	5.1	0.417097	B	-1.35	0.881566	C	-1.36	0.879338	C	-1.1	0.960471	C	-1.11	0.958962	C
m175	aly-miR852-3p	30.68	0.0880962	B	-1.29	0.899545	C	-1.35	0.881411	C	-1.4	0.866605	C	-1.13	0.95059	C	-1.11	0.960209	C
m176	ame-let-7/bmo-let-7-5p/cte-let-7/dan-let-7/der-let-7/dgr-let-7/dme-let-7-5p/dmo-let-7/dpe-let-7/dps-let-7/dse-let-7/dsi-let-7/dvi-let-7/dwi-let-7/dya-let-7/ggo-let-7a/isc-let-7/ngi-let-7/nvi-let-7/ola-let-7a-5p/sha-let-7a	-4.41	0.0040793		-6.13	0.000475899		-2.17	0.131364		-2.28	0.108579		-1.37	0.551846		-1	0.994094
m177	ame-miR-1006	23.39	0.0937868	A	3.61	0.496825	B	-1.85	0.748868	C	36.99	0.0548852	B	10.02	0.225544	B	-1.18	0.933664	C
m178	ame-miR-11	101.04	0.0214619	A	-1.3	0.895652	C	-1.35	0.880367	C	-1.37	0.876614	C	-1.11	0.958168	C	-1.11	0.95858	C
m179	ame-miR-125	-2.4	0.622512	C	-2.51	0.601487	C	18	0.0467492	B	25.89	0.0249447	A	36.64	0.0144009	B	-1.41	0.846023	C
m180	ame-miR-2796/bmo-miR-2796-3p/hme-miR-2796/mse-miR-2796/tca-miR-2796-3p	16.33	0.0501676	B	4.78	0.282707	B	5.58	0.233616	B	165.21	0.000302224	A	71.93	0.00279634	A	-1.41	0.841127	C
m181	ame-miR-316/api-miR-316	20.55	NA	B	-1.27	NA	C	-1.33	NA	C	-1.4	NA	C	-1.13	NA	C	-1.1	NA	C
m182	ame-miR-3477	20.25	NA	B	-1.27	NA	C	-1.33	NA	C	-1.4	NA	C	-1.13	NA	C	-1.1	NA	C
m183	ame-miR-3721	-1.29	NA	C	-1.3	NA	C	-1.36	NA	C	-1.38	NA	C	-1.12	NA	C	80.97	NA	B
m184	ame-miR-3728	-1.29	NA	C	-1.3	NA	C	-1.36	NA	C	-1.39	NA	C	-1.13	NA	C	62.84	NA	A
m185	ame-miR-3735	25.85	NA	B	-1.28	NA	C	-1.34	NA	C	-1.4	NA	C	-1.13	NA	C	-1.1	NA	C
m186	ame-miR-3740	-1.28	0.900983	C	-1.29	0.898284	C	-1.34	0.884412	C	10.01	0.251242	B	13.58	0.193938	B	-1.11	0.959886	C
m187	ame-miR-3749	-1.29	NA	C	-1.3	NA	C	-1.35	NA	C	33.32	NA	B	2.47	NA	B	-1.11	NA	C
m188	ame-miR-3751	-2.35	0.636626	C	-2.44	0.619444	C	5.66	0.26598	B	81.44	0.00388361	A	18.64	0.0621803	B	-1.4	0.852821	C
m189	ame-miR-3752	32.27	0.0834774	A	2.25	0.686473	B	-1.35	0.879931	C	-1.37	0.875491	C	-1.11	0.957353	C	-1.11	0.95847	C
m190	ame-miR-3755	89.02	0.0253128	A	-1.3	0.895262	C	-1.36	0.879584	C	-1.37	0.874666	C	-1.11	0.956725	C	-1.11	0.958372	C
m191	ame-miR-3762	33.95	0.0790829	B	-1.29	0.89856	C	-1.35	0.880588	C	-1.4	0.866657	C	-1.13	0.950698	C	-1.11	0.959754	C
m192	ame-miR-3770	22.33	NA	B	-1.28	NA	C	-1.34	NA	C	-1.4	NA	C	-1.13	NA	C	-1.1	NA	C
m193	ame-miR-3773	611.65	3.89541e-05	A	1.88	0.706935	B	-2.81	0.566943	C	-3.07	0.531035	C	-1.2	0.917881	C	-1.4	0.854663	C
m194	ame-miR-3776	-74.4	0.00391213	B	-4.72	0.252718	B	-320.71	0.000357781	B	-340.03	0.000230808	B	-138.91	0.00203572	B	-164.91	0.00190895	B
m195	ame-miR-3781	343.52	6.89352e-05	A	2.2	0.59526	B	-12.81	0.126678	B	-13.24	0.111509	B	-5.44	0.300442	B	4.71	0.296183	B
m196	ame-miR-3783	28.59	0.0948742	B	-1.29	0.900269	C	-1.35	0.882028	C	-1.4	0.866634	C	-1.13	0.950578	C	-1.1	0.960543	C
m197	ame-miR-3790	36.79	0.0724498	A	2.59	0.635572	B	-1.35	0.881916	C	-1.35	0.880039	C	-1.1	0.961032	C	-1.11	0.959077	C
m198	ame-miR-3792	14.1	0.187387	B	5.41	0.40072	B	-1.35	0.880241	C	-1.37	0.876236	C	-1.11	0.957874	C	-1.11	0.958551	C
m199	ame-miR-3793	21.05	0.129069	B	2.92	0.593919	B	-1.36	0.879165	C	-1.38	0.873178	C	-1.12	0.955609	C	-1.11	0.958299	C
m200	ame-miR-6001-5p	27.12	0.100175	B	-1.28	0.900863	C	-1.34	0.882555	C	-1.4	0.866731	C	-1.13	0.950593	C	-1.1	0.960829	C
m201	ame-miR-6003-3p	-1.69	NA	C	-1.68	NA	C	3.03	NA	B	5.03	NA	B	-1.04	NA	C	-1.24	NA	C
m202	ame-miR-6004-3p	19.31	NA	B	-1.27	NA	C	-1.33	NA	C	-1.39	NA	C	-1.13	NA	C	-1.1	NA	C
m203	ame-miR-6005-5p	34.82	NA	B	-1.29	NA	C	-1.35	NA	C	-1.4	NA	C	-1.13	NA	C	-1.11	NA	C
m204	ame-miR-6006-5p	-1.26	0.908744	C	-1.28	0.903259	C	-1.34	0.884728	C	19.94	0.136115	B	-1.13	0.950942	C	-1.1	0.96195	C
m205	ame-miR-6038	41.7	0.0610885	A	4.19	0.47338	B	-1.47	0.848678	C	-1.51	0.836893	C	-1.16	0.941765	C	-1.14	0.947979	C
m206	ame-miR-6046	31.07	0.0678306	A	-1.89	0.743071	C	-2.06	0.709551	C	8.57	0.254826	B	1.06	0.977234	C	28.01	0.0770794	B
m207	ame-miR-6047a	-1.26	0.906948	C	-1.28	0.901613	C	-1.34	0.883202	C	22.62	0.120318	B	-1.13	0.950695	C	-1.1	0.961166	C
m208	ame-miR-6048	-490.92	0.000644645	B	-508.91	0.000599336	B	-562.23	0.000488861	B	-639.45	0.00037418	B	-422.75	0.000869156	B	-393.27	0.00100197	B
m209	ame-miR-6053	30.77	0.0877663	A	3.83	0.503918	B	-1.34	0.884119	C	-1.34	0.884061	C	-1.09	0.964274	C	-1.11	0.959817	C
m210	ame-miR-6056	-766.16	3.25359e-05	A	-787.92	2.38903e-05	A	-914.83	1.28592e-05	A	-202.39	0.000102736	A	-24.18	0.0159667	A	-461.1	0.000120193	A
m211	ame-miR-6065	-473.11	0.000295335	A	-480.67	0.000248269	A	-549.36	0.000164294	A	-258.36	0.000422234	A	-10.47	0.11766	A	-289.81	0.000843387	A
m212	ame-miR-92a/ngi-miR-92a/nlo-miR-92a/nvi-miR-92a	-2.42	0.615331	C	-2.54	0.590588	C	12.55	0.0740855	B	21.36	0.0298489	B	12.02	0.0866674	B	24.28	0.0252311	B
m213	ame-miR-985	-1.27	NA	C	-1.29	NA	C	-1.35	NA	C	-1.4	NA	C	37.66	NA	B	-1.11	NA	C
m214	ame-miR-9870	-1.26	NA	C	-1.28	NA	C	-1.34	NA	C	-1.4	NA	C	-1.13	NA	C	26.35	NA	B
m215	ame-miR-9873	-1.73	NA	C	-1.74	NA	C	-1.87	NA	C	4.27	NA	B	-1.12	NA	C	-1.24	NA	C
m216	ame-miR-9877	-1.27	NA	C	-1.28	NA	C	-1.35	NA	C	-1.4	NA	C	-1.13	NA	C	31.32	NA	B
m217	ame-miR-9882	36.83	0.0724048	B	-1.29	0.89795	C	-1.35	0.880127	C	-1.4	0.866881	C	-1.13	0.950847	C	-1.11	0.95947	C
m218	ame-miR-9884	-85.43	0.0103415	B	-87.37	0.009876	B	-96.23	0.00807216	B	4.82	0.330947	A	-7.94	0.213792	B	-1.25	0.889816	B
m219	ame-miR-9887	2.57	0.633489	B	11.34	0.217878	B	-1.85	0.757236	C	-1.64	0.802598	C	1.07	0.973108	C	13.08	0.192707	B
m220	ame-miR-9888	-1.29	NA	C	-1.29	NA	C	-1.34	NA	C	11.96	NA	A	10.39	NA	B	-1.11	NA	C
m221	ame-miR-9894	-182.28	0.00872883	B	-185.6	0.00849877	B	-197.4	0.00772843	B	-209.25	0.00707103	B	-157.89	0.0107677	B	-152.38	0.0113334	B
m222	ame-miR-9895	-1.29	NA	C	-1.3	NA	C	-1.36	NA	C	4.61	NA	B	15.24	NA	B	-1.11	NA	C
m223	api-miR-100/nve-miR-100-5p	6.9	0.183567	B	21.45	0.03177	B	11.04	0.0942105	B	24.24	0.0254456	A	12.51	0.0852026	B	-1.41	0.843434	C
m224	api-miR-263a	3.31	0.3302	A	-1.11	0.930134	B	-1.49	0.748512	B	1.05	0.965665	B	-1	0.998551	B	2	0.575117	B
m225	api-miR-2765	24	0.113406	B	-1.28	0.902263	C	-1.34	0.883811	C	-1.4	0.867021	C	-1.13	0.950759	C	-1.1	0.961465	C
m226	api-miR-2796	-1.92	0.742966	C	-1.91	0.744672	C	6.71	0.32996	B	10.55	0.227873	B	-1.06	0.977792	C	-1.29	0.898083	C
m227	api-miR-3019	25.6	0.106271	B	-1.28	0.901498	C	-1.34	0.883117	C	-1.4	0.866827	C	-1.13	0.950656	C	-1.1	0.961111	C
m228	api-miR-3038	-2.3	0.652992	C	-2.37	0.638572	C	-2.75	0.580995	C	68.35	0.00886385	A	4.58	0.370881	B	-1.39	0.858743	C
m229	api-miR-3047	24.26	0.112196	B	-1.28	0.902131	C	-1.34	0.88369	C	-1.4	0.866983	C	-1.13	0.950739	C	-1.1	0.961403	C
m230	api-miR-3055	-1.27	NA	C	-1.28	NA	C	-1.35	NA	C	-1.4	NA	C	-1.13	NA	C	31.32	NA	B
m231	api-miR-306	50.96	0.0501664	A	-1.3	0.89595	C	-1.36	0.878803	C	-1.39	0.868539	C	-1.13	0.952093	C	-1.11	0.958578	C
m232	api-miR-7/bta-miR-7/ccr-miR-7a/chi-miR-7-5p/dvi-miR-7-5p/lgi-miR-7/mse-miR-7/oha-miR-7-5p/ssc-miR-7/tch-miR-7-5p/tur-miR-7-5p	-1.66	0.801557	C	-1.66	0.801181	C	4.58	0.448519	B	5.79	0.381764	B	1	0.999746	C	-1.22	0.920179	C
m233	api-miR-92a	-2.41	0.619096	C	-2.52	0.598394	C	19.79	0.037275	B	20.5	0.0352782	B	13.3	0.0795441	B	-1.42	0.844122	C
m234	aqc-miR477c/aqc-miR477g	42.83	0.0612364	B	-1.3	0.896849	C	-1.36	0.879316	C	-1.4	0.867439	C	-1.13	0.951319	C	-1.11	0.95897	C
m235	aqu-miR-2019-3p	15.56	NA	B	2.62	NA	B	-1.36	NA	C	-1.39	NA	C	-1.13	NA	C	-1.11	NA	C
m236	asu-miR-100a-5p/prd-miR-100-5p	36.36	0.00521681	A	40.42	0.0040116	A	38.74	0.00442768	A	35.88	0.00539687	A	47.39	0.00301114	A	29.13	0.00941001	B
m237	asu-miR-100b-3p	-1.29	NA	C	-1.3	NA	C	-1.34	NA	C	7.52	NA	B	15.37	NA	B	-1.11	NA	C
m238	asu-miR-1175-3p	28.09	0.0965634	A	3.91	0.497487	B	-1.34	0.883313	C	-1.34	0.882667	C	-1.1	0.963153	C	-1.11	0.959542	C
m239	asu-miR-1822-5p	92.78	0.0239551	A	2.23	0.689719	B	-1.34	0.8848	C	-1.33	0.887255	C	-1.08	0.969154	C	-1.11	0.960124	C
m240	asu-miR-184-3p	13.63	0.193152	B	7.42	0.318133	B	-1.35	0.882508	C	-1.35	0.881042	C	-1.1	0.961658	C	-1.11	0.959254	C
m241	asu-miR-228-3p	75.09	0.0314145	A	-1.3	0.895169	C	-1.36	0.878987	C	-1.38	0.872406	C	-1.12	0.955025	C	-1.11	0.958283	C
m242	asu-miR-43c-1-5p	53.86	0.0470268	A	-1.3	0.895809	C	-1.36	0.878789	C	-1.39	0.869002	C	-1.13	0.952439	C	-1.11	0.958512	C
m243	asu-miR-43d-5p	27.12	0.100174	B	-1.28	0.900824	C	-1.34	0.882515	C	-1.4	0.866704	C	-1.13	0.950596	C	-1.1	0.960812	C
m244	asu-miR-5342-5p	-1.28	NA	C	-1.29	NA	C	-1.35	NA	C	33.41	NA	A	-1.13	NA	C	-1.11	NA	C
m245	asu-miR-5345b	-1.27	0.905957	C	-1.28	0.900719	C	-1.35	0.882388	C	-1.4	0.866564	C	-1.13	0.950627	C	30.85	0.087678	B
m246	asu-miR-5349-3p	-1.98	0.731421	C	-1.98	0.730877	C	16.12	0.150097	B	1.97	0.727995	B	-1.1	0.960452	C	-1.31	0.891926	C
m247	asu-miR-5354-3p	24.26	0.112196	B	-1.28	0.902131	C	-1.34	0.88369	C	-1.4	0.866983	C	-1.13	0.950739	C	-1.1	0.961403	C
m248	asu-miR-5363-5p	-1.73	0.784714	C	-1.7	0.790978	C	-1.82	0.765458	C	4.7	0.441135	B	3.22	0.560184	B	-1.24	0.913776	C
m249	asu-miR-5364-5p	55.46	0.0454104	A	2.02	0.726017	B	-1.34	0.88354	C	-1.34	0.883093	C	-1.1	0.963525	C	-1.11	0.959624	C
m250	asu-miR-7-5p	16.07	NA	B	1.97	NA	B	-1.36	NA	C	-1.4	NA	C	-1.13	NA	C	-1.11	NA	C
m251	asu-miR-83-5p	-1.35	0.881125	C	-1.38	0.872341	C	52.15	0.0443785	B	-1.6	0.814826	C	-1.19	0.931464	C	-1.13	0.949673	C
m252	asu-miR-9-3p	16.42	0.160711	B	-1.38	0.872469	C	-1.45	0.853582	C	-1.47	0.848281	C	-1.14	0.949662	C	22.75	0.117599	B
m253	asu-miR-92-5p	-1.29	NA	C	-1.3	NA	C	-1.35	NA	C	4.56	NA	B	16.13	NA	B	-1.11	NA	C
m254	ata-miR160a-3p	-1.29	NA	C	-1.3	NA	C	-1.34	NA	C	44.04	NA	B	2.65	NA	B	-1.11	NA	C
m255	ata-miR164c-3p	-1.26	NA	C	-1.28	NA	C	-1.34	NA	C	-1.4	NA	C	27.03	NA	B	-1.1	NA	C
m256	ata-miR166a-5p/bdi-miR166c-5p/osa-miR166a-5p/osa-miR166e-5p/zma-miR166b-5p/zma-miR166d-5p	-1.73	NA	C	-1.74	NA	C	-1.87	NA	C	4.01	NA	B	-1.12	NA	C	-1.24	NA	C
m257	ata-miR171a-5p	26.11	0.104162	B	-1.28	0.90131	C	-1.34	0.882955	C	-1.4	0.866816	C	-1.13	0.950627	C	-1.1	0.961032	C
m258	ata-miR2118a-3p/ata-miR2118b-3p	62.42	0.0394333	A	-1.3	0.895338	C	-1.36	0.878676	C	-1.39	0.870327	C	-1.12	0.953436	C	-1.11	0.958324	C
m259	ata-miR319-5p	51.44	0.0496273	A	-1.3	0.895921	C	-1.36	0.878793	C	-1.39	0.868608	C	-1.13	0.952155	C	-1.11	0.958563	C
m260	ata-miR396a-3p/bdi-miR396a-3p	31.35	0.0861176	B	-1.29	0.89934	C	-1.35	0.88124	C	-1.4	0.866611	C	-1.13	0.950599	C	-1.11	0.960113	C
m261	ata-miR399b-5p	-1.73	NA	C	-1.74	NA	C	-1.86	NA	C	4.43	NA	B	-1.12	NA	C	-1.24	NA	C
m262	ata-miR5062b-5p	42.83	0.0612218	B	-1.3	0.896846	C	-1.36	0.879313	C	-1.4	0.867438	C	-1.13	0.95132	C	-1.11	0.958969	C
m263	ata-miR5070-3p	-1.29	NA	C	-1.3	NA	C	2.54	NA	B	25.52	NA	A	-1.11	NA	C	-1.11	NA	C
m264	ata-miR9677-5p	-1.28	0.900843	C	-1.3	0.896368	C	-1.36	0.879037	C	-1.4	0.868004	C	-1.13	0.951735	C	54.52	0.0463923	B
m265	ata-miR9772a-5p/ata-miR9772b-5p/tae-miR9772	-41.82	NA	B	-42.39	NA	B	-44.41	NA	B	-46.27	NA	B	-37.42	NA	B	-36.46	NA	B
m266	ata-miR9783-5p	-61.14	NA	B	-61.88	NA	B	-64.74	NA	B	-66.94	NA	B	-54.13	NA	B	-52.98	NA	B
m267	ata-miR9863a-5p/ata-miR9863b-5p	13.18	NA	B	3.87	NA	B	-1.36	NA	C	-1.39	NA	C	-1.12	NA	C	-1.11	NA	C
m268	ath-miR156f-3p	-1.26	NA	C	-1.28	NA	C	-1.34	NA	C	-1.4	NA	C	26.24	NA	B	-1.1	NA	C
m269	ath-miR157a-3p/ath-miR157b-3p	-1.73	NA	C	-1.75	NA	C	3.45	NA	B	-1.89	NA	C	-1.12	NA	C	-1.24	NA	C
m270	ath-miR3434-3p	32.02	0.0842141	B	-1.29	0.899048	C	-1.35	0.880977	C	-1.4	0.866565	C	-1.13	0.950631	C	-1.11	0.959983	C
m271	ath-miR3932a/ath-miR3932b-3p	-2.26	0.663189	C	-2.31	0.652072	C	1.68	0.767542	B	61.36	0.0133666	A	6.34	0.284226	B	-1.38	0.863517	C
m272	ath-miR407	26.62	0.10214	B	-1.28	0.901094	C	-1.34	0.882762	C	-1.4	0.866776	C	-1.13	0.950607	C	-1.1	0.960934	C
m273	ath-miR4228-5p	-1.25	0.90984	C	-1.27	0.904265	C	-1.33	0.885671	C	18.48	0.146325	B	-1.13	0.951158	C	-1.1	0.962411	C
m274	ath-miR4239	-1.73	NA	C	-1.74	NA	C	-1.87	NA	C	4.01	NA	B	-1.12	NA	C	-1.24	NA	C
m275	ath-miR447a.2-3p	19.31	NA	B	-1.27	NA	C	-1.33	NA	C	-1.39	NA	C	-1.13	NA	C	-1.1	NA	C
m276	ath-miR5014b	24.55	0.110894	B	-1.28	0.901896	C	-1.34	0.883464	C	-1.4	0.866875	C	-1.13	0.950724	C	-1.1	0.961296	C
m277	ath-miR5017-3p	40.63	0.0649592	B	-1.3	0.897247	C	-1.35	0.879608	C	-1.4	0.867222	C	-1.13	0.951134	C	-1.11	0.959142	C
m278	ath-miR5024-5p	69.6	0.0345227	A	-1.3	0.89517	C	-1.36	0.878781	C	-1.38	0.871473	C	-1.12	0.954337	C	-1.11	0.958266	C
m279	ath-miR5634	-1.25	0.912399	C	-1.26	0.906654	C	-1.33	0.887961	C	15.71	0.17016	B	-1.13	0.951816	C	-1.1	0.963547	C
m280	ath-miR5639-5p	-1.27	NA	C	-1.28	NA	C	-1.34	NA	C	-1.4	NA	C	-1.13	NA	C	29.96	NA	B
m281	ath-miR5641	-1.29	NA	C	-1.3	NA	C	-1.35	NA	C	4.56	NA	B	16.13	NA	B	-1.11	NA	C
m282	ath-miR5651	27.37	0.0992393	B	-1.28	0.90073	C	-1.35	0.882432	C	-1.4	0.866689	C	-1.13	0.950593	C	-1.1	0.960761	C
m283	ath-miR5654-3p	-1.73	0.784442	C	-1.71	0.789257	C	1.33	0.886321	B	5.21	0.411084	B	-1.08	0.969482	C	-1.24	0.913776	C
m284	ath-miR5657	-1.43	NA	B	-12.67	NA	B	-13.3	NA	B	-11.87	NA	B	-7.65	NA	B	-9.32	NA	B
m285	ath-miR5664	8.34	NA	B	-1.29	NA	C	-1.33	NA	C	17.01	NA	A	-1.08	NA	C	-1.1	NA	C
m286	ath-miR5996	29.54	0.0917013	B	-1.29	0.899951	C	-1.35	0.881758	C	-1.4	0.866611	C	-1.13	0.950588	C	-1.1	0.960379	C
m287	ath-miR773b-3p	43.79	0.00536348	A	-11.2	0.152534	B	-13.1	0.124308	B	-14.45	0.108694	B	-5.58	0.303207	B	-6.43	0.273128	B
m288	ath-miR773b-5p	17.77	0.151763	B	2.55	0.641417	B	-1.36	0.878657	C	-1.39	0.869736	C	-1.13	0.953014	C	-1.11	0.958372	C
m289	ath-miR777	86.78	0.0261549	A	-1.3	0.895283	C	-1.36	0.879525	C	-1.37	0.87434	C	-1.12	0.956453	C	-1.11	0.958371	C
m290	ath-miR8165	168.92	0.00156302	A	-2.37	0.640043	C	-2.74	0.583441	C	-3	0.548382	C	-1.2	0.92059	C	-1.39	0.859571	C
m291	ath-miR8170-3p	121.68	0.0167381	A	-1.3	0.896523	C	-1.35	0.88182	C	-1.35	0.879775	C	-1.1	0.960788	C	-1.11	0.959048	C
m292	ath-miR8170-5p	-1.25	NA	C	-1.27	NA	C	-1.33	NA	C	16.87	NA	B	-1.13	NA	C	-1.1	NA	C
m293	ath-miR8178	32.29	NA	B	2.25	NA	B	-1.35	NA	C	-1.37	NA	C	-1.11	NA	C	-1.11	NA	C
m294	ath-miR829-3p.1	-1.26	NA	C	-1.28	NA	C	-1.34	NA	C	-1.4	NA	C	26.24	NA	B	-1.1	NA	C
m295	ath-miR837-3p	25.33	0.107417	B	-1.28	0.901721	C	-1.34	0.883332	C	-1.4	0.866934	C	-1.13	0.950652	C	-1.1	0.961225	C
m296	ath-miR850	-1.69	NA	C	-1.68	NA	C	3.76	NA	B	4.52	NA	B	-1.03	NA	C	-1.23	NA	C
m297	ath-miR851-5p	-1.28	0.90301	C	-1.29	0.898152	C	-1.35	0.880286	C	-1.4	0.866827	C	-1.13	0.950795	C	41.5	0.0635033	B
m298	ath-miR862-5p	2.97	NA	B	4.04	NA	B	-1.81	NA	C	-1.66	NA	C	-1.06	NA	C	-1.24	NA	C
m299	ath-miR867	21.41	NA	B	-1.27	NA	C	-1.34	NA	C	-1.4	NA	C	-1.13	NA	C	-1.1	NA	C
m300	atr-miR8552b	-1.84	0.762543	C	-1.81	0.767301	C	3.08	0.573373	B	6.97	0.330193	B	-1.07	0.973478	C	-1.27	0.904777	C
m301	atr-miR8558a	-1.29	0.899387	C	-1.3	0.8963	C	-1.35	0.881436	C	9.75	0.256585	B	10.21	0.247265	B	-1.11	0.958913	C
m302	atr-miR8565g	-1.24	NA	C	15.63	NA	B	-1.32	NA	C	-1.39	NA	C	-1.13	NA	C	-1.09	NA	C
m303	atr-miR8567	28.09	0.0966302	B	-1.29	0.900087	C	-1.35	0.881805	C	-1.4	0.866398	C	-1.13	0.95062	C	-1.1	0.960482	C
m304	atr-miR8576	139.47	0.00464327	A	-2.25	0.669609	C	-2.56	0.620271	C	-2.74	0.593214	C	-1.17	0.934085	C	-1.36	0.870568	C
m305	atr-miR8583	79.76	0.0291192	A	-1.3	0.895123	C	-1.36	0.879099	C	-1.38	0.873106	C	-1.12	0.955609	C	-1.11	0.958279	C
m306	atr-miR8594.1	27.62	0.0983275	B	-1.28	0.900633	C	-1.35	0.882347	C	-1.4	0.866676	C	-1.13	0.950588	C	-1.1	0.960716	C
m307	atr-miR8602	30.91	0.0874074	B	-1.29	0.899493	C	-1.35	0.881372	C	-1.4	0.86662	C	-1.13	0.95059	C	-1.11	0.960184	C
m308	atr-miR8603	27.84	0.0975113	B	-1.29	0.90018	C	-1.35	0.881886	C	-1.4	0.866407	C	-1.13	0.950623	C	-1.1	0.960525	C
m309	atr-miR8607	29.77	0.0909457	B	-1.29	0.899862	C	-1.35	0.88168	C	-1.4	0.866606	C	-1.13	0.950588	C	-1.1	0.960343	C
m310	atr-miR8612	22.04	0.12347	B	-1.28	0.903358	C	-1.34	0.884822	C	-1.4	0.867404	C	-1.13	0.950951	C	-1.1	0.961984	C
m311	atr-miR8613	43.02	0.0609187	B	-1.3	0.896827	C	-1.36	0.879303	C	-1.4	0.867466	C	-1.13	0.951334	C	-1.11	0.95896	C
m312	atr-miR8614	85.44	0.0266826	A	-1.3	0.895221	C	-1.36	0.879409	C	-1.37	0.874067	C	-1.12	0.956285	C	-1.11	0.958341	C
m313	bbe-miR-10a-5p/cfa-miR-10a/cgr-miR-10a-5p/chi-miR-10a-5p/dpu-miR-10/dre-miR-10a-5p/gga-miR-10a-5p/ipu-miR-10a/isc-miR-10/lgi-miR-10/lmi-miR-10-5p/oan-miR-10a-5p/pxy-miR-10-5p/ssc-miR-10a-5p/tca-miR-10-5p	3.51	0.522673	B	10.05	0.237521	B	-2.12	0.705952	C	-2.06	0.716024	C	-1.09	0.964429	C	-1.3	0.895079	C
m314	bbe-miR-125b-3p/bfl-miR-125b/rno-miR-3588	1.89	0.271084	B	1.59	0.421727	B	1.85	0.282823	A	2.36	0.132927	A	2.62	0.105092	B	-24.74	0.00946629	B
m315	bbe-miR-200b-5p/bfl-miR-200b/sko-miR-200	-1.73	0.784581	C	-1.7	0.790832	C	-1.82	0.765304	C	2.99	0.585996	B	4.96	0.425106	B	-1.24	0.913776	C
m316	bbe-miR-2060b-3p	20.55	NA	B	-1.27	NA	C	-1.33	NA	C	-1.4	NA	C	-1.13	NA	C	-1.1	NA	C
m317	bbe-miR-2063-3p	21.46	NA	B	-1.27	NA	C	-1.34	NA	C	-1.4	NA	C	-1.13	NA	C	-1.1	NA	C
m318	bbe-miR-2067-5p	-1.27	NA	C	-1.29	NA	C	-1.35	NA	C	-1.4	NA	C	-1.13	NA	C	37.55	NA	B
m319	bbe-miR-2070-3p	-1.26	0.90679	C	-1.28	0.901493	C	-1.34	0.883132	C	-1.4	0.86692	C	-1.13	0.950709	C	29.64	0.0914454	B
m320	bbe-miR-2076-3p/bfl-miR-2076-3p	-1.73	NA	C	-1.75	NA	C	3.67	NA	B	-1.88	NA	C	-1.12	NA	C	-1.24	NA	C
m321	bbe-miR-210-5p/bfl-miR-210-3p/cgr-miR-210-3p/ggo-miR-210/hsa-miR-210-3p/mml-miR-210-3p/mmu-miR-210-3p/ptr-miR-210/rno-miR-210-3p/ssc-miR-210/tch-miR-210	-1.29	NA	C	-1.3	NA	C	-1.36	NA	C	3.14	NA	B	17.91	NA	B	-1.11	NA	C
m322	bbe-miR-252a-3p	49.01	0.0524591	A	3.42	0.540125	B	-1.32	0.889151	C	-1.31	0.891769	C	-1.08	0.970621	C	-1.1	0.961591	C
m323	bbe-miR-252b-3p/bfl-miR-252b-3p	-1.98	0.729606	C	-2	0.725163	C	3.54	0.507334	B	7.1	0.302451	B	-1.02	0.990047	C	17.29	0.133898	B
m324	bbe-miR-29a-5p/bfl-miR-29a-5p	-1.38	NA	C	-1.39	NA	C	-1.47	NA	C	9.53	NA	B	35.88	NA	B	-1.14	NA	C
m325	bbe-miR-34a-5p	-1.73	NA	C	-1.75	NA	C	-1.87	NA	C	3.37	NA	B	-1.12	NA	C	-1.24	NA	C
m326	bbe-miR-4857-5p/bfl-miR-4857	17.58	0.153282	B	2.55	0.640513	B	-1.36	0.878691	C	-1.39	0.869672	C	-1.13	0.95295	C	-1.11	0.958392	C
m327	bbe-miR-4860-5p/bfl-miR-4860-5p	-1.27	0.903921	C	-1.29	0.898935	C	-1.35	0.880908	C	-1.4	0.866648	C	-1.13	0.950647	C	37.79	0.0704635	B
m328	bbe-miR-4863-5p	27.84	0.0975113	B	-1.29	0.90018	C	-1.35	0.881886	C	-1.4	0.866407	C	-1.13	0.950623	C	-1.1	0.960525	C
m329	bbe-miR-4877-3p	-1.28	NA	C	-1.29	NA	C	-1.34	NA	C	-1.33	NA	C	-1.09	NA	C	194.31	NA	A
m330	bbe-miR-4889b-3p	-1.26	NA	C	-1.28	NA	C	-1.34	NA	C	-1.4	NA	C	-1.13	NA	C	27.01	NA	B
m331	bbe-miR-4904-5p	-2.28	0.656266	C	-2.37	0.641588	C	-2.73	0.58536	C	25.32	0.0485448	B	4.32	0.394546	B	-1.39	0.860153	C
m332	bbe-miR-96-5p/bfl-miR-96-5p/bta-miR-96/ccr-miR-96/cfa-miR-96/dre-miR-96-5p/eca-miR-96/fru-miR-96/hsa-miR-96-5p/ipu-miR-96/mdo-miR-96/mmu-miR-96-5p/oan-miR-96-5p/oha-miR-96/ppy-miR-96/rno-miR-96-5p/ssa-miR-96-5p/ssc-miR-96-5p/tni-miR-96/xtr-miR-96	-2.26	0.661764	C	-2.31	0.651367	C	8.88	0.191275	B	19.09	0.0763458	B	14.99	0.1112	B	-1.37	0.864749	C
m333	bdi-miR1135	-1.27	NA	C	-1.27	NA	C	-1.31	NA	C	18.71	NA	B	12.33	NA	B	-1.1	NA	C
m334	bdi-miR159b-3p.3	183.3	0.00928657	A	1.8	0.769097	B	-1.37	0.875837	C	-1.36	0.877955	C	-1.09	0.966351	C	-1.11	0.957163	C
m335	bdi-miR159b-5p.1/zma-miR159a-5p	79.48	0.0292521	A	-1.3	0.895181	C	-1.36	0.879156	C	-1.38	0.873122	C	-1.12	0.955576	C	-1.11	0.958303	C
m336	bdi-miR166g-5p	23.58	0.115344	B	3.37	0.545634	B	-1.35	0.880533	C	-1.37	0.876796	C	-1.11	0.958215	C	-1.11	0.958633	C
m337	bdi-miR169j-5p	26.11	0.104164	B	-1.28	0.901312	C	-1.34	0.882958	C	-1.4	0.866817	C	-1.13	0.950627	C	-1.1	0.961029	C
m338	bdi-miR171f	25.34	NA	B	-1.28	NA	C	-1.34	NA	C	-1.4	NA	C	-1.13	NA	C	-1.1	NA	C
m339	bdi-miR444c/bdi-miR444d/osa-miR444b.2/osa-miR444c.2/ssp-miR444c-3p/zma-miR444a/zma-miR444b	26.61	NA	B	-1.28	NA	C	-1.34	NA	C	-1.4	NA	C	-1.13	NA	C	-1.1	NA	C
m340	bdi-miR5067	68.04	0.0354963	A	-1.3	0.895226	C	-1.36	0.878784	C	-1.38	0.871256	C	-1.12	0.954137	C	-1.11	0.958287	C
m341	bdi-miR5163b-5p	1.8	0.450893	B	1.37	0.688421	B	-1.36	0.702393	B	-1.09	0.912821	B	1.15	0.862834	B	-21.61	0.0211117	B
m342	bdi-miR5167b-3p	-1.73	NA	C	-1.72	NA	C	1.36	NA	B	3.98	NA	B	-1.09	NA	C	-1.24	NA	C
m343	bdi-miR5174b-3p/bdi-miR5174e-3p.1	28.09	0.0966333	B	-1.29	0.900096	C	-1.35	0.881814	C	-1.4	0.866403	C	-1.13	0.950619	C	-1.1	0.960486	C
m344	bdi-miR5174c-5p	-1.29	NA	C	-1.3	NA	C	-1.34	NA	C	24.62	NA	B	4.85	NA	B	-1.11	NA	C
m345	bdi-miR5175a	18.31	NA	B	-1.27	NA	C	-1.33	NA	C	-1.39	NA	C	-1.13	NA	C	-1.1	NA	C
m346	bdi-miR5177	-1.28	0.900599	C	-1.3	0.896182	C	2.43	0.658824	B	13.71	0.192273	B	-1.13	0.951893	C	-1.11	0.958671	C
m347	bdi-miR5180a/bdi-miR5180b	-1.24	0.913756	C	-1.26	0.90793	C	-1.32	0.889209	C	14.52	0.182751	B	-1.13	0.952219	C	-1.09	0.964136	C
m348	bdi-miR5185l-3p	9.52	0.259197	B	1.34	0.883952	B	-1.53	0.833124	C	5.1	0.414723	B	6.83	0.337232	B	-1.12	0.956295	C
m349	bdi-miR5185m-5p	72.45	0.0328508	A	-1.3	0.895165	C	-1.36	0.878885	C	-1.38	0.871958	C	-1.12	0.954692	C	-1.11	0.958273	C
m350	bdi-miR5198	34.8	0.077018	B	-1.29	0.898321	C	-1.35	0.880391	C	-1.4	0.866688	C	-1.13	0.95075	C	-1.11	0.959643	C
m351	bdi-miR7709-5p	57.29	NA	A	-1.3	NA	C	-1.36	NA	C	-1.39	NA	C	-1.13	NA	C	-1.11	NA	C
m352	bdi-miR7711-5p.1	6.44	0.353705	B	3.06	0.57793	B	-1.78	0.774539	C	-1.59	0.817367	C	-1.02	0.991266	C	-1.23	0.91792	C
m353	bdi-miR7711-5p.2	52.76	0.0481764	A	-1.3	0.895821	C	-1.36	0.878763	C	-1.39	0.86883	C	-1.13	0.952262	C	-1.11	0.958529	C
m354	bdi-miR7712-5p	-1.33	0.887178	C	-1.34	0.883767	C	-1.4	0.867223	C	11.97	0.215345	B	20.85	0.130078	B	-1.12	0.954091	C
m355	bdi-miR7713-3p	9.8	0.132547	B	32.66	0.0208325	A	15.84	0.067552	B	18.26	0.0547315	A	20.8	0.0482027	B	59.82	0.00674681	B
m356	bdi-miR7713-5p	11.99	0.216218	A	-1.18	0.933878	C	-1.2	0.927639	C	13.28	0.197807	B	4.67	0.443077	B	-1.06	0.975257	C
m357	bdi-miR7716-5p	-2.32	0.6454	C	-2.39	0.630155	C	-2.79	0.568355	C	32.92	0.026505	B	17.81	0.0744932	B	51.28	0.0126442	B
m358	bdi-miR7721-5p	52.66	0.0482837	A	-1.3	0.895856	C	-1.36	0.878778	C	-1.39	0.868795	C	-1.13	0.952306	C	-1.11	0.958532	C
m359	bdi-miR7723b-5p	-1.27	0.90549	C	-1.29	0.900305	C	-1.35	0.882033	C	-1.4	0.866543	C	-1.13	0.9506	C	32.25	0.0836645	B
m360	bdi-miR7725a-3p	115.04	0.00946505	A	1.53	0.817622	B	-7.6	0.288925	B	-8.05	0.270937	B	-5.31	0.383894	B	-5.18	0.393554	B
m361	bdi-miR7731-5p	35.82	0.0746327	B	-1.29	0.898172	C	-1.35	0.880302	C	-1.4	0.866829	C	-1.13	0.950774	C	-1.11	0.959588	C
m362	bdi-miR7733-5p	-39.54	NA	B	-40.08	NA	B	-42	NA	B	-43.8	NA	B	-35.43	NA	B	-34.5	NA	B
m363	bdi-miR7737-3p	-1.28	NA	C	-1.29	NA	C	-1.33	NA	C	3.58	NA	B	-1.09	NA	C	41.86	NA	A
m364	bdi-miR7738-5p	22.23	0.122369	B	1.84	0.760448	B	-1.36	0.878916	C	-1.39	0.868834	C	-1.13	0.952129	C	-1.11	0.958571	C
m365	bdi-miR7739-5p	-1.28	NA	C	-1.3	NA	C	-1.36	NA	C	42.81	NA	B	-1.13	NA	C	-1.11	NA	C
m366	bdi-miR7742-3p	36.44	0.0732521	B	-1.29	0.898028	C	-1.35	0.880185	C	-1.4	0.866857	C	-1.13	0.950837	C	-1.11	0.959513	C
m367	bdi-miR7742-5p	48.09	0.05365	A	-1.3	0.896235	C	-1.36	0.878958	C	-1.4	0.868143	C	-1.13	0.951776	C	-1.11	0.958703	C
m368	bdi-miR7744-3p	28.35	0.0957053	B	-1.29	0.900355	C	-1.35	0.882103	C	-1.4	0.866641	C	-1.13	0.95058	C	-1.1	0.960583	C
m369	bdi-miR7757-3p.2	24.55	0.110894	B	-1.28	0.901896	C	-1.34	0.883464	C	-1.4	0.866875	C	-1.13	0.950724	C	-1.1	0.961296	C
m370	bdi-miR7762-3p	60.55	0.0409028	A	-1.3	0.895392	C	-1.36	0.878649	C	-1.39	0.870003	C	-1.12	0.953228	C	-1.11	0.958342	C
m371	bdi-miR7768a-3p/bdi-miR7768b-3p	-1.28	NA	C	-1.3	NA	C	-1.35	NA	C	-1.4	NA	C	-1.13	NA	C	46.49	NA	B
m372	bdi-miR7770-3p	-1.25	NA	C	-1.27	NA	C	-1.33	NA	C	17.58	NA	B	-1.13	NA	C	-1.1	NA	C
m373	bdi-miR7777-5p.1	-1.68	NA	C	-1.68	NA	C	4.06	NA	B	4.31	NA	B	-1.03	NA	C	-1.23	NA	C
m374	bdi-miR7778-3p	-1.27	NA	C	-1.27	NA	C	-1.31	NA	C	44.49	NA	B	5.13	NA	B	-1.1	NA	C
m375	bdi-miR7778-5p	-761.53	5.37528e-05	A	-788.86	4.5834e-05	A	-908.33	2.70266e-05	A	-993.92	1.92564e-05	A	-400.83	0.000220694	A	-463.5	0.000186625	A
m376	bdi-miR7781-5p	-9.37	0.198748	B	-52.87	0.0296435	B	-58.34	0.0252897	B	-1.08	0.965602	B	-3.3	0.495493	B	-33.29	0.0552264	B
m377	bdi-miR7784a-5p/bdi-miR7784b-5p	5.98	0.37315	B	-1.65	0.802641	C	-1.73	0.784608	C	4.89	0.429197	B	1	0.998165	C	-1.22	0.920575	C
m378	bdi-miR7785-3p	-1.73	NA	C	-1.72	NA	C	1.34	NA	B	3.74	NA	B	-1.09	NA	C	-1.24	NA	C
m379	bdi-miR9481a	34.39	0.0780052	B	-1.29	0.898452	C	-1.35	0.880502	C	-1.4	0.866681	C	-1.13	0.950717	C	-1.11	0.959705	C
m380	bdi-miR9481b	33.34	0.0806561	B	-1.29	0.898771	C	-1.35	0.880771	C	-1.4	0.866663	C	-1.13	0.950666	C	-1.11	0.959848	C
m381	bfl-let-7b/rno-miR-3596a	7.97	0.108572	B	23.57	0.0129766	B	42.26	0.0031029	A	30.17	0.00726742	A	32.55	0.00670165	B	58.18	0.00139742	A
m382	bfl-miR-100-5p/dpu-miR-100/isc-miR-100	-2.37	0.630892	C	-2.47	0.612964	C	13.41	0.0850829	B	16.64	0.0619397	B	9.08	0.156632	B	-1.41	0.849159	C
m383	bfl-miR-153	42.1	0.062426	B	-1.3	0.897006	C	-1.36	0.87944	C	-1.4	0.867382	C	-1.13	0.951252	C	-1.11	0.959036	C
m384	bfl-miR-4887	25.24	0.107763	B	2.36	0.668153	B	-1.36	0.879145	C	-1.38	0.872746	C	-1.12	0.955126	C	-1.11	0.958311	C
m385	bfl-miR-9-5p/bta-miR-9-5p/ccr-miR-9-3p/cgr-miR-9/lva-miR-9-5p/oan-miR-9-5p/pma-miR-9a-5p/ppc-miR-9/spu-miR-9-5p/ssc-miR-9/xtr-miR-9-5p	1.45	0.481357	A	1.04	0.935151	A	1.33	0.586842	A	1.03	0.956943	A	-1.18	0.766987	A	-1.59	0.411346	B
m386	bhv1-miR-B6-5p	-1.54	NA	C	-1.57	NA	C	-1.7	NA	C	1.13	NA	B	31.63	NA	B	44.6	NA	B
m387	bhv1-miR-B7	-1.28	NA	C	-1.3	NA	C	-1.36	NA	C	43	NA	B	-1.13	NA	C	-1.11	NA	C
m388	bhv5-miR-B12	-12.53	0.0216818		-3.23	0.28675		-2.98	0.321434		-2.07	0.509244		-9.13	0.0461366		-15.83	0.0124485
m389	blv-miR-B2-3p	80.26	0.028893	A	-1.3	0.895193	C	-1.36	0.879195	C	-1.38	0.873252	C	-1.12	0.95568	C	-1.11	0.958311	C
m390	blv-miR-B3-5p	-1.36	NA	C	-1.37	NA	C	-1.44	NA	C	31.19	NA	B	9.21	NA	B	-1.13	NA	C
m391	blv-miR-B5-5p	36.44	0.0732521	B	-1.29	0.898028	C	-1.35	0.880185	C	-1.4	0.866857	C	-1.13	0.950837	C	-1.11	0.959513	C
m392	bma-miR-236/prd-miR-236-3p	36.04	0.0741403	B	-1.29	0.898118	C	-1.35	0.880259	C	-1.4	0.86684	C	-1.13	0.95079	C	-1.11	0.959563	C
m393	bma-miR-250	-1.28	0.90314	C	-1.29	0.898266	C	-1.35	0.880374	C	-1.4	0.866802	C	40	0.066209	B	-1.11	0.959623	C
m394	bma-miR-45	40.09	0.0659309	B	-1.3	0.897341	C	-1.35	0.879677	C	-1.4	0.86717	C	-1.13	0.95109	C	-1.11	0.959185	C
m395	bma-miR-5838	19.26	0.140566	B	2.97	0.587238	B	-1.36	0.878951	C	-1.38	0.872313	C	-1.12	0.954965	C	-1.11	0.958273	C
m396	bma-miR-5844	25.33	0.107417	B	-1.28	0.901721	C	-1.34	0.883332	C	-1.4	0.866934	C	-1.13	0.950652	C	-1.1	0.961225	C
m397	bma-miR-5858	-1.26	NA	C	-1.28	NA	C	-1.34	NA	C	-1.4	NA	C	-1.13	NA	C	27.57	NA	B
m398	bma-miR-5871	-1.26	NA	C	-1.28	NA	C	-1.34	NA	C	20.28	NA	B	-1.13	NA	C	-1.1	NA	C
m399	bma-miR-5876	-319.77	9.19006e-05	B	-5.12	0.110806	B	-2.96	0.285836	A	-165.31	3.01776e-05	B	-166.77	0.000235241	B	-189.56	0.000356657	B
m400	bmo-miR-2736	-1.27	NA	C	-1.28	NA	C	-1.35	NA	C	-1.4	NA	C	-1.13	NA	C	30.89	NA	B
m401	bmo-miR-274-5p	-1.27	0.9046	C	-1.29	0.899531	C	-1.35	0.881402	C	-1.4	0.866612	C	-1.13	0.950603	C	35.4	0.0756828	B
m402	bmo-miR-2745	17.72	0.152108	B	3.03	0.580948	B	-1.36	0.87879	C	-1.38	0.871547	C	-1.12	0.954399	C	-1.11	0.958267	C
m403	bmo-miR-2755-5p	21.72	0.125185	B	2.44	0.65678	B	-1.36	0.878865	C	-1.38	0.871331	C	-1.12	0.954063	C	-1.11	0.958302	C
m404	bmo-miR-2768-3p/hme-miR-2768/mse-miR-2768	86.44	0.0262888	A	-1.3	0.895255	C	-1.36	0.879472	C	-1.37	0.87425	C	-1.12	0.956456	C	-1.11	0.958361	C
m405	bmo-miR-2768-5p	27.37	0.0992401	B	-1.28	0.90073	C	-1.35	0.882432	C	-1.4	0.866689	C	-1.13	0.950594	C	-1.1	0.960761	C
m406	bmo-miR-2774a	31.51	0.0629558	A	3.51	0.502682	B	-2.2	0.683761	C	-2.05	0.706941	C	1.01	0.997312	C	37.69	0.0508143	A
m407	bmo-miR-2775a	5	0.402384	B	16.19	0.145522	B	-2.21	0.687533	C	-2.17	0.693912	C	-1.09	0.963547	C	-1.32	0.889572	C
m408	bmo-miR-2778c-3p	-1.26	NA	C	-1.28	NA	C	-1.34	NA	C	-1.4	NA	C	-1.13	NA	C	26.05	NA	B
m409	bmo-miR-2778d-3p	-1.28	NA	C	-1.3	NA	C	-1.36	NA	C	-1.4	NA	C	-1.13	NA	C	55.11	NA	B
m410	bmo-miR-2779	-2.21	0.666131	C	-2.29	0.651687	C	22.18	0.0607455	B	2.79	0.543945	B	28.21	0.0462724	B	124	0.00349327	A
m411	bmo-miR-2780a-3p	39.76	0.0665139	A	2.55	0.641358	B	-1.35	0.882493	C	-1.35	0.881149	C	-1.1	0.961916	C	-1.11	0.959266	C
m412	bmo-miR-2783	-5.31	0.215516	B	-16.26	0.0408192	B	-5.96	0.185077	B	-4.46	0.267484	B	-1.04	0.978455	A	-1.21	0.888976	B
m413	bmo-miR-2785	-1.28	NA	C	-1.3	NA	C	-1.36	NA	C	40.45	NA	B	-1.13	NA	C	-1.11	NA	C
m414	bmo-miR-2788	-2.33	0.643172	C	-2.41	0.62771	C	-2.81	0.566339	C	86.19	0.00430704	A	22.52	0.0520912	B	-1.4	0.854499	C
m415	bmo-miR-2789	24.91	0.109206	B	2.81	0.606553	B	-1.35	0.879743	C	-1.37	0.874994	C	-1.11	0.95699	C	-1.11	0.958424	C
m416	bmo-miR-2794	62.71	0.0392104	A	-1.3	0.895323	C	-1.36	0.878671	C	-1.39	0.870368	C	-1.12	0.953472	C	-1.11	0.958317	C
m417	bmo-miR-2801	24.28	0.112121	B	-1.28	0.902132	C	-1.34	0.883692	C	-1.4	0.866991	C	-1.13	0.95074	C	-1.1	0.961407	C
m418	bmo-miR-2807b	-1.26	0.908224	C	-1.28	0.902785	C	-1.34	0.884295	C	20.82	0.130536	B	-1.13	0.950839	C	-1.1	0.961725	C
m419	bmo-miR-2808a-3p	-1.29	NA	C	-1.3	NA	C	-1.36	NA	C	75.85	NA	B	-1.12	NA	C	-1.11	NA	C
m420	bmo-miR-2825	-2.31	0.648343	C	-2.39	0.633506	C	2.87	0.524828	B	27.52	0.0377571	A	2.82	0.542808	B	-1.39	0.856736	C
m421	bmo-miR-2846	-1.26	NA	C	-1.28	NA	C	-1.34	NA	C	-1.4	NA	C	27.31	NA	B	-1.1	NA	C
m422	bmo-miR-2855	-1.26	0.908816	C	-1.28	0.903323	C	-1.34	0.884787	C	19.85	0.136652	B	-1.13	0.950951	C	-1.1	0.96197	C
m423	bmo-miR-2860	-1.26	NA	C	-1.28	NA	C	-1.34	NA	C	-1.4	NA	C	-1.13	NA	C	29.51	NA	B
m424	bmo-miR-3204a-5p	36.03	0.0741713	B	-1.29	0.898117	C	-1.35	0.880256	C	-1.4	0.866834	C	-1.13	0.950796	C	-1.11	0.95956	C
m425	bmo-miR-3205	-2.14	0.690995	C	-2.17	0.684029	C	9.25	0.21119	B	6.88	0.280382	B	-1.09	0.964845	C	27.18	0.0636024	B
m426	bmo-miR-3208	14.78	0.158631	B	11.9	0.195112	B	-2.2	0.689557	C	-2.1	0.704164	C	-1.06	0.975175	C	-1.31	0.892146	C
m427	bmo-miR-3215	-1.28	0.900718	C	-1.3	0.896271	C	-1.36	0.878978	C	-1.4	0.868108	C	-1.13	0.951808	C	55.44	0.0454869	B
m428	bmo-miR-3225	-1.73	NA	C	-1.72	NA	C	1.36	NA	B	4.21	NA	B	-1.09	NA	C	-1.24	NA	C
m429	bmo-miR-3226	-1.36	NA	C	-1.37	NA	C	-1.44	NA	C	31.14	NA	B	7.95	NA	B	-1.13	NA	C
m430	bmo-miR-3228	54.27	0.0466037	A	-1.3	0.895723	C	-1.36	0.87872	C	-1.39	0.869037	C	-1.13	0.952478	C	-1.11	0.958481	C
m431	bmo-miR-3236	102.27	0.0211221	A	-1.3	0.895671	C	-1.35	0.880418	C	-1.37	0.876787	C	-1.11	0.958343	C	-1.11	0.958596	C
m432	bmo-miR-3242	51.57	0.0494819	A	-1.3	0.895876	C	-1.36	0.878747	C	-1.39	0.868599	C	-1.13	0.952187	C	-1.11	0.958542	C
m433	bmo-miR-3243	22.43	0.121241	B	2.88	0.598799	B	-1.36	0.879421	C	-1.38	0.873772	C	-1.12	0.955911	C	-1.11	0.958355	C
m434	bmo-miR-3244	6.82	0.338788	B	7.07	0.329859	B	-1.66	0.800373	C	-1.47	0.847394	C	1.05	0.980827	C	-1.19	0.931541	C
m435	bmo-miR-3260	76.6	0.0306421	A	-1.3	0.895128	C	-1.36	0.878993	C	-1.38	0.872607	C	-1.12	0.955214	C	-1.11	0.95827	C
m436	bmo-miR-3268-5p	28.09	0.0966333	B	-1.29	0.900096	C	-1.35	0.881814	C	-1.4	0.866403	C	-1.13	0.950619	C	-1.1	0.960486	C
m437	bmo-miR-3282	22.04	0.12347	B	-1.28	0.903358	C	-1.34	0.884822	C	-1.4	0.867404	C	-1.13	0.950951	C	-1.1	0.961984	C
m438	bmo-miR-3287	176.18	0.00156465	A	-2.36	0.643123	C	-2.72	0.587263	C	-2.98	0.55277	C	-1.2	0.922134	C	-1.39	0.860726	C
m439	bmo-miR-3288	-1.26	0.906987	C	-1.28	0.901658	C	-1.34	0.883253	C	-1.4	0.866857	C	28.13	0.0965907	B	-1.1	0.961212	C
m440	bmo-miR-3299	10.88	0.174162	B	-2.17	0.680824	C	2.41	0.621367	B	8.74	0.217844	B	-1.06	0.975974	C	40.8	0.0344234	B
m441	bmo-miR-3303	13.37	0.19652	B	3.86	0.501577	B	-1.36	0.878817	C	-1.38	0.871044	C	-1.12	0.953849	C	-1.11	0.958305	C
m442	bmo-miR-3314	-1.29	NA	C	-1.3	NA	C	14.7	NA	B	3.36	NA	B	-1.12	NA	C	-1.11	NA	C
m443	bmo-miR-3319	-1.27	NA	C	-1.28	NA	C	-1.32	NA	C	32.49	NA	B	6.56	NA	B	-1.1	NA	C
m444	bmo-miR-3323	-1.73	NA	C	-1.71	NA	C	1.35	NA	B	5.1	NA	B	-1.08	NA	C	-1.24	NA	C
m445	bmo-miR-3325	116.44	0.0165892	A	-1.39	0.870111	C	-1.47	0.846594	C	-1.55	0.82613	C	-1.18	0.93538	C	-1.14	0.948103	C
m446	bmo-miR-3333	32.55	0.0827144	B	2.25	0.68711	B	-1.35	0.87997	C	-1.37	0.875595	C	-1.11	0.957435	C	-1.11	0.95848	C
m447	bmo-miR-3334	68.54	0.0105494	A	1.24	0.898475	B	-12.79	0.160432	B	-14.66	0.135447	B	-8.68	0.23716	B	-8.04	0.256329	B
m448	bmo-miR-3335	-1.28	NA	C	-1.3	NA	C	-1.36	NA	C	-1.39	NA	C	-1.13	NA	C	56.9	NA	B
m449	bmo-miR-3340	-1.26	NA	C	-1.28	NA	C	-1.34	NA	C	-1.4	NA	C	-1.13	NA	C	27.01	NA	B
m450	bmo-miR-3348	-1.26	NA	C	-1.28	NA	C	-1.34	NA	C	-1.4	NA	C	-1.13	NA	C	26.39	NA	B
m451	bmo-miR-3362	24.27	0.112141	B	-1.28	0.902122	C	-1.34	0.883682	C	-1.4	0.866991	C	-1.13	0.95075	C	-1.1	0.961409	C
m452	bmo-miR-3364	-2.1	0.702085	C	-2.11	0.69915	C	1.37	0.866835	B	18	0.114203	B	19.22	0.110703	B	-1.33	0.882436	C
m453	bmo-miR-3372-5p	-191.59	0.00454319	B	-198.11	0.00429227	B	-217.24	0.00366538	B	-244.89	0.00297515	B	-167.73	0.00567576	B	-157.01	0.00632818	B
m454	bmo-miR-3374-5p	66.35	0.0366079	A	-1.3	0.895229	C	-1.36	0.878719	C	-1.39	0.870958	C	-1.12	0.953922	C	-1.11	0.958284	C
m455	bmo-miR-3375-3p	40.28	0.0655875	B	-1.3	0.897309	C	-1.35	0.879653	C	-1.4	0.86719	C	-1.13	0.951105	C	-1.11	0.959171	C
m456	bmo-miR-3375-5p	42.93	0.0610381	A	2.51	0.647117	B	-1.34	0.883104	C	-1.35	0.882266	C	-1.1	0.962794	C	-1.11	0.959468	C
m457	bmo-miR-3378-5p	-1.27	NA	C	-1.28	NA	C	-1.34	NA	C	-1.4	NA	C	-1.13	NA	C	29.96	NA	B
m458	bmo-miR-3382-3p	-1.94	0.741217	C	-1.94	0.741015	C	11.82	0.206992	B	1.61	0.809537	B	-1.1	0.960701	C	-1.3	0.895993	C
m459	bmo-miR-3388-3p	42.25	0.0621781	A	-1.3	0.896935	C	-1.36	0.879373	C	-1.4	0.86737	C	-1.13	0.951274	C	-1.11	0.959006	C
m460	bmo-miR-3389-3p	-1.28	NA	C	-1.3	NA	C	-1.36	NA	C	-1.4	NA	C	-1.13	NA	C	50.45	NA	B
m461	bmo-miR-3397	50.3	0.0509107	A	2.43	0.658784	B	-1.34	0.884547	C	-1.34	0.884787	C	-1.09	0.964868	C	-1.11	0.959964	C
m462	bmo-miR-3400	71.27	0.0335249	A	-1.3	0.895199	C	-1.36	0.878877	C	-1.38	0.871785	C	-1.12	0.954548	C	-1.11	0.958283	C
m463	bmo-miR-3401	44.04	0.0593278	A	-1.3	0.896722	C	-1.36	0.879251	C	-1.4	0.867609	C	-1.13	0.951409	C	-1.11	0.958914	C
m464	bmo-miR-3409	28.11	0.096564	B	-1.28	0.900446	C	-1.35	0.882183	C	-1.4	0.866651	C	-1.13	0.950583	C	-1.1	0.960625	C
m465	bmo-miR-3412	27.86	0.0974334	B	-1.28	0.900538	C	-1.35	0.882263	C	-1.4	0.866664	C	-1.13	0.950584	C	-1.1	0.960671	C
m466	bmo-miR-3416	-1.26	NA	C	-1.28	NA	C	-1.34	NA	C	-1.4	NA	C	-1.13	NA	C	28.51	NA	B
m467	bmo-miR-3425	211.38	9.19356e-05	A	-1.15	0.922617	B	-15.91	0.0936043	B	-17.09	0.0785197	B	-6.76	0.239938	B	-7.94	0.217357	B
m468	bmo-miR-3430	26.36	0.103141	B	-1.28	0.901216	C	-1.34	0.882873	C	-1.4	0.866806	C	-1.13	0.950615	C	-1.1	0.96099	C
m469	bmo-miR-6497-5p	-1.73	NA	C	-1.71	NA	C	1.66	NA	B	3.69	NA	B	-1.09	NA	C	-1.24	NA	C
m470	bna-miR6032	22.91	NA	B	-1.28	NA	C	-1.34	NA	C	-1.4	NA	C	-1.13	NA	C	-1.1	NA	C
m471	bra-miR168b-5p/bra-miR168c-5p/nta-miR168a/nta-miR168b/nta-miR168c/sly-miR168a-5p/sly-miR168b-5p	-1.29	0.900231	C	-1.3	0.895898	C	-1.36	0.878777	C	-1.39	0.868635	C	-1.13	0.952209	C	59.83	0.0415352	B
m472	bra-miR1885a	15.35	NA	B	2.63	NA	B	-1.36	NA	C	-1.39	NA	C	-1.13	NA	C	-1.11	NA	C
m473	bra-miR1885b	-1.27	NA	C	-1.28	NA	C	-1.35	NA	C	-1.4	NA	C	-1.13	NA	C	31.02	NA	B
m474	bra-miR390-3p	-69.29	NA	B	-70.11	NA	B	-73.31	NA	B	-75.59	NA	B	-61.14	NA	B	-59.95	NA	B
m475	bra-miR5654a/bra-miR5654b	32.88	NA	B	-1.29	NA	C	-1.35	NA	C	-1.4	NA	C	-1.13	NA	C	-1.11	NA	C
m476	bra-miR5713	45.42	0.0572813	A	-1.3	0.89648	C	-1.36	0.879069	C	-1.4	0.867743	C	-1.13	0.951557	C	-1.11	0.958806	C
m477	bra-miR5725	22.04	0.12347	B	-1.28	0.903358	C	-1.34	0.884822	C	-1.4	0.867404	C	-1.13	0.950951	C	-1.1	0.961984	C
m478	bra-miR6032-3p	6.28	NA	B	-1.62	NA	C	5.38	NA	B	-1.51	NA	C	1.03	NA	C	-1.21	NA	C
m479	bra-miR9558-3p	50.2	0.0510525	A	-1.3	0.896016	C	-1.36	0.878837	C	-1.39	0.868433	C	-1.13	0.951998	C	-1.11	0.958608	C
m480	bra-miR9561-3p	30.91	0.0874074	B	-1.29	0.899493	C	-1.35	0.881372	C	-1.4	0.86662	C	-1.13	0.95059	C	-1.11	0.960184	C
m481	bra-miR9569-3p	28.83	0.0940536	B	-1.29	0.900189	C	-1.35	0.88196	C	-1.4	0.866621	C	-1.13	0.950584	C	-1.1	0.960494	C
m482	bta-let-7b/ccr-let-7b/cfa-let-7b/cgr-let-7b/chi-let-7b-5p/dre-let-7b/fru-let-7b/gga-let-7b/hsa-let-7b-5p/mdo-let-7b/mml-let-7b-5p/mmu-let-7b-5p/oan-let-7b-5p/oha-let-7b-5p/pol-let-7b-5p/ppy-let-7b/ptr-let-7b/rno-let-7b-5p/ssa-let-7b-5p/tgu-let-7b-5p/tni-let-7b	-3.97	0.0275516		-4	0.026699		-1.78	0.355449		-2.49	0.143378		2.18	0.213421		2.48	0.144716
m483	bta-let-7d/cgr-let-7d-5p/chi-let-7d-5p/eca-let-7d/hsa-let-7d-5p/mml-let-7d/mmu-let-7d-5p/oan-let-7d-5p/oha-let-7d-5p/ppy-let-7d/ptr-let-7d/rno-let-7d-5p/ssc-let-7d-5p/tgu-let-7d-5p	3.68	0.438659	B	9.79	0.167832	B	13.81	0.110876	B	15.88	0.093394	B	-1.14	0.942386	C	-1.37	0.865804	C
m484	bta-miR-101/eca-miR-101/hsa-miR-101-3p/mmu-miR-101a-3p/ppy-miR-101/rno-miR-101a-3p/ssc-miR-101	14.85	0.0418056	B	31.34	0.0087906	B	22.61	0.0178229	B	30.88	0.009071	A	34.02	0.00805278	B	-1.43	0.829442	C
m485	bta-miR-105a/eca-miR-105/hsa-miR-105-5p/mml-miR-105-5p/ppy-miR-105	3.38	0.51019	B	15.06	0.138235	B	2.12	0.686334	B	9.14	0.227727	B	-1.03	0.988804	C	-1.3	0.892101	C
m486	bta-miR-10b/dre-miR-10b-5p/eca-miR-10b/fru-miR-10b/hsa-miR-10b-5p/mml-miR-10b-5p/mmu-miR-10b-5p/ppy-miR-10b/ptr-miR-10b/tch-miR-10b-5p/tni-miR-10b	8.38	0.112607	B	21.13	0.0211826	B	43.01	0.00429674	A	36.89	0.0062485	A	29.57	0.0115579	B	56.55	0.00229087	A
m487	bta-miR-1246/hsa-miR-1246/ptr-miR-1246	16.5	0.162521	B	3.62	0.522157	B	-1.36	0.879066	C	-1.38	0.872823	C	-1.12	0.955349	C	-1.11	0.958284	C
m488	bta-miR-1249/cfa-miR-1249/chi-miR-1249/efu-miR-1249/ggo-miR-1249/hsa-miR-1249-3p/mml-miR-1249/mmu-miR-1249-3p/ppy-miR-1249/ptr-miR-1249/rno-miR-1249/ssc-miR-1249	-24.16	0.000383451	A	-1.75	0.521489		-1.27	0.786909		-23.82	0.000402771	A	-8.46	0.0194214		2.57	0.280339
m489	bta-miR-125a/ssc-miR-125a/tch-miR-125a-5p	1.17	0.552842		1.19	0.50549		1.17	0.54462		1.08	0.76954		1.52	0.12192		1.34	0.268112
m490	bta-miR-1307/cfa-miR-1307/hsa-miR-1307-3p/ppy-miR-1307/ptr-miR-1307/ssc-miR-1307	-2.28	0.657172	C	-2.33	0.645646	C	6.64	0.252706	B	13.74	0.111252	B	40.7	0.0254122	B	-1.38	0.862787	C
m491	bta-miR-130a/ccr-miR-130a/cfa-miR-130a/cgr-miR-130a-3p/dre-miR-130a/eca-miR-130a/gga-miR-130c-3p/hsa-miR-130a-3p/mdo-miR-130c-3p/mmu-miR-130a-3p/oan-miR-130b-3p/oha-miR-130b-3p/ppy-miR-130a/ptr-miR-130a/rno-miR-130a-3p/ssc-miR-130a/tch-miR-130a-3p/tgu-miR-130c-3p/xtr-miR-130a	-1.06	0.928169	A	-1.87	0.305418	B	-1.06	0.918093	A	1.67	0.38786	A	-1.56	0.490996	B	-1.22	0.752518	B
m492	bta-miR-1343-5p	-610.42	7.3424e-05	A	-631.61	6.09715e-05	A	-725.55	3.68896e-05	A	-26.93	0.0173289	A	-13.14	0.0678087	A	-11.09	0.0821281	A
m493	bta-miR-135b/cfa-miR-135b/chi-miR-135b-5p/eca-miR-135b/ggo-miR-135b/hsa-miR-135b-5p/mml-miR-135b-5p/mmu-miR-135b-5p/ppy-miR-135b/ptr-miR-135b/rno-miR-135b-5p/tch-miR-135b-5p	4.83	0.115578	A	1.73	0.587677	B	1.95	0.506659	A	1.41	0.733699	B	-14.86	0.0480533	B	-16.23	0.0527241	B
m494	bta-miR-136/cfa-miR-136/ggo-miR-136/hsa-miR-136-5p/mml-miR-136/oar-miR-136/ppa-miR-136/ppy-miR-136/ptr-miR-136/rno-miR-136-5p/ssc-miR-136/tch-miR-136-5p	13.62	0.0629855	B	20.7	0.0302833	B	14.07	0.0591158	B	17.89	0.0394531	B	9.87	0.112662	B	17.5	0.0434793	B
m495	bta-miR-140/ccr-miR-140-3p/mdo-miR-140-3p/oan-miR-140-3p/ssa-miR-140-3p	-1.62	0.443128	B	1.21	0.755059	A	-1.39	0.596307	A	-1.66	0.417307	A	2.89	0.090983	A	1.98	0.271913	A
m496	bta-miR-141/chi-miR-141/eca-miR-141/hsa-miR-141-3p/mmu-miR-141-3p/ptr-miR-141/rno-miR-141-3p	1.04	0.848333		-1.02	0.927517		-1.15	0.462764		1	0.991132		-1.1	0.645156		-1.16	0.434955
m497	bta-miR-1434-3p	43.69	0.0598722	A	-1.3	0.896768	C	-1.36	0.87928	C	-1.4	0.867568	C	-1.13	0.951387	C	-1.11	0.958932	C
m498	bta-miR-145/cfa-miR-145/chi-miR-145-5p/eca-miR-145/hsa-miR-145-5p/ipu-miR-145/mdo-miR-145-5p/mmu-miR-145a-5p/pma-miR-145-5p/rno-miR-145-5p/ssa-miR-145-5p	13.63	0.111109	B	18	0.0774928	B	9.5	0.170148	B	13.09	0.116975	B	6.18	0.279863	B	-1.34	0.872453	C
m499	bta-miR-1468/chi-miR-1468-5p/ssc-miR-1468	-1.27	NA	C	-1.29	NA	C	-1.35	NA	C	-1.4	NA	C	37.36	NA	B	-1.11	NA	C
m500	bta-miR-146b/chi-miR-146b-5p/ggo-miR-146b/rno-miR-146b-5p	-1.22	0.659579	A	-1.16	0.741642	A	-1.42	0.428751	A	-2.19	0.0842622	A	-2.06	0.141588	B	-1.73	0.256685	B
m501	bta-miR-149-3p/mml-miR-149-3p	-1128.25	1.37756e-05	A	-1169.38	1.13695e-05	A	-1351.06	6.17516e-06	A	-1480.85	4.17382e-06	A	-590.87	6.18867e-05	A	-683.43	5.40611e-05	A
m502	bta-miR-149-5p/cfa-miR-149/eca-miR-149/efu-miR-149/ggo-miR-149/hsa-miR-149-5p/mml-miR-149-5p/mmu-miR-149-5p/ppy-miR-149/ptr-miR-149/rno-miR-149-5p/ssc-miR-149	3.03	0.0590447	A	2.72	0.0885202	A	4.29	0.0120626	A	3.64	0.0264906	A	3.45	0.0406726	A	-19.2	0.0167636	B
m503	bta-miR-150/oha-miR-150	-1.26	0.907354	C	-1.28	0.901988	C	-1.34	0.883561	C	-1.4	0.86695	C	-1.13	0.950719	C	28.14	0.0965262	B
m504	bta-miR-151-3p/chi-miR-151-3p/hsa-miR-151a-3p/mml-miR-151-3p/ppy-miR-151a-3p/ptr-miR-151	-2.65	0.0941931		-3.29	0.04127		-1.87	0.28056		-3.29	0.0416405		2.08	0.210133		1.6	0.418366
m505	bta-miR-152/mdo-miR-152-3p	1.6	0.318771	A	1.34	0.53319	A	-1.1	0.84318	A	1.06	0.910365	A	1.05	0.930332	B	1.49	0.416073	B
m506	bta-miR-155/cfa-miR-155/chi-miR-155-5p/eca-miR-155/hsa-miR-155-5p/mml-miR-155/oan-miR-155-5p/ppy-miR-155/ptr-miR-155/ssa-miR-155-5p/tch-miR-155-5p	-2.2	0.172449	B	-2.77	0.0798491	B	-1.25	0.690585	A	-2.74	0.0822766	A	-3.87	0.0333254	B	-1.39	0.576476	B
m507	bta-miR-1584-3p	-1.26	NA	C	20.79	NA	B	-1.34	NA	C	-1.4	NA	C	-1.13	NA	C	-1.1	NA	C
m508	bta-miR-16a/ccr-miR-16a/dre-miR-16a/gga-miR-16-5p/lca-miR-16/oan-miR-16b-5p/oha-miR-16b-5p/ssa-miR-16b-5p/tgu-miR-16a-5p/xtr-miR-16a	-1.99	0.125617		-2.3	0.0648759		-1.17	0.719695		-1.06	0.889498		1.03	0.942083		1.62	0.2842
m509	bta-miR-16b/ola-miR-16	-2.81	0.0165752		-3.39	0.00490156		-1.71	0.203062		-1.66	0.232236		-1.76	0.206751		-1.15	0.749352
m510	bta-miR-1777a	-401.43	0.000541929	A	-408.57	0.000477044	A	-463.94	0.000334376	A	-65.61	0.00775613	A	-11.6	0.118107	A	-249.39	0.00144733	A
m511	bta-miR-1814a	30	0.0902267	B	-1.29	0.899781	C	-1.35	0.881609	C	-1.4	0.866596	C	-1.13	0.950592	C	-1.1	0.960302	C
m512	bta-miR-181a/oha-miR-181a-5p/ssc-miR-181a	-1.02	0.967744	A	1.04	0.945678	A	-1.06	0.911522	A	1.15	0.792268	A	2.2	0.14353	A	-49.8	0.00112122	B
m513	bta-miR-181b/ggo-miR-181b/hhi-miR-181b/lla-miR-181b/mml-miR-181b-5p/mne-miR-181b/ola-miR-181b-5p/ppa-miR-181b/ssc-miR-181b/tgu-miR-181b-5p	1.65	0.391252	A	1.12	0.843222	B	1.47	0.506939	A	1.57	0.439244	A	-1.35	0.63972	B	1.78	0.342138	B
m514	bta-miR-182/cfa-miR-182/hsa-miR-182-5p/pma-miR-182/ptr-miR-182/ssc-miR-182	-1.29	0.899215	C	-1.3	0.895312	C	-1.36	0.878918	C	4.9	0.428977	B	11.76	0.219694	B	-1.11	0.958319	C
m515	bta-miR-183/ccr-miR-183/cin-miR-183-5p/dre-miR-183-5p/fru-miR-183/gga-miR-183/ggo-miR-183/mdo-miR-183-5p/mml-miR-183-5p/mne-miR-183/oha-miR-183-5p/pma-miR-183-5p/ppa-miR-183/ptr-miR-183/sla-miR-183/ssc-miR-183/tni-miR-183/xtr-miR-183	16.11	0.0372121	B	12.28	0.0609282	B	19.62	0.0251349	B	61.72	0.00183788	A	25.58	0.0163484	B	21.64	0.0221974	B
m516	bta-miR-185/cfa-miR-185/cgr-miR-185-5p/ggo-miR-185/hsa-miR-185-5p/mml-miR-185-5p/mmu-miR-185-5p/ppy-miR-185/ptr-miR-185/rno-miR-185-5p/ssc-miR-185/tch-miR-185-5p	1.1	0.819816	A	-1.46	0.378043	A	1.04	0.923391	A	-1.09	0.830829	A	1.06	0.899649	A	1.45	0.387971	A
m517	bta-miR-186/cfa-miR-186/chi-miR-186-5p/eca-miR-186/hsa-miR-186-5p/mml-miR-186-5p/mmu-miR-186-5p/oan-miR-186-5p/ppy-miR-186/rno-miR-186-5p/tch-miR-186-5p	32.13	0.00887289	A	24.7	0.0157253	B	19.82	0.0245135	B	28.38	0.0116996	A	37.1	0.0071734	B	89.44	0.000698446	A
m518	bta-miR-193a-5p/cfa-miR-193a/eca-miR-193a-5p/gga-miR-193a-5p/hsa-miR-193a-5p/mml-miR-193a-5p/oha-miR-193-5p/ppy-miR-193a-5p/ssc-miR-193a-5p/tgu-miR-193b-5p	-1.29	NA	C	-1.3	NA	C	-1.35	NA	C	-1.36	NA	C	126.18	NA	A	-1.11	NA	C
m519	bta-miR-195/cfa-miR-195/cgr-miR-195/tch-miR-195-5p	-1.25	NA	C	-1.27	NA	C	-1.33	NA	C	-1.4	NA	C	-1.13	NA	C	23.54	NA	B
m520	bta-miR-199a-3p/eca-miR-199a-3p/eca-miR-199b-3p/hsa-miR-199a-3p/hsa-miR-199b-3p/mml-miR-199a-3p/mmu-miR-199a-3p/mmu-miR-199b-3p/oha-miR-199a-3p/ola-miR-199a-3p/pol-miR-199a-3p/ppy-miR-199a-3p/ptr-miR-199a-3p/ptr-miR-199b/rno-miR-199a-3p/ssc-miR-199a-3p	1.09	0.641599		1.07	0.724913		-1.02	0.909782		1.1	0.616038		-1.02	0.914326		1.01	0.95316
m521	bta-miR-199b/chi-miR-199b-5p/chi-miR-199c-5p/eca-miR-199b-5p/hsa-miR-199b-5p/mdo-miR-199b-1-5p	1.63	0.247369	A	1.83	0.15405	A	1.43	0.402227	A	1.71	0.203933	A	1.93	0.137683	A	1.49	0.363778	A
m522	bta-miR-200a/oan-miR-200a-3p/oha-miR-200a/ssa-miR-200b-3p/tch-miR-200a-3p/tgu-miR-200a-3p	-2.38	0.62363	C	-2.51	0.600145	C	13.09	0.0790132	B	18.51	0.0458691	A	45.63	0.00957399	B	20.58	0.0406974	B
m523	bta-miR-200c/cfa-miR-200c/cgr-miR-200c/chi-miR-200c/eca-miR-200c/efu-miR-200c/hsa-miR-200c-3p/mmu-miR-200c-3p/ptr-miR-200c/tch-miR-200c-3p	1.3	0.393068		1.49	0.201476		1.24	0.487186		1.18	0.599446		1.2	0.580612		-1.12	0.71909
m524	bta-miR-20a/ccr-miR-20a-5p/cfa-miR-20a/cgr-miR-20a/chi-miR-20a-5p/dre-miR-20a-5p/eca-miR-20a/fru-miR-20/gga-miR-20a-5p/hsa-miR-20a-5p/mdo-miR-20a-5p/mmu-miR-20a-5p/oha-miR-20a-5p/rno-miR-20a-5p/ssa-miR-20a-5p/tgu-miR-20a-5p/tni-miR-20/xtr-miR-20a-5p	1.41	0.385629		-1.1	0.809966		-1.1	0.815558		1.42	0.375109		-1.04	0.91791		1.02	0.958938
m525	bta-miR-21-5p	-1.19	0.704639	A	-1.01	0.98289	A	1.11	0.813579	A	1.87	0.166772	A	1.36	0.529234	A	1.2	0.710154	B
m526	bta-miR-222/cfa-miR-222/eca-miR-222/hsa-miR-222-3p/mml-miR-222-3p/mmu-miR-222-3p/oan-miR-222a-3p/ppy-miR-222/rno-miR-222-3p/sha-miR-222/tch-miR-222-3p	15.39	0.065246	B	21.84	0.0368705	B	22.67	0.0343529	B	5.83	0.240498	B	-1.24	0.901191	C	-1.41	0.847826	C
m527	bta-miR-223/chi-miR-223-3p/eca-miR-223/hsa-miR-223-3p/mmu-miR-223-3p	-1.87	0.170371		-2.02	0.123815		-1.14	0.768494		-1.71	0.241604		-1.11	0.831133		1.51	0.36373
m528	bta-miR-224/ggo-miR-224/mml-miR-224-5p/mne-miR-224/ppa-miR-224/ppy-miR-224/ptr-miR-224/ssc-miR-224	1.02	0.935752		1.12	0.67189		1.23	0.42973		1.2	0.488082		-1.08	0.781344		1.02	0.933971
m529	bta-miR-2284ab	2.06	0.391248	A	1.63	0.565106	B	-1.91	0.457312	B	1.85	0.467663	A	1.32	0.754052	B	-22.33	0.0208479	B
m530	bta-miR-2284b	39.94	0.0633695	A	12.23	0.207853	B	-1.48	0.845157	C	-1.5	0.839275	C	-1.14	0.946972	C	-1.14	0.946653	C
m531	bta-miR-2284i	34.38	0.0780209	B	-1.29	0.898453	C	-1.35	0.880503	C	-1.4	0.866681	C	-1.13	0.950717	C	-1.11	0.959706	C
m532	bta-miR-2284l	32.9	0.0817949	B	-1.29	0.898885	C	-1.35	0.880862	C	-1.4	0.866645	C	-1.13	0.95065	C	-1.11	0.959901	C
m533	bta-miR-2284m	-1.26	NA	C	-1.28	NA	C	-1.34	NA	C	-1.4	NA	C	24.38	NA	B	-1.1	NA	C
m534	bta-miR-2284s	28.59	0.0948742	B	-1.29	0.900269	C	-1.35	0.882028	C	-1.4	0.866634	C	-1.13	0.950578	C	-1.1	0.960543	C
m535	bta-miR-2284u	81.75	0.0282273	A	-1.3	0.895203	C	-1.36	0.879262	C	-1.38	0.873502	C	-1.12	0.95585	C	-1.11	0.95832	C
m536	bta-miR-2284v	-1.73	NA	C	-1.73	NA	C	-1.85	NA	C	3.2	NA	B	1.75	NA	B	-1.24	NA	C
m537	bta-miR-2284x	-1.28	NA	C	-1.29	NA	C	-1.34	NA	C	2.12	NA	B	69.62	NA	A	-1.11	NA	C
m538	bta-miR-2285a	30	0.0902051	B	-1.29	0.899791	C	-1.35	0.881622	C	-1.4	0.866611	C	-1.13	0.95059	C	-1.1	0.96031	C
m539	bta-miR-2285d	-1.26	NA	C	-1.27	NA	C	-1.34	NA	C	-1.4	NA	C	-1.13	NA	C	24.82	NA	B
m540	bta-miR-2285j	41.74	0.0630292	B	-1.3	0.897068	C	-1.36	0.879484	C	-1.4	0.867345	C	-1.13	0.951221	C	-1.11	0.959064	C
m541	bta-miR-2285o	-1.29	NA	C	-1.3	NA	C	-1.36	NA	C	1.93	NA	B	24.98	NA	B	-1.11	NA	C
m542	bta-miR-2285t	-1.28	NA	C	-1.29	NA	C	-1.32	NA	C	-1	NA	B	43.07	NA	A	50.84	NA	B
m543	bta-miR-2285z	-1.29	NA	C	-1.3	NA	C	-1.35	NA	C	28.05	NA	B	3.09	NA	B	-1.11	NA	C
m544	bta-miR-2292	23.17	0.117464	B	-1.28	0.902697	C	-1.34	0.884209	C	-1.4	0.867163	C	-1.13	0.950834	C	-1.1	0.961673	C
m545	bta-miR-2293	-1.27	NA	C	-1.29	NA	C	-1.35	NA	C	-1.4	NA	C	-1.13	NA	C	33.95	NA	B
m546	bta-miR-2312	-1.26	NA	C	-1.28	NA	C	-1.34	NA	C	-1.4	NA	C	26.24	NA	B	-1.1	NA	C
m547	bta-miR-2317	16.47	0.162885	B	3.08	0.575273	B	-1.36	0.878744	C	-1.39	0.870931	C	-1.12	0.9539	C	-1.11	0.958298	C
m548	bta-miR-2326	-1.23	NA	C	-1.24	NA	C	-1.27	NA	C	38.45	NA	B	11.38	NA	B	-1.08	NA	C
m549	bta-miR-2328-3p	-954.04	4.64254e-05	A	-982.4	3.90837e-05	A	-1121.88	2.44995e-05	A	-77.38	0.00325468	A	-16.26	0.0604262	A	-585.27	0.000151195	A
m550	bta-miR-2332/chi-miR-2332	59.08	0.0421331	A	-1.3	0.895475	C	-1.36	0.878685	C	-1.39	0.869817	C	-1.13	0.953033	C	-1.11	0.95838	C
m551	bta-miR-2336	33.69	0.0797214	A	2.23	0.689654	B	-1.35	0.880129	C	-1.37	0.876016	C	-1.11	0.95777	C	-1.11	0.958523	C
m552	bta-miR-2340	-1.4	0.863417	C	-1.45	0.851109	C	-1.58	0.816693	C	-1.76	0.773169	C	-1.23	0.916714	C	105.83	0.0133726	B
m553	bta-miR-2350	44.25	0.0590179	B	-1.3	0.896691	C	-1.36	0.879228	C	-1.4	0.86763	C	-1.13	0.951428	C	-1.11	0.9589	C
m554	bta-miR-2366/ssc-miR-2366	-1.26	NA	C	-1.28	NA	C	-1.34	NA	C	22.83	NA	B	-1.13	NA	C	-1.1	NA	C
m555	bta-miR-2370-5p	-1.7	0.790799	C	-1.69	0.794052	C	-1.8	0.768687	C	5	0.422588	B	4.64	0.445001	B	-1.24	0.915247	C
m556	bta-miR-2372	45.11	0.0577335		-1.3	0.896598	C	-1.36	0.879177	C	-1.4	0.86775	C	-1.13	0.951519	C	-1.11	0.958855	C
m557	bta-miR-2376	-1.26	NA	C	-1.28	NA	C	-1.34	NA	C	-1.4	NA	C	-1.13	NA	C	27.01	NA	B
m558	bta-miR-2385-3p	8.59	NA	B	-1.45	NA	C	7.19	NA	B	-1.53	NA	C	-1.13	NA	C	54.24	NA	A
m559	bta-miR-2388-3p	-1.26	NA	C	-1.26	NA	C	-1.3	NA	C	22.24	NA	B	12.85	NA	B	-1.09	NA	C
m560	bta-miR-2397-5p	34.38	0.0780209	B	-1.29	0.898453	C	-1.35	0.880503	C	-1.4	0.866681	C	-1.13	0.950717	C	-1.11	0.959706	C
m561	bta-miR-23a/dre-miR-23a-3p/fru-miR-23a/hhi-miR-23a/oan-miR-23a-3p/oar-miR-23a/oha-miR-23a-3p/ola-miR-23a/tni-miR-23a	1.13	0.667721		1.21	0.501836		1.01	0.980511		1.09	0.777104		-1.11	0.737843		-1.01	0.9613
m562	bta-miR-23b-3p/oha-miR-23b-3p/ola-miR-23b/pma-miR-23b/ppa-miR-23b/ppy-miR-23b/ptr-miR-23b	1.1	0.810222	A	1.41	0.373363	A	-1.01	0.985681	A	1.36	0.422066	A	-1.32	0.507315	A	1.84	0.12121	A
m563	bta-miR-2402	-1.29	NA	C	-1.3	NA	C	-1.36	NA	C	-1.39	NA	C	-1.13	NA	C	62.84	NA	A
m564	bta-miR-2406	-1.73	NA	C	-1.71	NA	C	-1.83	NA	C	3.39	NA	B	3.5	NA	B	-1.24	NA	C
m565	bta-miR-2412	-1.27	NA	C	-1.29	NA	C	-1.35	NA	C	-1.4	NA	C	37.66	NA	B	-1.11	NA	C
m566	bta-miR-2415-3p	-611.35	0.000111271	A	-633.02	9.64308e-05	A	-727.28	5.9448e-05	A	-794.85	4.35471e-05	A	-322.91	0.000431631	A	-373.3	0.000360453	A
m567	bta-miR-2415-5p	-6.93	0.107276		-8.21	0.0799811		-3.14	0.340229		-28.3	0.00563148		-156.17	8.43495e-05	A	-3.17	0.337807
m568	bta-miR-2419-5p	-1.29	NA	C	-1.3	NA	C	-1.35	NA	C	4.56	NA	B	16.13	NA	B	-1.11	NA	C
m569	bta-miR-2425-3p	-1.35	0.879569	C	-1.39	0.870226	C	51.49	0.043952	B	-1.62	0.809353	C	-1.19	0.929703	C	-1.14	0.94896	C
m570	bta-miR-2429	35.83	0.0746173	B	-1.29	0.898177	C	-1.35	0.880308	C	-1.4	0.866836	C	-1.13	0.95077	C	-1.11	0.959591	C
m571	bta-miR-2446	-1.73	NA	C	-1.72	NA	C	1.36	NA	B	3.74	NA	B	-1.09	NA	C	-1.24	NA	C
m572	bta-miR-2450c	-80.89	3.83493e-05	A	-41.31	0.000364296	A	-40.19	0.000379486	A	-1.09	0.934748		1.2	0.859192		-494.03	4.05797e-06	A
m573	bta-miR-2452	15.11	0.176242	B	3.28	0.553676	B	-1.36	0.878795	C	-1.39	0.870635	C	-1.12	0.953517	C	-1.11	0.958331	C
m574	bta-miR-2462	11.5	0.194658	B	7.21	0.294746	B	-2.05	0.712439	C	4.79	0.40747	B	16.09	0.143411	B	-1.22	0.918087	C
m575	bta-miR-2467-3p	26.11	0.104162	B	-1.28	0.90131	C	-1.34	0.882955	C	-1.4	0.866816	C	-1.13	0.950627	C	-1.1	0.961032	C
m576	bta-miR-2468	41.58	0.063297	B	-1.3	0.897099	C	-1.36	0.879507	C	-1.4	0.86733	C	-1.13	0.951211	C	-1.11	0.959077	C
m577	bta-miR-2478	1.12	0.87369	A	1.31	0.696095	A	2.37	0.211599	A	1.12	0.867116	A	1.64	0.495187	A	12.59	0.000241766	A
m578	bta-miR-2482	22.04	0.12347	B	-1.28	0.903358	C	-1.34	0.884822	C	-1.4	0.867404	C	-1.13	0.950951	C	-1.1	0.961984	C
m579	bta-miR-26a/ccr-miR-26a/cfa-miR-26a/chi-miR-26a-5p/dre-miR-26a-5p/eca-miR-26a/fru-miR-26/ggo-miR-26a/hsa-miR-26a-5p/ipu-miR-26a/lla-miR-26a/mml-miR-26a-5p/mmu-miR-26a-5p/mne-miR-26a/oan-miR-26-5p/oar-miR-26a/oha-miR-26-5p/pma-miR-26a-5p/ppa-miR-26a/ppy-miR-26a/ptr-miR-26a/rno-miR-26a-5p/ssa-miR-26a-5p/ssc-miR-26a/tch-miR-26a-5p/tgu-miR-26-5p/tni-miR-26	1.1	0.504207		1.13	0.372384		1.14	0.346925		1.04	0.765769		-1.11	0.474648		1.15	0.31531
m580	bta-miR-26b/cfa-miR-26b/cgr-miR-26b-5p/chi-miR-26b-5p/tch-miR-26b-5p	1.13	0.530411		1.34	0.119859		1.25	0.243314		1.2	0.333526		1	0.986188		-1.07	0.728907
m581	bta-miR-26c	1.22	0.447617		1.52	0.113198		1.56	0.090594		1.43	0.177645		1.22	0.468874		1.13	0.656908
m582	bta-miR-27a-3p/cfa-miR-27a/chi-miR-27a-3p/ola-miR-27a	15.04	0.0601047	B	10.31	0.107244	B	12.78	0.0770502	B	16.01	0.0541465	B	19.13	0.0442498	B	-1.41	0.844246	C
m583	bta-miR-27b/cfa-miR-27b/cgr-miR-27b-3p/chi-miR-27b-3p/eca-miR-27b/gga-miR-27b-3p/ggo-miR-27b/hsa-miR-27b-3p/ipu-miR-27b/mdo-miR-27b-3p/mml-miR-27b-3p/mmu-miR-27b-3p/oan-miR-27b-3p/pma-miR-27b-3p/ppy-miR-27b/ptr-miR-27b/rno-miR-27b-3p/sha-miR-27b/ssa-miR-27b-3p/ssc-miR-27b-3p/tch-miR-27b-3p/tgu-miR-27-3p/xtr-miR-27b	1.09	0.714614		1.28	0.300315		1.12	0.625282		1.3	0.26954		1.11	0.66502		1.07	0.790703
m584	bta-miR-2881	-619.74	0.00012157	A	-638.78	0.00010392	A	-185.81	0.000595757	A	-47.26	0.00853793	A	-9.62	0.124145	A	-377.76	0.00037107	A
m585	bta-miR-2885	-32.99	0.00986767	A	-20.32	0.0256669	A	-672.9	1.4748e-05	A	-26.52	0.0154233	A	-2.92	0.427104		-6.96	0.150527	A
m586	bta-miR-2887	-540.52	0.00011226	A	-554.88	8.87074e-05	A	-641.24	5.23138e-05	A	-687.51	3.154e-05	A	-278.56	0.00038684	A	-6.85	0.148146	A
m587	bta-miR-2889	-39.17	0.00267847	A	-3.33	0.318818		-5.19	0.172389		1.43	0.765134		-6.96	0.11343		-2.99	0.365389
m588	bta-miR-2890	-112.05	1.69258e-05		-52.46	0.000302642		-22.82	0.00430353		-131.38	8.79228e-06		-45.96	0.000506493		-4.76	0.154417
m589	bta-miR-2892	-176.48	2.90811e-05	A	-596.67	7.61706e-06	A	-24.4	0.0038101	A	-15.64	0.0124508	A	-4.81	0.158602		-8.81	0.0492525	A
m590	bta-miR-2898	-1.24	0.769766	B	1.26	0.74606	A	1.11	0.880701	A	-1.39	0.649976	A	1.36	0.67857	A	2.3	0.250994	A
m591	bta-miR-2904	49.74	0.0516079	A	-1.3	0.896063	C	-1.36	0.878863	C	-1.39	0.868369	C	-1.13	0.951946	C	-1.11	0.958629	C
m592	bta-miR-2957	18.14	0.0296933	B	24.32	0.0163279	B	25.99	0.0140362	A	32.78	0.00848197	A	27.28	0.0141113	B	-1.43	0.830602	C
m593	bta-miR-296-3p	-1.73	0.784442	C	-1.74	0.783285	C	-1.86	0.757351	C	5.34	0.404104	B	-1.11	0.956722	C	-1.24	0.913776	C
m594	bta-miR-299/cfa-miR-299/hsa-miR-299-5p/mml-miR-299-5p/mmu-miR-299a-5p/oar-miR-299-5p/ppy-miR-299-5p/ptr-miR-299/rno-miR-299a-5p	-2.17	0.687308	C	-2.18	0.682681	C	-2.47	0.6353	C	2.55	0.605939	B	20.59	0.093836	B	19.19	0.0987499	B
m595	bta-miR-30a-5p/chi-miR-30a-5p/oha-miR-30a-5p	1.19	0.647245		1.1	0.804738		-1.03	0.940472		1.22	0.595185		1.95	0.0857808		1.31	0.4801
m596	bta-miR-30c/cgr-miR-30c/chi-miR-30c-5p/eca-miR-30c/ggo-miR-30c/hsa-miR-30c-5p/lla-miR-30c/mdo-miR-30c-5p/mml-miR-30c-5p/mmu-miR-30c-5p/mne-miR-30c/oan-miR-30c-5p/ola-miR-30c/ppy-miR-30c/ptr-miR-30c/rno-miR-30c-5p/ssa-miR-30a-5p/ssc-miR-30c-5p/tch-miR-30c-5p/xtr-miR-30c	1.67	0.297777	A	1.68	0.290553	A	1.25	0.649233	A	1.38	0.514711	A	1.26	0.658876	A	1.39	0.523443	A
m597	bta-miR-30d/cfa-miR-30d/oha-miR-30d-5p/ssa-miR-30b-5p/ssc-miR-30d/tgu-miR-30d-5p	1.14	0.426297		1.04	0.822061		1.09	0.602207		1.16	0.360482		1.1	0.585863		1.06	0.723877
m598	bta-miR-30e-5p/chi-miR-30e-5p/ssa-miR-30c-5p/ssc-miR-30e-5p/tgu-miR-30a-5p	-1.1	0.773838		1	0.999858		1.27	0.461606		-1.07	0.835562		-1.03	0.937167		-1.05	0.878707
m599	bta-miR-320a/cfa-miR-320/cgr-miR-320a/chi-miR-320-3p/ggo-miR-320a/hsa-miR-320a/mml-miR-320a/mmu-miR-320-3p/ppy-miR-320a/ptr-miR-320a/rno-miR-320-3p	-8.35	0.00991466		-5.62	0.0354316		-7.68	0.0130423		-6.63	0.0214355		4.61	0.0616315		2.84	0.2017
m600	bta-miR-324/cfa-miR-324/chi-miR-324-5p/eca-miR-324-5p/hsa-miR-324-5p/mml-miR-324-5p/mmu-miR-324-5p/ppy-miR-324-5p/rno-miR-324-5p/ssc-miR-324/tch-miR-324-5p	1.54	0.82185	B	8.01	0.268429	B	4.26	0.442141	B	5.66	0.357431	B	-1.02	0.992054	C	-1.3	0.894182	C
m601	bta-miR-328/cfa-miR-328/cgr-miR-328/chi-miR-328-3p/eca-miR-328/hsa-miR-328-3p/mmu-miR-328-3p/ppy-miR-328/ptr-miR-328/rno-miR-328a-3p/ssc-miR-328/tch-miR-328	-1.28	NA	C	-1.29	NA	C	-1.34	NA	C	6.57	NA	B	19.84	NA	B	-1.11	NA	C
m602	bta-miR-335/cfa-miR-335/eca-miR-335/efu-miR-335/hsa-miR-335-5p/mml-miR-335-5p/mmu-miR-335-5p/ppy-miR-335/ptr-miR-335/rno-miR-335	-1.03	0.897615		1.27	0.326981		1.07	0.77822		1.03	0.910359		-1.51	0.125356		1.03	0.911655
m603	bta-miR-339a/ssc-miR-339-5p	-1.32	NA	C	-1.33	NA	C	-1.4	NA	C	2.03	NA	B	27.62	NA	B	-1.12	NA	C
m604	bta-miR-339b/ssc-miR-4334-3p	-1.29	NA	C	-1.3	NA	C	-1.36	NA	C	1.83	NA	B	33.02	NA	B	-1.11	NA	C
m605	bta-miR-342	-1.73	0.784442	C	-1.72	0.787667	C	5.01	0.42191	B	1.1	0.962858	B	-1.09	0.965934	C	-1.24	0.913776	C
m606	bta-miR-3432a	-1.31	NA	C	-1.32	NA	C	-1.39	NA	C	-1.44	NA	C	71.69	NA	A	-1.12	NA	C
m607	bta-miR-3432b	-1.25	NA	C	-1.26	NA	C	-1.32	NA	C	15.29	NA	B	-1.13	NA	C	-1.1	NA	C
m608	bta-miR-346/cfa-miR-346/chi-miR-346-5p/eca-miR-346/hsa-miR-346/mml-miR-346/ppy-miR-346/ptr-miR-346	-2.3	0.6523	C	-2.36	0.639492	C	-2.73	0.580442	C	201.11	0.000962734	A	76.48	0.00758375	A	-1.38	0.86065	C
m609	bta-miR-3578	14.1	0.0537119	B	9.06	0.110697	B	14.69	0.0492692	B	28.39	0.0139195	B	22.61	0.024451	B	-1.42	0.836439	C
m610	bta-miR-3596	-2.7	0.100444		-3.59	0.0356771		-1.29	0.667685		-1.25	0.706007		3.84	0.0252522		1.78	0.336187
m611	bta-miR-3600/oha-miR-22b	2.14	0.209206	A	1.56	0.468601	A	1.94	0.271159	A	2.68	0.102125	A	7.83	0.000746731	A	-25.05	0.00883841	B
m612	bta-miR-3604/ipu-miR-199b	1.41	0.361938	A	1.69	0.156103	A	1.77	0.120166	A	1.88	0.0874889	A	1.86	0.1102	A	1.26	0.560655	A
m613	bta-miR-361/cfa-miR-361/cgr-miR-361/chi-miR-361-5p/eca-miR-361-5p/efu-miR-361/ggo-miR-361/hsa-miR-361-5p/mml-miR-361-5p/mmu-miR-361-5p/ppy-miR-361-5p/rno-miR-361-5p/ssc-miR-361-5p	-1.24	0.669941	A	1.21	0.705377	A	-1.9	0.210242	A	-1.14	0.792831	A	-1.86	0.25282	A	-1.56	0.400199	B
m614	bta-miR-365-5p/cgr-miR-365-5p/hsa-miR-365a-5p/mmu-miR-365-1-5p/oan-miR-365-1-5p	-1.73	0.784442	C	-1.72	0.787303	C	-1.84	0.761589	C	5.08	0.418383	B	1.73	0.784623	B	-1.24	0.913776	C
m615	bta-miR-369-3p/cgr-miR-369-3p/chi-miR-369-3p/eca-miR-369-3p/hsa-miR-369-3p/mml-miR-369-3p/mmu-miR-369-3p/oar-miR-369-3p/ppy-miR-369-3p/ptr-miR-369/rno-miR-369-3p/ssc-miR-369/tch-miR-369-3p	-1.48	0.499842	A	1.5	0.471887	A	-1.25	0.699131	A	1.02	0.96982	A	-2.35	0.174895	B	1.09	0.878399	B
m616	bta-miR-374a/eca-miR-374a/hsa-miR-374a-5p/mml-miR-374a-5p/oar-miR-374a/ppy-miR-374a/ptr-miR-374a/ssc-miR-374a-5p/tch-miR-374a-5p	1.71	0.230586	A	1.51	0.358756	A	1.34	0.516411	A	1.48	0.37971	A	1.17	0.738874	A	1.22	0.67388	A
m617	bta-miR-374b/cfa-miR-374b/cgr-miR-374-5p/chi-miR-374b-5p/eca-miR-374b/ggo-miR-374b/hsa-miR-374b-5p/mml-miR-374b-5p/mmu-miR-374b-5p/ptr-miR-374b/rno-miR-374-5p/ssc-miR-374b-5p	2.19	0.246522	B	1.42	0.607059	B	1.03	0.962853	B	1.95	0.32275	A	-1.1	0.899908	B	-20.78	0.0191777	B
m618	bta-miR-375/mdo-miR-375	-1.29	NA	C	-1.3	NA	C	-1.35	NA	C	4.07	NA	B	26.93	NA	B	-1.11	NA	C
m619	bta-miR-376a/cfa-miR-376a/eca-miR-376a/hsa-miR-376a-3p/mml-miR-376a-3p/oar-miR-376a-3p/ppy-miR-376a/ptr-miR-376a/ssc-miR-376a-3p/tch-miR-376a-3p	-2.22	0.67329	C	-2.26	0.665044	C	17.1	0.0982006	B	3.85	0.440489	B	11.8	0.159581	B	-1.37	0.86897	C
m620	bta-miR-377/eca-miR-377/hsa-miR-377-3p/mml-miR-377-3p/mmu-miR-377-3p/ppy-miR-377/ptr-miR-377	5.88	0.352443	B	10.13	0.222836	B	-2.2	0.687664	C	4.55	0.427487	B	-1.03	0.988713	C	-1.3	0.893712	C
m621	bta-miR-378/cfa-miR-378/cgr-miR-378-3p/chi-miR-378-3p/hsa-miR-378a-3p/ssc-miR-378/tch-miR-378a-3p	2.11	0.269608	A	1.14	0.85026	A	1.17	0.8201	A	1.3	0.697034	A	3.64	0.0616305	A	3.83	0.0480034	A
m622	bta-miR-379/cfa-miR-379/cgr-miR-379/chi-miR-379-5p/eca-miR-379/ggo-miR-379/hsa-miR-379-5p/mml-miR-379-5p/mmu-miR-379-5p/ppy-miR-379/ptr-miR-379/rno-miR-379-5p	-2.36	0.0219094		-3	0.00375027		-1.9	0.0830807		-1.74	0.133348		-1.84	0.121533		-3.06	0.00551888	A
m623	bta-miR-381/cfa-miR-381/cgr-miR-381/chi-miR-381/eca-miR-381/hsa-miR-381-3p/mml-miR-381-3p/mmu-miR-381-3p/ppy-miR-381/ptr-miR-381/tch-miR-381-3p	-1.36	0.55406	A	-1.89	0.21945	A	-1.6	0.358778	A	-3.15	0.0297229	A	-1.72	0.321564	A	-1.99	0.205228	B
m624	bta-miR-382/cgr-miR-382/chi-miR-382-5p/eca-miR-382/hsa-miR-382-5p/mml-miR-382-5p/mmu-miR-382-5p/oar-miR-382-5p/ptr-miR-382/rno-miR-382-5p	1.33	0.557224	A	-1.75	0.273655	B	-1.18	0.73241	A	-1.02	0.974104	A	1.18	0.743837	A	-1.04	0.942247	B
m625	bta-miR-411a/cfa-miR-411/ggo-miR-411/oar-miR-411a-5p	18.76	0.02677	B	22.58	0.0183379	A	32.26	0.00836669	A	22.17	0.0190533	A	35.31	0.00768611	B	58.78	0.00204869	A
m626	bta-miR-421/chi-miR-421-3p/hsa-miR-421/mml-miR-421/mmu-miR-421-3p/ppy-miR-421/ptr-miR-421/ssc-miR-421-3p	14.13	0.187089	B	3.19	0.563858	B	-1.36	0.878783	C	-1.39	0.869685	C	-1.13	0.952805	C	-1.11	0.958421	C
m627	bta-miR-423-3p	-2.25	0.665099	C	-2.3	0.655409	C	13.53	0.121295	B	2.38	0.616262	B	56.19	0.0172033	A	-1.37	0.866037	C
m628	bta-miR-423-5p/cfa-miR-423a/cgr-miR-423-5p/chi-miR-423-5p/eca-miR-423-5p/hsa-miR-423-5p/mml-miR-423-5p/mmu-miR-423-5p/ppy-miR-423-5p/ssc-miR-423-5p	10.51	0.084307	B	15.72	0.0423437	B	33.39	0.00938079	A	33.01	0.0096968	A	202.62	8.63183e-05	A	212.66	7.04117e-05	A
m629	bta-miR-424-3p/cfa-miR-424/chi-miR-424-3p/hsa-miR-424-3p/ssc-miR-424-3p	-1.26	NA	C	-1.28	NA	C	-1.34	NA	C	-1.4	NA	C	26.78	NA	B	-1.1	NA	C
m630	bta-miR-424-5p/chi-miR-424-5p/ggo-miR-424/tch-miR-424-5p	-1.04	0.920299		1.25	0.587661		1.07	0.868523		-1.04	0.925267		-1.27	0.59118		1.43	0.395575
m631	bta-miR-431/eca-miR-431/oar-miR-431	-1.14	0.698533		1	0.990957		1.05	0.875696		-1.07	0.84591		-1.01	0.973228		1.01	0.976529
m632	bta-miR-432/cfa-miR-432/chi-miR-432-5p/eca-miR-432/hsa-miR-432-5p/mml-miR-432-5p/oar-miR-432/ppy-miR-432/ptr-miR-432	-1.07	0.861855	A	-1.3	0.530866	A	-1.3	0.528295	A	-1.52	0.314958	A	-1.13	0.772874	A	-1.06	0.898951	A
m633	bta-miR-450a/cgr-miR-450a/eca-miR-450a/efu-miR-450/hsa-miR-450a-5p/mml-miR-450a-5p/mmu-miR-450a-5p/ptr-miR-450a/ssc-miR-450a/tch-miR-450a-5p	2.23	0.689705	B	21.28	0.127719	B	-1.36	0.878704	C	-1.39	0.870204	C	-1.12	0.953302	C	-1.11	0.958345	C
m634	bta-miR-450b/eca-miR-450b-5p/ggo-miR-450b/hsa-miR-450b-5p/mml-miR-450b-5p/ppy-miR-450b-5p/ssc-miR-450b-5p	1.75	0.434792	A	1.1	0.898436	B	1.95	0.346372	A	1.18	0.814355	A	-2.08	0.35828	B	-30.38	0.00799326	B
m635	bta-miR-451/gga-miR-451/oan-miR-451/oha-miR-451-??/tgu-miR-451	-2.08	0.23044	B	-2.13	0.216887	B	-1.51	0.489983		-1.73	0.363308	A	-1.9	0.319698	B	-1.54	0.495733	B
m636	bta-miR-452/mmu-miR-452-5p	-1.02	0.974063	B	-1.55	0.455466	B	1.27	0.671851	A	-1.44	0.524048	A	-3.01	0.0982841	B	1.21	0.749653	B
m637	bta-miR-483/hsa-miR-483-3p	3.66	0.0729824	A	1.48	0.59666	B	3.95	0.0564965	A	2.72	0.168376	A	3.16	0.126622	B	1.98	0.368544	B
m638	bta-miR-484/cgr-miR-484/hsa-miR-484/mml-miR-484/mmu-miR-484/ppy-miR-484/ptr-miR-484/rno-miR-484	-2.39	0.621506	C	-2.52	0.597044	C	13.94	0.0695746	B	32.77	0.0157313	A	20.51	0.0409947	B	42.23	0.00994597	B
m639	bta-miR-486/cgr-miR-486-5p/eca-miR-486-5p/ggo-miR-486/hsa-miR-486-5p/mml-miR-486-5p/mmu-miR-486a-5p/mmu-miR-486b-5p/ppy-miR-486-5p/ptr-miR-486/rno-miR-486/ssc-miR-486	-3.85	0.00963925		-4.36	0.00470903		-2.1	0.154364		-2.37	0.0970901		-1.36	0.556639		-1.01	0.981557
m640	bta-miR-487b/cfa-miR-487b/chi-miR-487b-3p/eca-miR-487b/hsa-miR-487b-3p/mml-miR-487b-3p/mmu-miR-487b-3p/oar-miR-487b-3p/ppy-miR-487b/ptr-miR-487b/rno-miR-487b-3p	-1.3	0.717868	B	-2.45	0.226389	B	-4.22	0.0567323	B	1.05	0.942861	A	-1.86	0.425307	B	-51.87	0.0021938	B
m641	bta-miR-493/chi-miR-493-3p/hsa-miR-493-3p/mml-miR-493-3p/oar-miR-493-3p/ppy-miR-493/ssc-miR-493-3p	18.68	0.0418205	B	6.53	0.19961	B	20.68	0.0347303	B	12.19	0.0833765	B	6.55	0.209525	B	-1.41	0.844374	C
m642	bta-miR-497/cgr-miR-497-5p/mmu-miR-497a-5p/ptr-miR-497/rno-miR-497-5p/tch-miR-497-5p	-1.29	0.898945	C	-1.3	0.895205	C	4.42	0.459513	B	11.92	0.217084	B	-1.12	0.955026	C	-1.11	0.958292	C
m643	bta-miR-500/chi-miR-500-5p/eca-miR-500/hsa-miR-500a-5p/mml-miR-500a-5p/mml-miR-500b-5p/ppy-miR-500/ptr-miR-500	-1.73	NA	C	-1.72	NA	C	3.99	NA	B	1.41	NA	B	-1.09	NA	C	-1.24	NA	C
m644	bta-miR-532/cfa-miR-532/cgr-miR-532-5p/chi-miR-532-5p/eca-miR-532-5p/hsa-miR-532-5p/mml-miR-532-5p/mmu-miR-532-5p/ppy-miR-532-5p/ssc-miR-532-5p/tch-miR-532-5p	2.43	0.104507	A	1.4	0.543683	A	1.64	0.368371	A	1.8	0.284814	A	-1.55	0.474591	B	1.81	0.294938	B
m645	bta-miR-544a/cfa-miR-544/eca-miR-544/hsa-miR-544a/mml-miR-544/ppy-miR-544/ptr-miR-544	2.63	0.630534	B	4.34	0.46447	B	-1.81	0.767081	C	-1.66	0.79964	C	-1.06	0.976787	C	-1.24	0.913825	C
m646	bta-miR-574	-1.48	NA	C	-1.51	NA	C	11.37	NA	B	2.59	NA	B	31.51	NA	B	-1.18	NA	C
m647	bta-miR-6122-3p	-1.27	NA	C	-1.29	NA	C	-1.35	NA	C	-1.4	NA	C	31.7	NA	B	-1.1	NA	C
m648	bta-miR-6519	-1.7	NA	C	-1.69	NA	C	-1.8	NA	C	4.32	NA	B	5.58	NA	B	-1.24	NA	C
m649	bta-miR-652/cgr-miR-652-3p/eca-miR-652/ggo-miR-652/hsa-miR-652-3p/mml-miR-652/mmu-miR-652-3p/ppy-miR-652/ptr-miR-652/rno-miR-652-3p	-1.27	NA	C	-1.29	NA	C	-1.35	NA	C	-1.4	NA	C	37.66	NA	B	-1.11	NA	C
m650	bta-miR-654/hsa-miR-654-3p/mml-miR-654-3p/mmu-miR-654-3p/ppy-miR-654-3p/ptr-miR-654	11.96	0.064409	B	22.73	0.0188103	B	19.03	0.026679	B	12.99	0.0547909	B	38.91	0.00630395	B	-1.43	0.832485	C
m651	bta-miR-669	-1.29	NA	C	-1.3	NA	C	-1.36	NA	C	1.38	NA	B	36.94	NA	B	-1.11	NA	C
m652	bta-miR-671/eca-miR-671-5p/hsa-miR-671-5p/mml-miR-671-5p/mmu-miR-671-5p/ppy-miR-671-5p	-479.38	2.02697e-05	A	-505.74	1.30225e-05	A	-99.77	3.46376e-05	A	-3.11	0.245449		-4.37	0.146327	A	-283.26	8.56622e-05	A
m653	bta-miR-744/hsa-miR-744-5p/mmu-miR-744-5p/ppy-miR-744/ptr-miR-744/ssc-miR-744	-2.24	0.66886	C	-2.27	0.660014	C	7.99	0.222366	B	11.13	0.156523	B	-1.14	0.944649	C	24.81	0.0592799	B
m654	bta-miR-758/cfa-miR-758/chi-miR-758/eca-miR-758/hsa-miR-758-3p/ppy-miR-758/ptr-miR-758/rno-miR-758-3p	-1.71	0.789773	C	-1.69	0.793544	C	3.62	0.521424	B	3.48	0.534163	B	-1.05	0.979078	C	-1.24	0.914775	C
m655	bta-miR-760-3p/hsa-miR-760/mml-miR-760/mmu-miR-760-3p/ppy-miR-760/ptr-miR-760/rno-miR-760-3p	-1.29	NA	C	-1.3	NA	C	-1.35	NA	C	4.11	NA	B	25.67	NA	B	-1.11	NA	C
m656	bta-miR-767/eca-miR-767-5p/hsa-miR-767-5p/mml-miR-767-5p/ppy-miR-767-5p	-2.38	0.62686	C	-2.48	0.608235	C	11.21	0.104607	B	20.65	0.0408769	B	8.13	0.173716	B	-1.41	0.847398	C
m657	bta-miR-92b/ccr-miR-92b/cfa-miR-92b/cgr-miR-92b-3p/dre-miR-92b-3p/eca-miR-92b/efu-miR-92b/hsa-miR-92b-3p/ipu-miR-92b/mdo-miR-92b-3p/mml-miR-92b-3p/mmu-miR-92b-3p/ppy-miR-92b/ptr-miR-92b/rno-miR-92b-3p/ssa-miR-92b-3p/ssc-miR-92b-3p	-1.29	0.900294	C	-1.3	0.89596	C	19.77	0.137116	B	1.78	0.773379	B	-1.13	0.952181	C	-1.11	0.958578	C
m658	bta-miR-99a-5p/ccr-miR-99/cfa-miR-99a/cgr-miR-99a-5p/chi-miR-99a-5p/oan-miR-99-5p/tgu-miR-99-5p	-1.73	0.784442	C	-1.7	0.790462	C	1.88	0.754044	B	4.4	0.460331	B	-1.07	0.972175	C	-1.24	0.913776	C
m659	bta-miR-99b/cfa-miR-99b/chi-miR-99b-5p/eca-miR-99b/hsa-miR-99b-5p/mml-miR-99b-5p/mmu-miR-99b-5p/ptr-miR-99b/rno-miR-99b-5p/ssc-miR-99b/tch-miR-99b-5p	1.77	0.0443031		1.52	0.137103		1.59	0.0992292		1.36	0.283721		1.24	0.48131		1.47	0.185411
m660	cbn-miR-231	23.31	0.115847	B	9.18	0.268466	B	-1.4	0.866076	C	-1.41	0.863348	C	-1.12	0.955966	C	-1.12	0.953726	C
m661	cbn-miR-237	51.26	0.049828	A	-1.3	0.895933	C	-1.36	0.878798	C	-1.39	0.868582	C	-1.13	0.952135	C	-1.11	0.958569	C
m662	cbn-miR-239b	-1.29	NA	C	-1.3	NA	C	-1.35	NA	C	36.86	NA	B	2.74	NA	B	-1.11	NA	C
m663	cbn-miR-242/cel-miR-242	31.35	0.0861077	B	-1.29	0.899325	C	-1.35	0.881224	C	-1.4	0.866602	C	-1.13	0.950599	C	-1.11	0.960107	C
m664	cbn-miR-244/cbr-miR-244/cel-miR-244-5p/crm-miR-244-5p	-1.69	NA	C	-1.68	NA	C	2.51	NA	B	6.37	NA	B	-1.04	NA	C	-1.23	NA	C
m665	cbn-miR-255/cbr-miR-255/cel-miR-255-3p/crm-miR-255	44.39	0.0588077	A	-1.3	0.89665	C	-1.36	0.879192	C	-1.4	0.867629	C	-1.13	0.951442	C	-1.11	0.958882	C
m666	cbn-miR-35c	-2.06	NA	C	-2.1	NA	C	-2.34	NA	C	19.65	NA	B	20.07	NA	B	62.35	NA	A
m667	cbn-miR-35d	27.37	0.0992395	B	-1.28	0.90073	C	-1.35	0.882432	C	-1.4	0.866689	C	-1.13	0.950594	C	-1.1	0.960761	C
m668	cbn-miR-48/cbr-miR-48/cel-miR-48-5p	-1.71	0.788242	C	-1.69	0.792785	C	2.25	0.685638	B	5.06	0.419529	B	-1.06	0.977376	C	-1.24	0.91407	C
m669	cbn-miR-54/cel-miR-54-3p	42.29	0.0621018	B	-1.3	0.89695	C	-1.36	0.879391	C	-1.4	0.867387	C	-1.13	0.951277	C	-1.11	0.959011	C
m670	cbn-miR-56	-1.51	0.834817	C	-1.54	0.828814	C	-1.64	0.80248	C	2.82	0.595361	B	26.73	0.0911235	B	59.11	0.0348984	A
m671	cbn-miR-58a/cbr-miR-58a/cel-miR-58a-3p/crm-miR-58b-3p	31.59	0.0854214	B	-1.29	0.899255	C	-1.35	0.881166	C	-1.4	0.866607	C	-1.13	0.950605	C	-1.11	0.960075	C
m672	cbn-miR-64g	26.36	0.103147	B	-1.28	0.901216	C	-1.34	0.882873	C	-1.4	0.866805	C	-1.13	0.950615	C	-1.1	0.960989	C
m673	cbn-miR-7620a	14.78	0.179746	B	-1.3	0.896345	C	-1.35	0.881536	C	5.89	0.377069	B	-1.11	0.96012	C	-1.11	0.958938	C
m674	cbn-miR-7625	-1.28	NA	C	-1.3	NA	C	15.46	NA	B	1.87	NA	B	-1.13	NA	C	-1.11	NA	C
m675	cbn-miR-7631	-1.69	0.793856	C	-1.68	0.795563	C	4.25	0.471191	B	3.86	0.500813	B	-1.04	0.986241	C	-1.23	0.916652	C
m676	cbn-miR-7633	49.56	0.0517903	A	3.96	0.493442	B	-1.31	0.891827	C	-1.3	0.895404	C	-1.07	0.973527	C	-1.1	0.962536	C
m677	cbn-miR-80/cbr-miR-80/cel-miR-80-3p	-1.27	NA	C	-1.28	NA	C	-1.34	NA	C	-1.4	NA	C	29.07	NA	B	-1.1	NA	C
m678	cbr-miR-1817	47.75	0.052758	A	-1.36	0.879681	C	1.63	0.807791	B	5.18	0.410588	B	-1.1	0.96214	C	-1.13	0.9531	C
m679	cbr-miR-2223	22.04	0.12347	B	-1.28	0.903358	C	-1.34	0.884822	C	-1.4	0.867404	C	-1.13	0.950951	C	-1.1	0.961984	C
m680	cbr-miR-2226-5p	-1.24	NA	C	-1.26	NA	C	-1.32	NA	C	13.94	NA	B	-1.13	NA	C	-1.09	NA	C
m681	cbr-miR-231	27.86	0.0974334	B	-1.28	0.900538	C	-1.35	0.882263	C	-1.4	0.866664	C	-1.13	0.950584	C	-1.1	0.960671	C
m682	cbr-miR-239a	-1.27	NA	C	-1.29	NA	C	26.73	NA	B	-1.4	NA	C	-1.13	NA	C	-1.1	NA	C
m683	cbr-miR-246	-1.24	NA	C	-1.26	NA	C	-1.32	NA	C	14.17	NA	B	-1.13	NA	C	-1.09	NA	C
m684	cbr-miR-254	-2.34	0.640897	C	-2.42	0.624239	C	3.29	0.456516	B	32.62	0.0246032	B	5.9	0.272948	B	25.13	0.0395343	B
m685	cbr-miR-56-5p	13.02	0.201119	B	6.89	0.336482	B	-1.35	0.881405	C	-1.36	0.87889	C	-1.11	0.95997	C	-1.11	0.9589	C
m686	cbr-miR-64b	-1.29	NA	C	-1.3	NA	C	-1.36	NA	C	47.27	NA	B	-1.13	NA	C	-1.11	NA	C
m687	cbr-miR-7580	-1.28	NA	C	-1.29	NA	C	-1.33	NA	C	14.46	NA	B	11.11	NA	B	-1.1	NA	C
m688	cbr-miR-7583a-3p	13.53	0.179357	B	3.82	0.491799	B	-2.15	0.700433	C	-2.08	0.710936	C	-1.09	0.965464	C	-1.31	0.893133	C
m689	cbr-miR-788	92.04	NA	A	-1.3	NA	C	-1.35	NA	C	-1.37	NA	C	-1.11	NA	C	-1.11	NA	C
m690	cbr-miR-792	35.4	0.0755926	B	-1.29	0.898324	C	-1.35	0.880438	C	-1.4	0.866845	C	-1.13	0.950729	C	-1.11	0.959661	C
m691	cca-miR393	-1.27	NA	C	-1.29	NA	C	-1.35	NA	C	-1.4	NA	C	-1.13	NA	C	38.87	NA	B
m692	cca-miR6112	25.07	0.108565	B	-1.28	0.901719	C	-1.34	0.883314	C	-1.4	0.866868	C	-1.13	0.950687	C	-1.1	0.961214	C
m693	cca-miR6114-3p	13	0.201349	B	-1.29	0.900433	C	1.73	0.784737	B	4.91	0.428249	B	-1.08	0.9685	C	-1.1	0.96097	C
m694	ccr-let-7i/gga-let-7i/ggo-let-7i/mdo-let-7i-5p/sha-let-7i/xtr-let-7i	6.49	0.172564	B	7.43	0.141871	B	24.46	0.0172059	A	22.65	0.0203138	A	33.15	0.0101204	B	42.53	0.00540121	B
m695	ccr-miR-100/cgr-miR-100-5p/chi-miR-100-5p/mdo-miR-100-5p/pmi-miR-100-5p/sha-miR-100/tgu-miR-100-5p	3.06	0.210619	B	2.93	0.229817	B	3.83	0.128655	B	4.94	0.0698734	A	2.77	0.273049	B	-7.91	0.141498	B
m696	ccr-miR-125c/dre-miR-125c-5p/ipu-miR-125c	-2.39	0.62522	C	-2.49	0.60573	C	10.97	0.10545	B	20.47	0.040093		22.23	0.0386508	B	-1.41	0.846961	C
m697	ccr-miR-126-3p	6.39	0.355434	B	21.45	0.126238	B	-1.39	0.869128	C	-1.41	0.864794	C	-1.12	0.95463	C	-1.12	0.954764	C
m698	ccr-miR-143/ola-miR-143	14.5	0.0322648	B	21.52	0.0134976	B	35.21	0.00396027	A	33.48	0.00453295	A	46.25	0.00209169	A	36.77	0.00381996	B
m699	ccr-miR-16b/chi-miR-16a-5p/dre-miR-16b/fru-miR-16/ipu-miR-16b/ssa-miR-16a-5p/tgu-miR-16b-5p/tni-miR-16	-2.33	0.0660702		-1.74	0.224293		-1.01	0.984294		1.43	0.42358		1.53	0.357595		1.98	0.132338
m700	ccr-miR-16c	9.13	0.093325	B	14.79	0.0394161	B	34.52	0.00635274	A	53.97	0.00210065	A	42.38	0.00436445	A	52.15	0.00241643	A
m701	ccr-miR-181a	9.88	0.113679	B	10.56	0.103064	B	22.78	0.0291824	B	21.13	0.0336287	A	62.72	0.00418902	A	-1.41	0.843065	C
m702	ccr-miR-192/dre-miR-192/fru-miR-192/ipu-miR-192/ssa-miR-192a-5p/tni-miR-192/xtr-miR-192	-2.25	0.665777	C	-2.3	0.655204	C	5.1	0.33934	B	15.79	0.101799	B	7.29	0.251719	B	-1.38	0.864644	C
m703	ccr-miR-199-3p/cfa-miR-199/cgr-miR-199a-3p/chi-miR-199a-3p/chi-miR-199b-3p/chi-miR-199c-3p/ipu-miR-199a-3p/mdo-miR-199b-3p/oan-miR-199-3p/oar-miR-199a-3p/sha-miR-199a/ssa-miR-199a-3p/tch-miR-199a-3p/tch-miR-199b-3p/tgu-miR-199-3p	1.26	0.228592		1.26	0.234585		1.02	0.902803		1.33	0.142346		1.03	0.896727		1.04	0.848071
m704	ccr-miR-199-5p/chi-miR-199a-5p/dre-miR-199-5p/eca-miR-199a-5p/fru-miR-199/gga-miR-199-5p/ggo-miR-199a/hhi-miR-199a/hsa-miR-199a-5p/ipu-miR-199a-5p/lla-miR-199a/mml-miR-199a/mml-miR-199a-5p/mmu-miR-199a-5p/mne-miR-199a/oha-miR-199c-5p/pma-miR-199a-5p/ppa-miR-199a/ppy-miR-199a/ppy-miR-199a-5p/ptr-miR-199a-5p/rno-miR-199a-5p/sla-miR-199a/ssa-miR-199a-5p/ssc-miR-199a-5p/tni-miR-199/xtr-miR-199a-5p	1.04	0.929036	A	-1.15	0.772433	A	-1.05	0.911316	A	1.47	0.419552	A	1.02	0.970105	A	1.48	0.421748	A
m705	ccr-miR-21/dre-miR-21/fru-miR-21/hhi-miR-21/ipu-miR-21/ssa-miR-21b-5p/tni-miR-21	5.46	0.223837	B	11.04	0.0786762	B	12.59	0.0621525	B	25.67	0.0161273	A	14.28	0.0546933	B	-1.43	0.836332	C
m706	ccr-miR-22b/dre-miR-22b-3p/fru-miR-22b/ipu-miR-22b/ssa-miR-22b-3p/tni-miR-22b	-1.29	0.898838	C	-1.3	0.895281	C	-1.36	0.879468	C	4.55	0.450886	B	15.85	0.168836	B	-1.11	0.958363	C
m707	ccr-miR-27d	-2.33	0.642324	C	-2.41	0.626751	C	15.93	0.076992	B	18.07	0.0646896	A	10.23	0.149343	B	-1.4	0.854914	C
m708	ccr-miR-30d/oan-miR-30d-5p/ola-miR-30d-5p	1.33	0.126682		1.14	0.475907		1.08	0.667893		1.13	0.523456		1.05	0.823229		-1.02	0.937995
m709	ccr-miR-363/dre-miR-363-3p/eca-miR-363/hsa-miR-363-3p/mml-miR-363-3p/mmu-miR-363-3p/ppy-miR-363/tch-miR-363-3p	5.77	0.200332	B	14.4	0.0467969	B	11.4	0.0697937	B	23.26	0.0183354	A	12.2	0.0681663	B	36.91	0.00709954	B
m710	ccr-miR-7133	71.93	NA	A	-1.3	NA	C	-1.36	NA	C	-1.38	NA	C	-1.12	NA	C	-1.11	NA	C
m711	ccr-miR-727-5p/dre-miR-727-5p/ssa-miR-727-5p	-1.28	NA	C	-1.3	NA	C	-1.36	NA	C	40.84	NA	B	-1.13	NA	C	-1.11	NA	C
m712	ccr-miR-9-5p/pma-miR-9a-3p/ssa-miR-9a-2-3p/ssa-miR-9a-8-3p	-1.73	NA	C	-1.71	NA	C	-1.83	NA	C	3.24	NA	B	3.29	NA	B	-1.24	NA	C
m713	ccr-miR-93/ssa-miR-93a-5p	-2.09	0.706941	C	-2.1	0.704092	C	6.1	0.331904	B	8.38	0.253738	B	2.01	0.714466	B	-1.34	0.881856	C
m714	cel-lsy-6-5p	30.46	0.088792	B	-1.29	0.899621	C	-1.35	0.881475	C	-1.4	0.866606	C	-1.13	0.950585	C	-1.11	0.960243	C
m715	cel-miR-1019-5p	-2.16	0.684401	C	-2.21	0.674825	C	20.65	0.0821993	B	2.04	0.689057	B	-1.09	0.963136	C	122.84	0.00568221	A
m716	cel-miR-1824-3p	36.84	0.0723725	B	-1.29	0.89795	C	-1.35	0.880127	C	-1.4	0.866885	C	-1.13	0.950846	C	-1.11	0.95947	C
m717	cel-miR-1829b-5p	31.14	0.0867344	B	-1.29	0.89945	C	-1.35	0.881341	C	-1.4	0.866637	C	-1.13	0.950587	C	-1.11	0.960162	C
m718	cel-miR-1830-3p	41.2	0.0639466	B	-1.3	0.897166	C	-1.36	0.879556	C	-1.4	0.867292	C	-1.13	0.95118	C	-1.11	0.959105	C
m719	cel-miR-1832a-3p	40.65	0.0649286	B	-1.3	0.897245	C	-1.35	0.879607	C	-1.4	0.867225	C	-1.13	0.951135	C	-1.11	0.959142	C
m720	cel-miR-1832a-5p	-1.38	NA	C	-1.39	NA	C	-1.46	NA	C	45.85	NA	B	11.6	NA	B	-1.14	NA	C
m721	cel-miR-2209b-3p	37.05	NA	B	-1.29	NA	C	-1.35	NA	C	-1.4	NA	C	-1.13	NA	C	-1.11	NA	C
m722	cel-miR-2209b-5p	62.42	0.0394333	A	-1.3	0.895338	C	-1.36	0.878676	C	-1.39	0.870327	C	-1.12	0.953436	C	-1.11	0.958324	C
m723	cel-miR-2218a-3p	-2.28	0.652026	C	-2.37	0.635497	C	20.24	0.0602577	B	10.23	0.148998	B	10.53	0.152737	B	29.18	0.0360767	B
m724	cel-miR-2218b-3p	-1.29	NA	C	-1.3	NA	C	-1.36	NA	C	2.38	NA	B	21.26	NA	B	-1.11	NA	C
m725	cel-miR-2218b-5p	-1.26	0.907225	C	-1.28	0.901873	C	-1.34	0.883458	C	22.41	0.121417	B	-1.13	0.950701	C	-1.1	0.961285	C
m726	cel-miR-231-3p	66.14	0.0367536	A	-1.3	0.89523	C	-1.36	0.878712	C	-1.39	0.870919	C	-1.12	0.953896	C	-1.11	0.958284	C
m727	cel-miR-240-3p	51.45	0.049616	A	-1.3	0.895917	C	-1.36	0.87879	C	-1.39	0.868609	C	-1.13	0.952155	C	-1.11	0.958562	C
m728	cel-miR-249-5p	21.46	NA	B	-1.27	NA	C	-1.34	NA	C	-1.4	NA	C	-1.13	NA	C	-1.1	NA	C
m729	cel-miR-266	116.4	0.0177743	A	-1.3	0.896228	C	-1.35	0.881382	C	-1.36	0.878976	C	-1.11	0.960213	C	-1.11	0.958909	C
m730	cel-miR-270	24.8	0.109744	B	-1.28	0.901886	C	-1.34	0.88347	C	-1.4	0.866927	C	-1.13	0.950701	C	-1.1	0.96129	C
m731	cel-miR-2953-5p	36.21	0.0737633	B	-1.29	0.898081	C	-1.35	0.880226	C	-1.4	0.866838	C	-1.13	0.950827	C	-1.11	0.959534	C
m732	cel-miR-358-3p/crm-miR-358	53.58	0.0473163	A	-1.3	0.895767	C	-1.36	0.878734	C	-1.39	0.868928	C	-1.13	0.952395	C	-1.11	0.958499	C
m733	cel-miR-42-5p	15.4	NA	B	3.73	NA	B	-1.36	NA	C	-1.38	NA	C	-1.12	NA	C	-1.11	NA	C
m734	cel-miR-43-5p	-1.73	NA	C	-1.75	NA	C	-1.87	NA	C	3.75	NA	B	-1.12	NA	C	-1.24	NA	C
m735	cel-miR-4814-3p	-1.28	NA	C	-1.29	NA	C	-1.35	NA	C	-1.4	NA	C	-1.13	NA	C	43.08	NA	B
m736	cel-miR-4923b	46.27	0.0560835	A	-1.3	0.896428	C	-1.36	0.879065	C	-1.4	0.867889	C	-1.13	0.951599	C	-1.11	0.958787	C
m737	cel-miR-4925	29.3	0.0924717	B	-1.29	0.900024	C	-1.35	0.881818	C	-1.4	0.866609	C	-1.13	0.950587	C	-1.1	0.960414	C
m738	cel-miR-4938	23.71	NA	B	-1.28	NA	C	-1.34	NA	C	-1.4	NA	C	-1.13	NA	C	-1.1	NA	C
m739	cel-miR-5552-3p	5.96	0.233419	B	19.66	0.0426632	B	7.48	0.175099	B	12.81	0.0839212	B	14.85	0.0733361	B	-1.4	0.84789	C
m740	cel-miR-5553-5p	25.85	0.105215	B	-1.28	0.901382	C	-1.34	0.883013	C	-1.4	0.866801	C	-1.13	0.950645	C	-1.1	0.961056	C
m741	cel-miR-5594-3p	-1.67	0.799319	C	-1.67	0.798449	C	5.26	0.40837	B	4.4	0.460212	B	-1.01	0.996177	C	-1.23	0.919156	C
m742	cel-miR-5594-5p	58.36	0.0427542	A	-1.3	0.895507	C	-1.36	0.878687	C	-1.39	0.869702	C	-1.13	0.952947	C	-1.11	0.958393	C
m743	cel-miR-56-5p	25.08	0.107446	A	1.71	0.788499	B	-1.37	0.874917	C	-1.36	0.878082	C	-1.08	0.968509	C	9.96	0.251433	B
m744	cel-miR-57-3p	-1.29	NA	C	-1.3	NA	C	-1.36	NA	C	-1.39	NA	C	-1.13	NA	C	58.45	NA	B
m745	cel-miR-58b-3p	68.24	0.0139237	A	2.02	0.696355	B	-2.59	0.612245	C	-2.77	0.585104	C	-1.17	0.933806	C	-1.37	0.867923	C
m746	cel-miR-788-5p/crm-miR-788	-1.28	NA	C	-1.29	NA	C	-1.35	NA	C	-1.4	NA	C	-1.13	NA	C	40.02	NA	B
m747	cel-miR-791-5p	46.13	0.0562591	A	2.1	0.712649	B	-1.35	0.882052	C	-1.35	0.880279	C	-1.1	0.961192	C	-1.11	0.959118	C
m748	cel-miR-792-3p	47.55	0.0543302	A	2.46	0.654619	B	-1.34	0.884014	C	-1.34	0.883884	C	-1.09	0.964128	C	-1.11	0.95978	C
m749	cel-miR-800-3p	-1.26	NA	C	-1.28	NA	C	-1.34	NA	C	-1.4	NA	C	-1.13	NA	C	27.01	NA	B
m750	cel-miR-8190-5p	45.77	0.0567876	A	-1.3	0.896487	C	-1.36	0.879098	C	-1.4	0.86782	C	-1.13	0.951562	C	-1.11	0.958811	C
m751	cel-miR-8191-3p	66.5	0.0365124	A	-1.3	0.895229	C	-1.36	0.878725	C	-1.39	0.870983	C	-1.12	0.95394	C	-1.11	0.958284	C
m752	cel-miR-8196b-3p	59.31	0.0419326	A	-1.3	0.895465	C	-1.36	0.878683	C	-1.39	0.869854	C	-1.13	0.953061	C	-1.11	0.958376	C
m753	cel-miR-8203-3p	-1.24	NA	C	-1.26	NA	C	-1.32	NA	C	13.58	NA	B	-1.13	NA	C	-1.09	NA	C
m754	cel-miR-8204-5p	10.67	0.238166	B	-1.27	0.903763	C	-1.31	0.891774	C	1.41	0.863855	B	11.79	0.219125	B	-1.1	0.962506	C
m755	cel-miR-8208-5p	27.37	0.0992393	B	-1.28	0.90073	C	-1.35	0.882432	C	-1.4	0.866689	C	-1.13	0.950593	C	-1.1	0.960761	C
m756	cel-miR-8209-3p	-1.28	NA	C	-1.29	NA	C	-1.33	NA	C	14.23	NA	B	11.74	NA	B	-1.1	NA	C
m757	cel-miR-8209-5p	4.09	0.398248	B	21.64	0.0585959	B	-2.72	0.584003	C	-2.91	0.553804	C	-1.17	0.930446	C	46.02	0.0186731	B
m758	cel-miR-8210-3p	-1.46	0.846918	C	-1.51	0.833203	C	-1.66	0.795104	C	-1.88	0.746959	C	-1.26	0.90587	C	217.31	0.00343174	B
m759	cel-miR-84-3p	27.37	0.0992393	B	-1.28	0.90073	C	-1.35	0.882432	C	-1.4	0.866689	C	-1.13	0.950593	C	-1.1	0.960761	C
m760	cel-miR-87-5p	23.99	0.11347	B	-1.28	0.902306	C	-1.34	0.883854	C	-1.4	0.867048	C	-1.13	0.950763	C	-1.1	0.961481	C
m761	cfa-let-7e/chi-let-7e-5p/eca-let-7e/hsa-let-7e-5p/mml-let-7e-5p/mmu-let-7e-5p/ppy-let-7e/ptr-let-7e/rno-let-7e-5p/ssc-let-7e/tch-let-7e-5p	1.07	0.84803	A	1.06	0.858338	A	1.01	0.965731	A	1.31	0.422125	A	-2.33	0.0274698	B	1.04	0.914841	A
m762	cfa-miR-107/chi-miR-107-3p/ola-miR-103/ola-miR-107/tch-miR-107	-2.3	0.6521	C	-2.37	0.638645	C	10.54	0.14664	B	10.65	0.145684	B	9.67	0.172503	B	-1.39	0.858719	C
m763	cfa-miR-125a/chi-miR-125a-5p	1.16	0.764418	A	1.77	0.245973	A	1.74	0.259643	A	2.27	0.0951325	A	3.27	0.0193168	A	1.42	0.490269	A
m764	cfa-miR-134/cgr-miR-134/chi-miR-134/eca-miR-134/hsa-miR-134-5p/mml-miR-134-5p/mmu-miR-134-5p/ptr-miR-134/rno-miR-134-5p	29.93	0.039464	B	8.51	0.197853	B	10.98	0.148062	B	8.47	0.198978	B	-1.12	0.948843	C	-1.35	0.871017	C
m765	cfa-miR-140/sha-miR-140	-2.34	0.638948	C	-2.43	0.622632	C	4.09	0.374174	B	9.3	0.153142	B	56.87	0.00958323	B	-1.4	0.85301	C
m766	cfa-miR-141/ggo-miR-141/mml-miR-141-3p/ppy-miR-141	1.31	0.574825	A	1.34	0.536169	A	1.46	0.425405	A	1.87	0.189145	A	1.55	0.380605	A	-1.03	0.946404	B
m767	cfa-miR-142/ggo-miR-142/sha-miR-142	-2.41	0.620314	C	-2.52	0.598903	C	33.39	0.0144177	B	25.74	0.0239509	B	17.86	0.0505088	B	-1.41	0.844931	C
m768	cfa-miR-146a/cgr-miR-146a/eca-miR-146a/gga-miR-146a-5p/hsa-miR-146a-5p/mdo-miR-146a-5p/mml-miR-146a-5p/mmu-miR-146a-5p/ppy-miR-146a/ptr-miR-146a/rno-miR-146a-5p/ssc-miR-146a-5p/tch-miR-146a-5p/tgu-miR-146c	-2.91	0.0205855		-2.54	0.0427011		-1.49	0.38111		-2.79	0.0260332		-1.67	0.283381		1.07	0.879055
m769	cfa-miR-146b/eca-miR-146b-5p/hsa-miR-146b-5p/mdo-miR-146b-5p/mml-miR-146b-5p/mmu-miR-146b-5p/oan-miR-146b-5p/pma-miR-146-5p/ppy-miR-146b-5p/ptr-miR-146b	-2.17	0.686176	C	-2.22	0.677107	C	12.51	0.155273	B	5.68	0.33285	B	-1.16	0.939574	C	-1.36	0.872928	C
m770	cfa-miR-152/cgr-miR-152-3p/ggo-miR-152/hsa-miR-152-3p/mml-miR-152-3p/mmu-miR-152-3p/oar-miR-152/ppy-miR-152/ptr-miR-152/rno-miR-152-3p/ssc-miR-152/tch-miR-152	2.02	0.575294	B	-16.94	0.0729498	B	3.29	0.339464	B	2.31	0.504004	A	1.62	0.710985	B	-9.59	0.15292	B
m771	cfa-miR-1838	-2.31	0.647986	C	-2.39	0.633474	C	-2.78	0.57365	C	45.14	0.0165425	A	42.46	0.0202524	B	-1.39	0.856582	C
m772	cfa-miR-1839/eca-miR-1839/mmu-miR-1839-5p/rno-miR-1839-5p/ssc-miR-1839-5p	15.89	0.0451437	B	15.74	0.0458665	B	16.08	0.0436457	B	9.73	0.100784	B	21.26	0.0289539	B	-1.42	0.837843	C
m773	cfa-miR-191/chi-miR-191-5p/mdo-miR-191-5p/oan-miR-191-5p/oar-miR-191/tch-miR-191-5p/xtr-miR-191	1.43	0.341493	A	1.38	0.388262	A	1.71	0.149337	A	1.72	0.147122	A	1.97	0.0817521	A	1.49	0.300041	A
m774	cfa-miR-192/chi-miR-192-5p/eca-miR-192/ggo-miR-192/hsa-miR-192-5p/mml-miR-192-5p/mmu-miR-192-5p/oan-miR-192-5p/ppy-miR-192/ptr-miR-192/rno-miR-192-5p/ssc-miR-192/tch-miR-192-5p	-1	0.999423	A	1.01	0.991799	A	-1.08	0.902681	A	1.33	0.652644	A	-1.17	0.816027	B	1.09	0.89281	B
m775	cfa-miR-193b/cgr-miR-193b-5p/chi-miR-193b-5p/ggo-miR-193b/hsa-miR-193b-5p/mdo-miR-193b-5p/mml-miR-193b-5p/mmu-miR-193b-5p/oan-miR-193-5p	-1.29	NA	C	-1.3	NA	C	-1.36	NA	C	5.11	NA	B	12.55	NA	B	-1.11	NA	C
m776	cfa-miR-200a/dre-miR-200a-5p/hsa-miR-200a-5p/mml-miR-200a-5p/mmu-miR-200a-5p	-1.28	NA	C	-1.29	NA	C	-1.35	NA	C	-1.4	NA	C	45.13	NA	B	-1.11	NA	C
m777	cfa-miR-200b/hsa-miR-200b-5p/mmu-miR-200b-5p/rno-miR-200b-5p	-1.27	NA	C	-1.29	NA	C	-1.35	NA	C	-1.4	NA	C	36.53	NA	B	-1.11	NA	C
[truncated: 2,333 more rows]

## Sheet: Fold Change & p-Value
Position	miRNA ID	Fold Change (comparing to control group)
[truncated: 3,112 more rows]
