# Supplementary material for: Non-coding RNA in raw and commercially processed milk and putative targets related to growth and immune-response
Source: BMC Genomics. 2021 Oct 17;22:749. doi: 10.1186/s12864-021-07964-w (PMC8520644; doi:10.1186/s12864-021-07964-w)
Supplement: Supplementary file 8 — Additional file 8: Supplemental Data. Differential expression results based on UMI data for the treatment groups versus control obtained from Qiaseq Secondary analysis pipeline. [file 12864_2021_7964_MOESM8_ESM.zip › Volcano Plot_RM vs. Cult-BM.xlsx]

## Sheet: Volcano Plot
QIASeq RNA Panel Catalog #:
Test Group:		Group 5
Control Group:		Control Group
Fold Difference:		2
p-value:		0.05
Arrays included in Test Group:		5-S1-Cult-BM_S24-UMIs, 6-S2-Cult-BM_S25-UMIs, 7-S3-Cult-BM_S26-UMIs, 8-S4-Cult-BM_S27-UMIs
Arrays included in Control Group:		1-S1-Raw-Whole_S11-UMIs, 2-S2-Raw-Whole_S21-UMIs, 3-S3-Raw-Whole_S22-UMIs, 4-S4-Raw-Whole_S23-UMIs
Genes Over-Expressed in							Genes Under-Expressed in
Group 5 vs. Control Group							Group 5 vs. Control Group
Gene #	miRNA Symbol	Fold Regulation	Comments	p-value			Gene #	miRNA Symbol	Fold Regulation	Comments	p-value
m3	aae-miR-13-5p	22.04	B	0.12347			m16	aae-miR-92a-5p	-81.76	B	0.00670865
m4	aae-miR-14/api-miR-14/cqu-miR-14/dme-miR-14-3p/hme-miR-14/mse-miR-14/tca-miR-14-3p	19.62	B	NA			m20	aca-let-7a-5p/asu-let-7-5p/bbe-let-7a-5p/bfl-let-7a-5p/bma-let-7/bta-let-7a-5p/cbn-let-7/cbr-let-7/ccr-let-7a/cel-let-7-5p/cfa-let-7a/cgr-let-7a/chi-let-7a-5p/crm-let-7/dre-let-7a/eca-let-7a/fru-let-7a/gga-let-7a-5p/gga-let-7j-5p/hsa-let-7a-5p/ipu-let-7a/lgi-let-7/mdo-let-7a-5p/mml-let-7a-5p/mmu-let-7a-5p/oar-let-7a/oha-let-7a/oha-let-7a-5p/ola-let-7a/pma-let-7a/ppc-let-7/ppy-let-7a/ptr-let-7a/rn…	-2.13		0.0327002
m6	aae-miR-190/aga-miR-190/api-miR-190/cqu-miR-190/dme-miR-190-5p/dps-miR-190-5p/dsi-miR-190-5p/dvi-miR-190-5p/mse-miR-190	24.81	B	0.109692			m21	aca-let-7b-5p/ggo-let-7b/ipu-let-7b/oar-let-7b/ola-let-7b	-3.77		0.032357
m7	aae-miR-219/aca-miR-219-5p/aga-miR-219/ame-miR-219/api-miR-219/dan-miR-219/der-miR-219/dgr-miR-219/dmo-miR-219/dpe-miR-219/dps-miR-219/dse-miR-219/dsi-miR-219/dvi-miR-219-5p/dwi-miR-219/dya-miR-219/ngi-miR-219/nlo-miR-219/nvi-miR-219/oan-miR-219-5p/oha-miR-219-5p/pmi-miR-219-5p/sko-miR-219/ssa-miR-219a-5p/ssa-miR-219b-5p/ssa-miR-219c-5p	115.54	A	0.017953			m25	aca-let-7f-5p/bta-let-7f/cfa-let-7f/cgr-let-7f/chi-let-7f-5p/dre-let-7f/eca-let-7f/gga-let-7f-5p/hsa-let-7f-5p/ipu-let-7f/mdo-let-7f-5p/mml-let-7f-5p/mmu-let-7f-5p/oan-let-7f-5p/oha-let-7f-5p/ppy-let-7f/ptr-let-7f/rno-let-7f-5p/ssc-let-7f/tch-let-7f-5p/tgu-let-7f-5p/xtr-let-7f	-2.82		0.00833226
m9	aae-miR-286b	38.59	B	0.0687744			m26	aca-let-7g/bta-let-7g/cfa-let-7g/cgr-let-7g-5p/chi-let-7g-5p/eca-let-7g/hsa-let-7g-5p/mml-let-7g-5p/mmu-let-7g-5p/oan-let-7g-5p/oha-let-7g-5p/ppy-let-7g/ptr-let-7g/rno-let-7g-5p/ssc-let-7g/tch-let-7g-5p/tgu-let-7g-5p	-2.26	B	0.237355
m10	aae-miR-2941/cqu-miR-2941-3p	42.83	B	0.0612364			m27	aca-let-7i-5p/bta-let-7i/chi-let-7i-5p/dre-let-7i/fru-let-7i/hsa-let-7i-5p/ipu-let-7i/mml-let-7i-5p/mmu-let-7i-5p/oar-let-7i/oha-let-7i-5p/ppy-let-7i/ptr-let-7i/rno-let-7i-5p/ssa-let-7i-5p/tch-let-7i-5p/tgu-let-7i-5p/tni-let-7i	-3.62		0.00331295
m11	aae-miR-2942	34.7	A	0.0772193			m34	aca-miR-125a-5p/dre-miR-125a/fru-miR-125a/ipu-miR-125a/oha-miR-125a-5p/ola-miR-125a-5p/tni-miR-125a/xtr-miR-125a	-2.43	C	0.61298
m13	aae-miR-33/aca-miR-33-5p/bbe-miR-33-5p/bmo-miR-33-5p/bta-miR-33a/cqu-miR-33/cte-miR-33/eca-miR-33a/hsa-miR-33a-5p/mdo-miR-33-5p/mmu-miR-33-5p/mse-miR-33/rno-miR-33-5p/ssa-miR-33a-5p/ssa-miR-33b-5p/tch-miR-33a-5p	4.4	B	NA			m44	aca-miR-150-5p/cfa-miR-150/chi-miR-150/eca-miR-150/ggo-miR-150/hsa-miR-150-5p/mml-miR-150-5p/mmu-miR-150-5p/oar-miR-150/ppy-miR-150/ptr-miR-150/rno-miR-150-5p/ssc-miR-150	-10.37	B	0.00128756
m17	aae-miR-980-5p	80.15	A	0.0289426			m46	aca-miR-16a-5p/oar-miR-16b/ppy-miR-16	-2.42	C	0.61503
m18	aae-miR-9a/aga-miR-9a/age-miR-9/ame-miR-9a/api-miR-9a/asu-miR-9-5p/bbe-miR-9-5p/bmo-miR-9a-5p/cfa-miR-9/chi-miR-9-5p/cte-miR-9-5p/dan-miR-9a/der-miR-9a/dgr-miR-9a/dme-miR-9a-5p/dmo-miR-9a/dpe-miR-9a/dps-miR-9a/dpu-miR-9-5p/dre-miR-9-5p/dse-miR-9a/dsi-miR-9a/dvi-miR-9a-5p/dwi-miR-9a/dya-miR-9a/eca-miR-9a/fru-miR-9/gga-miR-9-5p/ggo-miR-9/hco-miR-9/hsa-miR-9-5p/ipu-miR-9/lgi-miR-9-5p/lla-miR-9/lmi-m…	2.68		0.0206557			m50	aca-miR-182-5p/dre-miR-182-5p/ggo-miR-182/ipu-miR-182/mdo-miR-182-5p/mml-miR-182/oan-miR-182-5p/pol-miR-182-5p/ppy-miR-182/ssa-miR-182-5p/xtr-miR-182-5p	-2.43	C	0.605629
m19	aca-let-7a-3p/mmu-let-7f-2-3p/oan-let-7f-2-3p/rno-let-7f-2-3p	25.07	B	0.108536			m58	aca-miR-200b-3p/ccr-miR-200b/chi-miR-200b/csa-miR-200/dre-miR-200b-3p/eca-miR-200b/fru-miR-200b/hsa-miR-200b-3p/mdo-miR-200b-3p/mmu-miR-200b-3p/tch-miR-200b-3p/tni-miR-200b	-2.33	C	0.644041
m22	aca-let-7c-1-3p/cgr-let-7c/chi-let-7c-3p/dre-let-7c-3p/dre-let-7d-3p/gga-let-7c-3p/hsa-let-7c-3p/mml-let-7c-3p/mmu-let-7c-1-3p/oan-let-7c-3p/oha-let-7c-3-3p/pol-let-7d-3p/rno-let-7c-1-3p/ssa-let-7c-3p/ssa-let-7d-3p/tgu-let-7c-3p	20.55	B	NA			m79	aca-miR-32-5p/eca-miR-32/hsa-miR-32-5p/mmu-miR-32-5p/rno-miR-32-5p/tch-miR-32-5p	-2.32	C	0.644308
m23	aca-let-7c-5p/bta-let-7c/cfa-let-7c/chi-let-7c-5p/dre-let-7c-5p/eca-let-7c/gga-let-7c-5p/hhi-let-7c/hsa-let-7c-5p/ipu-let-7c/mml-let-7c-5p/mmu-let-7c-5p/oan-let-7c-5p/oar-let-7c/oha-let-7c-5p/pol-let-7a-5p/ppy-let-7c/ptr-let-7c/rno-let-7c-5p/ssa-let-7c-5p/ssc-let-7c/tgu-let-7c-5p/xtr-let-7c	12.88	B	0.0468022			m83	aca-miR-451-5p/cfa-miR-451/dre-miR-451/hsa-miR-451a/mml-miR-451/mmu-miR-451a/ppy-miR-451/ptr-miR-451/rno-miR-451-5p/ssc-miR-451/xtr-miR-451	-3		0.0213745
m28	aca-miR-101-3p/cfa-miR-101/chi-miR-101-3p	9.62	B	0.103231			m86	aca-miR-457-5p	-2.39	C	0.625538
m29	aca-miR-103-3p/oar-miR-103	17.99	B	0.0208471			m96	aca-miR-5416	-52.93	A	0.000783229
m39	aca-miR-143-5p/chi-miR-143-5p/mmu-miR-143-5p/rno-miR-143-5p/ssc-miR-143-5p	7.1	B	0.263886			m102	aca-miR-5440	-47.41	B	0.0546546
m45	aca-miR-1677a	43.2	B	0.0606308			m103	aca-miR-5450	-50.18	B	NA
m49	aca-miR-181b/dre-miR-181b-5p/fru-miR-181b/gga-miR-181b-5p/ipu-miR-181b/ssa-miR-181c-5p/tni-miR-181b/xtr-miR-181b	18.91	B	0.0576509			m109	aca-miR-99b-5p/oha-miR-99b-5p	-2.4	C	0.621379
m54	aca-miR-196a/chi-miR-196a/gga-miR-196-5p/ggo-miR-196/mml-miR-196a-5p/ola-miR-196a/ppy-miR-196/xtr-miR-196a	53.41	A	0.0474862			m112	aga-miR-92a	-2.44	C	0.609472
m57	aca-miR-200a-3p/dre-miR-200a-3p/eca-miR-200a/fru-miR-200a/gga-miR-200a-3p/ggo-miR-200a/hsa-miR-200a-3p/mdo-miR-200a-3p/mml-miR-200a-3p/mmu-miR-200a-3p/ppy-miR-200a/ptr-miR-200a/rno-miR-200a-3p/tni-miR-200a/xtr-miR-200a	5.96	B	0.185045			m118	age-miR-16/cfa-miR-16/cgr-miR-16-5p/eca-miR-16/ggo-miR-16/hsa-miR-16-5p/lla-miR-16/mdo-miR-16-5p/mml-miR-16-5p/mmu-miR-16-5p/mne-miR-16/oan-miR-16a-5p/ppa-miR-16/ptr-miR-16/rno-miR-16-5p/sla-miR-16/ssa-miR-16c-5p/ssc-miR-16	-2.52		0.0148172
m60	aca-miR-20a-5p/age-miR-20/ggo-miR-20a/lca-miR-20/lla-miR-20/mml-miR-20a-5p/mne-miR-20/ppa-miR-20/ppy-miR-20a/ptr-miR-20a/sla-miR-20/ssc-miR-20a/tch-miR-20a-5p	12.89	B	0.0599642			m122	age-miR-19a/bta-miR-19a/cfa-miR-19a/cgr-miR-19a/chi-miR-19a/dre-miR-19a-3p/eca-miR-19a/fru-miR-19a/gga-miR-19a-3p/ggo-miR-19a/hsa-miR-19a-3p/lca-miR-19a/lla-miR-19a/mdo-miR-19a-3p/mml-miR-19a-3p/mmu-miR-19a-3p/mne-miR-19a/oan-miR-19a-3p/oha-miR-19a-3p/ppa-miR-19a/ppy-miR-19a/ptr-miR-19a/rno-miR-19a-3p/sla-miR-19a/ssc-miR-19a/tch-miR-19a-3p/tni-miR-19a/xtr-miR-19a	-2.37	C	0.6309
m66	aca-miR-23b-3p/ccr-miR-23b/cgr-miR-23b-3p/chi-miR-23b-3p/eca-miR-23b/gga-miR-23b-3p/hsa-miR-23b-3p/ipu-miR-23b/mdo-miR-23b-3p/mml-miR-23b-3p/mmu-miR-23b-3p/rno-miR-23b-3p/tgu-miR-23-3p/xtr-miR-23b	14.51	B	0.0394719			m124	age-miR-218/cfa-miR-218/chi-miR-218/eca-miR-218/gga-miR-218-5p/ggo-miR-218/hsa-miR-218-5p/lca-miR-218/lla-miR-218/mdo-miR-218-5p/mml-miR-218-5p/mmu-miR-218-5p/mne-miR-218/oan-miR-218-5p/oar-miR-218a/ola-miR-218a/ppa-miR-218/ppy-miR-218/ptr-miR-218/rno-miR-218a-5p/sla-miR-218/ssc-miR-218/ssc-miR-218-5p/tch-miR-218-5p/tgu-miR-218-5p/xtr-miR-218	-2.4	C	0.621495
m75	aca-miR-30c-3p/hsa-miR-30c-2-3p/mmu-miR-30c-2-3p/oan-miR-30c-2-3p/oha-miR-30c-1-3p/rno-miR-30c-2-3p/ssc-miR-30c-3p/tgu-miR-30c-3p	12.05	B	0.176426			m128	age-miR-29a/ggo-miR-29a/lla-miR-29a/mml-miR-29a-3p/mne-miR-29a/ppa-miR-29a/ppy-miR-29a/ptr-miR-29a/sla-miR-29a	-2.14	A	0.168091
m80	aca-miR-338-3p/chi-miR-338-3p/ola-miR-338-3p	17.01	B	NA			m134	aja-miR-142/dre-miR-142a-3p/eca-miR-142-3p/efu-miR-142/hsa-miR-142-3p/mdo-miR-142/mml-miR-142-3p/mmu-miR-142a-3p/oha-miR-142-3p/ppy-miR-142-3p/ptr-miR-142/rno-miR-142-3p/xtr-miR-142-3p	-2.06		0.0539997
m81	aca-miR-365-3p/bta-miR-365-3p/ccr-miR-365/cfa-miR-365/cgr-miR-365-3p/chi-miR-365-3p/dre-miR-365/eca-miR-365/efu-miR-365/fru-miR-365/gga-miR-365-3p/hsa-miR-365a-3p/hsa-miR-365b-3p/mdo-miR-365-3p/mml-miR-365-3p/mmu-miR-365-3p/oan-miR-365-3p/oha-miR-365a-3p/ppy-miR-365/ptr-miR-365/rno-miR-365-3p/ssa-miR-365-3p/ssc-miR-365-3p/tch-miR-365a-3p/tch-miR-365b-3p/tgu-miR-365-3p/tni-miR-365/xtr-miR-365	7.84	B	0.111629			m139	aja-miR-331/bta-miR-331-3p/cfa-miR-331/eca-miR-331/hsa-miR-331-3p/mml-miR-331-3p/mmu-miR-331-3p/ptr-miR-331/rno-miR-331-3p/ssc-miR-331-3p	-59.42	B	NA
m84	aca-miR-454-3p/bta-miR-454/chi-miR-454-3p/eca-miR-454/gga-miR-454-3p/hsa-miR-454-3p/ipu-miR-454b/mml-miR-454-3p/oan-miR-454-3p/ptr-miR-454/sha-miR-454/tgu-miR-454-3p	3.68	B	0.355771			m140	aja-miR-3596/rno-miR-3596d	-2.43	C	0.610136
m87	aca-miR-5395	18.07	B	0.14937			m148	aly-miR169b-3p/ath-miR169b-3p	-188.7	B	0.000368553
m88	aca-miR-5398-3p	28.82	B	0.0940713			m156	aly-miR390b-3p	-67.72	B	NA
m89	aca-miR-5402-3p	3.26	B	NA			m176	ame-let-7/bmo-let-7-5p/cte-let-7/dan-let-7/der-let-7/dgr-let-7/dme-let-7-5p/dmo-let-7/dpe-let-7/dps-let-7/dse-let-7/dsi-let-7/dvi-let-7/dwi-let-7/dya-let-7/ggo-let-7a/isc-let-7/ngi-let-7/nvi-let-7/ola-let-7a-5p/sha-let-7a	-4.41		0.0040793
m91	aca-miR-5407-3p	71.29	A	0.0335123			m179	ame-miR-125	-2.4	C	0.622512
m92	aca-miR-5407-5p	23.99	B	0.11347			m188	ame-miR-3751	-2.35	C	0.636626
m94	aca-miR-5408b	35.15	A	0.0761315			m194	ame-miR-3776	-74.4	B	0.00391213
m98	aca-miR-5431	228.97	A	0.00311748			m208	ame-miR-6048	-490.92	B	0.000644645
m100	aca-miR-5435b-3p	42.11	B	0.0624121			m210	ame-miR-6056	-766.16	A	3.25359e-05
m101	aca-miR-5435b-5p	62.09	A	0.0396896			m211	ame-miR-6065	-473.11	A	0.000295335
m117	age-miR-15b/bta-miR-15b/cgr-miR-15b-5p/chi-miR-15b-5p/eca-miR-15b/efu-miR-15/ggo-miR-15b/hsa-miR-15b-5p/lla-miR-15b/mml-miR-15b-5p/mmu-miR-15b-5p/mne-miR-15b/ppa-miR-15b/ppy-miR-15b/ptr-miR-15b/rno-miR-15b-5p/ssc-miR-15b/tch-miR-15b-5p	6.42	B	0.198034			m212	ame-miR-92a/ngi-miR-92a/nlo-miR-92a/nvi-miR-92a	-2.42	C	0.615331
m120	age-miR-196/bta-miR-196a/ccr-miR-196a/cfa-miR-196a/cgr-miR-196a-5p/dre-miR-196a-5p/eca-miR-196a/fru-miR-196a/hsa-miR-196a-5p/lla-miR-196/mmu-miR-196a-5p/oan-miR-196a-5p/oha-miR-196b-5p/pma-miR-196a-5p/ppa-miR-196/ppy-miR-196-2/ptr-miR-196a/rno-miR-196a-5p/ssa-miR-196a-5p/ssc-miR-196a/tni-miR-196a	32	B	0.0191807			m218	ame-miR-9884	-85.43	B	0.0103415
m121	age-miR-197/bta-miR-197/cfa-miR-197/chi-miR-197-3p/eca-miR-197/ggo-miR-197/hsa-miR-197-3p/mml-miR-197-3p/ppa-miR-197/ppy-miR-197/ptr-miR-197	3.16	B	0.480178			m221	ame-miR-9894	-182.28	B	0.00872883
m126	age-miR-222/chi-miR-222-3p/dre-miR-222a-3p/fru-miR-222/gga-miR-222a/mdo-miR-222a/oha-miR-222a-3p/ssa-miR-222a-3p/ssc-miR-222/tgu-miR-222-3p/tni-miR-222/xtr-miR-222	20.22	B	0.0196301			m228	api-miR-3038	-2.3	C	0.652992
m129	age-miR-30b/ggo-miR-30b/lla-miR-30b/mml-miR-30b-5p/mne-miR-30b/oar-miR-30b/ppa-miR-30b/ptr-miR-30b	7.31	B	0.150708			m233	api-miR-92a	-2.41	C	0.619096
m130	age-miR-34a/bta-miR-34a/ccr-miR-34/cfa-miR-34a/cgr-miR-34a/chi-miR-34a/dre-miR-34a/eca-miR-34a/ggo-miR-34a/hsa-miR-34a-5p/ipu-miR-34a/lla-miR-34a/mml-miR-34a-5p/mmu-miR-34a-5p/mne-miR-34a/ppa-miR-34a/ppy-miR-34a/ptr-miR-34a/rno-miR-34a-5p/sla-miR-34a/ssc-miR-34a/tgu-miR-34a	18.61	B	0.0383726			m265	ata-miR9772a-5p/ata-miR9772b-5p/tae-miR9772	-41.82	B	NA
m132	age-miR-98/bta-miR-98/cfa-miR-98/cgr-miR-98/chi-miR-98-5p/eca-miR-98/ggo-miR-98/hsa-miR-98-5p/mml-miR-98/mmu-miR-98-5p/oan-miR-98/oha-miR-98-5p/ppa-miR-98/ppy-miR-98/ptr-miR-98/rno-miR-98-5p/ssc-miR-98/tch-miR-98-5p/xtr-miR-98	16.75	B	0.160289			m266	ata-miR9783-5p	-61.14	B	NA
m133	ahy-miR3509-3p	6.46	B	0.352733			m271	ath-miR3932a/ath-miR3932b-3p	-2.26	C	0.663189
m142	aly-miR159a-5p	47.07	A	0.054956			m331	bbe-miR-4904-5p	-2.28	C	0.656266
m143	aly-miR159b-5p/ath-miR159b-5p	39.69	B	0.066677			m332	bbe-miR-96-5p/bfl-miR-96-5p/bta-miR-96/ccr-miR-96/cfa-miR-96/dre-miR-96-5p/eca-miR-96/fru-miR-96/hsa-miR-96-5p/ipu-miR-96/mdo-miR-96/mmu-miR-96-5p/oan-miR-96-5p/oha-miR-96/ppy-miR-96/rno-miR-96-5p/ssa-miR-96-5p/ssc-miR-96-5p/tni-miR-96/xtr-miR-96	-2.26	C	0.661764
m146	aly-miR163-5p.2	32.02	B	0.0842141			m357	bdi-miR7716-5p	-2.32	C	0.6454
m150	aly-miR319c-5p/aly-miR319d-5p	42.83	B	0.0612218			m362	bdi-miR7733-5p	-39.54	B	NA
m153	aly-miR3441-3p.1	37.6	B	0.0707836			m375	bdi-miR7778-5p	-761.53	A	5.37528e-05
m154	aly-miR3441-5p.1	49.48	A	0.0519219			m376	bdi-miR7781-5p	-9.37	B	0.198748
m155	aly-miR3441-5p.2	107.55	A	NA			m382	bfl-miR-100-5p/dpu-miR-100/isc-miR-100	-2.37	C	0.630892
m157	aly-miR400-3p	33.94	B	0.0791138			m388	bhv5-miR-B12	-12.53		0.0216818
m158	aly-miR402-5p	64.38	A	0.0379835			m399	bma-miR-5876	-319.77	B	9.19006e-05
m160	aly-miR4227	15.98	B	0.167471			m410	bmo-miR-2779	-2.21	C	0.666131
m164	aly-miR771-3p	22.62	B	0.120334			m412	bmo-miR-2783	-5.31	B	0.215516
m166	aly-miR774a-5p.1	4.8	B	0.434866			m414	bmo-miR-2788	-2.33	C	0.643172
m167	aly-miR774b-5p	18.76	B	0.144162			m420	bmo-miR-2825	-2.31	C	0.648343
m168	aly-miR831-5p	134.58	A	0.000744694			m425	bmo-miR-3205	-2.14	C	0.690995
m169	aly-miR838-3p	35.21	A	0.0314476			m452	bmo-miR-3364	-2.1	C	0.702085
m170	aly-miR838-5p	106.4	A	0.0200368			m453	bmo-miR-3372-5p	-191.59	B	0.00454319
m172	aly-miR846-3p/ath-miR846-3p	32.24	B	0.0836064			m474	bra-miR390-3p	-69.29	B	NA
m173	aly-miR846-5p	23.83	B	0.114159			m482	bta-let-7b/ccr-let-7b/cfa-let-7b/cgr-let-7b/chi-let-7b-5p/dre-let-7b/fru-let-7b/gga-let-7b/hsa-let-7b-5p/mdo-let-7b/mml-let-7b-5p/mmu-let-7b-5p/oan-let-7b-5p/oha-let-7b-5p/pol-let-7b-5p/ppy-let-7b/ptr-let-7b/rno-let-7b-5p/ssa-let-7b-5p/tgu-let-7b-5p/tni-let-7b	-3.97		0.0275516
m174	aly-miR847-5p	17.96	B	0.150226			m488	bta-miR-1249/cfa-miR-1249/chi-miR-1249/efu-miR-1249/ggo-miR-1249/hsa-miR-1249-3p/mml-miR-1249/mmu-miR-1249-3p/ppy-miR-1249/ptr-miR-1249/rno-miR-1249/ssc-miR-1249	-24.16	A	0.000383451
m175	aly-miR852-3p	30.68	B	0.0880962			m490	bta-miR-1307/cfa-miR-1307/hsa-miR-1307-3p/ppy-miR-1307/ptr-miR-1307/ssc-miR-1307	-2.28	C	0.657172
m177	ame-miR-1006	23.39	A	0.0937868			m492	bta-miR-1343-5p	-610.42	A	7.3424e-05
m178	ame-miR-11	101.04	A	0.0214619			m501	bta-miR-149-3p/mml-miR-149-3p	-1128.25	A	1.37756e-05
m180	ame-miR-2796/bmo-miR-2796-3p/hme-miR-2796/mse-miR-2796/tca-miR-2796-3p	16.33	B	0.0501676			m504	bta-miR-151-3p/chi-miR-151-3p/hsa-miR-151a-3p/mml-miR-151-3p/ppy-miR-151a-3p/ptr-miR-151	-2.65		0.0941931
m181	ame-miR-316/api-miR-316	20.55	B	NA			m506	bta-miR-155/cfa-miR-155/chi-miR-155-5p/eca-miR-155/hsa-miR-155-5p/mml-miR-155/oan-miR-155-5p/ppy-miR-155/ptr-miR-155/ssa-miR-155-5p/tch-miR-155-5p	-2.2	B	0.172449
m182	ame-miR-3477	20.25	B	NA			m509	bta-miR-16b/ola-miR-16	-2.81		0.0165752
m185	ame-miR-3735	25.85	B	NA			m510	bta-miR-1777a	-401.43	A	0.000541929
m189	ame-miR-3752	32.27	A	0.0834774			m522	bta-miR-200a/oan-miR-200a-3p/oha-miR-200a/ssa-miR-200b-3p/tch-miR-200a-3p/tgu-miR-200a-3p	-2.38	C	0.62363
m190	ame-miR-3755	89.02	A	0.0253128			m549	bta-miR-2328-3p	-954.04	A	4.64254e-05
m191	ame-miR-3762	33.95	B	0.0790829			m566	bta-miR-2415-3p	-611.35	A	0.000111271
m192	ame-miR-3770	22.33	B	NA			m567	bta-miR-2415-5p	-6.93		0.107276
m193	ame-miR-3773	611.65	A	3.89541e-05			m572	bta-miR-2450c	-80.89	A	3.83493e-05
m195	ame-miR-3781	343.52	A	6.89352e-05			m584	bta-miR-2881	-619.74	A	0.00012157
m196	ame-miR-3783	28.59	B	0.0948742			m585	bta-miR-2885	-32.99	A	0.00986767
m197	ame-miR-3790	36.79	A	0.0724498			m586	bta-miR-2887	-540.52	A	0.00011226
m198	ame-miR-3792	14.1	B	0.187387			m587	bta-miR-2889	-39.17	A	0.00267847
m199	ame-miR-3793	21.05	B	0.129069			m588	bta-miR-2890	-112.05		1.69258e-05
m200	ame-miR-6001-5p	27.12	B	0.100175			m589	bta-miR-2892	-176.48	A	2.90811e-05
m202	ame-miR-6004-3p	19.31	B	NA			m594	bta-miR-299/cfa-miR-299/hsa-miR-299-5p/mml-miR-299-5p/mmu-miR-299a-5p/oar-miR-299-5p/ppy-miR-299-5p/ptr-miR-299/rno-miR-299a-5p	-2.17	C	0.687308
m203	ame-miR-6005-5p	34.82	B	NA			m599	bta-miR-320a/cfa-miR-320/cgr-miR-320a/chi-miR-320-3p/ggo-miR-320a/hsa-miR-320a/mml-miR-320a/mmu-miR-320-3p/ppy-miR-320a/ptr-miR-320a/rno-miR-320-3p	-8.35		0.00991466
m205	ame-miR-6038	41.7	A	0.0610885			m608	bta-miR-346/cfa-miR-346/chi-miR-346-5p/eca-miR-346/hsa-miR-346/mml-miR-346/ppy-miR-346/ptr-miR-346	-2.3	C	0.6523
m206	ame-miR-6046	31.07	A	0.0678306			m610	bta-miR-3596	-2.7		0.100444
m209	ame-miR-6053	30.77	A	0.0877663			m619	bta-miR-376a/cfa-miR-376a/eca-miR-376a/hsa-miR-376a-3p/mml-miR-376a-3p/oar-miR-376a-3p/ppy-miR-376a/ptr-miR-376a/ssc-miR-376a-3p/tch-miR-376a-3p	-2.22	C	0.67329
m217	ame-miR-9882	36.83	B	0.0724048			m622	bta-miR-379/cfa-miR-379/cgr-miR-379/chi-miR-379-5p/eca-miR-379/ggo-miR-379/hsa-miR-379-5p/mml-miR-379-5p/mmu-miR-379-5p/ppy-miR-379/ptr-miR-379/rno-miR-379-5p	-2.36		0.0219094
m219	ame-miR-9887	2.57	B	0.633489			m627	bta-miR-423-3p	-2.25	C	0.665099
m223	api-miR-100/nve-miR-100-5p	6.9	B	0.183567			m635	bta-miR-451/gga-miR-451/oan-miR-451/oha-miR-451-??/tgu-miR-451	-2.08	B	0.23044
m224	api-miR-263a	3.31	A	0.3302			m638	bta-miR-484/cgr-miR-484/hsa-miR-484/mml-miR-484/mmu-miR-484/ppy-miR-484/ptr-miR-484/rno-miR-484	-2.39	C	0.621506
m225	api-miR-2765	24	B	0.113406			m639	bta-miR-486/cgr-miR-486-5p/eca-miR-486-5p/ggo-miR-486/hsa-miR-486-5p/mml-miR-486-5p/mmu-miR-486a-5p/mmu-miR-486b-5p/ppy-miR-486-5p/ptr-miR-486/rno-miR-486/ssc-miR-486	-3.85		0.00963925
m227	api-miR-3019	25.6	B	0.106271			m652	bta-miR-671/eca-miR-671-5p/hsa-miR-671-5p/mml-miR-671-5p/mmu-miR-671-5p/ppy-miR-671-5p	-479.38	A	2.02697e-05
m229	api-miR-3047	24.26	B	0.112196			m653	bta-miR-744/hsa-miR-744-5p/mmu-miR-744-5p/ppy-miR-744/ptr-miR-744/ssc-miR-744	-2.24	C	0.66886
m231	api-miR-306	50.96	A	0.0501664			m656	bta-miR-767/eca-miR-767-5p/hsa-miR-767-5p/mml-miR-767-5p/ppy-miR-767-5p	-2.38	C	0.62686
m234	aqc-miR477c/aqc-miR477g	42.83	B	0.0612364			m666	cbn-miR-35c	-2.06	C	NA
m235	aqu-miR-2019-3p	15.56	B	NA			m684	cbr-miR-254	-2.34	C	0.640897
m236	asu-miR-100a-5p/prd-miR-100-5p	36.36	A	0.00521681			m696	ccr-miR-125c/dre-miR-125c-5p/ipu-miR-125c	-2.39	C	0.62522
m238	asu-miR-1175-3p	28.09	A	0.0965634			m699	ccr-miR-16b/chi-miR-16a-5p/dre-miR-16b/fru-miR-16/ipu-miR-16b/ssa-miR-16a-5p/tgu-miR-16b-5p/tni-miR-16	-2.33		0.0660702
m239	asu-miR-1822-5p	92.78	A	0.0239551			m702	ccr-miR-192/dre-miR-192/fru-miR-192/ipu-miR-192/ssa-miR-192a-5p/tni-miR-192/xtr-miR-192	-2.25	C	0.665777
m240	asu-miR-184-3p	13.63	B	0.193152			m707	ccr-miR-27d	-2.33	C	0.642324
m241	asu-miR-228-3p	75.09	A	0.0314145			m713	ccr-miR-93/ssa-miR-93a-5p	-2.09	C	0.706941
m242	asu-miR-43c-1-5p	53.86	A	0.0470268			m715	cel-miR-1019-5p	-2.16	C	0.684401
m243	asu-miR-43d-5p	27.12	B	0.100174			m723	cel-miR-2218a-3p	-2.28	C	0.652026
m247	asu-miR-5354-3p	24.26	B	0.112196			m762	cfa-miR-107/chi-miR-107-3p/ola-miR-103/ola-miR-107/tch-miR-107	-2.3	C	0.6521
m249	asu-miR-5364-5p	55.46	A	0.0454104			m765	cfa-miR-140/sha-miR-140	-2.34	C	0.638948
m250	asu-miR-7-5p	16.07	B	NA			m767	cfa-miR-142/ggo-miR-142/sha-miR-142	-2.41	C	0.620314
m252	asu-miR-9-3p	16.42	B	0.160711			m768	cfa-miR-146a/cgr-miR-146a/eca-miR-146a/gga-miR-146a-5p/hsa-miR-146a-5p/mdo-miR-146a-5p/mml-miR-146a-5p/mmu-miR-146a-5p/ppy-miR-146a/ptr-miR-146a/rno-miR-146a-5p/ssc-miR-146a-5p/tch-miR-146a-5p/tgu-miR-146c	-2.91		0.0205855
m257	ata-miR171a-5p	26.11	B	0.104162			m769	cfa-miR-146b/eca-miR-146b-5p/hsa-miR-146b-5p/mdo-miR-146b-5p/mml-miR-146b-5p/mmu-miR-146b-5p/oan-miR-146b-5p/pma-miR-146-5p/ppy-miR-146b-5p/ptr-miR-146b	-2.17	C	0.686176
m258	ata-miR2118a-3p/ata-miR2118b-3p	62.42	A	0.0394333			m771	cfa-miR-1838	-2.31	C	0.647986
m259	ata-miR319-5p	51.44	A	0.0496273			m780	cfa-miR-223/dre-miR-223/fru-miR-223/gga-miR-223/ggo-miR-223/mdo-miR-223-3p/mml-miR-223/ppa-miR-223/ppy-miR-223/ptr-miR-223/rno-miR-223-3p/sla-miR-223/tgu-miR-223/tni-miR-223/xla-miR-223/xtr-miR-223	-2.22		0.0774079
m260	ata-miR396a-3p/bdi-miR396a-3p	31.35	B	0.0861176			m789	cfa-miR-31	-2.18	C	0.683543
m262	ata-miR5062b-5p	42.83	B	0.0612218			m795	cfa-miR-363/ggo-miR-363/ipu-miR-363/oha-miR-363-3p/ssc-miR-363	-2.1	B	0.193466
m267	ata-miR9863a-5p/ata-miR9863b-5p	13.18	B	NA			m801	cfa-miR-486	-2.31	C	0.64746
m270	ath-miR3434-3p	32.02	B	0.0842141			m802	cfa-miR-486-3p	-3.66	B	0.0387254
m272	ath-miR407	26.62	B	0.10214			m812	cfa-miR-8798	-222.21	B	0.0020167
m275	ath-miR447a.2-3p	19.31	B	NA			m825	cfa-miR-8859a	-149.78	B	0.00592529
m276	ath-miR5014b	24.55	B	0.110894			m828	cfa-miR-8870	-2.38	C	0.621647
m277	ath-miR5017-3p	40.63	B	0.0649592			m829	cfa-miR-8875	-2501.91	A	3.019e-06
m278	ath-miR5024-5p	69.6	A	0.0345227			m835	cfa-miR-8903	-318.96	A	0.000584137
m282	ath-miR5651	27.37	B	0.0992393			m836	cfa-miR-8904b	-1437.45	A	1.8305e-06
m285	ath-miR5664	8.34	B	NA			m842	cgr-miR-106b-3p/hsa-miR-106b-3p/mmu-miR-106b-3p/rno-miR-106b-3p	-2.38	C	0.62636
m286	ath-miR5996	29.54	B	0.0917013			m844	cgr-miR-1260	-2.36	C	0.629012
m287	ath-miR773b-3p	43.79	A	0.00536348			m849	cgr-miR-146b-5p	-2.4	C	0.621513
m288	ath-miR773b-5p	17.77	B	0.151763			m850	cgr-miR-151-3p/mmu-miR-151-3p/rno-miR-151-3p	-2.07	C	0.710979
m289	ath-miR777	86.78	A	0.0261549			m856	cgr-miR-192	-2.3	C	0.651618
m290	ath-miR8165	168.92	A	0.00156302			m858	cgr-miR-200b/ggo-miR-200b/rno-miR-200b-3p	-2.4	C	0.621542
m291	ath-miR8170-3p	121.68	A	0.0167381			m864	cgr-miR-30d/hsa-miR-30d-3p/mmu-miR-30d-3p/rno-miR-30d-3p	-2.2	C	0.678267
m293	ath-miR8178	32.29	B	NA			m881	cgr-miR-671-5p/chi-miR-671-5p/ssc-miR-671-5p/tch-miR-671-5p	-11.21	A	0.0781884
m295	ath-miR837-3p	25.33	B	0.107417			m884	cgr-miR-92b-5p/mml-miR-92b-5p/rno-miR-92b-5p/ssc-miR-92b-5p	-1902.53	A	1.14944e-06
m298	ath-miR862-5p	2.97	B	NA			m897	chi-miR-30a-3p/oar-miR-30a-3p/tgu-miR-30b-3p	-2.41	C	0.618549
m299	ath-miR867	21.41	B	NA			m903	chi-miR-374a-3p/ssc-miR-374a-3p	-2.27	C	0.661286
m303	atr-miR8567	28.09	B	0.0966302			m915	cin-miR-125-5p	-2.41	C	0.618798
m304	atr-miR8576	139.47	A	0.00464327			m916	cin-miR-126-3p/csa-miR-126	-2.38	C	0.627781
m305	atr-miR8583	79.76	A	0.0291192			m937	cin-miR-4065-5p	-2.31	C	0.647856
m306	atr-miR8594.1	27.62	B	0.0983275			m940	cin-miR-4104-5p	-28.74	A	0.0259468
m307	atr-miR8602	30.91	B	0.0874074			m956	cin-miR-4217-3p	-2.42	C	0.614562
m308	atr-miR8603	27.84	B	0.0975113			m959	cin-miR-5608-5p	-27.38		0.00053825
m309	atr-miR8607	29.77	B	0.0909457			m962	cin-miR-92d-3p	-2.4	C	0.618976
m310	atr-miR8612	22.04	B	0.12347			m973	cre-miR1166.1	-165.85	B	0.01018
m311	atr-miR8613	43.02	B	0.0609187			m992	csi-miR3953	-1459.38	A	1.04131e-05
m312	atr-miR8614	85.44	A	0.0266826			m994	csi-miR482a-5p	-95.67	B	0.0229349
m313	bbe-miR-10a-5p/cfa-miR-10a/cgr-miR-10a-5p/chi-miR-10a-5p/dpu-miR-10/dre-miR-10a-5p/gga-miR-10a-5p/ipu-miR-10a/isc-miR-10/lgi-miR-10/lmi-miR-10-5p/oan-miR-10a-5p/pxy-miR-10-5p/ssc-miR-10a-5p/tca-miR-10-5p	3.51	B	0.522673			m1001	cte-miR-2699-3p	-72.2	B	NA
m316	bbe-miR-2060b-3p	20.55	B	NA			m1004	cte-miR-2f	-2.34	C	0.641606
m317	bbe-miR-2063-3p	21.46	B	NA			m1021	dev-miR-D17-3p	-2.36	C	0.632033
m322	bbe-miR-252a-3p	49.01	A	0.0524591			m1036	dme-miR-2500-5p	-2.32	C	0.63946
m326	bbe-miR-4857-5p/bfl-miR-4857	17.58	B	0.153282			m1038	dme-miR-274-3p	-2.17	B	0.589727
m328	bbe-miR-4863-5p	27.84	B	0.0975113			m1048	dme-miR-4948-5p	-198.55	B	0.00226797
m334	bdi-miR159b-3p.3	183.3	A	0.00928657			m1058	dme-miR-92a-5p/dvi-miR-92a-5p	-37.54	B	0.00101487
m335	bdi-miR159b-5p.1/zma-miR159a-5p	79.48	A	0.0292521			m1068	dme-miR-991-5p	-125.43	A	NA
m336	bdi-miR166g-5p	23.58	B	0.115344			m1070	dmo-miR-313/dvi-miR-313-3p	-9.59	B	NA
m337	bdi-miR169j-5p	26.11	B	0.104164			m1091	dre-miR-124-6-5p	-41.82	B	NA
m338	bdi-miR171f	25.34	B	NA			m1094	dre-miR-126b-3p	-2.44	C	0.605548
m339	bdi-miR444c/bdi-miR444d/osa-miR444b.2/osa-miR444c.2/ssp-miR444c-3p/zma-miR444a/zma-miR444b	26.61	B	NA			m1098	dre-miR-142a-5p/eca-miR-142-5p/fru-miR-142/hsa-miR-142-5p/mml-miR-142-5p/mmu-miR-142a-5p/oan-miR-142-5p/ppy-miR-142-5p/rno-miR-142-5p/ssa-miR-142a-5p/ssc-miR-142-5p/tni-miR-142a	-2.41	C	0.617961
m340	bdi-miR5067	68.04	A	0.0354963			m1108	dre-miR-23b/fru-miR-23b/ggo-miR-23b/ssc-miR-23b/tni-miR-23b	-2.44	C	0.608849
m343	bdi-miR5174b-3p/bdi-miR5174e-3p.1	28.09	B	0.0966333			m1111	dre-miR-27e/fru-miR-27e/tni-miR-27e	-2.19	C	0.68032
m345	bdi-miR5175a	18.31	B	NA			m1112	dre-miR-29b/fru-miR-29b/mdo-miR-29b-3p/oan-miR-29b-3p/oar-miR-29b/ola-miR-29b/pma-miR-29c/sko-miR-29b-3p/tni-miR-29b	-2.42	C	0.614408
m348	bdi-miR5185l-3p	9.52	B	0.259197			m1118	dsi-miR-2577	-159.55	A	NA
m349	bdi-miR5185m-5p	72.45	A	0.0328508			m1144	eca-miR-1307	-2.34	C	0.640839
m350	bdi-miR5198	34.8	B	0.077018			m1157	eca-miR-486-3p/hsa-miR-486-3p/mml-miR-486-3p/mmu-miR-486a-3p/tch-miR-486-3p	-3.22		0.0465577
m351	bdi-miR7709-5p	57.29	A	NA			m1158	eca-miR-501-5p	-2.16	C	0.683413
m352	bdi-miR7711-5p.1	6.44	B	0.353705			m1162	eca-miR-8920	-37.05	A	0.00126259
m353	bdi-miR7711-5p.2	52.76	A	0.0481764			m1164	eca-miR-8924	-48.1	B	NA
m355	bdi-miR7713-3p	9.8	B	0.132547			m1165	eca-miR-8928	-424.24	A	2.04537e-05
m356	bdi-miR7713-5p	11.99	A	0.216218			m1171	eca-miR-8972	-2.03	C	0.719912
m358	bdi-miR7721-5p	52.66	A	0.0482837			m1174	eca-miR-8992	-301.62	B	0.0038094
m360	bdi-miR7725a-3p	115.04	A	0.00946505			m1177	eca-miR-9001	-705.25	A	7.99891e-05
m361	bdi-miR7731-5p	35.82	B	0.0746327			m1184	eca-miR-9051	-89.13		NA
m364	bdi-miR7738-5p	22.23	B	0.122369			m1197	eca-miR-9179	-48.43	A	0.0527084
m366	bdi-miR7742-3p	36.44	B	0.0732521			m1200	efu-miR-101	-2.33	C	0.643745
m367	bdi-miR7742-5p	48.09	A	0.05365			m1202	efu-miR-106	-2.36	C	0.632392
m368	bdi-miR7744-3p	28.35	B	0.0957053			m1206	efu-miR-1307	-2.28	C	0.658411
m369	bdi-miR7757-3p.2	24.55	B	0.110894			m1213	efu-miR-185	-2.11	C	0.702026
m370	bdi-miR7762-3p	60.55	A	0.0409028			m1220	efu-miR-223	-2.06		0.0821965
m377	bdi-miR7784a-5p/bdi-miR7784b-5p	5.98	B	0.37315			m1228	efu-miR-27b	-2.42	C	0.614724
m379	bdi-miR9481a	34.39	B	0.0780052			m1230	efu-miR-29b	-2.3	C	0.650758
m380	bdi-miR9481b	33.34	B	0.0806561			m1233	efu-miR-320	-7		0.0307967
m381	bfl-let-7b/rno-miR-3596a	7.97	B	0.108572			m1235	efu-miR-330	-270.02	B	0.00123341
m383	bfl-miR-153	42.1	B	0.062426			m1236	efu-miR-342/ssc-miR-342	-2.39	C	0.625939
m384	bfl-miR-4887	25.24	B	0.107763			m1243	efu-miR-486	-3.03		0.0393152
m389	blv-miR-B2-3p	80.26	A	0.028893			m1254	efu-miR-9223a	-261.12	B	0.00135321
m391	blv-miR-B5-5p	36.44	B	0.0732521			m1255	efu-miR-9223i	-15.58	B	NA
m392	bma-miR-236/prd-miR-236-3p	36.04	B	0.0741403			m1263	efu-miR-9241	-2.07	C	NA
m394	bma-miR-45	40.09	B	0.0659309			m1268	efu-miR-9261	-224.24	B	0.0063432
m395	bma-miR-5838	19.26	B	0.140566			m1272	efu-miR-9279b	-799.97	A	2.22102e-05
m396	bma-miR-5844	25.33	B	0.107417			m1282	efu-miR-9330	-161.14	B	0.00432693
m402	bmo-miR-2745	17.72	B	0.152108			m1286	efu-miR-99b	-2.4	C	0.622832
m403	bmo-miR-2755-5p	21.72	B	0.125185			m1290	esi-miR3453-3p	-238.98	B	0.000756701
m404	bmo-miR-2768-3p/hme-miR-2768/mse-miR-2768	86.44	A	0.0262888			m1296	esi-miR3469-5p	-4.26	B	0.367963
m405	bmo-miR-2768-5p	27.37	B	0.0992401			m1309	gga-miR-146c-3p/tgu-miR-146a-3p	-2.13	C	0.695735
m406	bmo-miR-2774a	31.51	A	0.0629558			m1315	gga-miR-1595-3p	-2.29	C	0.647936
m407	bmo-miR-2775a	5	B	0.402384			m1317	gga-miR-1599	-2.18	C	0.684689
m411	bmo-miR-2780a-3p	39.76	A	0.0665139			m1318	gga-miR-1612	-12.09	A	0.0671277
m415	bmo-miR-2789	24.91	B	0.109206			m1322	gga-miR-1640	-891.12	A	6.14054e-05
m416	bmo-miR-2794	62.71	A	0.0392104			m1323	gga-miR-1648-3p	-39.54	B	NA
m417	bmo-miR-2801	24.28	B	0.112121			m1326	gga-miR-1672	-2.14	C	0.693762
m424	bmo-miR-3204a-5p	36.03	B	0.0741713			m1337	gga-miR-1763	-193.2	B	0.00307788
m426	bmo-miR-3208	14.78	B	0.158631			m1345	gga-miR-1845	-145.4	A	9.25094e-05
m430	bmo-miR-3228	54.27	A	0.0466037			m1347	gga-miR-2127	-1170.53	A	1.78731e-05
m431	bmo-miR-3236	102.27	A	0.0211221			m1354	gga-miR-3540	-1055.58	A	5.23144e-05
m432	bmo-miR-3242	51.57	A	0.0494819			m1360	gga-miR-6566-3p	-2.13	C	0.697193
m433	bmo-miR-3243	22.43	B	0.121241			m1370	gga-miR-6642-3p	-427.55	A	7.80492e-06
m434	bmo-miR-3244	6.82	B	0.338788			m1371	gga-miR-6642-5p	-17.19	B	0.00993535
m435	bmo-miR-3260	76.6	A	0.0306421			m1374	gga-miR-6678-3p	-111.66	B	NA
m436	bmo-miR-3268-5p	28.09	B	0.0966333			m1386	gga-miR-7452-5p	-90.28	B	NA
m437	bmo-miR-3282	22.04	B	0.12347			m1387	gga-miR-7455-5p	-796	A	3.19974e-05
m438	bmo-miR-3287	176.18	A	0.00156465			m1390	gga-miR-7471-5p	-252.38	B	0.00160145
m440	bmo-miR-3299	10.88	B	0.174162			m1393	gga-miR-7475-3p	-685.31	A	0.000281705
m441	bmo-miR-3303	13.37	B	0.19652			m1394	gga-miR-92-3p/mmu-miR-92a-3p/ola-miR-92a/rno-miR-92a-3p/xla-miR-92a/xtr-miR-92a	-2.44	C	0.609683
m445	bmo-miR-3325	116.44	A	0.0165892			m1404	ggo-miR-148b	-2.16	C	0.689331
m446	bmo-miR-3333	32.55	B	0.0827144			m1413	ggo-miR-3615	-467.9	A	3.17565e-05
m447	bmo-miR-3334	68.54	A	0.0105494			m1416	ggo-miR-4488	-3590.87	A	9.21656e-07
m451	bmo-miR-3362	24.27	B	0.112141			m1442	ggo-miR-521/hsa-miR-521/ppy-miR-521/ptr-miR-521	-2.45	C	0.607755
m454	bmo-miR-3374-5p	66.35	A	0.0366079			m1443	ggo-miR-522-3p/hsa-miR-522-3p/mml-miR-518e/ppy-miR-522/ptr-miR-522	-2.39	C	0.626616
m455	bmo-miR-3375-3p	40.28	B	0.0655875			m1450	ggo-miR-584	-2.42	C	0.614776
m456	bmo-miR-3375-5p	42.93	A	0.0610381			m1451	ggo-miR-675b/hsa-miR-675-5p/mml-miR-675-5p/ppy-miR-675a	-2.04	C	0.717382
m459	bmo-miR-3388-3p	42.25	A	0.0621781			m1455	ggo-miR-940/hsa-miR-940/mml-miR-940/ptr-miR-940	-171.31	B	0.009702
m461	bmo-miR-3397	50.3	A	0.0509107			m1462	ghr-miR7508	-10.07	B	0.219083
m462	bmo-miR-3400	71.27	A	0.0335249			m1466	gma-miR1519	-2.13	C	0.696952
m463	bmo-miR-3401	44.04	A	0.0593278			m1481	gma-miR4374a	-110.7	A	NA
m464	bmo-miR-3409	28.11	B	0.096564			m1490	gma-miR482b-3p/gma-miR482d-3p	-120.97	A	1.81791e-07
m465	bmo-miR-3412	27.86	B	0.0974334			m1532	gsa-miR-1175-3p	-2.72		0.236147
m467	bmo-miR-3425	211.38	A	9.19356e-05			m1553	hbv-miR-B26-5p	-455.17		0.000344874
m468	bmo-miR-3430	26.36	B	0.103141			m1554	hbv-miR-B2RC	-417.59	B	0.000829163
m470	bna-miR6032	22.91	B	NA			m1556	hcmv-miR-UL148D	-39.04	B	0.000136906
m472	bra-miR1885a	15.35	B	NA			m1557	hcmv-miR-UL70-3p	-106.67	B	0.0121987
m475	bra-miR5654a/bra-miR5654b	32.88	B	NA			m1573	hco-miR-5945-3p	-19.27	B	NA
m476	bra-miR5713	45.42	A	0.0572813			m1575	hco-miR-5960	-97.5	B	0.0180093
m477	bra-miR5725	22.04	B	0.12347			m1578	hco-miR-63a	-2.22	C	0.671626
m478	bra-miR6032-3p	6.28	B	NA			m1582	hhv6b-miR-Ro6-2-5p	-2.27	C	0.659818
m479	bra-miR9558-3p	50.2	A	0.0510525			m1587	hme-miR-6304-3p	-409.3	A	0.0020077
m480	bra-miR9561-3p	30.91	B	0.0874074			m1596	hsa-miR-1208/ppy-miR-1208/ptr-miR-1208	-44.02	B	NA
m481	bra-miR9569-3p	28.83	B	0.0940536			m1598	hsa-miR-1231	-18790.9	A	8.42451e-12
m483	bta-let-7d/cgr-let-7d-5p/chi-let-7d-5p/eca-let-7d/hsa-let-7d-5p/mml-let-7d/mmu-let-7d-5p/oan-let-7d-5p/oha-let-7d-5p/ppy-let-7d/ptr-let-7d/rno-let-7d-5p/ssc-let-7d-5p/tgu-let-7d-5p	3.68	B	0.438659			m1600	hsa-miR-1247-5p/mml-miR-1247-5p/mmu-miR-1247-5p/ppy-miR-1247/ptr-miR-1247/rno-miR-1247-5p/tch-miR-1247-5p	-19.25	B	0.0246092
m484	bta-miR-101/eca-miR-101/hsa-miR-101-3p/mmu-miR-101a-3p/ppy-miR-101/rno-miR-101a-3p/ssc-miR-101	14.85	B	0.0418056			m1602	hsa-miR-1268a	-2.16	C	0.688168
m485	bta-miR-105a/eca-miR-105/hsa-miR-105-5p/mml-miR-105-5p/ppy-miR-105	3.38	B	0.51019			m1609	hsa-miR-141-5p	-2.4	C	0.622653
m486	bta-miR-10b/dre-miR-10b-5p/eca-miR-10b/fru-miR-10b/hsa-miR-10b-5p/mml-miR-10b-5p/mmu-miR-10b-5p/ppy-miR-10b/ptr-miR-10b/tch-miR-10b-5p/tni-miR-10b	8.38	B	0.112607			m1610	hsa-miR-1469/ppy-miR-1469	-72.58	A	0.000221377
m487	bta-miR-1246/hsa-miR-1246/ptr-miR-1246	16.5	B	0.162521			m1614	hsa-miR-1908-3p	-31.52	B	0.0612639
m493	bta-miR-135b/cfa-miR-135b/chi-miR-135b-5p/eca-miR-135b/ggo-miR-135b/hsa-miR-135b-5p/mml-miR-135b-5p/mmu-miR-135b-5p/ppy-miR-135b/ptr-miR-135b/rno-miR-135b-5p/tch-miR-135b-5p	4.83	A	0.115578			m1615	hsa-miR-193b-3p/mml-miR-193b-3p/ppy-miR-193b/ptr-miR-193b	-2.13	C	0.695561
m494	bta-miR-136/cfa-miR-136/ggo-miR-136/hsa-miR-136-5p/mml-miR-136/oar-miR-136/ppa-miR-136/ppy-miR-136/ptr-miR-136/rno-miR-136-5p/ssc-miR-136/tch-miR-136-5p	13.62	B	0.0629855			m1616	hsa-miR-1976	-2.32	C	0.647426
m497	bta-miR-1434-3p	43.69	A	0.0598722			m1617	hsa-miR-200c-5p/mml-miR-200c-5p/mmu-miR-200c-5p	-2.08	C	0.706484
m498	bta-miR-145/cfa-miR-145/chi-miR-145-5p/eca-miR-145/hsa-miR-145-5p/ipu-miR-145/mdo-miR-145-5p/mmu-miR-145a-5p/pma-miR-145-5p/rno-miR-145-5p/ssa-miR-145-5p	13.63	B	0.111109			m1622	hsa-miR-26a-2-3p/mml-miR-26a-2-3p/ssa-miR-26a-4-3p	-2.37	C	0.632345
m502	bta-miR-149-5p/cfa-miR-149/eca-miR-149/efu-miR-149/ggo-miR-149/hsa-miR-149-5p/mml-miR-149-5p/mmu-miR-149-5p/ppy-miR-149/ptr-miR-149/rno-miR-149-5p/ssc-miR-149	3.03	A	0.0590447			m1624	hsa-miR-296-5p/mml-miR-296-5p/mmu-miR-296-5p/ppy-miR-296-5p/rno-miR-296-5p	-330.33	B	0.000810742
m511	bta-miR-1814a	30	B	0.0902267			m1630	hsa-miR-3124-5p	-2753.17	A	2.48654e-06
m515	bta-miR-183/ccr-miR-183/cin-miR-183-5p/dre-miR-183-5p/fru-miR-183/gga-miR-183/ggo-miR-183/mdo-miR-183-5p/mml-miR-183-5p/mne-miR-183/oha-miR-183-5p/pma-miR-183-5p/ppa-miR-183/ptr-miR-183/sla-miR-183/ssc-miR-183/tni-miR-183/xtr-miR-183	16.11	B	0.0372121			m1639	hsa-miR-3184-3p	-2.42	C	0.607042
m517	bta-miR-186/cfa-miR-186/chi-miR-186-5p/eca-miR-186/hsa-miR-186-5p/mml-miR-186-5p/mmu-miR-186-5p/oan-miR-186-5p/ppy-miR-186/rno-miR-186-5p/tch-miR-186-5p	32.13	A	0.00887289			m1640	hsa-miR-3184-5p	-2.28	C	0.655116
m526	bta-miR-222/cfa-miR-222/eca-miR-222/hsa-miR-222-3p/mml-miR-222-3p/mmu-miR-222-3p/oan-miR-222a-3p/ppy-miR-222/rno-miR-222-3p/sha-miR-222/tch-miR-222-3p	15.39	B	0.065246			m1641	hsa-miR-3196	-791.11	A	7.05286e-05
m529	bta-miR-2284ab	2.06	A	0.391248			m1642	hsa-miR-320b/mml-miR-320b/ppy-miR-320b/ptr-miR-320b	-2.31	C	NA
m530	bta-miR-2284b	39.94	A	0.0633695			m1648	hsa-miR-345-5p/ppy-miR-345/ptr-miR-345	-70.84	B	NA
m531	bta-miR-2284i	34.38	B	0.0780209			m1650	hsa-miR-3591-3p	-2.44	C	0.609887
m532	bta-miR-2284l	32.9	B	0.0817949			m1652	hsa-miR-3614-3p	-2.26	C	0.661177
m534	bta-miR-2284s	28.59	B	0.0948742			m1654	hsa-miR-3621	-3176.36	A	5.30196e-08
m535	bta-miR-2284u	81.75	A	0.0282273			m1655	hsa-miR-3648	-156.08	B	0.0114328
m538	bta-miR-2285a	30	B	0.0902051			m1661	hsa-miR-3682-5p	-2.18	C	0.684318
m540	bta-miR-2285j	41.74	B	0.0630292			m1669	hsa-miR-373-3p/mml-miR-373/ppy-miR-373	-2.3	C	0.651496
m544	bta-miR-2292	23.17	B	0.117464			m1673	hsa-miR-378c	-2.34	C	0.639864
m547	bta-miR-2317	16.47	B	0.162885			m1679	hsa-miR-3940-5p	-482.8	A	0.000171295
m550	bta-miR-2332/chi-miR-2332	59.08	A	0.0421331			m1681	hsa-miR-3960/mmu-miR-3960	-1536.51	A	7.50983e-06
m551	bta-miR-2336	33.69	A	0.0797214			m1684	hsa-miR-4252	-90.01	B	NA
m553	bta-miR-2350	44.25	B	0.0590179			m1701	hsa-miR-4488	-248.95	A	0.000391971
m556	bta-miR-2372	45.11		0.0577335			m1702	hsa-miR-4492	-1190.04	A	3.05442e-05
m558	bta-miR-2385-3p	8.59	B	NA			m1704	hsa-miR-4501	-69.88	B	0.0344125
m560	bta-miR-2397-5p	34.38	B	0.0780209			m1708	hsa-miR-4532	-4861.49	A	3.17605e-07
m570	bta-miR-2429	35.83	B	0.0746173			m1710	hsa-miR-4632-3p	-247.5	B	0.00100803
m573	bta-miR-2452	15.11	B	0.176242			m1711	hsa-miR-4638-3p	-870.82	A	1.26539e-05
m574	bta-miR-2462	11.5	B	0.194658			m1714	hsa-miR-4651	-143.18	A	0.00140632
m575	bta-miR-2467-3p	26.11	B	0.104162			m1723	hsa-miR-4707-5p	-1101.41	A	7.22288e-07
m576	bta-miR-2468	41.58	B	0.063297			m1725	hsa-miR-4745-3p	-2.25	C	0.664663
m578	bta-miR-2482	22.04	B	0.12347			m1727	hsa-miR-4757-3p	-2.09	C	0.704355
m582	bta-miR-27a-3p/cfa-miR-27a/chi-miR-27a-3p/ola-miR-27a	15.04	B	0.0601047			m1730	hsa-miR-4769-3p	-68.78	B	0.000187758
m591	bta-miR-2904	49.74	A	0.0516079			m1749	hsa-miR-520b/ptr-miR-520b	-2.23	C	0.670558
m592	bta-miR-2957	18.14	B	0.0296933			m1750	hsa-miR-520d-3p/ppy-miR-520d-3p/ptr-miR-520d	-2.42	C	0.615321
m609	bta-miR-3578	14.1	B	0.0537119			m1773	hsa-miR-5787	-1989.35	A	9.40471e-08
m611	bta-miR-3600/oha-miR-22b	2.14	A	0.209206			m1780	hsa-miR-6089	-178.61	A	1.27961e-05
m617	bta-miR-374b/cfa-miR-374b/cgr-miR-374-5p/chi-miR-374b-5p/eca-miR-374b/ggo-miR-374b/hsa-miR-374b-5p/mml-miR-374b-5p/mmu-miR-374b-5p/ptr-miR-374b/rno-miR-374-5p/ssc-miR-374b-5p	2.19	B	0.246522			m1782	hsa-miR-6124	-41.02	B	0.00883928
m620	bta-miR-377/eca-miR-377/hsa-miR-377-3p/mml-miR-377-3p/mmu-miR-377-3p/ppy-miR-377/ptr-miR-377	5.88	B	0.352443			m1783	hsa-miR-6126	-2.28	C	0.652191
m621	bta-miR-378/cfa-miR-378/cgr-miR-378-3p/chi-miR-378-3p/hsa-miR-378a-3p/ssc-miR-378/tch-miR-378a-3p	2.11	A	0.269608			m1785	hsa-miR-6165	-42.43	A	0.000323177
m625	bta-miR-411a/cfa-miR-411/ggo-miR-411/oar-miR-411a-5p	18.76	B	0.02677			m1786	hsa-miR-625-3p	-2.2	C	0.67696
m626	bta-miR-421/chi-miR-421-3p/hsa-miR-421/mml-miR-421/mmu-miR-421-3p/ppy-miR-421/ptr-miR-421/ssc-miR-421-3p	14.13	B	0.187089			m1787	hsa-miR-625-5p	-2.32	C	0.646092
m628	bta-miR-423-5p/cfa-miR-423a/cgr-miR-423-5p/chi-miR-423-5p/eca-miR-423-5p/hsa-miR-423-5p/mml-miR-423-5p/mmu-miR-423-5p/ppy-miR-423-5p/ssc-miR-423-5p	10.51	B	0.084307			m1795	hsa-miR-6510-5p	-90.59	A	5.51983e-06
m633	bta-miR-450a/cgr-miR-450a/eca-miR-450a/efu-miR-450/hsa-miR-450a-5p/mml-miR-450a-5p/mmu-miR-450a-5p/ptr-miR-450a/ssc-miR-450a/tch-miR-450a-5p	2.23	B	0.689705			m1797	hsa-miR-663a/ptr-miR-663a	-2.1	C	0.704273
m637	bta-miR-483/hsa-miR-483-3p	3.66	A	0.0729824			m1798	hsa-miR-663b/ppy-miR-663b/ptr-miR-663b	-1082.33	A	9.10989e-07
m641	bta-miR-493/chi-miR-493-3p/hsa-miR-493-3p/mml-miR-493-3p/oar-miR-493-3p/ppy-miR-493/ssc-miR-493-3p	18.68	B	0.0418205			m1801	hsa-miR-6724-5p	-824	A	6.6006e-05
m644	bta-miR-532/cfa-miR-532/cgr-miR-532-5p/chi-miR-532-5p/eca-miR-532-5p/hsa-miR-532-5p/mml-miR-532-5p/mmu-miR-532-5p/ppy-miR-532-5p/ssc-miR-532-5p/tch-miR-532-5p	2.43	A	0.104507			m1804	hsa-miR-6743-5p	-481.91	A	1.34247e-05
m645	bta-miR-544a/cfa-miR-544/eca-miR-544/hsa-miR-544a/mml-miR-544/ppy-miR-544/ptr-miR-544	2.63	B	0.630534			m1806	hsa-miR-6748-3p	-91.63	A	2.079e-07
m650	bta-miR-654/hsa-miR-654-3p/mml-miR-654-3p/mmu-miR-654-3p/ppy-miR-654-3p/ptr-miR-654	11.96	B	0.064409			m1814	hsa-miR-6766-3p	-642.29	A	0.000141816
m660	cbn-miR-231	23.31	B	0.115847			m1816	hsa-miR-6769a-3p	-174.01	B	0.00174993
m661	cbn-miR-237	51.26	A	0.049828			m1817	hsa-miR-6772-3p	-2.38	C	0.626965
m663	cbn-miR-242/cel-miR-242	31.35	B	0.0861077			m1819	hsa-miR-6781-5p	-55.85	B	NA
m665	cbn-miR-255/cbr-miR-255/cel-miR-255-3p/crm-miR-255	44.39	A	0.0588077			m1820	hsa-miR-6782-3p	-2.4	C	0.62215
m667	cbn-miR-35d	27.37	B	0.0992395			m1826	hsa-miR-6794-3p	-2.32	C	0.644891
m669	cbn-miR-54/cel-miR-54-3p	42.29	B	0.0621018			m1829	hsa-miR-6797-5p	-35.17	B	0.000927762
m671	cbn-miR-58a/cbr-miR-58a/cel-miR-58a-3p/crm-miR-58b-3p	31.59	B	0.0854214			m1837	hsa-miR-6821-5p	-77.17	B	0.00390526
m672	cbn-miR-64g	26.36	B	0.103147			m1842	hsa-miR-6836-3p	-71.68	A	0.00608188
m673	cbn-miR-7620a	14.78	B	0.179746			m1848	hsa-miR-6850-5p	-2.31	C	0.646842
m676	cbn-miR-7633	49.56	A	0.0517903			m1852	hsa-miR-6869-3p	-1424.18	A	1.61586e-06
m678	cbr-miR-1817	47.75	A	0.052758			m1853	hsa-miR-6869-5p	-285.96	B	0.000957245
m679	cbr-miR-2223	22.04	B	0.12347			m1857	hsa-miR-6878-3p	-71	B	0.0337398
m681	cbr-miR-231	27.86	B	0.0974334			m1863	hsa-miR-6886-3p	-2.36	C	0.628438
m685	cbr-miR-56-5p	13.02	B	0.201119			m1864	hsa-miR-6887-3p	-59.08	B	NA
m688	cbr-miR-7583a-3p	13.53	B	0.179357			m1866	hsa-miR-6891-3p	-30.52	A	0.000127529
m689	cbr-miR-788	92.04	A	NA			m1867	hsa-miR-6892-3p	-157.32	B	0.0117315
m690	cbr-miR-792	35.4	B	0.0755926			m1868	hsa-miR-6893-3p	-2.3	C	0.651618
m692	cca-miR6112	25.07	B	0.108565			m1870	hsa-miR-7108-5p	-302.21	B	0.000940372
m693	cca-miR6114-3p	13	B	0.201349			m1876	hsa-miR-718/ptr-miR-718	-236.08		2.05626e-11
m694	ccr-let-7i/gga-let-7i/ggo-let-7i/mdo-let-7i-5p/sha-let-7i/xtr-let-7i	6.49	B	0.172564			m1879	hsa-miR-765/ppy-miR-765/ptr-miR-765	-37.19	B	0.000322948
m695	ccr-miR-100/cgr-miR-100-5p/chi-miR-100-5p/mdo-miR-100-5p/pmi-miR-100-5p/sha-miR-100/tgu-miR-100-5p	3.06	B	0.210619			m1880	hsa-miR-7703	-291.75	A	9.91322e-05
m697	ccr-miR-126-3p	6.39	B	0.355434			m1881	hsa-miR-7704	-1745.57	A	3.69102e-05
m698	ccr-miR-143/ola-miR-143	14.5	B	0.0322648			m1882	hsa-miR-7847-3p	-29.12	A	0.00116952
m700	ccr-miR-16c	9.13	B	0.093325			m1894	hsa-miR-9-3p/mdo-miR-9a-3p/mmu-miR-9-3p/rno-miR-9a-3p/ssa-miR-9a-4-3p/ssa-miR-9a-5-3p/tgu-miR-9-3p	-2.34	C	0.640821
m701	ccr-miR-181a	9.88	B	0.113679			m1899	hsv1-miR-H1-3p	-1143.63	A	5.538e-07
m705	ccr-miR-21/dre-miR-21/fru-miR-21/hhi-miR-21/ipu-miR-21/ssa-miR-21b-5p/tni-miR-21	5.46	B	0.223837			m1900	hsv1-miR-H18	-252.18	B	6.90691e-05
m709	ccr-miR-363/dre-miR-363-3p/eca-miR-363/hsa-miR-363-3p/mml-miR-363-3p/mmu-miR-363-3p/ppy-miR-363/tch-miR-363-3p	5.77	B	0.200332			m1901	hsv1-miR-H27	-74.1	B	0.000673901
m710	ccr-miR-7133	71.93	A	NA			m1902	hsv1-miR-H5-5p	-436.2	A	0.000342777
m714	cel-lsy-6-5p	30.46	B	0.088792			m1903	hsv1-miR-H6-3p	-2.29	C	0.65504
m716	cel-miR-1824-3p	36.84	B	0.0723725			m1905	hsv2-miR-H24	-624.57	A	2.93491e-05
m717	cel-miR-1829b-5p	31.14	B	0.0867344			m1906	hsv2-miR-H9-3p	-23.94	B	0.0326814
m718	cel-miR-1830-3p	41.2	B	0.0639466			m1912	hvt-miR-H5-5p	-120.56	A	0.000191276
m719	cel-miR-1832a-3p	40.65	B	0.0649286			m1914	hvu-miR6192	-437.6	B	0.000169621
m721	cel-miR-2209b-3p	37.05	B	NA			m1918	hvu-miR6208	-69.12	B	NA
m722	cel-miR-2209b-5p	62.42	A	0.0394333			m1919	hvu-miR6209	-2.26	C	0.65726
m726	cel-miR-231-3p	66.14	A	0.0367536			m1923	ipu-miR-155	-2.34	C	0.641736
m727	cel-miR-240-3p	51.45	A	0.049616			m1928	ipu-miR-7550/mse-miR-2779	-2.07	C	0.703287
m728	cel-miR-249-5p	21.46	B	NA			m1929	ipu-miR-7567	-27.64	B	NA
m729	cel-miR-266	116.4	A	0.0177743			m1932	kshv-miR-K12-3-3p	-2.15	C	0.690617
m730	cel-miR-270	24.8	B	0.109744			m1943	mcmv-miR-M87-1	-202.18	B	0.0011786
m731	cel-miR-2953-5p	36.21	B	0.0737633			m1957	mdo-miR-23a-3p	-2.4	C	0.622478
m732	cel-miR-358-3p/crm-miR-358	53.58	A	0.0473163			m1964	mdo-miR-7259-3p	-2.04	C	0.712765
m733	cel-miR-42-5p	15.4	B	NA			m1967	mdo-miR-7270-5p	-2.39	C	0.624139
m736	cel-miR-4923b	46.27	A	0.0560835			m1970	mdo-miR-7283-3p	-2.07	C	0.709948
m737	cel-miR-4925	29.3	B	0.0924717			m1972	mdo-miR-7288-5p	-52.1	B	NA
m738	cel-miR-4938	23.71	B	NA			m1976	mdo-miR-7309-3p	-348.15	B	0.000659723
m739	cel-miR-5552-3p	5.96	B	0.233419			m1982	mdo-miR-7335-5p	-33.44	B	0.0728255
m740	cel-miR-5553-5p	25.85	B	0.105215			m1983	mdo-miR-7336-5p	-2.38	C	0.626848
m742	cel-miR-5594-5p	58.36	A	0.0427542			m1990	mdo-miR-7358-3p	-4.36	B	0.150225
m743	cel-miR-56-5p	25.08	A	0.107446			m1994	mdo-miR-7368-5p	-34.87	A	0.000442858
m745	cel-miR-58b-3p	68.24	A	0.0139237			m1998	mdo-miR-7373d-3p	-105.04	A	NA
m747	cel-miR-791-5p	46.13	A	0.0562591			m2009	mdo-miR-7398e-3p	-2.3	C	0.652264
m748	cel-miR-792-3p	47.55	A	0.0543302			m2015	mdo-miR-7398q-5p	-2.32	C	0.643988
m750	cel-miR-8190-5p	45.77	A	0.0567876			m2019	mdv2-miR-M16-3p	-48.19	B	NA
m751	cel-miR-8191-3p	66.5	A	0.0365124			m2022	mdv2-miR-M21-3p	-257.77	B	0.000755736
m752	cel-miR-8196b-3p	59.31	A	0.0419326			m2027	mghv-miR-M1-2-3p	-21.99	B	0.00245841
m754	cel-miR-8204-5p	10.67	B	0.238166			m2028	mghv-miR-M1-5-3p	-358.29	B	2.5898e-05
m755	cel-miR-8208-5p	27.37	B	0.0992393			m2032	mml-miR-1232	-2	C	0.717862
m757	cel-miR-8209-5p	4.09	B	0.398248			m2039	mml-miR-2114	-102.26	B	0.0211555
m759	cel-miR-84-3p	27.37	B	0.0992393			m2046	mml-miR-517c	-2.37	C	0.631911
m760	cel-miR-87-5p	23.99	B	0.11347			m2052	mml-miR-519a-3p	-5.02	B	0.422105
m764	cfa-miR-134/cgr-miR-134/chi-miR-134/eca-miR-134/hsa-miR-134-5p/mml-miR-134-5p/mmu-miR-134-5p/ptr-miR-134/rno-miR-134-5p	29.93	B	0.039464			m2056	mml-miR-520g	-2.16	C	0.688778
m770	cfa-miR-152/cgr-miR-152-3p/ggo-miR-152/hsa-miR-152-3p/mml-miR-152-3p/mmu-miR-152-3p/oar-miR-152/ppy-miR-152/ptr-miR-152/rno-miR-152-3p/ssc-miR-152/tch-miR-152	2.02	B	0.575294			m2063	mml-miR-638	-809.76	A	0.000126512
m772	cfa-miR-1839/eca-miR-1839/mmu-miR-1839-5p/rno-miR-1839-5p/ssc-miR-1839-5p	15.89	B	0.0451437			m2068	mml-miR-7176-3p	-2.28	C	0.648434
m779	cfa-miR-215	27.84	B	0.0975113			m2078	mmu-miR-1188-3p	-185.41	A	NA
m781	cfa-miR-224/chi-miR-224-5p/rno-miR-224-5p	12.9	B	0.0595912			m2083	mmu-miR-125b-2-3p	-87.84	B	NA
m785	cfa-miR-302a/hsa-miR-302a-5p/ocu-miR-302a-5p	87.85	A	0.0257479			m2085	mmu-miR-126b-5p	-2.44	C	0.609181
m786	cfa-miR-302b	140.27	A	0.0137675			m2092	mmu-miR-1900	-156.71	B	0.000614257
m790	cfa-miR-323/chi-miR-323a-3p/eca-miR-323-3p/hsa-miR-323a-3p/mml-miR-323a-3p/mmu-miR-323-3p/oar-miR-323a-3p/ppy-miR-323-3p/ptr-miR-323/rno-miR-323-3p	4.43	A	0.122868			m2097	mmu-miR-1964-5p	-49.98	B	0.0514209
m791	cfa-miR-329b/hsa-miR-329-3p/mml-miR-329-3p/oar-miR-329b-3p/ppy-miR-329/ptr-miR-329	15.58	B	0.087685			m2103	mmu-miR-21b	-2.39	C	0.624154
m796	cfa-miR-374a/chi-miR-374a-5p	2.05	A	0.257941			m2105	mmu-miR-224-5p	-2.42	C	0.614882
m797	cfa-miR-375/ggo-miR-375/hsa-miR-375/mml-miR-375/mmu-miR-375-3p/ppy-miR-375/ptr-miR-375/rno-miR-375-3p	3.68	B	NA			m2113	mmu-miR-3090-5p	-577.07	A	0.000183339
m806	cfa-miR-574/ggo-miR-574/hsa-miR-574-3p/mmu-miR-574-3p/ssc-miR-574	4.73	B	0.291182			m2114	mmu-miR-3093-5p	-236.02	A	3.27897e-06
m807	cfa-miR-590/eca-miR-590-3p/hsa-miR-590-3p/mmu-miR-590-3p/ppy-miR-590-3p/ptr-miR-590	5.87	B	0.198684			m2115	mmu-miR-3098-5p	-49.56	A	4.90077e-06
m810	cfa-miR-802/eca-miR-802/hsa-miR-802/mml-miR-802/ppy-miR-802/ptr-miR-802	31.13	B	0.0867653			m2116	mmu-miR-30f	-2.38	C	0.628471
m811	cfa-miR-8789	42.6	A	0.0616013			m2122	mmu-miR-344f-3p	-53.41	B	0.0475826
m814	cfa-miR-8816	697.3	A	0.000200672			m2126	mmu-miR-3963	-2.38	C	0.627076
m816	cfa-miR-8827	14.86	B	0.178869			m2133	mmu-miR-486b-3p	-2.43	C	0.606352
m819	cfa-miR-8831	74.41	A	0.0317727			m2140	mmu-miR-5119	-11.81	B	0.1833
m820	cfa-miR-8838	2.43	B	0.657869			m2142	mmu-miR-5126	-1720.21	A	1.9068e-06
m821	cfa-miR-8842	16.94	B	0.15866			m2146	mmu-miR-5622-5p	-85.18	B	NA
m827	cfa-miR-8868	21.05	A	0.112535			m2150	mmu-miR-6236	-203.24	A	0.000261065
m831	cfa-miR-8884	102.26	A	0.0211271			m2152	mmu-miR-6240	-131.08	A	1.17422e-05
m833	cfa-miR-8898	27.62	B	0.0983249			m2161	mmu-miR-6366	-612.66	A	0.000157657
m841	cgr-miR-101b-5p	36.03	B	0.0741558			m2163	mmu-miR-6378	-2.21	C	0.675843
m846	cgr-miR-140-3p/chi-miR-140-3p/ggo-miR-140/ipu-miR-140/pol-miR-140-3p	9.16	B	0.165891			m2165	mmu-miR-6401	-2.39	C	0.622606
m848	cgr-miR-142-5p/gga-miR-142-5p	10.73	B	0.0684415			m2167	mmu-miR-6538	-1024.83	A	4.09761e-05
m851	cgr-miR-181a-3p/dre-miR-181a-3p/fru-miR-181a-3p/gga-miR-181a-3p/ggo-miR-181a-3p/hsa-miR-181a-3p/lla-miR-181a-3p/mml-miR-181a-3p/mmu-miR-181a-1-3p/mne-miR-181a-3p/oan-miR-181a-1-3p/ppa-miR-181a-3p/ppy-miR-181a-3p/ptr-miR-181a-3p/rno-miR-181a-1-3p/tgu-miR-181a-1-3p/tni-miR-181a-3p	7.25	B	0.293359			m2169	mmu-miR-6540-5p	-400.94	B	0.000503697
m852	cgr-miR-1839-5p	2.98	B	0.521192			m2174	mmu-miR-6907-5p	-169.88	B	NA
m853	cgr-miR-186-5p/ggo-miR-186/mdo-miR-186-5p/ppa-miR-186/ptr-miR-186/ssc-miR-186	5.3	A	0.0180012			m2183	mmu-miR-6938-3p	-20.79	B	NA
m854	cgr-miR-1903	19.21	B	0.140981			m2184	mmu-miR-6941-5p	-229.73	A	3.35354e-06
m857	cgr-miR-196b/eca-miR-196b/hsa-miR-196b-5p/mdo-miR-196a-5p/mml-miR-196b-5p/mmu-miR-196b-5p/ppy-miR-196b/ptr-miR-196b/rno-miR-196b-5p/ssc-miR-196b-5p	12.17	B	0.0722758			m2186	mmu-miR-6946-5p	-2.34	C	0.640485
m860	cgr-miR-222-3p	4.14	A	0.117521			m2187	mmu-miR-6947-3p	-251.67	B	0.00149614
m866	cgr-miR-32-5p/gga-miR-32-5p/ggo-miR-32/mdo-miR-32-5p/mml-miR-32-5p/mne-miR-32/ppa-miR-32/ppy-miR-32/ptr-miR-32/sla-miR-32/ssc-miR-32/tgu-miR-32	14.64	B	0.0471118			m2196	mmu-miR-6975-3p	-92.43		1.209e-05
m871	cgr-miR-369-5p/hsa-miR-369-5p/mml-miR-369-5p/mmu-miR-369-5p/ppy-miR-369-5p/rno-miR-369-5p	4.56	A	0.321418			m2200	mmu-miR-6982-3p	-24.15	A	0.000597375
m872	cgr-miR-374-3p/chi-miR-374b-3p/ssc-miR-374b-3p	8.32	B	0.120485			m2204	mmu-miR-6990-5p	-2.14	C	0.689226
m873	cgr-miR-409-3p/eca-miR-409-3p/hsa-miR-409-3p/mml-miR-409-3p/mmu-miR-409-3p/ppy-miR-409-3p/ptr-miR-409/tch-miR-409-3p	2.34	A	0.300693			m2206	mmu-miR-6995-3p	-16.52	B	0.005266
m879	cgr-miR-653/hsa-miR-653-3p/mml-miR-653-3p	31.58	B	0.0854455			m2208	mmu-miR-7009-3p	-2.26	C	0.660883
m899	chi-miR-329a-5p	45.78	A	0.0567678			m2209	mmu-miR-7011-5p	-2.05	C	0.715972
m900	chi-miR-335-3p/hsa-miR-335-3p/mml-miR-335-3p/mmu-miR-335-3p	2.67	A	0.045003			m2211	mmu-miR-7016-5p	-231.96	A	2.97036e-09
m907	chi-miR-425-3p	3.98	B	0.473198			m2212	mmu-miR-7028-3p	-5.92	B	0.186427
m910	chi-miR-494/efu-miR-494/oar-miR-494-3p/rno-miR-494-3p	2.96	B	0.468392			m2213	mmu-miR-7036a-3p	-296.65	A	9.53454e-05
m920	cin-miR-4000b-1-3p	16.94	B	0.15868			m2215	mmu-miR-7045-3p	-2622.64	A	2.24828e-06
m922	cin-miR-4000f-3p	18.53	B	0.14586			m2217	mmu-miR-7055-3p	-2.3	C	0.650579
m923	cin-miR-4001e-5p	22.9	B	0.118877			m2225	mmu-miR-7073-5p	-2.35	C	0.637651
m924	cin-miR-4001h-5p	12.87	B	NA			m2230	mmu-miR-7118-5p	-31.53	B	0.00872024
m925	cin-miR-4003a-3p	15.63	B	0.112863			m2232	mmu-miR-714	-2.37	C	0.632545
m927	cin-miR-4011b-3p	28.59	B	0.0948837			m2239	mmu-miR-7231-3p	-39.04	B	0.00362473
m928	cin-miR-4013a-5p	24.28	B	0.112121			m2248	mmu-miR-7648-5p	-310.04	A	1.6205e-07
m929	cin-miR-4015-5p	25.34	B	NA			m2255	mmu-miR-7669-3p	-61.14	B	NA
m930	cin-miR-4044-5p	67.75	A	0.0356827			m2262	mmu-miR-8102	-16.35	B	0.0412641
m938	cin-miR-4087-3p	32.69	B	0.0823785			m2263	mmu-miR-8109	-296.4	B	0.000105955
m939	cin-miR-4100-5p	58.96	A	0.0422301			m2283	mtr-miR2673a/mtr-miR2673b	-16.5	B	0.0134741
m941	cin-miR-4105-5p	26.87	B	0.101134			m2286	mtr-miR5206b	-8.87	B	NA
m942	cin-miR-4111-3p	41.18	B	0.0639923			m2290	mtr-miR5233	-2.3	C	0.650845
m944	cin-miR-4136-3p	128.89	A	NA			m2299	mtr-miR5295a/mtr-miR5295b/mtr-miR5295c/mtr-miR5295d	-2.25	C	0.666644
m945	cin-miR-4151-5p	30.68	B	0.0881063			m2302	mtr-miR5756	-87.7	B	NA
m948	cin-miR-4159-3p	23.73	B	0.114712			m2304	nta-miR6145f	-2.04	C	0.714795
m950	cin-miR-4168-3p	35.01	B	0.0765204			m2326	oan-miR-1337	-178.32	B	0.000673658
m951	cin-miR-4173-3p	26.13	B	0.103997			m2328	oan-miR-1343-5p	-2434.13	A	4.28468e-08
m952	cin-miR-4174-3p	22.9	B	0.118877			m2335	oan-miR-1381-5p	-187.2	A	0.000196511
m953	cin-miR-4181-5p	839.45	A	2.5161e-05			m2336	oan-miR-1386	-16.38	B	0.0378464
m954	cin-miR-4182-3p	25.34	B	0.107382			m2340	oan-miR-1407	-52.1	B	NA
m955	cin-miR-4182-5p	30.92	B	0.0873982			m2341	oan-miR-1408	-223.53	B	0.00620631
m957	cin-miR-5602-5p	4.79	B	0.286526			m2343	oan-miR-1414-5p	-2.38	C	0.626523
m958	cin-miR-5603-3p	244.55	A	0.00595037			m2347	oan-miR-1419f-3p	-41.82	B	NA
m960	cin-miR-5611-3p	32.83	B	NA			m2365	oan-miR-23b-3p	-2.37	C	0.629974
m963	cpa-miR8140	31.59	B	0.0854318			m2368	oan-miR-7400-5p	-2.38	C	0.624622
m964	cpa-miR8141	23.73	B	0.114712			m2372	oan-miR-7408-5p	-2939.34	A	2.1865e-06
m965	cqu-miR-279-5p	24.27	B	0.112141			m2381	oan-miR-92c	-2.44	C	0.60899
m974	cre-miR906-3p	28.82	B	0.0940649			m2382	oan-miR-92d	-2.43	C	0.607017
m981	crm-miR-242	51.19	A	0.0499028			m2388	odi-miR-1468	-138.29	B	0.0136158
m982	crm-miR-359	35.41	B	0.075578			m2399	oha-miR-148a-3p	-2.41	C	0.61896
m985	crm-miR-55-5p	28.59	B	0.0948685			m2405	oha-miR-204-2-3p	-2.36	C	0.623487
m986	crm-miR-58a/crm-miR-58b-5p	54.63	A	0.0462378			m2413	ola-miR-101a-3p/sha-miR-101/tch-miR-101	-2.38	C	0.628802
m988	crm-miR-64e	36.43	B	0.0732791			m2414	ola-miR-192-5p	-2.06	C	0.71044
m989	crm-miR-7600	46.6	A	0.0556284			m2426	osa-miR1846a-3p/osa-miR1846b-3p	-49.96	A	4.02215e-05
m990	crm-miR-785	130.61	A	0.0151948			m2427	osa-miR1846a-5p/osa-miR1846b-5p/osa-miR1846c-5p	-1790.45	A	4.59892e-06
m991	csi-miR3949	23.46	B	0.116044			m2428	osa-miR1848	-487.19	A	3.46675e-06
m996	cte-miR-1175-5p/lgi-miR-1175-5p	49.22	A	0.0522374			m2429	osa-miR1855	-2.33	C	0.6424
m997	cte-miR-1992	43.2	B	0.0606439			m2438	osa-miR2919	-766.46	A	6.15527e-05
m1002	cte-miR-2703-5p	75.74	A	0.031077			m2440	osa-miR2930	-2.34	C	0.641622
m1003	cte-miR-2715	29.53	B	0.0917083			m2451	osa-miR5801	-8.19	B	0.0609542
m1007	dan-miR-11/der-miR-11/dgr-miR-11/dme-miR-11-3p/dmo-miR-11/dpe-miR-11/dps-miR-11/dse-miR-11/dsi-miR-11/dvi-miR-11-3p/dwi-miR-11/dya-miR-11	10.69	B	NA			m2452	osa-miR5808	-85.98	B	NA
m1008	dan-miR-287/der-miR-287/dgr-miR-287/dme-miR-287-3p/dmo-miR-287/dpe-miR-287/dps-miR-287/dse-miR-287/dsi-miR-287/dvi-miR-287/dwi-miR-287	7.58	A	0.22679			m2454	osa-miR5816	-28.5	A	NA
m1009	dan-miR-316/der-miR-316/dgr-miR-316/dme-miR-316-5p/dpe-miR-316/dps-miR-316/dse-miR-316/dsi-miR-316/dwi-miR-316/dya-miR-316	28.59	B	0.0948685			m2455	osa-miR5819	-2.24	C	0.666991
m1010	dan-miR-5/der-miR-5/dgr-miR-5/dme-miR-5-5p/dmo-miR-5/dpe-miR-5/dps-miR-5/dse-miR-5/dsi-miR-5/dvi-miR-5-5p/dwi-miR-5/dya-miR-5	19.09	B	NA			m2466	pab-miR950-3p	-1798.94	A	1.12176e-05
m1011	dan-miR-6/der-miR-6/dgr-miR-6/dme-miR-6-3p/dmo-miR-6/dpe-miR-6/dps-miR-6/dse-miR-6/dsi-miR-6-3p/dvi-miR-6-3p/dwi-miR-6/dya-miR-6	58.7	A	0.0424603			m2473	pgi-miR6136a.2	-5.19	B	0.11727
m1012	dan-miR-92a/der-miR-92a/dgr-miR-92a/dme-miR-92a-3p/dmo-miR-92a/dpe-miR-92a/dps-miR-92a/dse-miR-92a/dsi-miR-92a/dvi-miR-92a-3p/dwi-miR-92a/dya-miR-92a	12.86	B	0.0487962			m2480	pma-miR-126	-2.43	C	0.612407
m1014	dan-miR-9b/der-miR-9b/dme-miR-9b-5p/dmo-miR-9b/dpe-miR-9b/dps-miR-9b/dse-miR-9b/dvi-miR-9b-5p/dwi-miR-9b/dya-miR-9b	42.08	A	0.0624627			m2484	pma-miR-16-5p	-2.25	C	0.663967
m1016	ddi-miR-7102	19.45	B	0.139305			m2486	pma-miR-1a-5p	-2.3	C	0.650702
m1017	ddi-miR-7131c-3p	65.24	A	0.0373691			m2488	pma-miR-20b	-2.41	C	0.618908
m1023	dev-miR-D9-5p	47.45	A	0.0544948			m2489	pma-miR-221	-2.41	C	0.618074
m1024	dme-miR-1005-3p/dsi-miR-1005-3p	41.2	B	0.0639618			m2496	pma-miR-30c-5p	-2.05	C	0.713217
m1025	dme-miR-1006-3p/dps-miR-1006-3p/dsi-miR-1006-3p	30.91	B	0.0874247			m2498	pma-miR-30e-5p	-2.43	C	0.611511
m1029	dme-miR-1012-3p/dsi-miR-1012-3p	26.36	B	NA			m2499	pma-miR-375a-5p	-131.24	A	5.15028e-05
m1033	dme-miR-2490-3p	54.94	A	0.0459341			m2509	pma-miR-4578	-57.71	B	0.037428
m1035	dme-miR-2499-3p	31.13	B	0.0867777			m2517	pma-miR-4608	-337.98	B	0.000400548
m1037	dme-miR-263a-5p/dvi-miR-263a-5p/mse-miR-263a/tca-miR-263a-5p	19.62	B	NA			m2529	pmi-miR-92a-3p	-2.43	C	0.609998
m1039	dme-miR-278-5p/dvi-miR-278-5p	52.83	A	0.0480991			m2554	ppc-miR-8261-3p	-1041.66	A	5.92447e-05
m1043	dme-miR-315-3p	22.71	B	0.119773			m2577	ppc-miR-8324-5p	-2.05	C	0.714444
m1044	dme-miR-316-3p/dvi-miR-316-3p	10.27	B	0.192582			m2587	ppc-miR-8363-3p	-39.54	B	NA
m1046	dme-miR-4915-5p	67.38	A	0.0359096			m2590	ppc-miR-993	-39.54	B	NA
m1047	dme-miR-4942-3p	146.11	A	0.0130067			m2612	ppt-miR1218	-2.16	C	0.682505
m1050	dme-miR-4950-5p	103.21	A	0.0208686			m2614	ppt-miR2082	-2.32	C	0.644698
m1052	dme-miR-4971-5p	24.53	B	NA			m2615	ppt-miR319d-5p.1	-2.35	B	0.401862
m1055	dme-miR-5-3p	24.8	B	0.109744			m2628	ppy-miR-1292	-115.2	B	0.0142137
m1057	dme-miR-7-3p/dvi-miR-7-3p	27.12	B	0.100175			m2631	ppy-miR-1913	-87.42	B	NA
m1059	dme-miR-9370-3p	33.98	B	NA			m2632	ppy-miR-2861	-625.83	A	9.2102e-05
m1060	dme-miR-9374-5p	31.38	B	0.0860462			m2643	ppy-miR-526a	-2.12	C	0.698933
m1061	dme-miR-9375-5p	21.41	B	NA			m2645	ppy-miR-638	-50.75	A	0.00286658
m1065	dme-miR-978-5p	22.58	B	NA			m2647	prd-let-7-5p	-2.27	B	0.465362
m1066	dme-miR-979-5p	34.57	B	0.0775685			m2678	prd-miR-7941-5p	-409.48	B	0.000511711
m1071	dpe-miR-100/dps-miR-100	19.31	B	NA			m2695	prv-miR-LLT3	-51.8	A	0.00257068
m1072	dpe-miR-31b/dps-miR-31b	31.8	B	0.0848335			m2720	ptc-miR7832	-2.41	C	0.613449
m1073	dps-miR-2507b-5p	117.4	A	0.016313			m2722	ptr-miR-3192	-60.65	B	NA
m1074	dps-miR-2509	81.31	A	0.0284057			m2735	pxy-miR-8528b	-249.4	B	0.00530088
m1076	dps-miR-2514	28.83	B	0.0940494			m2738	pxy-miR-8536a	-2.21	C	0.674926
m1077	dps-miR-2515	25.59	B	0.106303			m2749	rlcv-miR-rL1-17-5p	-2.28	C	0.644104
m1079	dps-miR-2529	40.84	B	0.0645823			m2751	rlcv-miR-rL1-22-5p	-887.38	A	6.45638e-05
m1080	dps-miR-2537-3p	37.41	B	0.0711765			m2761	rno-miR-127-5p	-2.11	C	0.701717
m1083	dps-miR-2557-3p	28.35	B	0.0957053			m2769	rno-miR-336-3p	-2.31	C	0.64725
m1084	dps-miR-2559-5p	39.16	B	0.0676729			m2772	rno-miR-3541	-785.81	A	0.000131208
m1086	dps-miR-2572-3p	13.06	B	0.200495			m2775	rno-miR-3553	-2.17	C	0.687435
m1087	dps-miR-2572-5p	88.64	A	0.0254515			m2784	rno-miR-3590-5p	-2.43	C	0.61379
m1088	dpu-miR-375	2.18	B	0.667272			m2796	rno-miR-6215	-2.35	C	0.634678
m1089	dre-miR-107a-3p/eca-miR-107b/gga-miR-107-3p/ggo-miR-107/hsa-miR-107/lla-miR-107/mdo-miR-107/mml-miR-107-3p/mmu-miR-107-3p/mne-miR-107/oha-miR-107-3p/ppa-miR-107/ppy-miR-107/ptr-miR-107/rno-miR-107-3p/ssc-miR-107/tgu-miR-107/tni-miR-107/xtr-miR-107	2.46	B	0.287678			m2812	sbi-miR6225-3p	-2.29	C	0.653819
m1095	dre-miR-128-5p	44.94		0.0579868			m2819	sha-miR-26a	-2.38	C	0.627788
m1097	dre-miR-140-3p/oha-miR-140-3p/ssc-miR-140-3p/tgu-miR-140-3p	8.48	B	0.101491			m2823	sja-miR-3481-3p	-46.14	B	NA
m1101	dre-miR-194b	93.93	A	0.0235816			m2828	sja-miR-36-5p	-54.72	B	0.0462387
m1102	dre-miR-199-3-3p	2.33	B	0.552804			m2832	sko-miR-365-5p	-49.43	A	8.05083e-05
m1106	dre-miR-222b	14.05	B	NA			m2838	sko-miR-92b/spu-miR-92b-3p	-2.4	C	0.621979
m1113	dre-miR-301c-5p	6.21	B	NA			m2839	sko-miR-92c/tur-miR-92-3p	-2.4	C	0.622606
m1114	dre-miR-30a-5p	10.61	B	0.0829673			m2851	sma-miR-71a-3p	-2.29	C	0.651762
m1121	dsi-miR-982c	26.15	B	0.103915			m2914	ssa-miR-26d-5p	-2.41	C	0.619482
m1122	dsi-miR-991-5p	21.75	B	0.125081			m2916	ssa-miR-30d-2-3p	-2.27	C	0.660031
m1123	dvi-miR-1017-3p	39.54	B	0.0669561			m2920	ssa-miR-462b-5p	-2.4	C	0.621104
m1124	dvi-miR-11-5p	60.49	A	0.0409527			m2932	ssc-miR-4332	-974.87	A	4.63184e-08
m1125	dvi-miR-133-5p	2.66	B	0.551575			m2935	ssc-miR-4339	-79.03		6.97745e-07
m1126	dvi-miR-13b-2-5p	20.55	B	NA			m2941	ssc-miR-9813-5p	-2.3	C	0.647021
m1127	dvi-miR-313-5p	33.66	A	0.0797849			m2945	ssc-miR-9824-5p	-38.88	A	0.000218223
m1128	dvi-miR-33-3p	31.58	B	0.0854455			m2949	ssc-miR-9852-3p	-23.85	A	0.00836649
m1129	dvi-miR-5-3p	33.76	B	0.0795837			m2950	ssc-miR-9853-5p	-32.46	B	0.000897777
m1130	dvi-miR-6-3-5p	6.32	B	0.355319			m2956	str-miR-184-3p	-44.02	B	NA
m1131	dvi-miR-9549-5p	22.56	B	0.120587			m2974	str-miR-7880x-5p	-2.37	C	0.627919
m1132	dvi-miR-963-5p	17.26	B	0.155918			m3004	tae-miR1135	-2.24	B	NA
m1133	dvi-miR-973-3p	34.59	B	0.0775248			m3037	tca-miR-3885-5p	-647.41	B	0.00022879
m1134	dvi-miR-974-1-5p	26.11	B	NA			m3054	tgu-miR-2954-3p	-21.94	A	0.00362451
m1139	ebv-miR-BART14-3p	68.02	A	0.0355088			m3058	tgu-miR-2966	-202.61	B	0.00270669
m1140	ebv-miR-BART15	6.04	B	0.228053			m3059	tgu-miR-2971	-64.91	B	NA
m1141	ebv-miR-BART2-3p	31.14	B	0.086727			m3060	tgu-miR-2978	-2.35	C	0.638171
m1142	ebv-miR-BART20-5p	40.46	B	0.0652637			m3061	tgu-miR-2986	-292.07	B	0.000129174
m1145	eca-miR-182/efu-miR-182/hhi-miR-182/oha-miR-182-5p	17.2	B	0.0340833			m3071	tur-miR-745-5p	-354.16	A	0.00273574
m1147	eca-miR-20b/gga-miR-20b-5p/ggo-miR-20b/hsa-miR-20b-5p/mdo-miR-20b-5p/mml-miR-20b-5p/mmu-miR-20b-5p/oan-miR-20b-5p/ppy-miR-20b/ptr-miR-20b/rno-miR-20b-5p/tgu-miR-20b-5p/xla-miR-20/xtr-miR-20b	2.36	B	0.267029			m3076	vvi-miR3628-5p	-52.1	B	NA
m1148	eca-miR-224/hsa-miR-224-5p	15.25	B	0.0446679			m3080	vvi-miR3638-5p	-43.7	B	0.0599691
m1149	eca-miR-2483	37.64	B	NA			m3082	xbo-miR-92b	-2.42	C	0.615043
m1152	eca-miR-378/mml-miR-378a/mmu-miR-378a-3p/ptr-miR-378a/rno-miR-378a-3p	12.29	B	0.063119			m3083	xtr-miR-16b	-2.45	C	0.602059
m1159	eca-miR-655/hsa-miR-655-3p/ppy-miR-655	4.03	B	0.402098			m3088	zma-miR164g-3p	-83.35	A	1.28068e-05
m1160	eca-miR-889/hsa-miR-889-3p/mml-miR-889-3p/ppy-miR-889/ptr-miR-889	13.76	B	0.0932066
m1163	eca-miR-8922	23.99	B	0.11347
m1167	eca-miR-8945	441.31	A	0.000669893
m1168	eca-miR-8956	77.63	A	0.0301318
m1179	eca-miR-9027	30.66	A	0.088105
m1180	eca-miR-9032	29.3	B	0.0924795
m1182	eca-miR-9049	7.53	B	NA
m1183	eca-miR-9050	31.15	B	0.0867186
m1186	eca-miR-9081	58.68	A	0.0424774
m1187	eca-miR-9085	20.85	B	0.130316
m1191	eca-miR-9121	7.16	B	0.326801
m1203	efu-miR-126	12.03	B	0.0560104
m1205	efu-miR-130	4.84	B	NA
m1207	efu-miR-138a	32.9	B	0.0817949
m1208	efu-miR-143	11.94	B	0.0548246
m1209	efu-miR-151	22.54	B	0.0143919
m1210	efu-miR-152	14.11	B	0.0654241
m1214	efu-miR-196/ipu-miR-196a/tch-miR-196a-5p	125.5	A	0.0160494
m1215	efu-miR-199	3.28	A	0.0867038
m1218	efu-miR-215	32.03	B	0.0841826
m1224	efu-miR-2683	25.59	B	0.106303
m1227	efu-miR-26c	28.62	B	0.00936358
m1234	efu-miR-323	16.33	B	0.0564077
m1237	efu-miR-34a	2.61	B	0.610805
m1238	efu-miR-378	2.71	A	0.172037
m1246	efu-miR-660	12.62	B	0.0528417
m1247	efu-miR-7c/tca-miR-7-5p	14.71	B	0.0406261
m1249	efu-miR-9189e	89.58	A	0.0250497
m1251	efu-miR-9205	14.33	B	0.184739
m1253	efu-miR-9222	50.91	A	0.0502163
m1256	efu-miR-9225	36.61	B	0.0728709
m1257	efu-miR-9226	2.37	B	0.588334
m1258	efu-miR-9229d	50.72	A	0.0504175
m1260	efu-miR-9236b	64.54	A	0.0378663
m1261	efu-miR-9237a	29.07	B	0.093243
m1274	efu-miR-9286	48.24	A	0.0534621
m1276	efu-miR-9296	30.92	B	0.0873982
m1277	efu-miR-92a	10.37	B	0.112836
m1278	efu-miR-93	10.68	B	0.085463
m1280	efu-miR-9320	42.11	B	0.0624121
m1283	efu-miR-9349	21.46	B	NA
m1284	efu-miR-9355	84.27	A	0.0271543
m1287	egr-miR-4988/emu-miR-4988	49.76	A	NA
m1292	esi-miR3458-3p	112.96	A	0.0183761
m1295	esi-miR3469-3p	13.86	A	NA
m1297	far-miR437	38.41	B	0.0691446
m1301	gga-miR-122-5p/ssc-miR-122/xtr-miR-122	3.09	A	0.0132643
m1302	gga-miR-125b-3p/mml-miR-125b-2-3p/rno-miR-125b-2-3p/tgu-miR-125-1-3p	16.99	B	NA
m1303	gga-miR-1306-3p	90.03	A	0.02482
m1304	gga-miR-1329-5p	18.08	B	0.149254
m1306	gga-miR-142-3p/oan-miR-142-3p/ssc-miR-142-3p	5.41	B	0.331696
m1307	gga-miR-144-3p	8.88	B	0.194849
m1310	gga-miR-1551-5p	53.56	A	0.0473276
m1312	gga-miR-1574-5p	439.27	A	6.85037e-06
m1313	gga-miR-1589	20.52	B	0.132258
m1314	gga-miR-1593	32.24	B	0.0835899
m1316	gga-miR-1596-5p	16.16	B	0.165704
m1324	gga-miR-1659	33.89	A	0.0772344
m1325	gga-miR-1671	25.85	B	0.105215
m1328	gga-miR-1678	68.32	A	0.0305003
m1329	gga-miR-1685-5p	12.06	B	0.214693
m1330	gga-miR-1690-5p	21.26	B	0.127853
m1332	gga-miR-1726	21.46	B	NA
m1335	gga-miR-1759-3p	4.37	B	0.320906
m1336	gga-miR-1762	27.86	B	0.0974308
m1338	gga-miR-1775-3p	25.59	B	0.106303
m1339	gga-miR-1780	36.03	B	0.0741713
m1341	gga-miR-1788-3p	10.3	B	0.245336
m1343	gga-miR-1807	69.71	A	0.00509794
m1346	gga-miR-196-1-3p	82.65	A	0.0278373
m1350	gga-miR-302b-5p	79.22	A	0.0293694
m1356	gga-miR-6545-3p	56.41	A	0.0445237
m1359	gga-miR-6562-3p	28.14	B	0.0963807
m1361	gga-miR-6569-3p	23.17	B	0.117464
m1366	gga-miR-6598-5p	59.27	A	0.0419693
m1368	gga-miR-6619-5p	53.41	A	0.0474862
m1369	gga-miR-6631-5p	57.34	A	0.0436604
m1373	gga-miR-6675-5p	18.43	B	0.146634
m1375	gga-miR-6681-5p	57.72	A	0.0433171
m1376	gga-miR-6682-3p	48.76	A	0.0528113
m1378	gga-miR-6695-5p	20.19	B	0.134405
m1379	gga-miR-6710-3p	46.07	A	0.0563607
m1380	gga-miR-6711-5p	28.35	B	0.0957053
m1381	gga-miR-7437-3p	40.09	B	0.0659309
m1382	gga-miR-7439-5p	47.59	A	0.0542995
m1383	gga-miR-7441-5p	46.12	A	0.0562941
m1384	gga-miR-7443-3p	29.78	B	NA
m1389	gga-miR-7470-5p	28.35	B	0.09571
m1392	gga-miR-7474-3p	30.24	B	NA
m1395	ggo-miR-1252/ptr-miR-1252	35	B	0.0765356
m1396	ggo-miR-125a	16.31	B	0.0265348
m1398	ggo-miR-128/ola-miR-128	2.45	B	NA
m1399	ggo-miR-1283/hsa-miR-518a-5p/hsa-miR-527/ppy-miR-518a-5p/ppy-miR-527/ptr-miR-1283b/ptr-miR-518g-5p/ptr-miR-527	4.34	A	0.0566258
m1402	ggo-miR-146a	9.2	B	0.21269
m1403	ggo-miR-148a/rno-miR-148a-3p	6.22	B	0.18239
m1405	ggo-miR-191	5.87	B	0.188451
m1406	ggo-miR-200c/mml-miR-200c-3p/ppy-miR-200c	18.85	B	0.0307295
m1410	ggo-miR-335/ssc-miR-335/tch-miR-335-5p	6.12	B	0.179068
m1418	ggo-miR-483/hsa-miR-483-5p	15.42	B	0.035742
m1424	ggo-miR-516b	2.28	A	0.0505955
m1427	ggo-miR-517c-5p/hsa-miR-517-5p/ppy-miR-517c-5p/ptr-miR-517b	13.99	B	0.0834334
m1430	ggo-miR-518c-5p/hsa-miR-518c-5p	2.27	A	0.105314
m1431	ggo-miR-518d-3p/hsa-miR-518d-3p/ptr-miR-518d	6.2	B	0.229255
m1436	ggo-miR-518f-5p/hsa-miR-518f-5p	20.91	B	0.0208915
m1438	ggo-miR-519c-3p/hsa-miR-519b-3p/ppy-miR-519a/ppy-miR-519b-3p/ptr-miR-519b	24.65	B	0.0215411
m1456	ghr-miR7485	30	B	0.0902051
m1458	ghr-miR7495a/ghr-miR7495b	25.86	B	0.105199
m1459	ghr-miR7499	57.35	A	0.043631
m1460	ghr-miR7504b	22.04	B	0.12347
m1461	ghr-miR7507	28.58	B	NA
m1463	ghr-miR7510a	27.86	B	0.0974334
m1464	gma-miR1516a-5p	32.24	B	0.0835899
m1465	gma-miR1517	15.63	B	0.170917
m1467	gma-miR1520e	51.91	A	0.0490997
m1468	gma-miR1520h	18.11	B	0.149021
m1469	gma-miR1520j	44.75	A	0.0582707
m1470	gma-miR1526	77.41	A	0.0302198
m1471	gma-miR1534	30.46	B	0.0887691
m1472	gma-miR171k-5p/gma-miR171l/lja-miR171d-3p/mtr-miR171e-5p	25.86	B	0.105199
m1473	gma-miR2119/pvu-miR2119	27.53	A	0.0985741
m1474	gma-miR4346	33.64	A	0.07984
m1475	gma-miR4350	26.36	B	0.103141
m1479	gma-miR4364b	24.8	B	0.109744
m1480	gma-miR4370	12.16	B	0.205859
m1482	gma-miR4385	67.18	A	0.00542282
m1483	gma-miR4390	96.69	A	0.0227158
m1485	gma-miR4399	15.78	B	0.169417
m1486	gma-miR4403	2.64	B	0.628063
m1487	gma-miR4405	30.68	B	0.0881063
m1488	gma-miR4407	25.42	B	0.106974
m1489	gma-miR4410	36.42	B	0.073295
m1493	gma-miR5042-3p	20.6	B	0.131799
m1494	gma-miR5375	32.9	B	0.0817949
m1496	gma-miR5676	32.9	B	0.0817949
m1498	gma-miR5768	7.44	B	0.187421
m1500	gma-miR5784	23.04	B	0.118081
m1501	gma-miR9741	4.89	B	NA
m1502	gma-miR9748	30.46	B	0.088792
m1505	gma-miR9767	22.62	B	0.120334
m1507	gra-miR7484h/gra-miR7484i	79.57	A	0.0292068
m1509	gra-miR7484n	30.69	B	0.0880847
m1511	gra-miR7504n	27.57	B	0.0978564
m1512	gra-miR8642	24.39	B	0.111534
m1513	gra-miR8643a/gra-miR8643b	41.91		0.0627503
m1514	gra-miR8654a/gra-miR8654b/gra-miR8654c	30.23	B	0.0894818
m1515	gra-miR8673	26.11	B	0.104164
m1517	gra-miR8684	62.01	A	0.0397498
m1518	gra-miR8686	32.91	B	NA
m1519	gra-miR8693	28.59	B	0.0948742
m1520	gra-miR8723a	16.39	B	NA
m1521	gra-miR8735	25.54	B	0.10648
m1522	gra-miR8738a/gra-miR8738b	54.47	A	0.0463823
m1523	gra-miR8747	37.97	B	0.0700247
m1524	gra-miR8750	43.55	B	0.0600927
m1525	gra-miR8762a	71.69	A	0.0329502
m1526	gra-miR8762b/gra-miR8762c	53	A	0.0479224
m1527	gra-miR8762d	29.53	B	0.0917083
m1528	gra-miR8766	100.72	A	0.0215527
m1530	gra-miR8774	31.35	B	0.0861077
m1531	gsa-miR-10a-3p	28.47	B	0.0952177
m1535	gsa-miR-1992-3p	30.96	B	0.0872267
m1537	gsa-miR-277b-3p	283.04	A	0.00490526
m1538	gsa-miR-277b-5p	47.91	A	0.0538894
m1539	gsa-miR-278-3p	48.88	A	0.0526545
m1540	gsa-miR-278-5p	84.51	A	0.0270586
m1542	gsa-miR-31-5p	43.12	A	NA
m1544	gsa-miR-9389-5p	39.88	A	0.0662907
m1545	gsa-miR-9393-3p	34.59	B	0.0775248
m1546	gsa-miR-9394a-5p	13.93	B	0.17254
m1547	gsa-miR-9401-3p	31.59	B	0.0854214
m1550	hbr-miR9386	25.39	B	0.107109
m1551	hbv-miR-B14RC-3p	2.23	B	0.622564
m1555	hcmv-miR-UL112-5p	61.89	A	0.0398412
m1559	hco-miR-5885b	46.31		NA
m1563	hco-miR-5892a	45.41	A	0.0572955
m1564	hco-miR-5892b	26.36	B	0.103147
m1565	hco-miR-5893	46.1	A	0.0563207
m1566	hco-miR-5898-3p	41.77	B	0.0629845
m1567	hco-miR-5900	12.73	B	0.204977
m1568	hco-miR-5902-3p	21.46	B	NA
m1570	hco-miR-5922	27.37	B	0.0992401
m1571	hco-miR-5927	26.63	B	0.102088
m1577	hco-miR-5986	28.83	B	0.0940536
m1583	hiv1-miR-N367	24.6	B	0.110271
m1584	hma-miR-3004	6.26	B	0.360789
m1588	hme-miR-6305-3p	44.9	A	0.0580425
m1590	hru-miR-1984/lgi-miR-1984	41.36	A	0.0636457
m1591	hru-miR-1985	20.85	B	0.130316
m1593	hsa-miR-1178-3p/ppy-miR-1178/ptr-miR-1178	125.67	A	0.0158716
m1601	hsa-miR-1265/ptr-miR-1265	66.36	A	0.0366013
m1604	hsa-miR-1270	6.74	B	0.341827
m1608	hsa-miR-136-3p/rno-miR-136-3p	15.74	B	0.0515916
m1611	hsa-miR-15b-3p/mml-miR-15b-3p/mmu-miR-15b-3p/rno-miR-15b-3p	2.09	B	NA
m1612	hsa-miR-16-2-3p/mdo-miR-16-2-3p	7.3	B	0.123365
m1613	hsa-miR-181a-2-3p	30.27	B	0.0194001
m1618	hsa-miR-2054	15.62	B	0.170887
m1621	hsa-miR-2682-5p	41.59	B	0.063282
m1623	hsa-miR-296-3p/mml-miR-296-3p/mmu-miR-296-3p/ppy-miR-296-3p/ptr-miR-296/rno-miR-296-3p	2.24	B	NA
m1626	hsa-miR-302b-5p	901.33	A	2.30088e-06
m1627	hsa-miR-3065-5p	5.8	B	0.381176
m1629	hsa-miR-3117-5p	43.37	B	0.0603651
m1632	hsa-miR-3135b	4.04	B	0.393181
m1633	hsa-miR-3142	48.74	A	0.0528355
m1636	hsa-miR-3168	10.45	A	NA
m1646	hsa-miR-337-3p/mml-miR-337-3p/ppy-miR-337-3p/ptr-miR-337	15.3	B	NA
m1657	hsa-miR-3653-5p	35.62	B	0.0750863
m1658	hsa-miR-3658	61.28	A	0.0403219
m1660	hsa-miR-3681-3p	27.37	B	0.0992401
m1662	hsa-miR-3688-3p	36.84	B	0.0723725
m1663	hsa-miR-3688-5p	29.3	B	0.0924639
m1665	hsa-miR-3691-5p	23.71	B	NA
m1666	hsa-miR-371a-3p/ppy-miR-371-3p/ptr-miR-371	16.23	B	0.165069
m1670	hsa-miR-373-5p/ptr-miR-373	14.76	B	0.0516247
m1671	hsa-miR-374a-3p/mml-miR-374a-3p	10.36	B	0.0946513
m1675	hsa-miR-3913-5p	24.53	B	NA
m1676	hsa-miR-3916	55.16	A	0.0457135
m1683	hsa-miR-422a/ptr-miR-422a	25.85	B	0.105215
m1685	hsa-miR-4262	15.81	B	0.169071
m1690	hsa-miR-4298	3.69	B	0.445553
m1692	hsa-miR-431-5p/mml-miR-431/mmu-miR-431-5p/ppy-miR-431/ptr-miR-431/rno-miR-431	20.35	B	0.0200983
m1693	hsa-miR-4426	205.74	A	0.00772946
m1695	hsa-miR-4436b-3p	77.24	A	0.0303114
m1700	hsa-miR-4483	10.66	B	0.128065
m1705	hsa-miR-4513	29.54	B	0.0916933
m1706	hsa-miR-4518	38.99	B	0.0680032
m1712	hsa-miR-4644	24.81	B	0.109692
m1715	hsa-miR-4652-5p	529.08	A	0.000131979
m1717	hsa-miR-4662a-3p	92.31	A	0.0241533
m1718	hsa-miR-4662a-5p	86.36	A	0.0107624
m1720	hsa-miR-4675	35.02	B	0.0764898
m1721	hsa-miR-4676-3p	20.55	B	NA
m1722	hsa-miR-4680-3p	53.69	A	0.0284163
m1728	hsa-miR-4760-3p	45.87	A	0.0566405
m1731	hsa-miR-4800-5p	23.2	B	0.117282
m1735	hsa-miR-5011-5p	14.02	B	NA
m1736	hsa-miR-508-3p	4.78	B	0.386666
m1741	hsa-miR-5187-3p	28.48	A	0.0951746
m1743	hsa-miR-5190	184.35	A	0.00933663
m1744	hsa-miR-5196-5p	6.71	B	0.343019
m1753	hsa-miR-520g-5p	21.94	B	0.0273885
m1754	hsa-miR-520h/ppy-miR-520h	13.96	B	0.0422887
m1755	hsa-miR-526b-3p	17.96	B	0.0304329
m1757	hsa-miR-544b	19.82	B	0.136825
m1758	hsa-miR-548al	40.85	B	0.064567
m1760	hsa-miR-548b-3p/ptr-miR-548b	48.61	A	0.0529937
m1761	hsa-miR-548d-3p	37.42	B	0.0711442
m1762	hsa-miR-548e-3p	37.99	B	0.0699783
m1765	hsa-miR-5586-3p	23.16	B	0.11754
m1766	hsa-miR-5586-5p	21.75	B	0.125081
m1768	hsa-miR-561-5p	4.07	B	0.396371
m1770	hsa-miR-5698	15.22	B	0.101607
m1772	hsa-miR-576-5p	13.54	B	0.0952105
m1774	hsa-miR-580-3p/ptr-miR-580	120.48	A	0.00231116
m1784	hsa-miR-616-3p/ptr-miR-616	6.16	B	0.364995
m1789	hsa-miR-635/ptr-miR-635	28.83	B	0.0940592
m1790	hsa-miR-647	72.61	A	0.03276
m1791	hsa-miR-6502-3p	56.4	A	0.0445327
m1792	hsa-miR-6505-3p	326.06	A	0.00105302
m1793	hsa-miR-6505-5p/mml-miR-6505-5p	34.78	B	0.0770483
m1794	hsa-miR-6510-3p	24.13	B	0.112714
m1796	hsa-miR-6514-5p	71.64	A	0.0332941
m1800	hsa-miR-6719-3p	35.01	B	0.0765204
m1810	hsa-miR-6755-3p	31.79	B	0.0848645
m1813	hsa-miR-6760-3p	5.01	B	0.300038
m1827	hsa-miR-6794-5p/mml-miR-6794-5p	26.88	B	0.101114
m1838	hsa-miR-6830-3p	6.8	B	0.337197
m1840	hsa-miR-6833-3p	39.61	A	0.0642714
m1843	hsa-miR-6840-5p	38.78	B	0.0684095
m1844	hsa-miR-6841-5p	41.76	B	0.0629993
m1846	hsa-miR-6847-3p	26.37	B	0.103131
m1854	hsa-miR-6870-3p	31.38	B	0.0860462
m1858	hsa-miR-6878-5p	22.1	A	0.0950528
m1860	hsa-miR-6881-5p	77.62	A	0.0301363
m1861	hsa-miR-6884-5p	23.21	B	0.117228
m1862	hsa-miR-6885-3p	35.32	A	0.0355754
m1869	hsa-miR-7107-3p	24.26	B	0.112196
m1871	hsa-miR-7110-3p	15.97	B	0.167499
m1874	hsa-miR-7153-5p	24.01	B	NA
m1878	hsa-miR-764	18.91	B	0.143107
m1883	hsa-miR-7852-3p	21.46	B	NA
m1884	hsa-miR-7853-5p	10.91	B	0.105954
m1887	hsa-miR-7977	68.17	A	0.0128253
m1888	hsa-miR-8053	40.66	B	0.0649133
m1892	hsa-miR-888-5p/mml-miR-888	35.63	B	0.0750715
m1893	hsa-miR-891b/mml-miR-891a/ppy-miR-891b/ptr-miR-891b	37.04	B	0.0719609
m1896	hsa-miR-938/ppy-miR-938/ptr-miR-938	24.64	B	0.110409
m1909	hvt-miR-H15-3p	17.37	B	0.15503
m1910	hvt-miR-H18-3p	12.95	B	0.162917
m1916	hvu-miR6196	2.53	B	0.561477
m1917	hvu-miR6198	48.74	A	0.0528355
m1920	hvu-miR6214	26.53	A	0.102385
m1921	ipu-miR-126a/ssa-miR-126-3p	26.56		0.0100288
m1925	ipu-miR-3618	30	B	0.0902149
m1930	ipu-miR-7569	30.23	B	0.0894882
m1931	ipu-miR-7576	47.37	A	0.054596
m1933	lgi-miR-1992	33.74	B	0.0796136
m1935	lgi-miR-96a	30.46	B	0.0887691
m1936	lus-miR828a	35.41	B	0.075578
m1938	lva-miR-183-5p	4.8	B	NA
m1939	lva-miR-2001-5p/spu-miR-2001	76.04	A	0.0309247
m1942	lva-miR-4854-3p/spu-miR-4854	32.68	B	0.0823922
m1944	mcmv-miR-m01-1	38.22	B	0.06952
m1945	mcmv-miR-m01-3-5p	21.26	B	0.127853
m1948	mdm-miR159c	2.13	B	0.624895
m1952	mdo-miR-1542-1-5p	15.61	B	NA
m1955	mdo-miR-196a-3p	31.8	B	0.0848183
m1959	mdo-miR-551a	19.62	B	NA
m1961	mdo-miR-7256-5p	41.99	A	0.0625811
m1962	mdo-miR-7257-3p	14.48	B	0.183091
m1963	mdo-miR-7257-5p	36.2	A	0.0737249
m1966	mdo-miR-7266-5p	11.51	B	0.197442
m1969	mdo-miR-7273-3p	50.04	A	0.0512438
m1973	mdo-miR-7293-3p	63.51	A	0.0386144
m1974	mdo-miR-7303-5p	105.37	A	0.0203038
m1979	mdo-miR-7328-5p	26.54	B	0.102367
m1981	mdo-miR-7332-5p	70.6	A	0.0339006
m1984	mdo-miR-7340-3p	17.39	B	0.154889
m1985	mdo-miR-7347-3p	21.21	B	0.1281
m1986	mdo-miR-7347-5p	17.39	B	0.154805
m1987	mdo-miR-7351-5p	22.3	B	NA
m1988	mdo-miR-7353-5p	33.76	B	0.0795837
m1989	mdo-miR-7355-3p	12.24	B	0.0922379
m1995	mdo-miR-7371b-5p	37	B	0.0720315
m1997	mdo-miR-7373a-3p	61.06	A	0.0404926
m2000	mdo-miR-7381-3p	46.11	A	0.0563074
m2001	mdo-miR-7386c-3p	92.7	A	0.0240189
m2003	mdo-miR-7386h-3p	15.9	B	0.168205
m2004	mdo-miR-7386j-3p	52.07	A	0.0489278
m2005	mdo-miR-7386k-5p	29.54	B	0.0917013
m2006	mdo-miR-7387-5p	27.37	B	0.0992393
m2007	mdo-miR-7388a-3p	114.4	A	0.0149599
m2008	mdo-miR-7389-3p	44.77	B	0.0582291
m2014	mdo-miR-7398l-3p	51.47	A	0.0495932
m2024	mdv2-miR-M25-5p	81.34	A	0.0284044
m2026	mghv-miR-M1-1-3p	40.85	B	0.064567
m2034	mml-miR-1255a-5p	16.64	B	0.161318
m2036	mml-miR-1298-3p	33.98	B	NA
m2037	mml-miR-1323-5p	16.03	B	0.0273636
m2041	mml-miR-382-3p	7.85	B	0.186442
m2042	mml-miR-449a-3p	25.26	B	0.107681
m2043	mml-miR-450a-1-3p	84.39	A	0.0271083
m2049	mml-miR-518c-3p	4.53	B	0.225409
m2050	mml-miR-518d-3p	8.43	B	0.111351
m2051	mml-miR-518g-5p	7.94	B	0.146189
m2053	mml-miR-519a-5p	2.03	A	0.171326
m2054	mml-miR-519b	11.98	B	0.0601882
m2055	mml-miR-520a-5p	7.96	B	0.296687
m2059	mml-miR-573	23.44	B	NA
m2060	mml-miR-577-3p	29.77	B	0.0909457
m2061	mml-miR-580/ppy-miR-580	35.6	B	0.075147
m2064	mml-miR-676-5p	44.41		0.0587665
m2065	mml-miR-7164-3p	101.39	A	0.0213647
m2066	mml-miR-7174-3p	16.78	B	NA
m2067	mml-miR-7174-5p	13.22	B	0.198438
m2071	mml-miR-7199-3p	91.21	A	0.02453
m2072	mml-miR-7199-5p	67.98	A	0.0355402
m2075	mml-miR-922	40.43		0.0653251
m2086	mmu-miR-1298-3p	31.36	B	0.0860814
m2090	mmu-miR-153-5p	24.25	B	0.112161
m2091	mmu-miR-1899	26.61	B	NA
m2093	mmu-miR-1903	19.99	B	0.135071
m2098	mmu-miR-1966-3p	21.27	A	0.0256415
m2102	mmu-miR-208b-5p	106.37	A	0.0199942
m2107	mmu-miR-3071-3p	3.6	B	0.523284
m2109	mmu-miR-3077-3p	16.57	B	0.160619
m2110	mmu-miR-3081-5p	23.73	B	0.114712
m2117	mmu-miR-3101-3p	30.23	B	0.0894882
m2118	mmu-miR-3103-3p	78.38	A	0.029754
m2119	mmu-miR-3105-3p	28.59	B	0.0948685
m2120	mmu-miR-322-5p/rno-miR-322-5p	4.22	B	0.318021
m2124	mmu-miR-3535	29.77	B	0.0909457
m2125	mmu-miR-3572-3p	109.25	A	0.0161791
m2127	mmu-miR-3967	13.41	B	0.0428617
m2129	mmu-miR-449a-3p	20.85	B	0.130316
m2130	mmu-miR-450a-2-3p	83.09	A	0.0276465
m2143	mmu-miR-5127	35.79	A	0.0746652
m2145	mmu-miR-541-5p/rno-miR-541-5p	8.38	B	0.289701
m2154	mmu-miR-6244	37.03	B	0.0719771
m2155	mmu-miR-6342	43.19	B	0.0606567
m2160	mmu-miR-6365	75.34	A	0.0312844
m2162	mmu-miR-6375	30.43	B	NA
m2164	mmu-miR-6397	34.57	B	0.0775536
m2166	mmu-miR-6411	73.39	A	0.0017568
m2168	mmu-miR-6539	28.09	B	0.0966333
m2170	mmu-miR-669i	54.09	A	0.0467858
m2171	mmu-miR-677-3p	33.94	A	0.0711281
m2172	mmu-miR-678	63.23	A	0.0388231
m2178	mmu-miR-6921-5p	22.3	B	NA
m2189	mmu-miR-6957-3p	30.92	B	0.0873982
m2199	mmu-miR-6981-5p	15.43	B	0.152471
m2201	mmu-miR-6983-3p	45.09	A	0.0577615
m2205	mmu-miR-6992-5p	30.46	B	0.088792
m2207	mmu-miR-6997-3p	3.29	B	0.451874
m2218	mmu-miR-7057-3p	29.54	B	0.0916933
m2220	mmu-miR-7061-3p	17.39	B	0.154889
m2226	mmu-miR-7079-5p	160.01	A	0.0100217
m2227	mmu-miR-7084-5p	11.39	A	0.170078
m2231	mmu-miR-7119-3p	33.76	B	0.0795837
m2234	mmu-miR-7210-5p	23.46	B	0.116044
m2237	mmu-miR-7226-3p	27.62	B	0.0983275
m2240	mmu-miR-7232-5p	45.92	A	0.0565734
m2244	mmu-miR-7241-5p	86.64	A	0.0262074
m2246	mmu-miR-7646-5p	19.98	B	NA
m2249	mmu-miR-7651-3p	43.66	A	0.0598799
m2258	mmu-miR-7678-5p	34.77	B	NA
m2259	mmu-miR-7685-5p	27.37	B	0.0992401
m2267	mmu-miR-9769-3p	50.83	A	0.0503155
m2269	mse-miR-6094	5.82	A	0.353068
m2270	mse-miR-6099	439.98	A	5.31672e-06
m2271	mse-miR-6101	9.95	B	0.109084
m2272	mtr-miR169l-3p	78.39	A	0.029764
m2273	mtr-miR2118	17.22	B	0.156209
m2274	mtr-miR2587a/mtr-miR2587b/mtr-miR2587c/mtr-miR2587d/mtr-miR2587e/mtr-miR2587f/mtr-miR2587g	50.5	A	0.0506815
m2275	mtr-miR2592bq-3p/mtr-miR2592s-3p	27.84	B	0.0975113
m2276	mtr-miR2593d/mtr-miR2593e	23.17	B	0.117464
m2277	mtr-miR2594	40.11	B	0.0659
m2279	mtr-miR2646a/mtr-miR2646b	39.53	B	0.0669739
m2280	mtr-miR2668	22.04	B	0.12347
m2288	mtr-miR5222	19.08	B	0.141872
m2291	mtr-miR5247	42.09		0.0624472
m2292	mtr-miR5251	48.63	A	0.05295
m2293	mtr-miR5266	2.49	B	0.475921
m2298	mtr-miR5289a/mtr-miR5289b	43.87	A	0.0595841
m2301	mtr-miR5749	8.88	B	NA
m2303	nta-miR156f	32.03	B	0.0841826
m2305	nta-miR6150	21.82	B	0.124593
m2309	nve-miR-2035-3p	25.34	B	0.107382
m2310	nve-miR-2036-3p	6.14	B	0.244181
m2311	nve-miR-2044-3p	51.27	A	0.0498167
m2312	nve-miR-2045-5p	37.7	A	0.0705465
m2313	nve-miR-2047-5p	31.81	B	0.0848031
m2315	nve-miR-9418	15.77	B	0.169409
m2316	nve-miR-9423	25.86	B	0.105199
m2318	nve-miR-9445	31.14	B	0.086727
m2319	nve-miR-9456	28.83	B	NA
m2320	nve-miR-9460	30.57	B	NA
m2321	nve-miR-9461	36.44	B	0.0732521
m2322	nvi-miR-281	32.61	B	0.0825593
m2324	oan-miR-1333	26.63	B	0.102088
m2325	oan-miR-1334	229.48	A	0.00498046
m2334	oan-miR-1381-3p	39.7	B	0.0666627
m2338	oan-miR-1398-3p	22.46	B	0.121062
m2339	oan-miR-1405-5p	19.02	B	0.142243
m2342	oan-miR-1409-5p	22.39	B	0.121497
m2344	oan-miR-1415	20.25	B	NA
m2345	oan-miR-1418-5p	55.53	A	0.0453581
m2353	oan-miR-1421w-3p	48.6	A	0.0530059
m2354	oan-miR-1422b-2-5p	26.63	B	0.102088
m2355	oan-miR-1422e-5p	55.98	A	0.0449291
m2359	oan-miR-1422l	39.35	B	0.0673164
m2360	oan-miR-1422m-5p	45.59	A	0.0570376
m2362	oan-miR-16b-3p	8.2	B	0.106962
m2366	oan-miR-302-5p	621.52	A	0.000966676
m2367	oan-miR-590-5p	73.92	A	0.0320164
m2373	oan-miR-7412-3p	4.24	B	0.396046
m2376	oan-miR-7426-3p	29.54	B	0.0917013
m2378	oan-miR-7432-5p	26.15	B	0.103915
m2379	oan-miR-7435-3p	34.35	B	NA
m2380	oan-miR-92b	6.56	B	0.294267
m2383	oar-miR-379-5p	3.83	B	0.413045
m2384	oar-miR-495-5p	22.3	B	NA
m2385	oar-miR-654-3p	21.62	B	0.0208995
m2387	ocu-miR-302b-5p	1142.36	A	8.07245e-06
m2389	odi-miR-1473	23.46	B	0.116044
m2391	odi-miR-1479	20.87	B	0.130123
m2392	odi-miR-1493	23.62	B	0.115184
m2394	odi-miR-1498	70.81	A	0.0337944
m2395	odi-miR-1500	9.78	B	0.235416
m2403	oha-miR-196a-3p	53.4	A	0.0474967
m2404	oha-miR-199b-3p	14.77	B	0.17986
m2406	oha-miR-205a-3p	42.8	A	0.0612399
m2409	oha-miR-30d-3p	20.85	B	0.130316
m2411	oha-miR-338-5p	28.09	B	0.0966302
m2412	oha-miR-9-3p	19.84	B	0.0266347
m2416	ola-miR-459-3p	25.59	B	NA
m2417	osa-miR1320-3p	34.81	A	0.0769252
m2420	osa-miR156f-3p/osa-miR156h-3p/osa-miR156l-3p/zma-miR156d-3p/zma-miR156f-3p/zma-miR156g-3p	37.47	A	0.0710096
m2423	osa-miR167h-3p	45.23	A	0.0575557
m2424	osa-miR169f.2	13.17	B	0.199018
m2425	osa-miR171f-5p	17.76	B	0.15182
m2430	osa-miR1862d	29.06	B	0.0932643
m2431	osa-miR1882e-3p	20.55	B	NA
m2432	osa-miR2092-5p	29.06	B	0.0932643
m2434	osa-miR2096-5p	46.9	A	0.0551992
m2435	osa-miR2100-5p	12.99	B	0.201507
m2437	osa-miR2873b	30.47	B	0.0887607
m2441	osa-miR443	27.75	A	0.0977683
m2442	osa-miR5072	4.37	B	0.369383
m2443	osa-miR5151	37.23	B	0.071561
m2444	osa-miR5340	68.83	A	0.0350006
m2447	osa-miR5530	31.59	B	0.0854318
m2449	osa-miR5538	247.36	A	0.000635326
m2450	osa-miR5795	26.36	B	NA
m2453	osa-miR5815	37.19	B	NA
m2458	osa-miR812o-3p	31.8	B	0.0848183
m2460	osa-miR812v	37.99	B	0.0699783
m2463	osa-miR821a/osa-miR821b/osa-miR821c	37.98	B	0.0699937
m2464	pab-miR3710	2.24	B	0.687351
m2467	pbi-miR-509	27.12	B	0.100173
m2468	pbi-miR-513c	52.25	A	NA
m2476	pma-miR-100a-3p	12.57	B	0.0545274
m2477	pma-miR-100b	18.97	B	0.142649
m2478	pma-miR-103a	5.39	B	0.226742
m2482	pma-miR-145-3p	19.31	B	NA
m2483	pma-miR-16-3p	16.3	B	0.0359126
m2485	pma-miR-19c	292.24	A	0.000584376
m2487	pma-miR-205b	6.53	B	0.184566
m2490	pma-miR-222-3p	17.74	B	0.151975
m2495	pma-miR-30b	12.51	B	0.054194
m2500	pma-miR-430e	27.12	B	0.100174
m2501	pma-miR-4545-5p	11.33	B	0.103767
m2503	pma-miR-4554	3.44	B	0.475124
m2505	pma-miR-4559	24.8	B	0.109744
m2507	pma-miR-4564	743.58	A	0.000109176
m2508	pma-miR-4569	18.9	B	0.143139
m2511	pma-miR-4588	15.85	B	0.168641
m2513	pma-miR-4597	58.32	A	NA
m2519	pma-miR-4615	18.78	B	0.144018
m2522	pma-miR-4629	90.91	A	0.024634
m2523	pma-miR-497-5p	24.8	B	0.109744
m2525	pma-miR-9b	27.62	B	0.0983249
m2526	pmi-let-7-5p	28.83	B	0.0940536
m2532	ppa-miR-141	7.78	B	0.128583
m2534	ppc-miR-2238i-5p	23.17	B	0.117464
m2536	ppc-miR-2242	1017.59	A	3.07417e-05
m2538	ppc-miR-2251b-3p	47.59	A	0.0543121
m2540	ppc-miR-2266	18.45	B	0.146449
m2542	ppc-miR-55a	32.45	B	0.0830131
m2543	ppc-miR-63c	39.73	B	0.0665907
m2544	ppc-miR-63f	32.9	B	0.0818093
m2548	ppc-miR-8218b-3p	31.8	B	0.0848183
m2549	ppc-miR-8222-3p	39.17	B	0.0676492
m2550	ppc-miR-8232-5p	57.72	A	NA
m2555	ppc-miR-8264-3p	33.54	B	0.0801444
m2557	ppc-miR-8274-3p	63.64	A	0.0385218
m2558	ppc-miR-8276-3p	120.91	A	0.0168833
m2559	ppc-miR-8277-3p	46.22	A	0.0561311
m2562	ppc-miR-8282a-3p	27.37	B	0.0992395
m2564	ppc-miR-8288-5p	34.4	B	NA
m2565	ppc-miR-8290-3p	43.08	A	0.0608029
m2566	ppc-miR-8291-5p	55.52	A	0.0453504
m2567	ppc-miR-8293-3p	43.71		0.0598443
m2570	ppc-miR-8301-3p	84.85	A	0.0269181
m2571	ppc-miR-8302-5p	72.33	A	0.0329166
m2572	ppc-miR-8312-3p	40.13	B	NA
m2575	ppc-miR-8322-5p	28.02	B	0.0968145
m2579	ppc-miR-8333-5p	46.62	A	0.0556024
m2582	ppc-miR-8343-5p	57.83	A	0.0432224
m2586	ppc-miR-8356b-3p	256.2	A	0.00461901
m2588	ppc-miR-8364f-5p	22.33	B	NA
m2591	ppe-miR1511-5p	32.68	B	0.0823925
m2592	ppe-miR395a-5p/ppe-miR395b-5p/ppe-miR395o	46.74	A	0.0554177
m2594	ppe-miR482a-5p	39.16	B	0.0676729
m2597	ppe-miR6272	32	B	NA
m2598	ppe-miR6277	212.33	A	0.00623022
m2599	ppe-miR8122-3p	37.02	B	0.0719999
m2600	ppe-miR8126-3p	41.2	B	0.0639618
m2604	ppt-miR1036-3p	47.13	A	0.0548897
m2605	ppt-miR1043-3p	13.39	B	NA
m2606	ppt-miR1045	39.51	B	0.0670108
m2607	ppt-miR1061-5p	62.43	A	0.0394258
m2608	ppt-miR1069-3p	32.01	B	0.0842465
m2610	ppt-miR1079-5p	44.96	B	NA
m2611	ppt-miR1217-3p	18.07	B	0.14938
m2617	ppt-miR390c-3p	63.2	A	0.0388451
m2618	ppt-miR414	24.53	B	NA
m2622	ppt-miR902h-5p/ppt-miR902i-5p	25.07	B	0.108536
m2626	ppy-miR-1273e	36.67	A	0.0726951
m2629	ppy-miR-1324	17.43	B	0.154501
m2639	ppy-miR-518d-5p	2.65	A	0.0930734
m2641	ppy-miR-520c-5p	2.63	B	0.630534
m2644	ppy-miR-613	119.8	A	0.017096
m2648	prd-miR-1-5p	11.95	B	0.0906315
m2652	prd-miR-44-3p	16.94	B	0.15866
m2654	prd-miR-72-3p	48.43	A	0.0532268
m2656	prd-miR-7866-5p	34.39	B	0.0780052
m2658	prd-miR-7874-5p	33.09	B	NA
m2660	prd-miR-7881-5p	115.62	A	0.0147151
m2661	prd-miR-7882-3p	28.59	B	0.0948801
m2663	prd-miR-7884-5p	28.9	B	0.0937541
m2664	prd-miR-7889-5p	36.81	B	0.0724533
m2665	prd-miR-7908-3p	34.81	B	0.0769884
m2666	prd-miR-7908-5p	27.12	B	0.100175
m2667	prd-miR-7910a-3p	34.19	B	0.0785032
m2668	prd-miR-7910a-5p	22.58	B	0.12047
m2669	prd-miR-7915-3p	44.23	A	0.0590459
m2670	prd-miR-7915-5p	1191.08	A	1.5454e-05
m2671	prd-miR-7918a-5p/prd-miR-7918b-5p	233.75	A	0.000936451
m2672	prd-miR-7918c-3p/prd-miR-7918d-3p/prd-miR-7918e-3p	21.75	B	0.125081
m2673	prd-miR-7921-3p	23.17	B	0.117464
m2676	prd-miR-7933-3p	105.67	A	0.00574788
m2679	prd-miR-7946-3p	13.51	B	0.194689
m2680	prd-miR-7948c-5p	28.82	B	0.0940649
m2682	prd-miR-7950c-3p	36.39	A	0.0733262
m2685	prd-miR-7960-5p	8.77	B	0.224496
m2686	prd-miR-7966a-3p	64.8	A	0.037685
m2689	prd-miR-81-3p	27.84	B	0.0975113
m2691	prd-miR-993-3p	40.67	B	0.0648827
m2692	prd-miR-9b-5p	246.45	A	0.000995996
m2693	prv-miR-LLT10a/prv-miR-LLT10b	33.76	B	0.0795688
m2699	ptc-miR397c	24.8	B	0.109744
m2700	ptc-miR399h	39.7	A	0.0666393
m2701	ptc-miR475a-5p/ptc-miR475b-5p/ptc-miR475d-5p	47.28	A	0.0547173
m2702	ptc-miR477c	25.07	B	0.108565
m2704	ptc-miR478e	149.02	A	0.0126517
m2705	ptc-miR6421-5p	29.13	A	0.0929821
m2706	ptc-miR6436	32.68	B	0.0824066
m2708	ptc-miR6441	27.37	B	0.0992401
m2709	ptc-miR6443	36.04	B	0.0741403
m2712	ptc-miR6467	32.68	B	0.0823922
m2713	ptc-miR6468-5p	47.93	A	0.0538645
m2716	ptc-miR6480	41.2	B	0.0639618
m2717	ptc-miR7814	42.96	A	0.0610244
m2718	ptc-miR7823	27.62	B	0.0983249
m2719	ptc-miR7828	30.69	B	0.0880724
m2724	ptr-miR-520c	3.9	B	0.498217
m2726	pxy-miR-6307	30.68	B	0.0881155
m2728	pxy-miR-8495-5p	10.48	B	0.241791
m2729	pxy-miR-8498	35.82	B	0.0746327
m2730	pxy-miR-8511	3.94	B	NA
m2731	pxy-miR-8513-3p	77.96	A	0.0299705
m2732	pxy-miR-8514-3p	15.13	B	0.176003
m2739	pxy-miR-8536b-3p	32.89	B	0.0818375
m2740	pxy-miR-8537a/pxy-miR-8537b-5p	57.56	A	0.0434503
m2741	pxy-miR-8539-5p	12.09	B	0.214376
m2742	pxy-miR-8542	41.91	B	0.0627352
m2743	pxy-miR-8543	32.68	B	0.0824066
m2745	rgl-miR5573	35.6	B	0.0751317
m2746	rgl-miR7803a	49.43	A	NA
m2750	rlcv-miR-rL1-18-5p	23.44	B	NA
m2752	rlcv-miR-rL1-24-3p	75.49	A	0.0283086
m2753	rlcv-miR-rL1-28-5p	7.2	B	NA
m2754	rlcv-miR-rL1-3	10.12	B	0.21079
m2756	rlcv-miR-rL1-30-5p	2142.28	A	1.16737e-06
m2757	rmi-miR-5317b	10.46	B	NA
m2759	rmi-miR-5330	18.97	B	0.142653
m2762	rno-miR-1912-3p	27.86	B	0.0974308
m2763	rno-miR-200c-3p	6.84	B	0.207624
m2765	rno-miR-218b	5.56	B	0.222563
m2767	rno-miR-3084c-3p	21.02	B	0.0310784
m2770	rno-miR-337-3p	36.03	B	0.0741713
m2778	rno-miR-3557-5p	2.87	B	0.153992
m2783	rno-miR-3589	15.74	B	0.169709
m2785	rno-miR-3595	9.98	B	0.0929396
m2786	rno-miR-3596c	13.45	B	0.0501372
m2788	rno-miR-374-3p	17.37	B	NA
m2789	rno-miR-376c-5p	51.74	A	0.0492845
m2801	rrv-miR-rR1-6-3p	157.22	A	0.0117312
m2803	sbi-miR5564a	25.59	B	NA
m2804	sbi-miR5565g-5p	25.85	B	0.105215
m2806	sbi-miR5567	38.51	A	0.0689065
m2808	sbi-miR5568g-3p	29.14		0.0929523
m2811	sbi-miR6222-3p	6.19	B	0.304997
m2813	sbi-miR6225-5p	96.01	A	0.00239752
m2815	sbi-miR6235-5p	24.09	B	NA
m2816	sbi-miR821b	25.08	B	0.108529
m2824	sja-miR-3488	39.34	B	0.067331
m2825	sja-miR-3495	36.03	B	0.0741713
m2827	sja-miR-36-3p/sma-miR-36a-3p	29.53	B	0.0917083
m2829	sja-miR-7-3p	42.3	A	0.0620502
m2835	sko-miR-4832	14.97	B	0.177656
m2836	sko-miR-4835-3p	28.59	B	0.0948742
m2842	sly-miR5302b-5p	29.07	B	0.093243
m2846	sma-miR-125c-3p	128.82	A	0.000702327
m2854	sma-miR-8448-5p	24.26	B	0.112196
m2855	sma-miR-8453-5p	35.82	B	0.0746327
m2856	sma-miR-8459-5p	30.01	B	0.090196
m2857	sma-miR-8464-3p	26.51	A	NA
m2858	sma-miR-8468-3p	26.87	B	0.101134
m2859	sma-miR-8469-5p	42.76	A	NA
m2860	sma-miR-8475-5p	25.59	B	NA
m2861	sma-miR-8481-5p	20.85	B	0.130316
m2862	sma-miR-8483-3p	7.35	B	0.266937
m2863	sma-miR-8484-3p	34.59	B	0.0775248
m2865	sme-miR-10b-3p	340.22	A	0.000230014
m2866	sme-miR-124d-5p	19.26	B	0.0274932
m2868	sme-miR-133a-3p	46.48	A	NA
m2869	sme-miR-1b-5p	38.77	B	0.0684252
m2870	sme-miR-1c-5p	52.94	A	0.0479645
m2871	sme-miR-2149-3p	27.62	B	NA
m2872	sme-miR-2156b-5p	67.3	A	0.0359808
m2873	sme-miR-2157-3p	23.17	B	0.117464
m2874	sme-miR-2158-5p	27.12	B	0.100181
m2875	sme-miR-2162-3p	27.47	B	0.0988038
m2876	sme-miR-2169-3p	19.43	A	0.107396
m2877	sme-miR-2176	22.33	B	NA
m2878	sme-miR-2178	37.19	A	0.0715929
m2879	sme-miR-2179-3p	26.88	B	0.101126
m2880	sme-miR-219-5p	4.05	B	0.485856
m2881	sme-miR-2200-5p	48.56	A	0.0530386
m2882	sme-miR-2204-5p	28.11	B	0.096564
m2884	sme-miR-71a-1-3p	28.83	B	0.0940536
m2886	sme-miR-753b-5p/sme-miR-753e-5p	45.44	A	0.0572528
m2887	sme-miR-753d-3p	21.04	B	NA
m2888	sme-miR-755-3p	29.77	B	0.090936
m2889	sme-miR-7b-3p	21.55	B	0.126105
m2890	sme-miR-96a-5p	25.07	B	0.108536
m2891	sme-miR-9b-5p	24.76	A	NA
m2892	smo-miR1081	61.18	A	0.040397
m2895	smr-miR-965	12.78	B	0.204412
m2896	spu-miR-2003-3p	23.44	B	NA
m2897	spu-miR-278-3p	27.43	A	0.0989488
m2898	spu-miR-278-5p	53.89	A	0.0469962
m2900	ssa-miR-10a-2-3p	12.34	B	0.202169
m2904	ssa-miR-153b-5p	68.56	A	0.0351668
m2906	ssa-miR-181a-5-3p	66.69	A	0.036382
m2907	ssa-miR-190b-3p	34.79	B	0.0770331
m2908	ssa-miR-192b-3p	38.79	B	0.068394
m2909	ssa-miR-196a-1-3p	21.75	B	0.125081
m2913	ssa-miR-26a-6-3p	15.5	B	0.172069
m2915	ssa-miR-301a-5p	24.21	B	NA
m2918	ssa-miR-430b-3p	46.2	A	NA
m2919	ssa-miR-449a-3p	23.16	B	0.11754
m2921	ssa-miR-723-5p	30	B	0.0902149
m2922	ssa-miR-8158-3p	22.9	B	0.118877
m2923	ssa-miR-93a-2-3p	30.47	B	0.0887607
m2925	ssc-miR-1296-3p	36.43	B	0.0732682
m2926	ssc-miR-151-3p	9.77	B	0.0910758
m2927	ssc-miR-181d-3p	28.35	B	0.0957053
m2929	ssc-miR-320	5.73	B	NA
m2931	ssc-miR-371-5p	4.62	B	0.298817
m2933	ssc-miR-4337	33.77	B	NA
m2934	ssc-miR-4338	23.99	B	0.11347
m2936	ssc-miR-664-5p	25.59	B	0.106303
m2937	ssc-miR-7139-5p	29.11	A	0.0930246
m2952	ssc-miR-9861-5p	38.97	B	0.0680346
m2953	ssl-miR395	26.87	B	NA
m2954	ssp-miR437b	28.1	B	0.0965712
m2955	ssp-miR437c	24.55	B	0.110894
m2957	str-miR-2-5p	24.53	B	NA
m2958	str-miR-255-3p	24.5	B	NA
m2959	str-miR-255-5p	30	B	0.0902051
m2960	str-miR-279-5p	15.34	B	0.173709
m2962	str-miR-360-5p	19.27	B	0.14054
m2963	str-miR-37a-5p	21.82	B	0.124593
m2965	str-miR-7880d-3p	47.46	A	0.0544821
m2966	str-miR-7880e-3p	41.24	A	0.0638541
m2967	str-miR-7880g-3p	67.59	A	0.0357919
m2970	str-miR-7880n-3p	28.35	B	0.09571
m2971	str-miR-7880v-3p	32.68	B	0.0823922
m2972	str-miR-7880w-3p/str-miR-8385-5p	346.78	A	0.000537766
m2975	str-miR-8365-5p	16.09	B	0.166413
m2977	str-miR-8387-3p	22.3	B	NA
m2978	str-miR-8390-3p	25.07	B	0.108565
m2979	str-miR-8398-5p	584.64	A	4.73354e-05
m2980	str-miR-86-3p	26.11	B	0.104164
m2981	str-miR-9-3p	20.52	B	0.132303
m2983	stu-miR169d-3p	30.68	B	0.0880962
m2984	stu-miR171b-5p	29.07	B	0.093243
m2986	stu-miR7980a	93.6	A	0.0237209
m2987	stu-miR7984a/stu-miR7984b-5p	24.55	B	0.110894
m2989	stu-miR7994a/stu-miR7994b-3p	178.42	A	0.0097249
m2990	stu-miR8006-5p	2.16	B	NA
m2992	stu-miR8007b-5p	46.43	A	0.0558615
m2994	stu-miR8011b-5p	32.03	B	0.0841826
m2995	stu-miR8013	31.39	A	0.0859433
m2998	stu-miR8024a-3p/stu-miR8024b	25.59	B	NA
m2999	stu-miR8024a-5p	73.42	A	0.0323079
m3000	stu-miR8027	31.79	B	0.0848489
m3001	stu-miR8031	69.94	A	0.0343164
m3005	tae-miR9655-3p	30.49	B	0.0886556
m3007	tca-miR-219-3p	304.05	A	1.18138e-05
m3008	tca-miR-252a-3p	30.92	B	0.0873982
m3009	tca-miR-263a-3p	41.19	B	0.063977
m3010	tca-miR-263b-3p	57.59	A	0.0434325
m3012	tca-miR-282-3p	78.78	A	0.0295805
m3013	tca-miR-2944c-5p	28.09	B	0.0966302
m3014	tca-miR-3049-5p	36.04	B	0.0741403
m3015	tca-miR-309b-5p	1147.63	A	4.18715e-05
m3017	tca-miR-3811c-5p	41.94	B	0.0626905
m3018	tca-miR-3812-5p	105.96	A	0.0044216
m3019	tca-miR-3813-5p	90.36	A	0.0247979
m3020	tca-miR-3823-3p	18.31	B	NA
m3021	tca-miR-3824-3p	34.59	B	0.0775248
m3022	tca-miR-3828-5p	41.97	B	NA
m3023	tca-miR-3833-3p	64.67	A	0.0377707
m3026	tca-miR-3841-5p	37.87	A	0.0701781
m3028	tca-miR-3844-5p	37.61	B	0.070767
m3029	tca-miR-3846-3p	20.55	B	NA
m3031	tca-miR-3864-5p	35.63	B	0.0750715
m3032	tca-miR-3869-5p	2.71	B	NA
m3033	tca-miR-3873-5p	106.29	A	0.0199544
m3034	tca-miR-3879-3p	26.57	B	0.102266
m3035	tca-miR-3883-5p	183.48	A	0.00479881
m3036	tca-miR-3884-3p	3.44	A	0.208628
m3039	tca-miR-3889-3p	17.76	B	0.15182
m3040	tca-miR-3891-5p	24.59	B	0.11063
m3041	tca-miR-3893-3p	26.05	B	0.104347
m3042	tca-miR-6008-3p	10.68	B	0.114608
m3043	tca-miR-750-5p	25.07	B	0.108536
m3044	tca-miR-87b-3p	37.38	B	NA
m3048	tch-miR-26a-2-5p	12.2	B	0.056857
m3051	tgu-miR-15b-3p	24.17	B	0.0217804
m3052	tgu-miR-181b-2-3p	49.39	A	0.0520257
m3056	tgu-miR-2955-5p	31.59	B	0.0854214
m3057	tgu-miR-2963-3p	46.89	A	0.0552329
m3062	tur-miR-210-3p	28.11	B	0.096564
m3064	tur-miR-276-5p	30.23	B	0.0894882
m3066	tur-miR-307-5p	39.54	B	0.0669561
m3067	tur-miR-3931-5p	26.3	B	0.103351
m3068	tur-miR-5727-3p	139.74	A	0.0138405
m3069	tur-miR-5728-2-5p	18.02	B	0.14972
m3073	vvi-miR169y	46.39	A	0.0559139
m3079	vvi-miR3636-5p	54.3	A	0.0465711
m3081	vvi-miR3639-3p	19.42	B	0.139479
m3089	zma-miR171g-5p	29.77	B	0.090936
m3090	zma-miR171n-5p	68.03	A	0.0354929
m3091	zma-miR2275b-3p/zma-miR2275c-3p	15.35	B	NA
m3092	zma-miR395k-5p	72.24	A	0.0126321
m3094	zma-miR399f-5p	30.68	B	0.0880664
Note: only the genes which are checked are exported into this file
Comments:
A: This miRNA's average Unique Molecular Index count, and thus its expression level, is relatively low (< 10) in either the Control or the Test Group and is reasonably high in the other Group (> 10).
This result suggests that the actual fold-change value is at least as large as the calculated and reported fold-change result.
This fold-change result may also have greater variations if p value > 0.05; therefore, it is important to have a sufficient number of biological replicates to validate the result for this miRNA.
B: This miRNA's average Unique Molecular Index count, and thus its expression level, is relatively low (< 10), in both the Control and Test Groups.
This fold-change result may have greater variations; therefore, it is important to have a sufficient number of biological replicates to validate the result for this miRNA.
C: This miRNA has a Unique Molecular Index count of zero in both the Control and Test Groups meaning that its expression was undetected, making this fold-change result erroneous and un-interpretable.
Fold Change & Fold Regulation:
Fold-Change is the normalized miRNA expression in each Test Sample divided the normalized miRNA expression in the Control Sample.
Fold-Regulation represents fold-change results in a biologically meaningful way. Fold-change values greater than one indicate an up-regulation, and the fold-regulation is equal to the fold-change.
Fold-change values less than one indicate a down-regulation, and the fold-regulation is the negative inverse of the fold-change.
Fold-change and fold-regulation values greater than 2 are indicated in red; fold-change values less than 0.5 and fold-regulation values less than -2 are indicated in blue.
p-value:
For the geNorm and Total Unique Molecular Index Count normalization methods, the p values are calculated based on a Student's t-test of the replicate normalized miRNA expression values for each miRNA in the control group and treatment groups.
For the DESeq2 and Trimmed Mean of M (edgeR) normalization methods, the p values listed were returned by the respective Bioconductor software packages.
Any p values less than 0.05 are indicated in red. Each Group (including the control) must contain at least 3 Samples for the software to calculate p-values.
