# Supplementary material for: Non-coding RNA in raw and commercially processed milk and putative targets related to growth and immune-response
Source: BMC Genomics. 2021 Oct 17;22:749. doi: 10.1186/s12864-021-07964-w (PMC8520644; doi:10.1186/s12864-021-07964-w)
Supplement: Supplementary file 8 — Additional file 8: Supplemental Data. Differential expression results based on UMI data for the treatment groups versus control obtained from Qiaseq Secondary analysis pipeline. [file 12864_2021_7964_MOESM8_ESM.zip › Volcano Plot_RM vs. Homo-HT-Skim.xlsx]

## Sheet: Volcano Plot
QIASeq RNA Panel Catalog #:
Test Group:		Group 2
Control Group:		Control Group
Fold Difference:		2
p-value:		0.05
Arrays included in Test Group:		17-S1-Homo-HT-Skim_S8-UMIs, 18-S2-Homo-HT-Skim_S9-UMIs, 19-S3-Homo-HT-Skim_S10-UMIs, 20-S4-Homo-HT-Skim_S12-UMIs
Arrays included in Control Group:		1-S1-Raw-Whole_S11-UMIs, 2-S2-Raw-Whole_S21-UMIs, 3-S3-Raw-Whole_S22-UMIs, 4-S4-Raw-Whole_S23-UMIs
Genes Over-Expressed in							Genes Under-Expressed in
Group 2 vs. Control Group							Group 2 vs. Control Group
Gene #	miRNA Symbol	Fold Regulation	Comments	p-value			Gene #	miRNA Symbol	Fold Regulation	Comments	p-value
m5	aae-miR-1890/cqu-miR-1890	37.42	A	NA			m16	aae-miR-92a-5p	-2.66	B	0.479748
m12	aae-miR-2944b-5p	11.18	B	0.197325			m21	aca-let-7b-5p/ggo-let-7b/ipu-let-7b/oar-let-7b/ola-let-7b	-2.27		0.185359
m14	aae-miR-7/aca-miR-7-5p/aga-miR-7/ame-miR-7/bbe-miR-7-5p/bfl-miR-7/bmo-miR-7-5p/cfa-miR-7/cgr-miR-7a/cqu-miR-7/csa-miR-7/dan-miR-7/der-miR-7/dgr-miR-7/dme-miR-7-5p/dmo-miR-7/dpe-miR-7/dps-miR-7/dpu-miR-7/dre-miR-7a/dse-miR-7/dsi-miR-7/dwi-miR-7/dya-miR-7/eca-miR-7/hsa-miR-7-5p/ipu-miR-7a/isc-miR-7/lva-miR-7-5p/mml-miR-7/mmu-miR-7a-5p/nlo-miR-7/nvi-miR-7/oan-miR-7-5p/pma-miR-7a-5p/pmi-miR-7-5p/ptr-…	2.47	B	0.652667			m25	aca-let-7f-5p/bta-let-7f/cfa-let-7f/cgr-let-7f/chi-let-7f-5p/dre-let-7f/eca-let-7f/gga-let-7f-5p/hsa-let-7f-5p/ipu-let-7f/mdo-let-7f-5p/mml-let-7f-5p/mmu-let-7f-5p/oan-let-7f-5p/oha-let-7f-5p/ppy-let-7f/ptr-let-7f/rno-let-7f-5p/ssc-let-7f/tch-let-7f-5p/tgu-let-7f-5p/xtr-let-7f	-2.39		0.026535
m23	aca-let-7c-5p/bta-let-7c/cfa-let-7c/chi-let-7c-5p/dre-let-7c-5p/eca-let-7c/gga-let-7c-5p/hhi-let-7c/hsa-let-7c-5p/ipu-let-7c/mml-let-7c-5p/mmu-let-7c-5p/oan-let-7c-5p/oar-let-7c/oha-let-7c-5p/pol-let-7a-5p/ppy-let-7c/ptr-let-7c/rno-let-7c-5p/ssa-let-7c-5p/ssc-let-7c/tgu-let-7c-5p/xtr-let-7c	40.73	A	0.00358327			m26	aca-let-7g/bta-let-7g/cfa-let-7g/cgr-let-7g-5p/chi-let-7g-5p/eca-let-7g/hsa-let-7g-5p/mml-let-7g-5p/mmu-let-7g-5p/oan-let-7g-5p/oha-let-7g-5p/ppy-let-7g/ptr-let-7g/rno-let-7g-5p/ssc-let-7g/tch-let-7g-5p/tgu-let-7g-5p	-2.62	A	0.164609
m24	aca-let-7e-5p/dre-let-7e/fru-let-7e/gga-let-7k-5p/ipu-let-7e/oan-let-7e-5p/oha-let-7e-5p/ssa-let-7e-5p/tgu-let-7e-5p/tni-let-7e	3.87	B	0.495961			m27	aca-let-7i-5p/bta-let-7i/chi-let-7i-5p/dre-let-7i/fru-let-7i/hsa-let-7i-5p/ipu-let-7i/mml-let-7i-5p/mmu-let-7i-5p/oar-let-7i/oha-let-7i-5p/ppy-let-7i/ptr-let-7i/rno-let-7i-5p/ssa-let-7i-5p/tch-let-7i-5p/tgu-let-7i-5p/tni-let-7i	-2.12		0.0848122
m28	aca-miR-101-3p/cfa-miR-101/chi-miR-101-3p	24.56	A	0.019639			m31	aca-miR-10a-5p/age-miR-10a/bfl-miR-10a-5p/bta-miR-10a/eca-miR-10a/ggo-miR-10a/hsa-miR-10a-5p/mdo-miR-10a-5p/mml-miR-10a-5p/mmu-miR-10a-5p/oha-miR-10a-5p/ppa-miR-10a/ppy-miR-10a/ptr-miR-10a/rno-miR-10a-5p/sko-miR-10/sla-miR-10a/xtr-miR-10a	-2.31	A	0.0800249
m29	aca-miR-103-3p/oar-miR-103	54.6	A	0.00127005			m39	aca-miR-143-5p/chi-miR-143-5p/mmu-miR-143-5p/rno-miR-143-5p/ssc-miR-143-5p	-2.73	C	0.591267
m34	aca-miR-125a-5p/dre-miR-125a/fru-miR-125a/ipu-miR-125a/oha-miR-125a-5p/ola-miR-125a-5p/tni-miR-125a/xtr-miR-125a	22.87	A	0.0249344			m44	aca-miR-150-5p/cfa-miR-150/chi-miR-150/eca-miR-150/ggo-miR-150/hsa-miR-150-5p/mml-miR-150-5p/mmu-miR-150-5p/oar-miR-150/ppy-miR-150/ptr-miR-150/rno-miR-150-5p/ssc-miR-150	-2.52	B	0.142259
m40	aca-miR-144-3p/aja-miR-144/dre-miR-144-3p/eca-miR-144/fru-miR-144/hsa-miR-144-3p/mml-miR-144/mmu-miR-144-3p/oan-miR-144-3p/rno-miR-144-3p/tgu-miR-144-3p/tni-miR-144	2.88	B	NA			m62	aca-miR-214-3p/aja-miR-214/bta-miR-214/cfa-miR-214/eca-miR-214/hsa-miR-214-3p/mmu-miR-214-3p/oan-miR-214-3p/tgu-miR-214-3p	-11.95	B	NA
m41	aca-miR-145-5p/dre-miR-145-5p	3.56	B	NA			m89	aca-miR-5402-3p	-7.6	B	NA
m46	aca-miR-16a-5p/oar-miR-16b/ppy-miR-16	25.06	A	0.0220818			m96	aca-miR-5416	-31.31	A	0.00284296
m49	aca-miR-181b/dre-miR-181b-5p/fru-miR-181b/gga-miR-181b-5p/ipu-miR-181b/ssa-miR-181c-5p/tni-miR-181b/xtr-miR-181b	9.69	B	0.145082			m102	aca-miR-5440	-52.28	B	0.0488302
m50	aca-miR-182-5p/dre-miR-182-5p/ggo-miR-182/ipu-miR-182/mdo-miR-182-5p/mml-miR-182/oan-miR-182-5p/pol-miR-182-5p/ppy-miR-182/ssa-miR-182-5p/xtr-miR-182-5p	31.54	A	0.0111075			m103	aca-miR-5450	-55.25	B	NA
m55	aca-miR-196c-5p/oha-miR-196a-5p	3.65	B	NA			m139	aja-miR-331/bta-miR-331-3p/cfa-miR-331/eca-miR-331/hsa-miR-331-3p/mml-miR-331-3p/mmu-miR-331-3p/ptr-miR-331/rno-miR-331-3p/ssc-miR-331-3p	-65.11	B	NA
m57	aca-miR-200a-3p/dre-miR-200a-3p/eca-miR-200a/fru-miR-200a/gga-miR-200a-3p/ggo-miR-200a/hsa-miR-200a-3p/mdo-miR-200a-3p/mml-miR-200a-3p/mmu-miR-200a-3p/ppy-miR-200a/ptr-miR-200a/rno-miR-200a-3p/tni-miR-200a/xtr-miR-200a	33.36	A	0.00722831			m148	aly-miR169b-3p/ath-miR169b-3p	-31.42	B	0.00271934
m58	aca-miR-200b-3p/ccr-miR-200b/chi-miR-200b/csa-miR-200/dre-miR-200b-3p/eca-miR-200b/fru-miR-200b/hsa-miR-200b-3p/mdo-miR-200b-3p/mmu-miR-200b-3p/tch-miR-200b-3p/tni-miR-200b	15.28	B	0.0840847			m156	aly-miR390b-3p	-73.93	B	NA
m60	aca-miR-20a-5p/age-miR-20/ggo-miR-20a/lca-miR-20/lla-miR-20/mml-miR-20a-5p/mne-miR-20/ppa-miR-20/ppy-miR-20a/ptr-miR-20a/sla-miR-20/ssc-miR-20a/tch-miR-20a-5p	27.33	A	0.0139895			m168	aly-miR831-5p	-11	B	0.157285
m66	aca-miR-23b-3p/ccr-miR-23b/cgr-miR-23b-3p/chi-miR-23b-3p/eca-miR-23b/gga-miR-23b-3p/hsa-miR-23b-3p/ipu-miR-23b/mdo-miR-23b-3p/mml-miR-23b-3p/mmu-miR-23b-3p/rno-miR-23b-3p/tgu-miR-23-3p/xtr-miR-23b	28.24	A	0.00960973			m169	aly-miR838-3p	-2.57	C	0.592136
m70	aca-miR-29a-3p/cgr-miR-29c-3p/gga-miR-29a-3p/mdo-miR-29a-3p/oan-miR-29a-3p/tch-miR-29c-3p/tgu-miR-29a-3p/xtr-miR-29a	4.49	B	0.454742			m176	ame-let-7/bmo-let-7-5p/cte-let-7/dan-let-7/der-let-7/dgr-let-7/dme-let-7-5p/dmo-let-7/dpe-let-7/dps-let-7/dse-let-7/dsi-let-7/dvi-let-7/dwi-let-7/dya-let-7/ggo-let-7a/isc-let-7/ngi-let-7/nvi-let-7/ola-let-7a-5p/sha-let-7a	-2.28		0.108579
m75	aca-miR-30c-3p/hsa-miR-30c-2-3p/mmu-miR-30c-2-3p/oan-miR-30c-2-3p/oha-miR-30c-1-3p/rno-miR-30c-2-3p/ssc-miR-30c-3p/tgu-miR-30c-3p	3.83	B	0.469359			m193	ame-miR-3773	-3.07	C	0.531035
m79	aca-miR-32-5p/eca-miR-32/hsa-miR-32-5p/mmu-miR-32-5p/rno-miR-32-5p/tch-miR-32-5p	10.61	B	0.135128			m194	ame-miR-3776	-340.03	B	0.000230808
m81	aca-miR-365-3p/bta-miR-365-3p/ccr-miR-365/cfa-miR-365/cgr-miR-365-3p/chi-miR-365-3p/dre-miR-365/eca-miR-365/efu-miR-365/fru-miR-365/gga-miR-365-3p/hsa-miR-365a-3p/hsa-miR-365b-3p/mdo-miR-365-3p/mml-miR-365-3p/mmu-miR-365-3p/oan-miR-365-3p/oha-miR-365a-3p/ppy-miR-365/ptr-miR-365/rno-miR-365-3p/ssa-miR-365-3p/ssc-miR-365-3p/tch-miR-365a-3p/tch-miR-365b-3p/tgu-miR-365-3p/tni-miR-365/xtr-miR-365	39.11	A	0.00377926			m195	ame-miR-3781	-13.24	B	0.111509
m82	aca-miR-375-3p/ccr-miR-375/dre-miR-375/fru-miR-375/gga-miR-375/lgi-miR-375/oha-miR-375-3p/pma-miR-375a-3p/ssa-miR-375-3p/tgu-miR-375/tni-miR-375/xtr-miR-375	3.2	B	NA			m208	ame-miR-6048	-639.45	B	0.00037418
m84	aca-miR-454-3p/bta-miR-454/chi-miR-454-3p/eca-miR-454/gga-miR-454-3p/hsa-miR-454-3p/ipu-miR-454b/mml-miR-454-3p/oan-miR-454-3p/ptr-miR-454/sha-miR-454/tgu-miR-454-3p	14.64	A	0.0484653			m210	ame-miR-6056	-202.39	A	0.000102736
m86	aca-miR-457-5p	15.77	B	0.0613895			m211	ame-miR-6065	-258.36	A	0.000422234
m95	aca-miR-5412-5p	5.06	B	0.419529			m221	ame-miR-9894	-209.25	B	0.00707103
m97	aca-miR-5427	2.77	B	0.492271			m265	ata-miR9772a-5p/ata-miR9772b-5p/tae-miR9772	-46.27	B	NA
m98	aca-miR-5431	6.89	B	0.297858			m266	ata-miR9783-5p	-66.94	B	NA
m104	aca-miR-5451	16.61	B	0.161715			m284	ath-miR5657	-11.87	B	NA
m105	aca-miR-5452-3p	3.56	B	NA			m287	ath-miR773b-3p	-14.45	B	0.108694
m106	aca-miR-5459	3.75	B	NA			m290	ath-miR8165	-3	C	0.548382
m109	aca-miR-99b-5p/oha-miR-99b-5p	30.23	A	0.0181966			m304	atr-miR8576	-2.74	C	0.593214
m110	aga-miR-14/ame-miR-14/bmo-miR-14-3p/dan-miR-14/der-miR-14/dgr-miR-14/dmo-miR-14/dpe-miR-14/dps-miR-14/dse-miR-14/dsi-miR-14/dvi-miR-14-3p/dwi-miR-14/dya-miR-14/ngi-miR-14/nvi-miR-14	6.33	B	0.352724			m313	bbe-miR-10a-5p/cfa-miR-10a/cgr-miR-10a-5p/chi-miR-10a-5p/dpu-miR-10/dre-miR-10a-5p/gga-miR-10a-5p/ipu-miR-10a/isc-miR-10/lgi-miR-10/lmi-miR-10-5p/oan-miR-10a-5p/pxy-miR-10-5p/ssc-miR-10a-5p/tca-miR-10-5p	-2.06	C	0.716024
m112	aga-miR-92a	31.52	A	0.0118204			m360	bdi-miR7725a-3p	-8.05	B	0.270937
m117	age-miR-15b/bta-miR-15b/cgr-miR-15b-5p/chi-miR-15b-5p/eca-miR-15b/efu-miR-15/ggo-miR-15b/hsa-miR-15b-5p/lla-miR-15b/mml-miR-15b-5p/mmu-miR-15b-5p/mne-miR-15b/ppa-miR-15b/ppy-miR-15b/ptr-miR-15b/rno-miR-15b-5p/ssc-miR-15b/tch-miR-15b-5p	12.39		0.0780171			m362	bdi-miR7733-5p	-43.8	B	NA
m119	age-miR-17-5p/bta-miR-17-5p/chi-miR-17-5p/gga-miR-17-5p/ggo-miR-17-5p/lca-miR-17-5p/lla-miR-17-5p/mdo-miR-17-5p/mml-miR-17-5p/mne-miR-17-5p/oha-miR-17-5p/ppa-miR-17-5p/ppy-miR-17-5p/ptr-miR-17-5p/sla-miR-17-5p/xtr-miR-17-5p	5.32	B	NA			m375	bdi-miR7778-5p	-993.92	A	1.92564e-05
m120	age-miR-196/bta-miR-196a/ccr-miR-196a/cfa-miR-196a/cgr-miR-196a-5p/dre-miR-196a-5p/eca-miR-196a/fru-miR-196a/hsa-miR-196a-5p/lla-miR-196/mmu-miR-196a-5p/oan-miR-196a-5p/oha-miR-196b-5p/pma-miR-196a-5p/ppa-miR-196/ppy-miR-196-2/ptr-miR-196a/rno-miR-196a-5p/ssa-miR-196a-5p/ssc-miR-196a/tni-miR-196a	2.76	B	0.507291			m388	bhv5-miR-B12	-2.07		0.509244
m121	age-miR-197/bta-miR-197/cfa-miR-197/chi-miR-197-3p/eca-miR-197/ggo-miR-197/hsa-miR-197-3p/mml-miR-197-3p/ppa-miR-197/ppy-miR-197/ptr-miR-197	17.14	B	0.0768263			m399	bma-miR-5876	-165.31	B	3.01776e-05
m122	age-miR-19a/bta-miR-19a/cfa-miR-19a/cgr-miR-19a/chi-miR-19a/dre-miR-19a-3p/eca-miR-19a/fru-miR-19a/gga-miR-19a-3p/ggo-miR-19a/hsa-miR-19a-3p/lca-miR-19a/lla-miR-19a/mdo-miR-19a-3p/mml-miR-19a-3p/mmu-miR-19a-3p/mne-miR-19a/oan-miR-19a-3p/oha-miR-19a-3p/ppa-miR-19a/ppy-miR-19a/ptr-miR-19a/rno-miR-19a-3p/sla-miR-19a/ssc-miR-19a/tch-miR-19a-3p/tni-miR-19a/xtr-miR-19a	16.79	B	0.0609623			m406	bmo-miR-2774a	-2.05	C	0.706941
m124	age-miR-218/cfa-miR-218/chi-miR-218/eca-miR-218/gga-miR-218-5p/ggo-miR-218/hsa-miR-218-5p/lca-miR-218/lla-miR-218/mdo-miR-218-5p/mml-miR-218-5p/mmu-miR-218-5p/mne-miR-218/oan-miR-218-5p/oar-miR-218a/ola-miR-218a/ppa-miR-218/ppy-miR-218/ptr-miR-218/rno-miR-218a-5p/sla-miR-218/ssc-miR-218/ssc-miR-218-5p/tch-miR-218-5p/tgu-miR-218-5p/xtr-miR-218	20.27	A	0.0376586			m407	bmo-miR-2775a	-2.17	C	0.693912
m126	age-miR-222/chi-miR-222-3p/dre-miR-222a-3p/fru-miR-222/gga-miR-222a/mdo-miR-222a/oha-miR-222a-3p/ssa-miR-222a-3p/ssc-miR-222/tgu-miR-222-3p/tni-miR-222/xtr-miR-222	29.54	A	0.00836578			m412	bmo-miR-2783	-4.46	B	0.267484
m129	age-miR-30b/ggo-miR-30b/lla-miR-30b/mml-miR-30b-5p/mne-miR-30b/oar-miR-30b/ppa-miR-30b/ptr-miR-30b	19.99	A	0.0278525			m426	bmo-miR-3208	-2.1	C	0.704164
m130	age-miR-34a/bta-miR-34a/ccr-miR-34/cfa-miR-34a/cgr-miR-34a/chi-miR-34a/dre-miR-34a/eca-miR-34a/ggo-miR-34a/hsa-miR-34a-5p/ipu-miR-34a/lla-miR-34a/mml-miR-34a-5p/mmu-miR-34a-5p/mne-miR-34a/ppa-miR-34a/ppy-miR-34a/ptr-miR-34a/rno-miR-34a-5p/sla-miR-34a/ssc-miR-34a/tgu-miR-34a	15.89	B	0.050377			m438	bmo-miR-3287	-2.98	C	0.55277
m140	aja-miR-3596/rno-miR-3596d	21.52	A	0.026333			m447	bmo-miR-3334	-14.66	B	0.135447
m144	aly-miR159c-5p	33.29	B	NA			m453	bmo-miR-3372-5p	-244.89	B	0.00297515
m145	aly-miR162a-5p/aly-miR162b-5p/bra-miR162-5p/stu-miR162a-5p/stu-miR162b-5p	47.27	B	NA			m467	bmo-miR-3425	-17.09	B	0.0785197
m147	aly-miR164c-3p	45.08	B	NA			m474	bra-miR390-3p	-75.59	B	NA
m152	aly-miR3439-5p	15.02	B	0.177131			m482	bta-let-7b/ccr-let-7b/cfa-let-7b/cgr-let-7b/chi-let-7b-5p/dre-let-7b/fru-let-7b/gga-let-7b/hsa-let-7b-5p/mdo-let-7b/mml-let-7b-5p/mmu-let-7b-5p/oan-let-7b-5p/oha-let-7b-5p/pol-let-7b-5p/ppy-let-7b/ptr-let-7b/rno-let-7b-5p/ssa-let-7b-5p/tgu-let-7b-5p/tni-let-7b	-2.49		0.143378
m162	aly-miR4248a/aly-miR4248b/aly-miR4248c	20	B	0.135701			m488	bta-miR-1249/cfa-miR-1249/chi-miR-1249/efu-miR-1249/ggo-miR-1249/hsa-miR-1249-3p/mml-miR-1249/mmu-miR-1249-3p/ppy-miR-1249/ptr-miR-1249/rno-miR-1249/ssc-miR-1249	-23.82	A	0.000402771
m165	aly-miR774a-3p.2	3.74	B	NA			m492	bta-miR-1343-5p	-26.93	A	0.0173289
m171	aly-miR842-3p/ath-miR842	4.05	B	0.486015			m500	bta-miR-146b/chi-miR-146b-5p/ggo-miR-146b/rno-miR-146b-5p	-2.19	A	0.0842622
m177	ame-miR-1006	36.99	B	0.0548852			m501	bta-miR-149-3p/mml-miR-149-3p	-1480.85	A	4.17382e-06
m179	ame-miR-125	25.89	A	0.0249447			m504	bta-miR-151-3p/chi-miR-151-3p/hsa-miR-151a-3p/mml-miR-151-3p/ppy-miR-151a-3p/ptr-miR-151	-3.29		0.0416405
m180	ame-miR-2796/bmo-miR-2796-3p/hme-miR-2796/mse-miR-2796/tca-miR-2796-3p	165.21	A	0.000302224			m506	bta-miR-155/cfa-miR-155/chi-miR-155-5p/eca-miR-155/hsa-miR-155-5p/mml-miR-155/oan-miR-155-5p/ppy-miR-155/ptr-miR-155/ssa-miR-155-5p/tch-miR-155-5p	-2.74	A	0.0822766
m186	ame-miR-3740	10.01	B	0.251242			m510	bta-miR-1777a	-65.61	A	0.00775613
m187	ame-miR-3749	33.32	B	NA			m549	bta-miR-2328-3p	-77.38	A	0.00325468
m188	ame-miR-3751	81.44	A	0.00388361			m566	bta-miR-2415-3p	-794.85	A	4.35471e-05
m201	ame-miR-6003-3p	5.03	B	NA			m567	bta-miR-2415-5p	-28.3		0.00563148
m204	ame-miR-6006-5p	19.94	B	0.136115			m584	bta-miR-2881	-47.26	A	0.00853793
m206	ame-miR-6046	8.57	B	0.254826			m585	bta-miR-2885	-26.52	A	0.0154233
m207	ame-miR-6047a	22.62	B	0.120318			m586	bta-miR-2887	-687.51	A	3.154e-05
m212	ame-miR-92a/ngi-miR-92a/nlo-miR-92a/nvi-miR-92a	21.36	B	0.0298489			m588	bta-miR-2890	-131.38		8.79228e-06
m215	ame-miR-9873	4.27	B	NA			m589	bta-miR-2892	-15.64	A	0.0124508
m218	ame-miR-9884	4.82	A	0.330947			m599	bta-miR-320a/cfa-miR-320/cgr-miR-320a/chi-miR-320-3p/ggo-miR-320a/hsa-miR-320a/mml-miR-320a/mmu-miR-320-3p/ppy-miR-320a/ptr-miR-320a/rno-miR-320-3p	-6.63		0.0214355
m220	ame-miR-9888	11.96	A	NA			m623	bta-miR-381/cfa-miR-381/cgr-miR-381/chi-miR-381/eca-miR-381/hsa-miR-381-3p/mml-miR-381-3p/mmu-miR-381-3p/ppy-miR-381/ptr-miR-381/tch-miR-381-3p	-3.15	A	0.0297229
m222	ame-miR-9895	4.61	B	NA			m639	bta-miR-486/cgr-miR-486-5p/eca-miR-486-5p/ggo-miR-486/hsa-miR-486-5p/mml-miR-486-5p/mmu-miR-486a-5p/mmu-miR-486b-5p/ppy-miR-486-5p/ptr-miR-486/rno-miR-486/ssc-miR-486	-2.37		0.0970901
m223	api-miR-100/nve-miR-100-5p	24.24	A	0.0254456			m652	bta-miR-671/eca-miR-671-5p/hsa-miR-671-5p/mml-miR-671-5p/mmu-miR-671-5p/ppy-miR-671-5p	-3.11		0.245449
m226	api-miR-2796	10.55	B	0.227873			m688	cbr-miR-7583a-3p	-2.08	C	0.710936
m228	api-miR-3038	68.35	A	0.00886385			m745	cel-miR-58b-3p	-2.77	C	0.585104
m232	api-miR-7/bta-miR-7/ccr-miR-7a/chi-miR-7-5p/dvi-miR-7-5p/lgi-miR-7/mse-miR-7/oha-miR-7-5p/ssc-miR-7/tch-miR-7-5p/tur-miR-7-5p	5.79	B	0.381764			m757	cel-miR-8209-5p	-2.91	C	0.553804
m233	api-miR-92a	20.5	B	0.0352782			m768	cfa-miR-146a/cgr-miR-146a/eca-miR-146a/gga-miR-146a-5p/hsa-miR-146a-5p/mdo-miR-146a-5p/mml-miR-146a-5p/mmu-miR-146a-5p/ppy-miR-146a/ptr-miR-146a/rno-miR-146a-5p/ssc-miR-146a-5p/tch-miR-146a-5p/tgu-miR-146c	-2.79		0.0260332
m236	asu-miR-100a-5p/prd-miR-100-5p	35.88	A	0.00539687			m794	cfa-miR-342/eca-miR-342-3p/hsa-miR-342-3p/mml-miR-342-3p/mmu-miR-342-3p/ppy-miR-342-3p/ptr-miR-342/rno-miR-342-3p/tch-miR-342-3p	-2.7		0.0143015
m237	asu-miR-100b-3p	7.52	B	NA			m812	cfa-miR-8798	-4.03	B	0.374449
m244	asu-miR-5342-5p	33.41	A	NA			m814	cfa-miR-8816	-2.27	C	0.665764
m248	asu-miR-5363-5p	4.7	B	0.441135			m825	cfa-miR-8859a	-16.52	B	0.0994198
m253	asu-miR-92-5p	4.56	B	NA			m829	cfa-miR-8875	-3484.77	A	1.08672e-06
m254	ata-miR160a-3p	44.04	B	NA			m835	cfa-miR-8903	-7.21	A	0.17039
m256	ata-miR166a-5p/bdi-miR166c-5p/osa-miR166a-5p/osa-miR166e-5p/zma-miR166b-5p/zma-miR166d-5p	4.01	B	NA			m836	cfa-miR-8904b	-99.8	A	0.000162298
m261	ata-miR399b-5p	4.43	B	NA			m852	cgr-miR-1839-5p	-3	C	0.548248
m263	ata-miR5070-3p	25.52	A	NA			m881	cgr-miR-671-5p/chi-miR-671-5p/ssc-miR-671-5p/tch-miR-671-5p	-6.44		0.173664
m271	ath-miR3932a/ath-miR3932b-3p	61.36	A	0.0133666			m884	cgr-miR-92b-5p/mml-miR-92b-5p/rno-miR-92b-5p/ssc-miR-92b-5p	-93.53	A	0.000140892
m273	ath-miR4228-5p	18.48	B	0.146325			m907	chi-miR-425-3p	-2.21	C	0.68617
m274	ath-miR4239	4.01	B	NA			m925	cin-miR-4003a-3p	-2.73	C	0.590726
m279	ath-miR5634	15.71	B	0.17016			m937	cin-miR-4065-5p	-3.03	C	0.538721
m281	ath-miR5641	4.56	B	NA			m953	cin-miR-4181-5p	-3.01	C	0.543002
m283	ath-miR5654-3p	5.21	B	0.411084			m973	cre-miR1166.1	-189.43	B	0.00834775
m285	ath-miR5664	17.01	A	NA			m992	csi-miR3953	-1807.14	A	2.17534e-06
m292	ath-miR8170-5p	16.87	B	NA			m994	csi-miR482a-5p	-106.25	B	0.019979
m296	ath-miR850	4.52	B	NA			m1001	cte-miR-2699-3p	-78.67	B	NA
m300	atr-miR8552b	6.97	B	0.330193			m1044	dme-miR-316-3p/dvi-miR-316-3p	-2.33	C	0.65017
m301	atr-miR8558a	9.75	B	0.256585			m1048	dme-miR-4948-5p	-236.69	B	0.00112233
m314	bbe-miR-125b-3p/bfl-miR-125b/rno-miR-3588	2.36	A	0.132927			m1058	dme-miR-92a-5p/dvi-miR-92a-5p	-12.06	B	0.0134821
m315	bbe-miR-200b-5p/bfl-miR-200b/sko-miR-200	2.99	B	0.585996			m1068	dme-miR-991-5p	-134.18	A	NA
m321	bbe-miR-210-5p/bfl-miR-210-3p/cgr-miR-210-3p/ggo-miR-210/hsa-miR-210-3p/mml-miR-210-3p/mmu-miR-210-3p/ptr-miR-210/rno-miR-210-3p/ssc-miR-210/tch-miR-210	3.14	B	NA			m1070	dmo-miR-313/dvi-miR-313-3p	-31.25	B	NA
m323	bbe-miR-252b-3p/bfl-miR-252b-3p	7.1	B	0.302451			m1091	dre-miR-124-6-5p	-46.27	B	NA
m324	bbe-miR-29a-5p/bfl-miR-29a-5p	9.53	B	NA			m1118	dsi-miR-2577	-169.25	A	NA
m325	bbe-miR-34a-5p	3.37	B	NA			m1162	eca-miR-8920	-7.44		0.0673877
m331	bbe-miR-4904-5p	25.32	B	0.0485448			m1165	eca-miR-8928	-8.87	A	0.0453532
m332	bbe-miR-96-5p/bfl-miR-96-5p/bta-miR-96/ccr-miR-96/cfa-miR-96/dre-miR-96-5p/eca-miR-96/fru-miR-96/hsa-miR-96-5p/ipu-miR-96/mdo-miR-96/mmu-miR-96-5p/oan-miR-96-5p/oha-miR-96/ppy-miR-96/rno-miR-96-5p/ssa-miR-96-5p/ssc-miR-96-5p/tni-miR-96/xtr-miR-96	19.09	B	0.0763458			m1167	eca-miR-8945	-2.18	C	0.683702
m333	bdi-miR1135	18.71	B	NA			m1174	eca-miR-8992	-348.72	B	0.00297435
m342	bdi-miR5167b-3p	3.98	B	NA			m1177	eca-miR-9001	-34.67	A	0.0125984
m344	bdi-miR5174c-5p	24.62	B	NA			m1184	eca-miR-9051	-96.46		NA
m346	bdi-miR5177	13.71	B	0.192273			m1197	eca-miR-9179	-153.22	A	0.0120638
m347	bdi-miR5180a/bdi-miR5180b	14.52	B	0.182751			m1233	efu-miR-320	-5.87		0.0492142
m348	bdi-miR5185l-3p	5.1	B	0.414723			m1235	efu-miR-330	-345.15	B	0.000639736
m354	bdi-miR7712-5p	11.97	B	0.215345			m1254	efu-miR-9223a	-62.53	B	0.00921073
m355	bdi-miR7713-3p	18.26	A	0.0547315			m1268	efu-miR-9261	-256.87	B	0.00511023
m356	bdi-miR7713-5p	13.28	B	0.197807			m1272	efu-miR-9279b	-27.27	A	0.0111392
m357	bdi-miR7716-5p	32.92	B	0.026505			m1282	efu-miR-9330	-185.57	B	0.00256026
m363	bdi-miR7737-3p	3.58	B	NA			m1290	esi-miR3453-3p	-304.42	B	0.000254649
m365	bdi-miR7739-5p	42.81	B	NA			m1306	gga-miR-142-3p/oan-miR-142-3p/ssc-miR-142-3p	-2.81	C	0.579553
m372	bdi-miR7770-3p	17.58	B	NA			m1312	gga-miR-1574-5p	-24.16	B	0.0375486
m373	bdi-miR7777-5p.1	4.31	B	NA			m1318	gga-miR-1612	-476.8	A	0.000108386
m374	bdi-miR7778-3p	44.49	B	NA			m1321	gga-miR-1629	-13.89	B	NA
m377	bdi-miR7784a-5p/bdi-miR7784b-5p	4.89	B	0.429197			m1322	gga-miR-1640	-1136.99	A	2.37642e-05
m378	bdi-miR7785-3p	3.74	B	NA			m1323	gga-miR-1648-3p	-43.8	B	NA
m381	bfl-let-7b/rno-miR-3596a	30.17	A	0.00726742			m1337	gga-miR-1763	-243.64	B	0.00178996
m382	bfl-miR-100-5p/dpu-miR-100/isc-miR-100	16.64	B	0.0619397			m1343	gga-miR-1807	-9.58	B	0.191484
m387	bhv1-miR-B7	43	B	NA			m1345	gga-miR-1845	-67.53		0.000909032
m390	blv-miR-B3-5p	31.19	B	NA			m1347	gga-miR-2127	-1460.26	A	3.97074e-06
m398	bma-miR-5871	20.28	B	NA			m1354	gga-miR-3540	-1435.75	A	2.40256e-05
m410	bmo-miR-2779	2.79	B	0.543945			m1371	gga-miR-6642-5p	-4.59	B	0.150235
m413	bmo-miR-2785	40.45	B	NA			m1374	gga-miR-6678-3p	-119.94	B	NA
m414	bmo-miR-2788	86.19	A	0.00430704			m1386	gga-miR-7452-5p	-97.67	B	NA
m418	bmo-miR-2807b	20.82	B	0.130536			m1387	gga-miR-7455-5p	-57.61	A	0.00211054
m419	bmo-miR-2808a-3p	75.85	B	NA			m1390	gga-miR-7471-5p	-320.38	B	0.000866596
m420	bmo-miR-2825	27.52	A	0.0377571			m1393	gga-miR-7475-3p	-892.41	A	0.000120739
m422	bmo-miR-2855	19.85	B	0.136652			m1413	ggo-miR-3615	-29.58	A	0.0018509
m425	bmo-miR-3205	6.88	B	0.280382			m1416	ggo-miR-4488	-5030.76	A	2.99269e-07
m428	bmo-miR-3225	4.21	B	NA			m1455	ggo-miR-940/hsa-miR-940/mml-miR-940/ptr-miR-940	-195.59	B	0.00795005
m429	bmo-miR-3226	31.14	B	NA			m1481	gma-miR4374a	-118.95	A	NA
m440	bmo-miR-3299	8.74	B	0.217844			m1482	gma-miR4385	-12.76	B	0.141548
m442	bmo-miR-3314	3.36	B	NA			m1490	gma-miR482b-3p/gma-miR482d-3p	-22.13		0.000157803
m443	bmo-miR-3319	32.49	B	NA			m1553	hbv-miR-B26-5p	-583.06		0.000158369
m444	bmo-miR-3323	5.1	B	NA			m1554	hbv-miR-B2RC	-546.24	B	0.000480062
m452	bmo-miR-3364	18	B	0.114203			m1556	hcmv-miR-UL148D	-175.56	B	2.18243e-06
m469	bmo-miR-6497-5p	3.69	B	NA			m1557	hcmv-miR-UL70-3p	-2.5	B	0.60553
m483	bta-let-7d/cgr-let-7d-5p/chi-let-7d-5p/eca-let-7d/hsa-let-7d-5p/mml-let-7d/mmu-let-7d-5p/oan-let-7d-5p/oha-let-7d-5p/ppy-let-7d/ptr-let-7d/rno-let-7d-5p/ssc-let-7d-5p/tgu-let-7d-5p	15.88	B	0.093394			m1573	hco-miR-5945-3p	-19.97	B	NA
m484	bta-miR-101/eca-miR-101/hsa-miR-101-3p/mmu-miR-101a-3p/ppy-miR-101/rno-miR-101a-3p/ssc-miR-101	30.88	A	0.009071			m1575	hco-miR-5960	-11.56	B	0.195966
m485	bta-miR-105a/eca-miR-105/hsa-miR-105-5p/mml-miR-105-5p/ppy-miR-105	9.14	B	0.227727			m1587	hme-miR-6304-3p	-486.68	A	0.00145973
m486	bta-miR-10b/dre-miR-10b-5p/eca-miR-10b/fru-miR-10b/hsa-miR-10b-5p/mml-miR-10b-5p/mmu-miR-10b-5p/ppy-miR-10b/ptr-miR-10b/tch-miR-10b-5p/tni-miR-10b	36.89	A	0.0062485			m1596	hsa-miR-1208/ppy-miR-1208/ptr-miR-1208	-48.63	B	NA
m490	bta-miR-1307/cfa-miR-1307/hsa-miR-1307-3p/ppy-miR-1307/ptr-miR-1307/ssc-miR-1307	13.74	B	0.111252			m1598	hsa-miR-1231	-365.15	A	1.92475e-08
m494	bta-miR-136/cfa-miR-136/ggo-miR-136/hsa-miR-136-5p/mml-miR-136/oar-miR-136/ppa-miR-136/ppy-miR-136/ptr-miR-136/rno-miR-136-5p/ssc-miR-136/tch-miR-136-5p	17.89	B	0.0394531			m1600	hsa-miR-1247-5p/mml-miR-1247-5p/mmu-miR-1247-5p/ppy-miR-1247/ptr-miR-1247/rno-miR-1247-5p/tch-miR-1247-5p	-16.56	B	0.0250774
m498	bta-miR-145/cfa-miR-145/chi-miR-145-5p/eca-miR-145/hsa-miR-145-5p/ipu-miR-145/mdo-miR-145-5p/mmu-miR-145a-5p/pma-miR-145-5p/rno-miR-145-5p/ssa-miR-145-5p	13.09	B	0.116975			m1610	hsa-miR-1469/ppy-miR-1469	-61.18	A	0.000366528
m502	bta-miR-149-5p/cfa-miR-149/eca-miR-149/efu-miR-149/ggo-miR-149/hsa-miR-149-5p/mml-miR-149-5p/mmu-miR-149-5p/ppy-miR-149/ptr-miR-149/rno-miR-149-5p/ssc-miR-149	3.64	A	0.0264906			m1614	hsa-miR-1908-3p	-2.09	B	0.673515
m514	bta-miR-182/cfa-miR-182/hsa-miR-182-5p/pma-miR-182/ptr-miR-182/ssc-miR-182	4.9	B	0.428977			m1617	hsa-miR-200c-5p/mml-miR-200c-5p/mmu-miR-200c-5p	-2.29	C	0.664038
m515	bta-miR-183/ccr-miR-183/cin-miR-183-5p/dre-miR-183-5p/fru-miR-183/gga-miR-183/ggo-miR-183/mdo-miR-183-5p/mml-miR-183-5p/mne-miR-183/oha-miR-183-5p/pma-miR-183-5p/ppa-miR-183/ptr-miR-183/sla-miR-183/ssc-miR-183/tni-miR-183/xtr-miR-183	61.72	A	0.00183788			m1624	hsa-miR-296-5p/mml-miR-296-5p/mmu-miR-296-5p/ppy-miR-296-5p/rno-miR-296-5p	-421.3	B	0.000408031
m517	bta-miR-186/cfa-miR-186/chi-miR-186-5p/eca-miR-186/hsa-miR-186-5p/mml-miR-186-5p/mmu-miR-186-5p/oan-miR-186-5p/ppy-miR-186/rno-miR-186-5p/tch-miR-186-5p	28.38	A	0.0116996			m1630	hsa-miR-3124-5p	-3829.3	A	8.83889e-07
m522	bta-miR-200a/oan-miR-200a-3p/oha-miR-200a/ssa-miR-200b-3p/tch-miR-200a-3p/tgu-miR-200a-3p	18.51	A	0.0458691			m1641	hsa-miR-3196	-934.39	A	2.1912e-05
m526	bta-miR-222/cfa-miR-222/eca-miR-222/hsa-miR-222-3p/mml-miR-222-3p/mmu-miR-222-3p/oan-miR-222a-3p/ppy-miR-222/rno-miR-222-3p/sha-miR-222/tch-miR-222-3p	5.83	B	0.240498			m1648	hsa-miR-345-5p/ppy-miR-345/ptr-miR-345	-77.23	B	NA
m536	bta-miR-2284v	3.2	B	NA			m1654	hsa-miR-3621	-180.69	A	4.6572e-06
m537	bta-miR-2284x	2.12	B	NA			m1655	hsa-miR-3648	-175.47	B	0.00963536
m543	bta-miR-2285z	28.05	B	NA			m1677	hsa-miR-3920	-11.27	B	0.228356
m548	bta-miR-2326	38.45	B	NA			m1679	hsa-miR-3940-5p	-632.05	A	6.82555e-05
m554	bta-miR-2366/ssc-miR-2366	22.83	B	NA			m1681	hsa-miR-3960/mmu-miR-3960	-277.39	A	7.77016e-05
m555	bta-miR-2370-5p	5	B	0.422588			m1684	hsa-miR-4252	-97.39	B	NA
m559	bta-miR-2388-3p	22.24	B	NA			m1690	hsa-miR-4298	-2.77	C	0.576579
m564	bta-miR-2406	3.39	B	NA			m1701	hsa-miR-4488	-917.52	A	2.27603e-05
m568	bta-miR-2419-5p	4.56	B	NA			m1702	hsa-miR-4492	-1442.29	A	8.98255e-06
m571	bta-miR-2446	3.74	B	NA			m1704	hsa-miR-4501	-76.22	B	0.0309431
m574	bta-miR-2462	4.79	B	0.40747			m1708	hsa-miR-4532	-6846.74	A	9.37276e-08
m582	bta-miR-27a-3p/cfa-miR-27a/chi-miR-27a-3p/ola-miR-27a	16.01	B	0.0541465			m1710	hsa-miR-4632-3p	-7.32	B	0.16484
m592	bta-miR-2957	32.78	A	0.00848197			m1711	hsa-miR-4638-3p	-43.89	A	0.00480101
m593	bta-miR-296-3p	5.34	B	0.404104			m1714	hsa-miR-4651	-559.65	A	9.2379e-05
m594	bta-miR-299/cfa-miR-299/hsa-miR-299-5p/mml-miR-299-5p/mmu-miR-299a-5p/oar-miR-299-5p/ppy-miR-299-5p/ptr-miR-299/rno-miR-299a-5p	2.55	B	0.605939			m1715	hsa-miR-4652-5p	-2.87	C	0.562364
m600	bta-miR-324/cfa-miR-324/chi-miR-324-5p/eca-miR-324-5p/hsa-miR-324-5p/mml-miR-324-5p/mmu-miR-324-5p/ppy-miR-324-5p/rno-miR-324-5p/ssc-miR-324/tch-miR-324-5p	5.66	B	0.357431			m1722	hsa-miR-4680-3p	-11.76	B	0.197859
m601	bta-miR-328/cfa-miR-328/cgr-miR-328/chi-miR-328-3p/eca-miR-328/hsa-miR-328-3p/mmu-miR-328-3p/ppy-miR-328/ptr-miR-328/rno-miR-328a-3p/ssc-miR-328/tch-miR-328	6.57	B	NA			m1723	hsa-miR-4707-5p	-99.41	A	2.95679e-06
m603	bta-miR-339a/ssc-miR-339-5p	2.03	B	NA			m1730	hsa-miR-4769-3p	-2.59	A	0.323699
m607	bta-miR-3432b	15.29	B	NA			m1769	hsa-miR-5694	-9.75	B	NA
m608	bta-miR-346/cfa-miR-346/chi-miR-346-5p/eca-miR-346/hsa-miR-346/mml-miR-346/ppy-miR-346/ptr-miR-346	201.11	A	0.000962734			m1771	hsa-miR-5699-5p	-2.03	C	0.717875
m609	bta-miR-3578	28.39	B	0.0139195			m1773	hsa-miR-5787	-58.78	A	2.71911e-05
m611	bta-miR-3600/oha-miR-22b	2.68	A	0.102125			m1774	hsa-miR-580-3p/ptr-miR-580	-3.07	C	0.5338
m614	bta-miR-365-5p/cgr-miR-365-5p/hsa-miR-365a-5p/mmu-miR-365-1-5p/oan-miR-365-1-5p	5.08	B	0.418383			m1780	hsa-miR-6089	-4.62		0.187226
m618	bta-miR-375/mdo-miR-375	4.07	B	NA			m1782	hsa-miR-6124	-4.44	B	0.261108
m619	bta-miR-376a/cfa-miR-376a/eca-miR-376a/hsa-miR-376a-3p/mml-miR-376a-3p/oar-miR-376a-3p/ppy-miR-376a/ptr-miR-376a/ssc-miR-376a-3p/tch-miR-376a-3p	3.85	B	0.440489			m1785	hsa-miR-6165	-194.54	A	3.13165e-06
m620	bta-miR-377/eca-miR-377/hsa-miR-377-3p/mml-miR-377-3p/mmu-miR-377-3p/ppy-miR-377/ptr-miR-377	4.55	B	0.427487			m1792	hsa-miR-6505-3p	-2.19	C	0.681793
m625	bta-miR-411a/cfa-miR-411/ggo-miR-411/oar-miR-411a-5p	22.17	A	0.0190533			m1795	hsa-miR-6510-5p	-487.89	A	6.96132e-09
m627	bta-miR-423-3p	2.38	B	0.616262			m1797	hsa-miR-663a/ptr-miR-663a	-2.36	C	0.655941
m628	bta-miR-423-5p/cfa-miR-423a/cgr-miR-423-5p/chi-miR-423-5p/eca-miR-423-5p/hsa-miR-423-5p/mml-miR-423-5p/mmu-miR-423-5p/ppy-miR-423-5p/ssc-miR-423-5p	33.01	A	0.0096968			m1798	hsa-miR-663b/ppy-miR-663b/ptr-miR-663b	-14.89		0.0178477
m637	bta-miR-483/hsa-miR-483-3p	2.72	A	0.168376			m1801	hsa-miR-6724-5p	-1058.63	A	2.5337e-05
m638	bta-miR-484/cgr-miR-484/hsa-miR-484/mml-miR-484/mmu-miR-484/ppy-miR-484/ptr-miR-484/rno-miR-484	32.77	A	0.0157313			m1804	hsa-miR-6743-5p	-67.22	A	0.00083858
m641	bta-miR-493/chi-miR-493-3p/hsa-miR-493-3p/mml-miR-493-3p/oar-miR-493-3p/ppy-miR-493/ssc-miR-493-3p	12.19	B	0.0833765			m1806	hsa-miR-6748-3p	-41.97	A	9.4605e-06
m642	bta-miR-497/cgr-miR-497-5p/mmu-miR-497a-5p/ptr-miR-497/rno-miR-497-5p/tch-miR-497-5p	11.92	B	0.217084			m1814	hsa-miR-6766-3p	-822.17	A	5.95595e-05
m646	bta-miR-574	2.59	B	NA			m1816	hsa-miR-6769a-3p	-89.43	B	0.00280435
m648	bta-miR-6519	4.32	B	NA			m1819	hsa-miR-6781-5p	-61.31	B	NA
m650	bta-miR-654/hsa-miR-654-3p/mml-miR-654-3p/mmu-miR-654-3p/ppy-miR-654-3p/ptr-miR-654	12.99	B	0.0547909			m1829	hsa-miR-6797-5p	-60.68	B	0.000163268
m653	bta-miR-744/hsa-miR-744-5p/mmu-miR-744-5p/ppy-miR-744/ptr-miR-744/ssc-miR-744	11.13	B	0.156523			m1837	hsa-miR-6821-5p	-395.27	B	0.000189999
m654	bta-miR-758/cfa-miR-758/chi-miR-758/eca-miR-758/hsa-miR-758-3p/ppy-miR-758/ptr-miR-758/rno-miR-758-3p	3.48	B	0.534163			m1842	hsa-miR-6836-3p	-39.22	A	0.0171141
m655	bta-miR-760-3p/hsa-miR-760/mml-miR-760/mmu-miR-760-3p/ppy-miR-760/ptr-miR-760/rno-miR-760-3p	4.11	B	NA			m1852	hsa-miR-6869-3p	-25.08	A	0.00682196
m656	bta-miR-767/eca-miR-767-5p/hsa-miR-767-5p/mml-miR-767-5p/ppy-miR-767-5p	20.65	B	0.0408769			m1853	hsa-miR-6869-5p	-368	B	0.000475774
m658	bta-miR-99a-5p/ccr-miR-99/cfa-miR-99a/cgr-miR-99a-5p/chi-miR-99a-5p/oan-miR-99-5p/tgu-miR-99-5p	4.4	B	0.460331			m1857	hsa-miR-6878-3p	-77.4	B	0.0303499
m662	cbn-miR-239b	36.86	B	NA			m1858	hsa-miR-6878-5p	-11.84	B	0.202421
m664	cbn-miR-244/cbr-miR-244/cel-miR-244-5p/crm-miR-244-5p	6.37	B	NA			m1862	hsa-miR-6885-3p	-2.64	C	0.594443
m666	cbn-miR-35c	19.65	B	NA			m1864	hsa-miR-6887-3p	-64.76	B	NA
m668	cbn-miR-48/cbr-miR-48/cel-miR-48-5p	5.06	B	0.419529			m1866	hsa-miR-6891-3p	-7.94		0.0168049
m670	cbn-miR-56	2.82	B	0.595361			m1867	hsa-miR-6892-3p	-166.96	B	0.0108498
m673	cbn-miR-7620a	5.89	B	0.377069			m1870	hsa-miR-7108-5p	-386.64	B	0.000474979
m675	cbn-miR-7631	3.86	B	0.500813			m1879	hsa-miR-765/ppy-miR-765/ptr-miR-765	-46.18	B	0.000118518
m678	cbr-miR-1817	5.18	B	0.410588			m1881	hsa-miR-7704	-2285.07	A	1.80038e-05
m680	cbr-miR-2226-5p	13.94	B	NA			m1882	hsa-miR-7847-3p	-141.05	A	8.81989e-06
m683	cbr-miR-246	14.17	B	NA			m1887	hsa-miR-7977	-2.88	C	0.570813
m684	cbr-miR-254	32.62	B	0.0246032			m1899	hsv1-miR-H1-3p	-5.19		0.085478
m686	cbr-miR-64b	47.27	B	NA			m1901	hsv1-miR-H27	-16.77	B	0.0125184
m687	cbr-miR-7580	14.46	B	NA			m1902	hsv1-miR-H5-5p	-561.69	A	0.000154725
m693	cca-miR6114-3p	4.91	B	0.428249			m1903	hsv1-miR-H6-3p	-2.9	C	0.555058
m694	ccr-let-7i/gga-let-7i/ggo-let-7i/mdo-let-7i-5p/sha-let-7i/xtr-let-7i	22.65	A	0.0203138			m1905	hsv2-miR-H24	-827.76	A	5.68146e-06
m695	ccr-miR-100/cgr-miR-100-5p/chi-miR-100-5p/mdo-miR-100-5p/pmi-miR-100-5p/sha-miR-100/tgu-miR-100-5p	4.94	A	0.0698734			m1906	hsv2-miR-H9-3p	-366.35	B	0.000361456
m696	ccr-miR-125c/dre-miR-125c-5p/ipu-miR-125c	20.47		0.040093			m1910	hvt-miR-H18-3p	-2.24	C	0.672968
m698	ccr-miR-143/ola-miR-143	33.48	A	0.00453295			m1912	hvt-miR-H5-5p	-2.06		0.560918
m700	ccr-miR-16c	53.97	A	0.00210065			m1914	hvu-miR6192	-561.1	B	4.90432e-05
m701	ccr-miR-181a	21.13	A	0.0336287			m1918	hvu-miR6208	-75.41	B	NA
m702	ccr-miR-192/dre-miR-192/fru-miR-192/ipu-miR-192/ssa-miR-192a-5p/tni-miR-192/xtr-miR-192	15.79	B	0.101799			m1929	ipu-miR-7567	-28.57	B	NA
m705	ccr-miR-21/dre-miR-21/fru-miR-21/hhi-miR-21/ipu-miR-21/ssa-miR-21b-5p/tni-miR-21	25.67	A	0.0161273			m1938	lva-miR-183-5p	-5.14	B	NA
m706	ccr-miR-22b/dre-miR-22b-3p/fru-miR-22b/ipu-miR-22b/ssa-miR-22b-3p/tni-miR-22b	4.55	B	0.450886			m1943	mcmv-miR-M87-1	-4.7	B	0.252759
m707	ccr-miR-27d	18.07	A	0.0646896			m1966	mdo-miR-7266-5p	-2.21	C	0.685089
m709	ccr-miR-363/dre-miR-363-3p/eca-miR-363/hsa-miR-363-3p/mml-miR-363-3p/mmu-miR-363-3p/ppy-miR-363/tch-miR-363-3p	23.26	A	0.0183354			m1972	mdo-miR-7288-5p	-57.3	B	NA
m711	ccr-miR-727-5p/dre-miR-727-5p/ssa-miR-727-5p	40.84	B	NA			m1976	mdo-miR-7309-3p	-420.62	B	0.000283687
m712	ccr-miR-9-5p/pma-miR-9a-3p/ssa-miR-9a-2-3p/ssa-miR-9a-8-3p	3.24	B	NA			m1994	mdo-miR-7368-5p	-113.85	A	1.21004e-05
m713	ccr-miR-93/ssa-miR-93a-5p	8.38	B	0.253738			m1998	mdo-miR-7373d-3p	-113.08	A	NA
m715	cel-miR-1019-5p	2.04	B	0.689057			m2019	mdv2-miR-M16-3p	-53.12	B	NA
m720	cel-miR-1832a-5p	45.85	B	NA			m2021	mdv2-miR-M19-3p	-2.73	C	0.559146
m723	cel-miR-2218a-3p	10.23	B	0.148998			m2022	mdv2-miR-M21-3p	-3.6	B	0.360564
m724	cel-miR-2218b-3p	2.38	B	NA			m2027	mghv-miR-M1-2-3p	-21.98	B	0.00224421
m725	cel-miR-2218b-5p	22.41	B	0.121417			m2028	mghv-miR-M1-5-3p	-497.37	B	3.55652e-06
m734	cel-miR-43-5p	3.75	B	NA			m2039	mml-miR-2114	-110.18	B	0.0192329
m739	cel-miR-5552-3p	12.81	B	0.0839212			m2052	mml-miR-519a-3p	-29.54	B	0.0920796
m741	cel-miR-5594-3p	4.4	B	0.460212			m2063	mml-miR-638	-1088.61	A	6.26683e-05
m753	cel-miR-8203-3p	13.58	B	NA			m2078	mmu-miR-1188-3p	-208.89	A	NA
m756	cel-miR-8209-3p	14.23	B	NA			m2083	mmu-miR-125b-2-3p	-95.11	B	NA
m762	cfa-miR-107/chi-miR-107-3p/ola-miR-103/ola-miR-107/tch-miR-107	10.65	B	0.145684			m2089	mmu-miR-144-5p/oha-miR-144-5p/rno-miR-144-5p	-3.19	B	0.0599137
m763	cfa-miR-125a/chi-miR-125a-5p	2.27	A	0.0951325			m2092	mmu-miR-1900	-22.83	B	0.00391851
m764	cfa-miR-134/cgr-miR-134/chi-miR-134/eca-miR-134/hsa-miR-134-5p/mml-miR-134-5p/mmu-miR-134-5p/ptr-miR-134/rno-miR-134-5p	8.47	B	0.198978			m2097	mmu-miR-1964-5p	-55.04	B	0.0459691
m765	cfa-miR-140/sha-miR-140	9.3	B	0.153142			m2098	mmu-miR-1966-3p	-21.28	B	0.0615225
m767	cfa-miR-142/ggo-miR-142/sha-miR-142	25.74	B	0.0239509			m2106	mmu-miR-294-3p/ocu-miR-294-3p	-2.12	C	0.705142
m769	cfa-miR-146b/eca-miR-146b-5p/hsa-miR-146b-5p/mdo-miR-146b-5p/mml-miR-146b-5p/mmu-miR-146b-5p/oan-miR-146b-5p/pma-miR-146-5p/ppy-miR-146b-5p/ptr-miR-146b	5.68	B	0.33285			m2113	mmu-miR-3090-5p	-739.81	A	7.88147e-05
m770	cfa-miR-152/cgr-miR-152-3p/ggo-miR-152/hsa-miR-152-3p/mml-miR-152-3p/mmu-miR-152-3p/oar-miR-152/ppy-miR-152/ptr-miR-152/rno-miR-152-3p/ssc-miR-152/tch-miR-152	2.31	A	0.504004			m2114	mmu-miR-3093-5p	-99.75	A	5.7487e-05
m771	cfa-miR-1838	45.14	A	0.0165425			m2115	mmu-miR-3098-5p	-201.63	A	4.53644e-09
m772	cfa-miR-1839/eca-miR-1839/mmu-miR-1839-5p/rno-miR-1839-5p/ssc-miR-1839-5p	9.73	B	0.100784			m2122	mmu-miR-344f-3p	-58.71	B	0.0425794
m775	cfa-miR-193b/cgr-miR-193b-5p/chi-miR-193b-5p/ggo-miR-193b/hsa-miR-193b-5p/mdo-miR-193b-5p/mml-miR-193b-5p/mmu-miR-193b-5p/oan-miR-193-5p	5.11	B	NA			m2142	mmu-miR-5126	-35.74	A	0.00629475
m781	cfa-miR-224/chi-miR-224-5p/rno-miR-224-5p	31	A	0.010671			m2146	mmu-miR-5622-5p	-92.33	B	NA
m789	cfa-miR-31	5.89	B	0.319929			m2150	mmu-miR-6236	-41.4	A	0.00721203
m791	cfa-miR-329b/hsa-miR-329-3p/mml-miR-329-3p/oar-miR-329b-3p/ppy-miR-329/ptr-miR-329	4.89	B	0.330188			m2161	mmu-miR-6366	-29.39	A	0.0217849
m792	cfa-miR-339	2.24	B	0.67481			m2166	mmu-miR-6411	-16.83	B	0.0837939
m796	cfa-miR-374a/chi-miR-374a-5p	4.28	A	0.0204009			m2167	mmu-miR-6538	-1307.95	A	1.51595e-05
m797	cfa-miR-375/ggo-miR-375/hsa-miR-375/mml-miR-375/mmu-miR-375-3p/ppy-miR-375/ptr-miR-375/rno-miR-375-3p	6.2	B	NA			m2169	mmu-miR-6540-5p	-511.73	B	0.000242008
m799	cfa-miR-452/ggo-miR-452/hsa-miR-452-5p/mml-miR-452-5p/ppy-miR-452/ptr-miR-452/ssc-miR-452	13.01	B	0.201261			m2174	mmu-miR-6907-5p	-191.78	B	NA
m800	cfa-miR-455/cgr-miR-455-5p/chi-miR-455-5p/hsa-miR-455-5p/mml-miR-455-5p/mmu-miR-455-5p/ppy-miR-455-5p/rno-miR-455-5p/ssc-miR-455-5p	2.5	A	0.0516961			m2183	mmu-miR-6938-3p	-21.57	B	NA
m801	cfa-miR-486	11.8	B	0.122202			m2184	mmu-miR-6941-5p	-20.18	A	0.00115435
m803	cfa-miR-497/eca-miR-497/hsa-miR-497-5p/mdo-miR-497-5p/mml-miR-497-5p/ppy-miR-497/sha-miR-497/ssc-miR-497	4.32	B	NA			m2187	mmu-miR-6947-3p	-320.99	B	0.000794188
m805	cfa-miR-551a/eca-miR-551a/ggo-miR-551a/hsa-miR-551a/mml-miR-551a/ppy-miR-551a/ptr-miR-551a	20.99	B	NA			m2196	mmu-miR-6975-3p	-129.58		2.63402e-06
m806	cfa-miR-574/ggo-miR-574/hsa-miR-574-3p/mmu-miR-574-3p/ssc-miR-574	21.24	A	0.0344504			m2199	mmu-miR-6981-5p	-2.08	C	0.708227
m807	cfa-miR-590/eca-miR-590-3p/hsa-miR-590-3p/mmu-miR-590-3p/ppy-miR-590-3p/ptr-miR-590	23.14	A	0.0194656			m2200	mmu-miR-6982-3p	-2.82		0.232038
m809	cfa-miR-769/ssc-miR-769-3p	4.34	B	NA			m2206	mmu-miR-6995-3p	-3.11	B	0.228656
m813	cfa-miR-8810	14.03	B	NA			m2211	mmu-miR-7016-5p	-21.28		0.000492133
m818	cfa-miR-8830	7.24	B	NA			m2212	mmu-miR-7028-3p	-4.14	B	0.29038
m822	cfa-miR-8843	7.56	B	0.313385			m2213	mmu-miR-7036a-3p	-408.03	A	1.0282e-05
m823	cfa-miR-8848	3.56	B	NA			m2215	mmu-miR-7045-3p	-216.31	A	0.000204635
m824	cfa-miR-8854	3.48	B	NA			m2223	mmu-miR-7071-3p	-7.96	B	NA
m826	cfa-miR-8860	29.47	B	NA			m2227	mmu-miR-7084-5p	-12.55	B	0.173607
m827	cfa-miR-8868	24.41	B	0.0960771			m2248	mmu-miR-7648-5p	-86.45	A	3.30694e-05
m828	cfa-miR-8870	87.39	A	0.00192484			m2255	mmu-miR-7669-3p	-66.94	B	NA
m832	cfa-miR-889	3.92	B	NA			m2262	mmu-miR-8102	-21.12	B	0.0265835
m834	cfa-miR-8900	4.23	B	NA			m2263	mmu-miR-8109	-87.68	B	9.00848e-05
m837	cfa-miR-8907	5.17	B	0.413519			m2269	mse-miR-6094	-24.46	B	0.100269
m839	cfa-miR-8908a-5p	8.64	B	0.272135			m2270	mse-miR-6099	-11.45	B	0.132458
m842	cgr-miR-106b-3p/hsa-miR-106b-3p/mmu-miR-106b-3p/rno-miR-106b-3p	8.56	B	0.149536			m2283	mtr-miR2673a/mtr-miR2673b	-2.27	B	0.453078
m844	cgr-miR-1260	14.01	B	0.0773825			m2286	mtr-miR5206b	-35.21	B	NA
m845	cgr-miR-139-3p/efu-miR-139/hsa-miR-139-3p/ssc-miR-139-3p	4.07	B	NA			m2302	mtr-miR5756	-94.97	B	NA
m846	cgr-miR-140-3p/chi-miR-140-3p/ggo-miR-140/ipu-miR-140/pol-miR-140-3p	2.58	B	0.56196			m2328	oan-miR-1343-5p	-71.27	A	0.000110142
m848	cgr-miR-142-5p/gga-miR-142-5p	36.08	A	0.00534081			m2335	oan-miR-1381-5p	-64.89	A	0.00273263
m849	cgr-miR-146b-5p	21.92	B	0.0331334			m2340	oan-miR-1407	-57.3	B	NA
m850	cgr-miR-151-3p/mmu-miR-151-3p/rno-miR-151-3p	4.88	B	0.40059			m2341	oan-miR-1408	-258.8	B	0.00490973
m851	cgr-miR-181a-3p/dre-miR-181a-3p/fru-miR-181a-3p/gga-miR-181a-3p/ggo-miR-181a-3p/hsa-miR-181a-3p/lla-miR-181a-3p/mml-miR-181a-3p/mmu-miR-181a-1-3p/mne-miR-181a-3p/oan-miR-181a-1-3p/ppa-miR-181a-3p/ppy-miR-181a-3p/ptr-miR-181a-3p/rno-miR-181a-1-3p/tgu-miR-181a-1-3p/tni-miR-181a-3p	3.77	B	0.483555			m2347	oan-miR-1419f-3p	-46.27	B	NA
m853	cgr-miR-186-5p/ggo-miR-186/mdo-miR-186-5p/ppa-miR-186/ptr-miR-186/ssc-miR-186	2.94	A	0.129162			m2372	oan-miR-7408-5p	-4083.56	A	7.71188e-07
m856	cgr-miR-192	21.5	A	0.0571574			m2387	ocu-miR-302b-5p	-2.96	C	0.538037
m857	cgr-miR-196b/eca-miR-196b/hsa-miR-196b-5p/mdo-miR-196a-5p/mml-miR-196b-5p/mmu-miR-196b-5p/ppy-miR-196b/ptr-miR-196b/rno-miR-196b-5p/ssc-miR-196b-5p	16.76	B	0.0415221			m2388	odi-miR-1468	-155.62	B	0.0115061
m858	cgr-miR-200b/ggo-miR-200b/rno-miR-200b-3p	21.02	A	0.0355175			m2426	osa-miR1846a-3p/osa-miR1846b-3p	-34.33	A	0.000171589
m861	cgr-miR-26b-3p/chi-miR-26b-3p/hsa-miR-26b-3p/mmu-miR-26b-3p/rno-miR-26b-3p	4.42	B	NA			m2427	osa-miR1846a-5p/osa-miR1846b-5p/osa-miR1846c-5p	-127.08	A	0.000515405
m862	cgr-miR-29a-3p/chi-miR-29a-3p/oar-miR-29a/tch-miR-29a-3p	9.93	B	NA			m2428	osa-miR1848	-443.94	A	1.98911e-06
m864	cgr-miR-30d/hsa-miR-30d-3p/mmu-miR-30d-3p/rno-miR-30d-3p	37.63	A	0.0366933			m2438	osa-miR2919	-111.19	A	0.00111176
m866	cgr-miR-32-5p/gga-miR-32-5p/ggo-miR-32/mdo-miR-32-5p/mml-miR-32-5p/mne-miR-32/ppa-miR-32/ppy-miR-32/ptr-miR-32/sla-miR-32/ssc-miR-32/tgu-miR-32	7.93	B	0.128043			m2449	osa-miR5538	-10.95	B	0.180519
m867	cgr-miR-322-5p	2.99	B	NA			m2454	osa-miR5816	-94.84	A	NA
m872	cgr-miR-374-3p/chi-miR-374b-3p/ssc-miR-374b-3p	17.55	B	0.0328176			m2466	pab-miR950-3p	-2470.96	A	4.56262e-06
m875	cgr-miR-501-5p	3.93	B	NA			m2473	pgi-miR6136a.2	-48.3	B	0.00071595
m877	cgr-miR-582	23.7	B	NA			m2485	pma-miR-19c	-2.87	C	0.564577
m878	cgr-miR-632	45.08	B	NA			m2499	pma-miR-375a-5p	-31.92		0.00371754
m883	cgr-miR-744-5p	3.44	B	0.538498			m2507	pma-miR-4564	-2.16	C	0.684151
m885	chi-let-7a-3p/gga-let-7a-3p/gga-let-7k-3p/mml-let-7a-3p/mmu-let-7a-1-3p/mmu-let-7c-2-3p/oan-let-7e-3p/rno-let-7a-1-3p/rno-let-7c-2-3p/ssa-let-7e-3p/tch-let-7a-3p/tgu-let-7a-1-3p/tgu-let-7e-3p	4.81	B	NA			m2517	pma-miR-4608	-15.59	B	0.0468786
m888	chi-miR-1307-3p	5.84	B	NA			m2536	ppc-miR-2242	-2.77	C	0.575518
m891	chi-miR-15a-5p/tch-miR-15a-5p	3.39	B	0.543396			m2554	ppc-miR-8261-3p	-1411.93	A	2.77024e-05
m893	chi-miR-181b-5p/eca-miR-181b/hsa-miR-181b-5p/mdo-miR-181b-5p/mmu-miR-181b-5p/oha-miR-181b-5p/ppy-miR-181b/ptr-miR-181b/rno-miR-181b-5p/tch-miR-181b-5p	4.97	B	0.406845			m2587	ppc-miR-8363-3p	-43.8	B	NA
m894	chi-miR-21-5p/oar-miR-21	2.35	A	0.0567544			m2590	ppc-miR-993	-43.8	B	NA
m897	chi-miR-30a-3p/oar-miR-30a-3p/tgu-miR-30b-3p	11.92	B	0.0853167			m2628	ppy-miR-1292	-3.34	B	0.521157
m898	chi-miR-30f-5p/pma-miR-30f	15.4	B	NA			m2631	ppy-miR-1913	-94.68	B	NA
m900	chi-miR-335-3p/hsa-miR-335-3p/mml-miR-335-3p/mmu-miR-335-3p	2.09	A	0.134587			m2632	ppy-miR-2861	-18.64	A	0.0353225
m901	chi-miR-335-5p	2.93	B	0.592114			m2645	ppy-miR-638	-27.78	A	0.0111181
m902	chi-miR-342-3p	3.64	B	NA			m2670	prd-miR-7915-5p	-2.74	C	0.571557
m903	chi-miR-374a-3p/ssc-miR-374a-3p	23.16	A	0.0584193			m2671	prd-miR-7918a-5p/prd-miR-7918b-5p	-2.89	C	0.561897
m906	chi-miR-377	3.53	B	0.529867			m2676	prd-miR-7933-3p	-2.89	C	0.569087
m910	chi-miR-494/efu-miR-494/oar-miR-494-3p/rno-miR-494-3p	16.87	A	0.0497485			m2678	prd-miR-7941-5p	-520.36	B	0.000248545
m911	chi-miR-542-3p	4.72	B	0.439617			m2692	prd-miR-9b-5p	-2.89	C	0.567068
m912	chi-miR-542-5p/hsa-miR-542-5p/mml-miR-542-5p/ppy-miR-542-5p	7.62	B	0.299738			m2695	prv-miR-LLT3	-9.28	A	0.085433
m915	cin-miR-125-5p	20.35	B	0.0354699			m2722	ptr-miR-3192	-66.43	B	NA
m916	cin-miR-126-3p/csa-miR-126	19.8	B	0.0445823			m2735	pxy-miR-8528b	-286.72	B	0.00422277
m918	cin-miR-1502d-3p	42.67	B	NA			m2751	rlcv-miR-rL1-22-5p	-1130.12	A	2.5234e-05
m919	cin-miR-4000a-3p	25.42	B	0.0912438			m2754	rlcv-miR-rL1-3	-2.26	C	0.671129
m926	cin-miR-4011a-5p	5.46	B	0.397879			m2756	rlcv-miR-rL1-30-5p	-2.95	C	0.538192
m932	cin-miR-4048-3p	8.81	B	NA			m2758	rmi-miR-5325	-2.41	C	0.651569
m935	cin-miR-4061-3p	23.21	B	0.117279			m2772	rno-miR-3541	-1057.62	A	6.48091e-05
m940	cin-miR-4104-5p	2.99		0.460086			m2813	sbi-miR6225-5p	-9.74	B	0.187022
m946	cin-miR-4155-3p	21.08	B	0.12895			m2823	sja-miR-3481-3p	-50.91	B	NA
m949	cin-miR-4164-3p	14.03	B	NA			m2828	sja-miR-36-5p	-60.11	B	0.0413919
m956	cin-miR-4217-3p	59.37	A	0.00347321			m2846	sma-miR-125c-3p	-16.18	B	0.0925838
m957	cin-miR-5602-5p	12.82	B	0.0779094			m2865	sme-miR-10b-3p	-3.02	C	0.538885
m961	cin-miR-92a-3p/csa-miR-92b	5.31	B	0.405418			m2876	sme-miR-2169-3p	-12.39	B	0.19309
m962	cin-miR-92d-3p	18.78	A	0.0408736			m2932	ssc-miR-4332	-43.94		0.00061999
m968	cqu-miR-988-5p	16.81	B	0.159841			m2935	ssc-miR-4339	-43.07		1.78777e-05
m970	cre-miR1150.3	24.07	A	NA			m2945	ssc-miR-9824-5p	-16.68	A	0.00314647
m971	cre-miR1157-3p	4.35	B	0.464414			m2956	str-miR-184-3p	-48.63	B	NA
m972	cre-miR1165-5p	30.35	B	NA			m2972	str-miR-7880w-3p/str-miR-8385-5p	-2.77	C	0.580646
m975	cre-miR911	40.45	B	NA			m2979	str-miR-8398-5p	-3.05	C	0.533324
m976	cre-miR913-5p	7.05	B	NA			m2990	stu-miR8006-5p	-8.66	B	NA
m978	cre-miR9897-5p	6.11	B	0.367356			m3007	tca-miR-219-3p	-11.34	B	0.133751
m980	crm-miR-240	17.37	B	NA			m3015	tca-miR-309b-5p	-2.19	C	0.679525
m987	crm-miR-64b-3p	18.16	B	0.148781			m3018	tca-miR-3812-5p	-2.94	C	0.555792
m993	csi-miR472	45.08	B	NA			m3035	tca-miR-3883-5p	-2.01	C	0.717598
m995	cte-miR-100	4.8	B	0.434639			m3036	tca-miR-3884-3p	-115.28	B	0.000822311
m998	cte-miR-2685-3p	4.84	B	NA			m3037	tca-miR-3885-5p	-865.73	B	0.000117961
m1000	cte-miR-2693	4.11	B	NA			m3054	tgu-miR-2954-3p	-43.88	A	0.000412844
m1004	cte-miR-2f	78.88	A	0.00489204			m3058	tgu-miR-2966	-8.98	B	0.173728
m1005	cte-miR-36	4.01	B	NA			m3059	tgu-miR-2971	-70.95	B	NA
m1006	cte-miR-92a	6.69	B	0.343729			m3071	tur-miR-745-5p	-416.14	A	0.00205528
m1008	dan-miR-287/der-miR-287/dgr-miR-287/dme-miR-287-3p/dmo-miR-287/dpe-miR-287/dps-miR-287/dse-miR-287/dsi-miR-287/dvi-miR-287/dwi-miR-287	2.32	B	0.616392			m3076	vvi-miR3628-5p	-57.3	B	NA
m1012	dan-miR-92a/der-miR-92a/dgr-miR-92a/dme-miR-92a-3p/dmo-miR-92a/dpe-miR-92a/dps-miR-92a/dse-miR-92a/dsi-miR-92a/dvi-miR-92a-3p/dwi-miR-92a/dya-miR-92a	27.71	A	0.00970769			m3080	vvi-miR3638-5p	-48.29	B	0.0535321
m1020	dev-miR-D11-3p	23.6	B	NA			m3088	zma-miR164g-3p	-28.83	A	0.000333897
m1021	dev-miR-D17-3p	192.04	A	0.000441995			m3092	zma-miR395k-5p	-12.34	B	0.173939
m1026	dme-miR-1008-3p	26.97	A	0.100765
m1027	dme-miR-1008-5p	4.01	B	NA
m1034	dme-miR-2497-5p	14.7	B	NA
m1036	dme-miR-2500-5p	68.32	A	0.0059301
m1040	dme-miR-283-3p	5.09	B	NA
m1041	dme-miR-303-3p	20.88	A	0.13007
m1042	dme-miR-303-5p	12.36	B	0.210438
m1045	dme-miR-4911-3p	6.63	B	0.342381
m1051	dme-miR-4961-3p	17.26	B	0.156024
m1053	dme-miR-4974-5p	15.73	B	0.17
m1062	dme-miR-961-5p	4.01	B	NA
m1063	dme-miR-966-3p	5.19	B	0.412233
m1064	dme-miR-967-5p	54.19	B	NA
m1067	dme-miR-985-3p	3.52	B	NA
m1069	dme-miR-992-3p	15.35	B	NA
m1075	dps-miR-2510	4.65	B	0.44422
m1078	dps-miR-2517a-5p/dps-miR-2517b	17.74	B	NA
m1082	dps-miR-2546-5p	25.51	B	0.106662
m1085	dps-miR-2566a-3p	39.27	A	NA
m1088	dpu-miR-375	10.04	B	0.196778
m1089	dre-miR-107a-3p/eca-miR-107b/gga-miR-107-3p/ggo-miR-107/hsa-miR-107/lla-miR-107/mdo-miR-107/mml-miR-107-3p/mmu-miR-107-3p/mne-miR-107/oha-miR-107-3p/ppa-miR-107/ppy-miR-107/ptr-miR-107/rno-miR-107-3p/ssc-miR-107/tgu-miR-107/tni-miR-107/xtr-miR-107	2.38	A	0.30671
m1094	dre-miR-126b-3p	34.14	A	0.00874354
m1096	dre-miR-1306/hsa-miR-1306-5p/rno-miR-1306-5p/ssc-miR-1306-5p/tch-miR-1306-5p	4.44	B	NA
m1097	dre-miR-140-3p/oha-miR-140-3p/ssc-miR-140-3p/tgu-miR-140-3p	28.54	A	0.00911522
m1098	dre-miR-142a-5p/eca-miR-142-5p/fru-miR-142/hsa-miR-142-5p/mml-miR-142-5p/mmu-miR-142a-5p/oan-miR-142-5p/ppy-miR-142-5p/rno-miR-142-5p/ssa-miR-142a-5p/ssc-miR-142-5p/tni-miR-142a	35.27	A	0.0121552
m1100	dre-miR-181c-3p	42.81	B	NA
m1102	dre-miR-199-3-3p	41.98	A	0.00407379
m1104	dre-miR-206-5p	2.96	B	NA
m1105	dre-miR-2196	32.11	A	0.0839609
m1107	dre-miR-22a-5p/pol-miR-22-5p/ssa-miR-22a-5p	8.6	B	0.264192
m1108	dre-miR-23b/fru-miR-23b/ggo-miR-23b/ssc-miR-23b/tni-miR-23b	43.13	A	0.00577019
m1109	dre-miR-26b/ipu-miR-26b/pma-miR-26b-5p/ssa-miR-26b-5p	2.39	A	0.061964
m1111	dre-miR-27e/fru-miR-27e/tni-miR-27e	8.8	B	0.216901
m1112	dre-miR-29b/fru-miR-29b/mdo-miR-29b-3p/oan-miR-29b-3p/oar-miR-29b/ola-miR-29b/pma-miR-29c/sko-miR-29b-3p/tni-miR-29b	17.98	A	0.0401714
m1114	dre-miR-30a-5p	28.63	A	0.0126356
m1116	dre-miR-459-3p/ssa-miR-459-3p	57.29	B	NA
m1125	dvi-miR-133-5p	2.16	B	0.638606
m1130	dvi-miR-6-3-5p	14.15	B	0.183829
m1135	dvi-miR-975-3p	4.61	B	NA
m1137	ebv-miR-BART10-5p	19.7	B	0.137666
m1140	ebv-miR-BART15	11.06	B	0.102788
m1144	eca-miR-1307	17.32	B	0.0670793
m1145	eca-miR-182/efu-miR-182/hhi-miR-182/oha-miR-182-5p	23.17	A	0.0188948
m1148	eca-miR-224/hsa-miR-224-5p	23.98	A	0.0185435
m1150	eca-miR-3613	17.34	B	NA
m1151	eca-miR-371-5p/hsa-miR-371a-5p/mml-miR-371-5p/ppy-miR-371-5p	14.67	B	NA
m1152	eca-miR-378/mml-miR-378a/mmu-miR-378a-3p/ptr-miR-378a/rno-miR-378a-3p	15.38	B	0.0417712
m1156	eca-miR-485-3p/efu-miR-485/hsa-miR-485-3p/mml-miR-485-3p/oar-miR-485-3p/ppy-miR-485-3p/ptr-miR-485	13.76	B	0.191567
m1158	eca-miR-501-5p	10.67	B	0.17436
m1159	eca-miR-655/hsa-miR-655-3p/ppy-miR-655	13	B	0.116388
m1160	eca-miR-889/hsa-miR-889-3p/mml-miR-889-3p/ppy-miR-889/ptr-miR-889	22.63	A	0.0451576
m1161	eca-miR-8914	39.83	B	NA
m1166	eca-miR-8930	15.63	B	NA
m1171	eca-miR-8972	30.75	B	0.0696592
m1172	eca-miR-8986b	16.41	B	NA
m1175	eca-miR-8993	4.21	B	0.474345
m1181	eca-miR-9041	21.28	B	NA
m1188	eca-miR-9094	108.1	A	NA
m1189	eca-miR-9104	5.53	B	0.394549
m1190	eca-miR-9111	17.52	B	0.153907
m1192	eca-miR-9141	7.24	B	NA
m1193	eca-miR-9158	13.68	B	NA
m1195	eca-miR-9176	6.53	B	NA
m1196	eca-miR-9177	13.58	B	NA
m1198	eca-miR-9182	16.85	B	0.159522
m1199	efu-let-7c	4.58	B	NA
m1200	efu-miR-101	16.56	B	0.0747288
m1202	efu-miR-106	12.16	B	0.0992684
m1203	efu-miR-126	55.81	A	0.00176687
m1204	efu-miR-128b	3.88	B	NA
m1206	efu-miR-1307	16.97	B	0.0859391
m1208	efu-miR-143	37.86	A	0.0044022
m1209	efu-miR-151	55.21	A	0.00154426
m1210	efu-miR-152	18.45	A	0.0417727
m1213	efu-miR-185	7.44	B	0.27769
m1215	efu-miR-199	3.23	A	0.0912911
m1217	efu-miR-214	5.97	B	0.371388
m1222	efu-miR-23b	3.15	B	NA
m1223	efu-miR-25	3.31	B	0.547673
m1227	efu-miR-26c	22.57	A	0.0159016
m1228	efu-miR-27b	21.24	A	0.0299
m1230	efu-miR-29b	12.84	B	0.113975
m1231	efu-miR-29c	10.6	B	0.21287
m1232	efu-miR-30d	39.29	A	NA
m1234	efu-miR-323	13.79	B	0.0734697
m1236	efu-miR-342/ssc-miR-342	22.97	A	0.0333852
m1237	efu-miR-34a	2.04	B	0.7052
m1238	efu-miR-378	2.43	A	0.225686
m1239	efu-miR-409	4.48	B	NA
m1241	efu-miR-452	4.28	B	0.446629
m1244	efu-miR-507a	20.66	B	0.131509
m1245	efu-miR-574	28.63	B	NA
m1246	efu-miR-660	27.6	A	0.0105832
m1247	efu-miR-7c/tca-miR-7-5p	17.01	A	0.0305093
m1248	efu-miR-9187	14.17	B	NA
m1252	efu-miR-9216	40.45	B	NA
m1257	efu-miR-9226	12.5	B	0.104182
m1259	efu-miR-9234a/efu-miR-9234b	28.87	B	NA
m1263	efu-miR-9241	7.12	B	NA
m1264	efu-miR-9243c	15.72	B	NA
m1265	efu-miR-9246b	4.66	B	0.443246
m1267	efu-miR-9249	6.89	B	NA
m1269	efu-miR-9265	16.85	B	0.159522
m1270	efu-miR-9268	4.61	B	NA
m1271	efu-miR-9277	15.25	B	NA
m1273	efu-miR-9280	22	A	0.12362
m1275	efu-miR-9290	14.31	B	0.184962
m1277	efu-miR-92a	25.1	A	0.0276408
m1278	efu-miR-93	28.79	A	0.0135906
m1279	efu-miR-9301	23.61	B	NA
m1285	efu-miR-9358	25.97	B	NA
m1286	efu-miR-99b	31.47	A	0.0175387
m1288	esi-miR3450-3p	4.37	B	NA
m1291	esi-miR3454a-5p/esi-miR3454b-5p/esi-miR3454c-5p	10.7	B	NA
m1294	esi-miR3468-5p	55.54	B	NA
m1295	esi-miR3469-3p	2.39	A	NA
m1299	gga-miR-101-2-5p/mdo-miR-101-1-5p/mml-miR-101-1-5p	5.17	B	NA
m1305	gga-miR-1416-5p	32.62	A	NA
m1307	gga-miR-144-3p	3.99	B	0.416408
m1309	gga-miR-146c-3p/tgu-miR-146a-3p	10.28	B	0.200637
m1315	gga-miR-1595-3p	27.28	A	0.0365029
m1317	gga-miR-1599	2.32	B	0.642253
m1320	gga-miR-1625-5p	4.33	B	0.465484
m1327	gga-miR-1677-3p	4.18	B	NA
m1329	gga-miR-1685-5p	12.53	B	0.207832
m1334	gga-miR-1753	33.22	B	NA
m1342	gga-miR-1804	4.81	B	0.434152
m1344	gga-miR-1813	4.8	B	0.434471
m1355	gga-miR-551-5p	4.61	B	NA
m1357	gga-miR-6547-5p	27	B	NA
m1358	gga-miR-6561-5p	13.77	B	0.191554
m1360	gga-miR-6566-3p	9.07	B	0.227708
m1362	gga-miR-6578-5p	32.47	A	0.0829646
m1367	gga-miR-6602-5p	13.6	B	0.19366
m1372	gga-miR-6650-5p	2.35	B	NA
m1377	gga-miR-6690-5p	16.25	B	0.164974
m1385	gga-miR-7448-3p	21.04	B	NA
m1388	gga-miR-7469-3p	30.78	A	0.0878119
m1391	gga-miR-7473-3p	14.17	B	NA
m1394	gga-miR-92-3p/mmu-miR-92a-3p/ola-miR-92a/rno-miR-92a-3p/xla-miR-92a/xtr-miR-92a	44.11	A	0.00565475
m1396	ggo-miR-125a	54.95	A	0.00132529
m1397	ggo-miR-127	5.17	B	0.413096
m1399	ggo-miR-1283/hsa-miR-518a-5p/hsa-miR-527/ppy-miR-518a-5p/ppy-miR-527/ptr-miR-1283b/ptr-miR-518g-5p/ptr-miR-527	2.44	A	0.25099
m1402	ggo-miR-146a	9.66	B	0.202946
m1403	ggo-miR-148a/rno-miR-148a-3p	20.36	A	0.0240379
m1404	ggo-miR-148b	9.99	B	0.199975
m1405	ggo-miR-191	40.82	A	0.00436074
m1406	ggo-miR-200c/mml-miR-200c-3p/ppy-miR-200c	29.14	A	0.0127883
m1408	ggo-miR-31/mml-miR-31-5p/mne-miR-31/ppa-miR-31/ppy-miR-31/ptr-miR-31	3.93	B	0.495192
m1409	ggo-miR-320b	4.2	B	NA
m1410	ggo-miR-335/ssc-miR-335/tch-miR-335-5p	42.25	A	0.00416675
m1411	ggo-miR-339/hsa-miR-339-3p/mml-miR-339-3p	33.31	B	NA
m1412	ggo-miR-342	2.84	B	0.600298
m1415	ggo-miR-4429	4.74	B	NA
m1417	ggo-miR-454	5.17	B	0.413519
m1418	ggo-miR-483/hsa-miR-483-5p	11.34	B	0.0628104
m1419	ggo-miR-493	2.89	B	NA
m1424	ggo-miR-516b	2.59	A	0.023399
m1425	ggo-miR-517c	2.31		0.0153513
m1427	ggo-miR-517c-5p/hsa-miR-517-5p/ppy-miR-517c-5p/ptr-miR-517b	12.96		0.0930669
m1430	ggo-miR-518c-5p/hsa-miR-518c-5p	3.3	A	0.0172203
m1431	ggo-miR-518d-3p/hsa-miR-518d-3p/ptr-miR-518d	5.32	B	0.26956
m1436	ggo-miR-518f-5p/hsa-miR-518f-5p	26.25	A	0.0128529
m1438	ggo-miR-519c-3p/hsa-miR-519b-3p/ppy-miR-519a/ppy-miR-519b-3p/ptr-miR-519b	32.74	A	0.0122202
m1442	ggo-miR-521/hsa-miR-521/ppy-miR-521/ptr-miR-521	31.54	A	0.0111184
m1443	ggo-miR-522-3p/hsa-miR-522-3p/mml-miR-518e/ppy-miR-522/ptr-miR-522	45.87	A	0.00925744
m1449	ggo-miR-548f/hsa-miR-548t-5p	5.79	B	NA
m1450	ggo-miR-584	15.99	B	0.0494247
m1451	ggo-miR-675b/hsa-miR-675-5p/mml-miR-675-5p/ppy-miR-675a	3.96	B	0.470723
m1453	ggo-miR-769/mml-miR-769-5p/ssc-miR-769-5p	2.58	B	0.636446
m1466	gma-miR1519	28.65	B	0.064812
m1476	gma-miR4352a	7.24	B	NA
m1477	gma-miR4352b	13.58	B	NA
m1478	gma-miR4362	32.18	A	NA
m1480	gma-miR4370	19.26	B	0.134113
m1491	gma-miR4992	7.65	B	NA
m1497	gma-miR5766	24.1	B	NA
m1498	gma-miR5768	91.05	A	0.0027374
m1503	gma-miR9754	23.49	B	NA
m1504	gma-miR9762	18.17	B	0.14869
m1510	gra-miR7494c	4.21	B	0.47385
m1516	gra-miR8674c	12.07	B	NA
m1529	gra-miR8769	6.82	B	NA
m1534	gsa-miR-184b-3p	32.34	B	NA
m1536	gsa-miR-277a-5p	4.27	B	NA
m1541	gsa-miR-281-5p	42.81	B	NA
m1548	gsa-miR-993-5p	6.17	B	0.364919
m1552	hbv-miR-B21RC-5p	25.74	B	NA
m1558	hcmv-miR-US5-1	2.48	B	0.638074
m1560	hco-miR-5887	12.39	B	0.210071
m1562	hco-miR-5890f-5p	9.23	B	NA
m1567	hco-miR-5900	25.51	B	0.106594
m1572	hco-miR-5928a	14.26	B	NA
m1576	hco-miR-5964	4.64	B	0.444823
m1578	hco-miR-63a	71.46	A	0.0119784
m1579	hco-miR-84b	59.15	B	NA
m1580	hco-miR-993	3.7	B	0.51464
m1582	hhv6b-miR-Ro6-2-5p	34.04	A	0.0325352
m1594	hsa-miR-1180-3p/mml-miR-1180-3p/ppy-miR-1180	4.33	B	0.465543
m1597	hsa-miR-1225-5p/ppy-miR-1225-5p	51.6	B	NA
m1599	hsa-miR-1247-3p	40.45	B	NA
m1602	hsa-miR-1268a	5.92	B	0.322786
m1604	hsa-miR-1270	3.33	B	0.549066
m1606	hsa-miR-1292-3p	4.62	B	0.437965
m1608	hsa-miR-136-3p/rno-miR-136-3p	24.73	A	0.0229742
m1609	hsa-miR-141-5p	30.88	B	0.0179913
m1612	hsa-miR-16-2-3p/mdo-miR-16-2-3p	60.02	A	0.00116315
m1613	hsa-miR-181a-2-3p	10.02	B	0.117185
m1615	hsa-miR-193b-3p/mml-miR-193b-3p/ppy-miR-193b/ptr-miR-193b	43.32	B	0.0373141
m1622	hsa-miR-26a-2-3p/mml-miR-26a-2-3p/ssa-miR-26a-4-3p	14.15	B	0.0809239
m1626	hsa-miR-302b-5p	2.86	B	0.46802
m1628	hsa-miR-3074-5p	6.94	B	0.334513
m1632	hsa-miR-3135b	7.62	B	0.21137
m1637	hsa-miR-3170	4.55	B	NA
m1639	hsa-miR-3184-3p	24.03	A	0.0212176
m1640	hsa-miR-3184-5p	7.63	B	0.215012
m1642	hsa-miR-320b/mml-miR-320b/ppy-miR-320b/ptr-miR-320b	12.07	B	NA
m1643	hsa-miR-320c/ppy-miR-320c/ptr-miR-320c	11.1	B	NA
m1644	hsa-miR-320d/ppy-miR-320d	5.35	B	0.401205
m1649	hsa-miR-34b-3p/mml-miR-34b/ppy-miR-34b/ptr-miR-34b	18.4	B	0.146911
m1650	hsa-miR-3591-3p	28.31	A	0.0149575
m1652	hsa-miR-3614-3p	54.63	A	0.015392
m1653	hsa-miR-3617-3p	103.28	A	NA
m1656	hsa-miR-3652	38.4	B	NA
m1661	hsa-miR-3682-5p	23.24	A	0.074892
m1664	hsa-miR-3689d	4.27	B	NA
m1667	hsa-miR-371b-3p	2.99	B	NA
m1669	hsa-miR-373-3p/mml-miR-373/ppy-miR-373	13.24	B	0.110338
m1670	hsa-miR-373-5p/ptr-miR-373	17.6	A	0.0375435
m1671	hsa-miR-374a-3p/mml-miR-374a-3p	8.17	B	0.133668
m1673	hsa-miR-378c	68.33	A	0.00617491
m1674	hsa-miR-3909	16.35	B	NA
m1678	hsa-miR-3925-5p	67.87	B	NA
m1680	hsa-miR-3942-3p	5.13	B	NA
m1682	hsa-miR-411-3p/mmu-miR-411-3p	40.45	B	NA
m1685	hsa-miR-4262	6.52	B	0.350249
m1686	hsa-miR-4265	14.03	B	NA
m1687	hsa-miR-4287	47.27	B	NA
m1688	hsa-miR-4292	3.06	B	0.577711
m1689	hsa-miR-4294	3.17	B	NA
m1692	hsa-miR-431-5p/mml-miR-431/mmu-miR-431-5p/ppy-miR-431/ptr-miR-431/rno-miR-431	47.52	A	0.00273174
m1694	hsa-miR-4429	4.35	B	0.464002
m1696	hsa-miR-4440	26.31	B	NA
m1699	hsa-miR-4469	5.24	B	NA
m1700	hsa-miR-4483	4.8	B	0.318309
m1707	hsa-miR-4527	27.43		0.0990221
m1709	hsa-miR-4538	42.67	B	NA
m1713	hsa-miR-4648	2.07	B	NA
m1716	hsa-miR-466	20.6	B	0.131894
m1718	hsa-miR-4662a-5p	6.45	B	0.290642
m1724	hsa-miR-4726-5p	14.17	B	NA
m1725	hsa-miR-4745-3p	50.09	A	0.0186393
m1727	hsa-miR-4757-3p	15.21	A	0.136902
m1732	hsa-miR-489-5p	4.32	B	NA
m1734	hsa-miR-5010-3p	14.18	B	NA
m1736	hsa-miR-508-3p	5.61	B	0.33936
m1749	hsa-miR-520b/ptr-miR-520b	9.92	B	0.180727
m1750	hsa-miR-520d-3p/ppy-miR-520d-3p/ptr-miR-520d	46.52	A	0.00619725
m1751	hsa-miR-520d-5p/ppy-miR-520d-5p/ppy-miR-520i	2.2	A	0.278843
m1753	hsa-miR-520g-5p	16.69	B	0.0448355
m1754	hsa-miR-520h/ppy-miR-520h	38.5	A	0.00454139
m1755	hsa-miR-526b-3p	44.7	A	0.00414882
m1759	hsa-miR-548am-5p/hsa-miR-548c-5p/hsa-miR-548o-5p/ptr-miR-548o	3.17	B	NA
m1763	hsa-miR-548h-3p/hsa-miR-548z	4.92	B	0.427444
m1767	hsa-miR-561-3p	3.39	B	NA
m1768	hsa-miR-561-5p	6.5	B	0.252059
m1770	hsa-miR-5698	5.53	B	0.307738
m1772	hsa-miR-576-5p	9.87	B	0.143784
m1775	hsa-miR-584-3p	17.26	B	0.156024
m1777	hsa-miR-601/mml-miR-601/ppy-miR-601/ptr-miR-601	4.05	B	NA
m1778	hsa-miR-606	3.62	B	NA
m1781	hsa-miR-6090	2.01	B	NA
m1783	hsa-miR-6126	161.63	A	0.00144114
m1786	hsa-miR-625-3p	16.69	B	0.102914
m1787	hsa-miR-625-5p	33.43	A	0.0263545
m1799	hsa-miR-6717-5p	24.51	B	NA
m1805	hsa-miR-6744-3p	13.68	B	NA
m1807	hsa-miR-6749-5p	4.68	B	NA
m1808	hsa-miR-6751-5p	31.78	B	NA
m1809	hsa-miR-6753-3p	3.17	B	NA
m1811	hsa-miR-6758-5p	10.52	B	NA
m1815	hsa-miR-6767-3p	3.72	B	NA
m1817	hsa-miR-6772-3p	91.89	A	0.00211313
m1818	hsa-miR-6773-5p	20.86	B	NA
m1820	hsa-miR-6782-3p	123.99	A	0.000812858
m1821	hsa-miR-6782-5p	13.94	B	NA
m1825	hsa-miR-6793-5p	15.07	B	0.176648
m1826	hsa-miR-6794-3p	20.7	B	0.0548669
m1828	hsa-miR-6796-5p	18.53	A	0.145825
m1830	hsa-miR-6801-5p	4.27	B	NA
m1831	hsa-miR-6802-5p	14.51	B	NA
m1834	hsa-miR-6812-5p	45.08	B	NA
m1835	hsa-miR-6815-3p	21.19	B	NA
m1836	hsa-miR-6819-3p	11.19	B	NA
m1847	hsa-miR-6850-3p	83.27	B	NA
m1848	hsa-miR-6850-5p	94.73	A	0.00383279
m1849	hsa-miR-6855-3p	7.14	B	NA
m1850	hsa-miR-6856-3p	15.1	B	0.176417
m1855	hsa-miR-6871-5p	27.04	B	NA
m1856	hsa-miR-6877-5p	3.5	B	0.503936
m1859	hsa-miR-6881-3p	6.18	B	NA
m1868	hsa-miR-6893-3p	147.62	A	0.00184257
m1872	hsa-miR-7111-3p	4.03	B	0.472297
m1873	hsa-miR-7113-3p	27.47	B	NA
m1875	hsa-miR-7155-5p	3.28	B	NA
m1880	hsa-miR-7703	4.94		0.149203
m1884	hsa-miR-7853-5p	10.82	B	0.107176
m1885	hsa-miR-7854-3p	18.81	B	NA
m1890	hsa-miR-8072	6.08	B	NA
m1891	hsa-miR-873-3p	139.1	A	NA
m1894	hsa-miR-9-3p/mdo-miR-9a-3p/mmu-miR-9-3p/rno-miR-9a-3p/ssa-miR-9a-4-3p/ssa-miR-9a-5-3p/tgu-miR-9-3p	22.42	B	0.0455674
m1897	hsa-miR-942-5p/ptr-miR-942	3.18	B	NA
m1898	hsa-miR-99b-3p/mmu-miR-99b-3p/rno-miR-99b-3p	6.25	B	0.361504
m1904	hsv2-miR-H22	27.35	B	NA
m1908	hvt-miR-H14-3p	6.27	B	0.349675
m1911	hvt-miR-H4-3p	140.26	A	NA
m1915	hvu-miR6194	4.72	B	NA
m1919	hvu-miR6209	41.05	A	0.0221669
m1921	ipu-miR-126a/ssa-miR-126-3p	45.19	A	0.00269302
m1923	ipu-miR-155	11.79	B	0.115711
m1924	ipu-miR-27e/ssa-miR-27c-3p	8.6	B	0.273795
m1927	ipu-miR-7548	3.77	B	NA
m1928	ipu-miR-7550/mse-miR-2779	17.35	B	0.110564
m1932	kshv-miR-K12-3-3p	17.1	B	0.1135
m1937	lva-let-7-5p/spu-let-7	2.81	B	0.606953
m1946	mcmv-miR-m88-1-5p	14.74	B	NA
m1947	mdm-miR1511	16.35	B	NA
m1948	mdm-miR159c	2.25	B	0.591032
m1949	mdm-miR482d	12.63	B	NA
m1950	mdm-miR7121a/mdm-miR7121b/mdm-miR7121c	13.58	B	NA
m1951	mdm-miR858	3.56	B	NA
m1953	mdo-miR-1545c-3p	24.17	B	NA
m1957	mdo-miR-23a-3p	14.93	B	0.0640175
m1964	mdo-miR-7259-3p	5.81	B	0.340945
m1965	mdo-miR-7262a-3p	5.39	B	NA
m1967	mdo-miR-7270-5p	161.31	A	0.000457259
m1970	mdo-miR-7283-3p	15.46	A	0.142719
m1977	mdo-miR-7309-5p	40.45	B	NA
m1980	mdo-miR-7330-5p	13.68	B	NA
m1983	mdo-miR-7336-5p	93.43	A	0.00202121
m1989	mdo-miR-7355-3p	2.1	B	0.627654
m1991	mdo-miR-7361-3p	5.02	B	NA
m1992	mdo-miR-7365-3p	29.97	B	NA
m1993	mdo-miR-7367-5p	18.78	B	0.144086
m1996	mdo-miR-7372-5p	3.75	B	NA
m2002	mdo-miR-7386e-5p	5.16	B	0.413909
m2009	mdo-miR-7398e-3p	2.67	B	0.554997
m2011	mdo-miR-7398i-5p	4.3	B	NA
m2013	mdo-miR-7398k-5p	4.43	B	NA
m2015	mdo-miR-7398q-5p	81.03	A	0.00484297
m2017	mdv1-miR-M7-3p	24.17	B	NA
m2020	mdv2-miR-M18-5p	8.92	B	0.274846
m2025	mdv2-miR-M30-3p	4.75	B	0.437932
m2030	mja-miR-6492	51.45	B	NA
m2031	mml-miR-106b-3p	5.81	B	0.380858
m2032	mml-miR-1232	23.73	B	0.0819965
m2033	mml-miR-1247-3p/mmu-miR-1247-3p/rno-miR-1247-3p	3.81	B	0.504887
m2034	mml-miR-1255a-5p	5.21	B	0.411275
m2035	mml-miR-1262-5p	14.74	B	NA
m2037	mml-miR-1323-5p	52.96	A	0.00144881
m2040	mml-miR-3577-3p	3.92	B	NA
m2041	mml-miR-382-3p	15.21	A	0.0787646
m2044	mml-miR-454-5p	4.01	B	NA
m2046	mml-miR-517c	18.53	B	0.053207
m2049	mml-miR-518c-3p	5.4	A	0.174424
m2050	mml-miR-518d-3p	43.34	A	0.00404624
m2051	mml-miR-518g-5p	14.45	B	0.0580334
m2053	mml-miR-519a-5p	2.59	A	0.0619609
m2054	mml-miR-519b	32.48	A	0.00756358
m2055	mml-miR-520a-5p	4.35	B	0.459911
m2056	mml-miR-520g	5.28	B	0.357078
m2057	mml-miR-523a	5.64	B	0.389166
m2062	mml-miR-607	13.94	B	NA
m2068	mml-miR-7176-3p	12.22	B	0.115421
m2073	mml-miR-7200-5p	15.26	B	NA
m2077	mml-miR-934-5p	2.84	A	0.222962
m2079	mmu-miR-1191a	4.01	B	NA
m2080	mmu-miR-1191b-5p	4.27	B	NA
m2085	mmu-miR-126b-5p	23.58	B	0.0211174
m2087	mmu-miR-136-3p	4.88	B	NA
m2088	mmu-miR-138-2-3p/rno-miR-138-2-3p	4.61	B	NA
m2094	mmu-miR-1943-5p	4.91	B	NA
m2095	mmu-miR-1960	15.92	B	NA
m2099	mmu-miR-1966-5p	3.2	B	NA
m2100	mmu-miR-1981-3p	8.13	B	NA
m2101	mmu-miR-1983	2.96	B	NA
m2103	mmu-miR-21b	17.96	B	0.0488242
m2105	mmu-miR-224-5p	21.38	B	0.0297529
m2108	mmu-miR-3076-3p	17.34	B	0.155347
m2112	mmu-miR-3088-5p	4.98	B	0.423982
m2116	mmu-miR-30f	16.68	B	0.0591816
m2120	mmu-miR-322-5p/rno-miR-322-5p	20.79	A	0.0288513
m2123	mmu-miR-346-5p	4.01	B	NA
m2126	mmu-miR-3963	10.74	B	0.111042
m2127	mmu-miR-3967	36.91	A	0.00445359
m2133	mmu-miR-486b-3p	34.15	A	0.00932912
m2135	mmu-miR-5046	3.18	B	NA
m2137	mmu-miR-5104	16.35	B	NA
m2138	mmu-miR-5106	22.39	B	0.102999
m2139	mmu-miR-5110	9.7	B	NA
m2141	mmu-miR-5124a	5.84	B	NA
m2145	mmu-miR-541-5p/rno-miR-541-5p	4.95	B	0.425637
m2147	mmu-miR-5625-3p	4.27	B	NA
m2149	mmu-miR-5627-3p	4.43	B	0.458336
m2152	mmu-miR-6240	2.28		0.359139
m2153	mmu-miR-6241	6.48	B	0.352203
m2156	mmu-miR-6344	5.54	B	0.393787
m2158	mmu-miR-6359	14.17	B	NA
m2159	mmu-miR-6364	5.64	B	0.358794
m2163	mmu-miR-6378	2.18	B	0.66137
m2165	mmu-miR-6401	212.51	A	0.00020364
m2171	mmu-miR-677-3p	7.32	B	0.309918
m2175	mmu-miR-6913-3p	4.35	B	NA
m2177	mmu-miR-6919-3p	4.7	B	0.436652
m2181	mmu-miR-6935-3p	34.55	B	NA
m2182	mmu-miR-6937-5p	4.01	B	NA
m2186	mmu-miR-6946-5p	2.68	B	0.538673
m2188	mmu-miR-6955-5p	4.27	B	NA
m2190	mmu-miR-6959-3p	5.64	B	NA
m2192	mmu-miR-6960-3p	4.37	B	NA
m2193	mmu-miR-6965-5p	394.28	A	NA
m2202	mmu-miR-6984-5p	28.04	B	NA
m2203	mmu-miR-6986-3p	98.24	A	NA
m2204	mmu-miR-6990-5p	12.17	B	0.157764
m2208	mmu-miR-7009-3p	39.58	B	0.0257159
m2210	mmu-miR-7014-5p	35.09	A	0.0763261
m2214	mmu-miR-7036a-5p	32.14	B	NA
m2216	mmu-miR-7048-3p	4.15	B	NA
m2217	mmu-miR-7055-3p	33.56	A	0.0285706
m2221	mmu-miR-7062-3p	18	B	0.150005
m2222	mmu-miR-7070-5p	20.82	B	0.130536
m2225	mmu-miR-7073-5p	88.97	A	0.00333673
m2228	mmu-miR-7088-3p	74.31	B	NA
m2229	mmu-miR-7116-3p	46.81	B	NA
m2232	mmu-miR-714	32.21	B	0.021215
m2233	mmu-miR-718	2.23	B	NA
m2235	mmu-miR-7222-5p	68.04	B	NA
m2238	mmu-miR-7227-3p	15.92	B	0.167033
m2241	mmu-miR-7236-3p	14.45	B	0.183556
m2245	mmu-miR-760-5p	3.33	B	NA
m2250	mmu-miR-7653-3p	9.58	B	0.260251
m2252	mmu-miR-7658-3p	20.17	B	NA
m2253	mmu-miR-7662-5p	34.67	A	0.0746728
m2257	mmu-miR-7673-5p	5	B	0.42281
m2261	mmu-miR-8093	15.08	B	0.176611
m2265	mmu-miR-8117	7.03	B	0.331249
m2266	mmu-miR-877-3p	23.07	B	NA
m2268	mse-miR-2788	38.77	A	0.068441
m2271	mse-miR-6101	11	B	0.0934393
m2278	mtr-miR2606c	12.42	B	0.209538
m2281	mtr-miR2670e	4.17	B	NA
m2284	mtr-miR4414a-3p	51.45	B	NA
m2285	mtr-miR5206a	35.31	B	NA
m2289	mtr-miR5230	4.32	B	NA
m2290	mtr-miR5233	109	A	0.00334618
m2293	mtr-miR5266	4.89	A	0.212973
m2294	mtr-miR5272a/mtr-miR5272b/mtr-miR5272c/mtr-miR5272d/mtr-miR5272e	19.49	B	0.139098
m2295	mtr-miR5273	14.45	B	0.183556
m2296	mtr-miR5278	6.05	B	0.369962
m2299	mtr-miR5295a/mtr-miR5295b/mtr-miR5295c/mtr-miR5295d	21.44	A	0.0692287
m2300	mtr-miR5299	18.01	B	NA
m2301	mtr-miR5749	32.64	B	NA
m2304	nta-miR6145f	9.12	B	0.236171
m2307	nve-miR-2026-5p	13.45	B	NA
m2310	nve-miR-2036-3p	9.54	B	0.14425
m2314	nve-miR-2048-3p	18.88	B	NA
m2323	oan-miR-1325	16.87	B	NA
m2327	oan-miR-1339-3p	4.01	B	NA
m2329	oan-miR-1346	13.11	B	NA
m2330	oan-miR-1351-3p	25.39	B	NA
m2331	oan-miR-1353	28.87	B	NA
m2333	oan-miR-1375-5p	13.77	B	0.191554
m2343	oan-miR-1414-5p	73.99	A	0.00335505
m2349	oan-miR-1420c-5p	23.58	B	NA
m2350	oan-miR-1420e-3p	5.63	B	NA
m2352	oan-miR-1421n-5p	18.56	B	0.145762
m2356	oan-miR-1422i-5p	4.39	B	NA
m2358	oan-miR-1422k-5p	18.41	B	NA
m2361	oan-miR-1422q-3p	14.17	B	NA
m2362	oan-miR-16b-3p	34.62	A	0.00566956
m2364	oan-miR-223-3p	2.99	B	NA
m2365	oan-miR-23b-3p	19.42		0.0477023
m2368	oan-miR-7400-5p	335.3	A	6.37804e-05
m2371	oan-miR-7406-5p	4.16	B	NA
m2373	oan-miR-7412-3p	4.78	B	0.356895
m2374	oan-miR-7416-5p	14.04	B	NA
m2375	oan-miR-7418-3p	28.63	B	NA
m2377	oan-miR-7430-5p	21.23	B	NA
m2380	oan-miR-92b	7.42	B	0.263302
m2381	oan-miR-92c	25.38		0.0182305
m2382	oan-miR-92d	44.52	A	0.00521702
m2383	oar-miR-379-5p	3.78	B	0.41477
m2385	oar-miR-654-3p	22.27	A	0.0196299
m2393	odi-miR-1494	16.84	B	0.159542
m2395	odi-miR-1500	6.88	B	0.316293
m2399	oha-miR-148a-3p	16.87	B	0.0491828
m2400	oha-miR-15b-5p	5.3	B	0.326073
m2401	oha-miR-1805-5p	4.97	B	0.424588
m2402	oha-miR-191-3p	25.31	B	NA
m2405	oha-miR-204-2-3p	164.51	A	0.000473822
m2407	oha-miR-205b-5p	26.87	B	NA
m2410	oha-miR-30e-5p/sha-miR-30e	2.44	A	0.102865
m2412	oha-miR-9-3p	23.04	A	0.0196138
m2413	ola-miR-101a-3p/sha-miR-101/tch-miR-101	11.77	B	0.100472
m2414	ola-miR-192-5p	7.54	B	0.276863
m2415	ola-miR-27c-5p	3.17	B	NA
m2418	osa-miR1429-5p	25.77	B	NA
m2419	osa-miR1439	3.8	B	NA
m2421	osa-miR159a.2	17.87	B	0.150992
m2422	osa-miR166j-5p	27.59	B	NA
m2429	osa-miR1855	39.67	A	0.0180937
m2433	osa-miR2096-3p	4.45	B	NA
m2436	osa-miR2867-5p	2.48	B	0.650771
m2439	osa-miR2927	6.17	B	0.364919
m2440	osa-miR2930	42.79	A	0.0156898
m2445	osa-miR5500	13.58	B	NA
m2448	osa-miR5534a	4.27	B	NA
m2455	osa-miR5819	2.31	B	0.631365
m2459	osa-miR812p	14.17	B	NA
m2465	pab-miR482c/pde-miR482a/vvi-miR482	46.71	B	NA
m2470	pde-miR952a/pde-miR952b	4.01	B	NA
m2471	peu-miR2913	13.15	B	0.199315
m2472	peu-miR2916	13.24	B	0.198192
m2474	pgi-miR6142	17.66	B	NA
m2476	pma-miR-100a-3p	38.41	A	0.00500029
m2478	pma-miR-103a	18.11	B	0.0320527
m2480	pma-miR-126	20.85	B	0.0292906
m2481	pma-miR-143-3p	6.11	B	0.367209
m2483	pma-miR-16-3p	20.65	A	0.0224289
m2484	pma-miR-16-5p	12.73	B	0.128182
m2486	pma-miR-1a-5p	45.27	A	0.0173462
m2487	pma-miR-205b	21.09	B	0.0275582
m2488	pma-miR-20b	24	A	0.0263875
m2489	pma-miR-221	18.31	B	0.0421598
m2493	pma-miR-29a-3p/ssa-miR-29c-3p	8.38	B	NA
m2494	pma-miR-29b	2.3	B	NA
m2495	pma-miR-30b	50.42	A	0.00246429
m2496	pma-miR-30c-5p	3.06	B	0.55262
m2497	pma-miR-30d	2.61	A	0.0441217
m2498	pma-miR-30e-5p	38.17	A	0.00839934
m2501	pma-miR-4545-5p	21.36	B	0.0395417
m2502	pma-miR-4552	4.27	B	NA
m2503	pma-miR-4554	6.7	B	0.267388
m2504	pma-miR-4558	6.75	B	NA
m2510	pma-miR-4579	17.52	B	0.153907
m2512	pma-miR-4593	8.04	B	NA
m2514	pma-miR-4599b	26.92	A	NA
m2516	pma-miR-4604	5.34	B	0.404104
m2518	pma-miR-4612	15.35	B	NA
m2524	pma-miR-7a-3p	4.29	B	NA
m2529	pmi-miR-92a-3p	34.02	A	0.0103754
m2530	pol-miR-122-3p	14.7	B	NA
m2532	ppa-miR-141	31.35	A	0.00905764
m2535	ppc-miR-2238l-3p	44.75	B	NA
m2545	ppc-miR-63h	45.08	B	NA
m2551	ppc-miR-8251-3p	4.61	B	NA
m2552	ppc-miR-8255-3p	10.42	B	NA
m2560	ppc-miR-8278-3p	21.55	B	NA
m2563	ppc-miR-8288-3p	4.32	B	NA
m2568	ppc-miR-8294-3p	4.01	B	NA
m2569	ppc-miR-8299-3p	4.27	B	NA
m2574	ppc-miR-8318-5p	7.24	B	NA
m2577	ppc-miR-8324-5p	4.21	B	0.449048
m2580	ppc-miR-8337-3p	4.31	B	0.466922
m2583	ppc-miR-8350-3p	30.65	B	NA
m2589	ppc-miR-8364o-3p	42.67	B	NA
m2593	ppe-miR477a-5p/ppe-miR477b-5p	4.43	B	NA
m2595	ppe-miR482b-3p	31.53	B	NA
m2601	ppt-miR1023c-3p	16.52	A	0.162351
m2602	ppt-miR1025	15.83	B	NA
m2603	ppt-miR1028c-3p	40.45	B	NA
m2612	ppt-miR1218	11.03	B	0.166716
m2614	ppt-miR2082	18.88	B	0.0625176
m2616	ppt-miR319d-5p.2	4.28	B	NA
m2619	ppt-miR894	3.33	B	NA
m2621	ppt-miR898a-5p/ppt-miR898b	14.83	B	NA
m2623	ppy-miR-1207-5p	4.02	B	NA
m2625	ppy-miR-1266	15.83	B	NA
m2627	ppy-miR-1283b	2.25	A	0.213951
m2630	ppy-miR-1908	6.2	B	NA
m2633	ppy-miR-320e/ptr-miR-320e	9.85	B	NA
m2635	ppy-miR-517b	2.68	A	0.0149409
m2637	ppy-miR-518b	5.4	B	0.4011
m2642	ppy-miR-525-3p	6.4	B	0.34044
m2643	ppy-miR-526a	2.73	B	0.588745
m2646	ppy-miR-943	2.92	B	0.594192
m2648	prd-miR-1-5p	92.46	A	0.0018269
m2650	prd-miR-35a-5p	44.56	A	NA
m2651	prd-miR-35b-3p	19.92	B	NA
m2662	prd-miR-7883a-5p/prd-miR-7883b-5p	4.64	B	NA
m2675	prd-miR-7931-3p	17.19	B	0.156593
m2681	prd-miR-7948d-3p	5.17	B	0.413519
m2683	prd-miR-7957d-5p	13.58	B	NA
m2685	prd-miR-7960-5p	10.02	B	0.197322
m2694	prv-miR-LLT11a/prv-miR-LLT11b	27.15	B	0.0983037
m2703	ptc-miR478a/ptc-miR478b/ptc-miR478c	18.39	B	0.14702
m2710	ptc-miR6444	3.56	B	NA
m2714	ptc-miR6476a/ptc-miR6476b/ptc-miR6476c	14.74	B	NA
m2720	ptc-miR7832	6.07	B	0.206156
m2723	ptr-miR-4654	4.64	B	NA
m2725	pvu-miR1514a	15.71	B	0.17016
m2727	pxy-miR-6497	15.71	B	0.0587273
m2738	pxy-miR-8536a	33.37	A	0.0417076
m2741	pxy-miR-8539-5p	7.63	B	0.311417
m2747	rlcv-miR-rL1-1-3p	3.66	B	NA
m2749	rlcv-miR-rL1-17-5p	76.78	A	0.00532659
m2752	rlcv-miR-rL1-24-3p	15.34	B	0.166379
m2753	rlcv-miR-rL1-28-5p	2.83	B	NA
m2755	rlcv-miR-rL1-30-3p	4.43	B	NA
m2760	rno-miR-101b-3p	6.59	B	0.34237
m2761	rno-miR-127-5p	4.76	B	0.400185
m2763	rno-miR-200c-3p	13.2	B	0.0877404
m2765	rno-miR-218b	14.96	B	0.0478474
m2766	rno-miR-293-5p	9.96	B	0.235126
m2767	rno-miR-3084c-3p	25.11	A	0.0223505
m2769	rno-miR-336-3p	101.56	A	0.00345003
m2773	rno-miR-3542	4.27	B	NA
m2775	rno-miR-3553	11.36	B	0.173741
m2776	rno-miR-3556a	2.17	B	0.697363
m2778	rno-miR-3557-5p	3.92	A	0.0630502
m2779	rno-miR-3564	4.27	B	NA
m2781	rno-miR-3573-3p	5.17	B	0.413519
m2782	rno-miR-3578	3.02	B	NA
m2784	rno-miR-3590-5p	29.5	A	0.0154756
m2785	rno-miR-3595	14.31	B	0.0499678
m2786	rno-miR-3596c	50.65	A	0.00275151
m2790	rno-miR-409b	9.36	B	0.252333
m2791	rno-miR-452-3p	4.35	B	NA
m2793	rno-miR-532-5p	14.17	B	NA
m2795	rno-miR-551b-3p	5.01	B	NA
m2796	rno-miR-6215	131.96	A	0.00123422
m2797	rno-miR-6318	4.27	B	NA
m2798	rno-miR-6321	26.43	B	NA
m2802	sbi-miR5383	4.4	B	NA
m2805	sbi-miR5566	5.51	B	0.395273
m2809	sbi-miR5568g-5p	5.99	B	0.372769
m2810	sbi-miR6220-5p	21.4	A	0.125208
m2811	sbi-miR6222-3p	2.51	B	0.607953
m2812	sbi-miR6225-3p	24.15	A	0.049985
m2814	sbi-miR6230-5p	16.52	B	NA
m2817	sha-miR-200b	3.14	B	0.568497
m2819	sha-miR-26a	14.44	B	0.0734454
m2826	sja-miR-3499	4.72	B	NA
m2831	sko-miR-365-3p	21.59	B	0.125984
m2833	sko-miR-375	4.46	B	NA
m2834	sko-miR-4818b-5p	28.77	B	NA
m2838	sko-miR-92b/spu-miR-92b-3p	17.62	B	0.0483888
m2839	sko-miR-92c/tur-miR-92-3p	17.1	B	0.0515706
m2840	sly-miR482d-5p	25.89	A	0.105086
m2841	sly-miR482e-5p	6.06	B	NA
m2843	sly-miR9472-5p	4.21	B	0.473989
m2849	sma-miR-2e-5p	18.91	A	0.143066
m2850	sma-miR-7-3p	25.34	A	0.106949
m2851	sma-miR-71a-3p	9.93	B	0.154974
m2852	sma-miR-8422-5p	15.71	B	0.17016
m2862	sma-miR-8483-3p	7.42	B	0.265086
m2864	sme-lin-4-5p	3.74	B	NA
m2866	sme-miR-124d-5p	35.67	A	0.00745081
m2867	sme-miR-13-5p	4.02	B	NA
m2885	sme-miR-748-3p	81.87	A	NA
m2894	smo-miR1102	9.04	B	0.272814
m2899	spu-miR-5993	23.11	B	NA
m2900	ssa-miR-10a-2-3p	5.69	B	0.378252
m2910	ssa-miR-204-3-3p/ssa-miR-204-4-3p	18.49	B	NA
m2911	ssa-miR-21a-5p	2.12	A	0.297513
m2912	ssa-miR-22b-5p	6.26	B	NA
m2914	ssa-miR-26d-5p	15.77	B	0.0557567
m2916	ssa-miR-30d-2-3p	6.52	B	0.262471
m2917	ssa-miR-375-2-5p	44.7	B	NA
m2920	ssa-miR-462b-5p	20.44	A	0.0369869
m2926	ssc-miR-151-3p	20.13	A	0.0248625
m2928	ssc-miR-199b-5p	3.42	B	0.540489
m2929	ssc-miR-320	2.2	B	NA
m2930	ssc-miR-361-3p	5.86	B	0.378585
m2931	ssc-miR-371-5p	5.6	B	0.237762
m2938	ssc-miR-9799-3p	38.4	B	NA
m2939	ssc-miR-9805-3p	28.4	B	NA
m2940	ssc-miR-9811-5p	8.71	B	NA
m2941	ssc-miR-9813-5p	260.13	A	0.000400652
m2942	ssc-miR-9819-5p	45.91	B	NA
m2944	ssc-miR-9823-5p	24.79	B	NA
m2947	ssc-miR-9845-5p	2.99	B	0.585231
m2951	ssc-miR-9857-5p	3.17	B	NA
m2964	str-miR-58-5p	9.72	B	0.257214
m2968	str-miR-7880k-3p	4.81	B	NA
m2969	str-miR-7880k-5p	19.1	B	0.141829
m2973	str-miR-7880x-3p	19.72	B	NA
m2974	str-miR-7880x-5p	74.61	A	0.00346471
m2976	str-miR-8371-5p	4	B	NA
m2982	stu-miR167c-3p	4.01	B	0.488518
m2991	stu-miR8007a-5p	34.21	B	NA
m2993	stu-miR8008a/stu-miR8009	42.89	B	NA
m2997	stu-miR8021	39.63	B	NA
m3002	stu-miR8043	4.32	B	NA
m3003	tae-miR1124	10.96	B	0.232966
m3004	tae-miR1135	3.97	A	NA
m3006	tae-miR9670-3p	39.53	A	0.0669743
m3024	tca-miR-3834-5p	4.27	B	NA
m3030	tca-miR-3851d-3p	4.07	B	NA
m3038	tca-miR-3887-5p	14.74	B	NA
m3042	tca-miR-6008-3p	26.9	A	0.0276403
m3045	tca-miR-9c-5p	13.58	B	NA
m3046	tca-miR-9e-5p	5.52	B	NA
m3048	tch-miR-26a-2-5p	40.85	A	0.00429027
m3050	tch-miR-9770	31.14	B	NA
m3051	tgu-miR-15b-3p	21.43	A	0.0273924
m3053	tgu-miR-192	4.3	B	NA
m3055	tgu-miR-2954-5p	26.76	B	NA
m3060	tgu-miR-2978	33.59	A	0.0223235
m3063	tur-miR-263b-3p	17.61	B	0.153147
m3065	tur-miR-281-5p	4.26	B	NA
m3075	vvi-miR3628-3p	5.73	B	0.384565
m3078	vvi-miR3636-3p	10.91	B	NA
m3082	xbo-miR-92b	35.37	A	0.0110919
m3083	xtr-miR-16b	45.08	A	0.00412946
m3084	xtr-miR-24a-5p	3.17	B	NA
m3085	xtr-miR-320	15.33	B	NA
m3086	xtr-miR-9b-5p	2.86	B	NA
m3093	zma-miR399a-5p	11.34	B	NA
Note: only the genes which are checked are exported into this file
Comments:
A: This miRNA's average Unique Molecular Index count, and thus its expression level, is relatively low (< 10) in either the Control or the Test Group and is reasonably high in the other Group (> 10).
This result suggests that the actual fold-change value is at least as large as the calculated and reported fold-change result.
This fold-change result may also have greater variations if p value > 0.05; therefore, it is important to have a sufficient number of biological replicates to validate the result for this miRNA.
B: This miRNA's average Unique Molecular Index count, and thus its expression level, is relatively low (< 10), in both the Control and Test Groups.
This fold-change result may have greater variations; therefore, it is important to have a sufficient number of biological replicates to validate the result for this miRNA.
C: This miRNA has a Unique Molecular Index count of zero in both the Control and Test Groups meaning that its expression was undetected, making this fold-change result erroneous and un-interpretable.
Fold Change & Fold Regulation:
Fold-Change is the normalized miRNA expression in each Test Sample divided the normalized miRNA expression in the Control Sample.
Fold-Regulation represents fold-change results in a biologically meaningful way. Fold-change values greater than one indicate an up-regulation, and the fold-regulation is equal to the fold-change.
Fold-change values less than one indicate a down-regulation, and the fold-regulation is the negative inverse of the fold-change.
Fold-change and fold-regulation values greater than 2 are indicated in red; fold-change values less than 0.5 and fold-regulation values less than -2 are indicated in blue.
p-value:
For the geNorm and Total Unique Molecular Index Count normalization methods, the p values are calculated based on a Student's t-test of the replicate normalized miRNA expression values for each miRNA in the control group and treatment groups.
For the DESeq2 and Trimmed Mean of M (edgeR) normalization methods, the p values listed were returned by the respective Bioconductor software packages.
Any p values less than 0.05 are indicated in red. Each Group (including the control) must contain at least 3 Samples for the software to calculate p-values.
