# Supplementary material for: Non-coding RNA in raw and commercially processed milk and putative targets related to growth and immune-response
Source: BMC Genomics. 2021 Oct 17;22:749. doi: 10.1186/s12864-021-07964-w (PMC8520644; doi:10.1186/s12864-021-07964-w)
Supplement: Supplementary file 8 — Additional file 8: Supplemental Data. Differential expression results based on UMI data for the treatment groups versus control obtained from Qiaseq Secondary analysis pipeline. [file 12864_2021_7964_MOESM8_ESM.zip › Volcano Plot_RM vs. Past-Homo-Skim.xlsx]

## Sheet: Volcano Plot
QIASeq RNA Panel Catalog #:
Test Group:		Group 3
Control Group:		Control Group
Fold Difference:		2
p-value:		0.05
Arrays included in Test Group:		25-S1-Past-Homo-Skim_S17-UMIs, 26-S2-Past-Homo-Skim_S18-UMIs, 27-S3-Past-Homo-Skim_S19-UMIs, 28-S4-Past-Homo-Skim_S20-UMIs
Arrays included in Control Group:		1-S1-Raw-Whole_S11-UMIs, 2-S2-Raw-Whole_S21-UMIs, 3-S3-Raw-Whole_S22-UMIs, 4-S4-Raw-Whole_S23-UMIs
Genes Over-Expressed in							Genes Under-Expressed in
Group 3 vs. Control Group							Group 3 vs. Control Group
Gene #	miRNA Symbol	Fold Regulation	Comments	p-value			Gene #	miRNA Symbol	Fold Regulation	Comments	p-value
m8	aae-miR-286a	36.66	B	0.0728541			m26	aca-let-7g/bta-let-7g/cfa-let-7g/cgr-let-7g-5p/chi-let-7g-5p/eca-let-7g/hsa-let-7g-5p/mml-let-7g-5p/mmu-let-7g-5p/oan-let-7g-5p/oha-let-7g-5p/ppy-let-7g/ptr-let-7g/rno-let-7g-5p/ssc-let-7g/tch-let-7g-5p/tgu-let-7g-5p	-2.07	B	0.305519
m12	aae-miR-2944b-5p	116.32	A	0.010855			m30	aca-miR-107-3p/bta-miR-107/ccr-miR-107/cgr-miR-107/ipu-miR-107a/oan-miR-107-3p/oar-miR-107/ssa-miR-107-3p	-33.14	B	0.00611683
m15	aae-miR-927	78.13	B	0.0233585			m56	aca-miR-1a-3p/bbe-miR-1-5p/bfl-miR-1-3p/bta-miR-1/ccr-miR-1/chi-miR-1/dre-miR-1/eca-miR-1/efu-miR-1/fru-miR-1/hhi-miR-1/hsa-miR-1-3p/lgi-miR-1/lva-miR-1-3p/mdo-miR-1-3p/mml-miR-1-3p/mmu-miR-1a-3p/oan-miR-1a-3p/oha-miR-1b-3p/pmi-miR-1-3p/pol-miR-1-3p/ppy-miR-1/ptr-miR-1/rno-miR-1b/spu-miR-1/ssa-miR-1-3p/tgu-miR-1-3p/tni-miR-1	-29.05	B	0.013795
m16	aae-miR-92a-5p	2.42	A	0.519353			m62	aca-miR-214-3p/aja-miR-214/bta-miR-214/cfa-miR-214/eca-miR-214/hsa-miR-214-3p/mmu-miR-214-3p/oan-miR-214-3p/tgu-miR-214-3p	-9.72	B	NA
m21	aca-let-7b-5p/ggo-let-7b/ipu-let-7b/oar-let-7b/ola-let-7b	2.5		0.137942			m89	aca-miR-5402-3p	-6.17	B	NA
m23	aca-let-7c-5p/bta-let-7c/cfa-let-7c/chi-let-7c-5p/dre-let-7c-5p/eca-let-7c/gga-let-7c-5p/hhi-let-7c/hsa-let-7c-5p/ipu-let-7c/mml-let-7c-5p/mmu-let-7c-5p/oan-let-7c-5p/oar-let-7c/oha-let-7c-5p/pol-let-7a-5p/ppy-let-7c/ptr-let-7c/rno-let-7c-5p/ssa-let-7c-5p/ssc-let-7c/tgu-let-7c-5p/xtr-let-7c	70.09	A	0.000860823			m96	aca-miR-5416	-2.12		0.503731
m29	aca-miR-103-3p/oar-miR-103	54.08	A	0.00138207			m102	aca-miR-5440	-41.24	B	0.0639987
m32	aca-miR-10b-5p/ccr-miR-10b/cgr-miR-10b-5p/chi-miR-10b-5p/gga-miR-10b-5p/ggo-miR-10b/ipu-miR-10b/mne-miR-10b/oan-miR-10b-5p/ola-miR-10b/ppa-miR-10b/ssa-miR-10b-5p/ssc-miR-10b/tgu-miR-10a-5p/xtr-miR-10b	42.8	B	0.0613385			m103	aca-miR-5450	-43.6	B	NA
m37	aca-miR-128-3p/bta-miR-128/ccr-miR-128/cfa-miR-128/cgr-miR-128-3p/chi-miR-128-3p/eca-miR-128/gga-miR-128-3p/hsa-miR-128-3p/ipu-miR-128/mdo-miR-128a-3p/mdo-miR-128b-3p/mml-miR-128b-3p/mmu-miR-128-3p/oan-miR-128-3p/ppy-miR-128/ptr-miR-128/rno-miR-128-3p/sha-miR-128/ssa-miR-128-3p/ssc-miR-128/tch-miR-128/tgu-miR-128-3p	45.12	B	0.0577744			m127	age-miR-27a/ggo-miR-27a/lca-miR-27a/mml-miR-27a-3p/mne-miR-27a/oha-miR-27a-3p/ppa-miR-27a/ppy-miR-27a/ptr-miR-27a/sla-miR-27a	-44.8	B	0.00180435
m46	aca-miR-16a-5p/oar-miR-16b/ppy-miR-16	26.04	B	0.0219406			m139	aja-miR-331/bta-miR-331-3p/cfa-miR-331/eca-miR-331/hsa-miR-331-3p/mml-miR-331-3p/mmu-miR-331-3p/ptr-miR-331/rno-miR-331-3p/ssc-miR-331-3p	-51.5	B	NA
m47	aca-miR-16b-5p/gga-miR-16c-5p/oan-miR-16c-5p/tgu-miR-16c/xtr-miR-16c	2.39	A	0.176644			m156	aly-miR390b-3p	-58.61	B	NA
m50	aca-miR-182-5p/dre-miR-182-5p/ggo-miR-182/ipu-miR-182/mdo-miR-182-5p/mml-miR-182/oan-miR-182-5p/pol-miR-182-5p/ppy-miR-182/ssa-miR-182-5p/xtr-miR-182-5p	44.01	B	0.00559505			m168	aly-miR831-5p	-5.1	B	0.350544
m51	aca-miR-184-3p/bta-miR-184/cfa-miR-184/cgr-miR-184/chi-miR-184/eca-miR-184/gga-miR-184-3p/hsa-miR-184/mdo-miR-184-3p/mml-miR-184/mmu-miR-184-3p/mne-miR-184/ppy-miR-184/ptr-miR-184/rno-miR-184/ssc-miR-184/tch-miR-184/tgu-miR-184	44.41	B	NA			m194	ame-miR-3776	-164.91	B	0.00190895
m53	aca-miR-194-5p/age-miR-194/bta-miR-194/ccr-miR-194/cfa-miR-194/cgr-miR-194/chi-miR-194/eca-miR-194/efu-miR-194/gga-miR-194/ggo-miR-194/hsa-miR-194-5p/ipu-miR-194a/mml-miR-194-5p/mmu-miR-194-5p/mne-miR-194/oan-miR-194-5p/oar-miR-194/oha-miR-194-5p/ppy-miR-194/ptr-miR-194/rno-miR-194-5p/ssa-miR-194a-5p/tgu-miR-194-5p/xla-miR-194/xtr-miR-194	29	B	0.0935636			m208	ame-miR-6048	-393.27	B	0.00100197
m66	aca-miR-23b-3p/ccr-miR-23b/cgr-miR-23b-3p/chi-miR-23b-3p/eca-miR-23b/gga-miR-23b-3p/hsa-miR-23b-3p/ipu-miR-23b/mdo-miR-23b-3p/mml-miR-23b-3p/mmu-miR-23b-3p/rno-miR-23b-3p/tgu-miR-23-3p/xtr-miR-23b	45.93	B	0.00311338			m210	ame-miR-6056	-461.1	A	0.000120193
m79	aca-miR-32-5p/eca-miR-32/hsa-miR-32-5p/mmu-miR-32-5p/rno-miR-32-5p/tch-miR-32-5p	15.43	B	0.0861191			m211	ame-miR-6065	-289.81	A	0.000843387
m81	aca-miR-365-3p/bta-miR-365-3p/ccr-miR-365/cfa-miR-365/cgr-miR-365-3p/chi-miR-365-3p/dre-miR-365/eca-miR-365/efu-miR-365/fru-miR-365/gga-miR-365-3p/hsa-miR-365a-3p/hsa-miR-365b-3p/mdo-miR-365-3p/mml-miR-365-3p/mmu-miR-365-3p/oan-miR-365-3p/oha-miR-365a-3p/ppy-miR-365/ptr-miR-365/rno-miR-365-3p/ssa-miR-365-3p/ssc-miR-365-3p/tch-miR-365a-3p/tch-miR-365b-3p/tgu-miR-365-3p/tni-miR-365/xtr-miR-365	30.98	B	0.00726589			m221	ame-miR-9894	-152.38	B	0.0113334
m84	aca-miR-454-3p/bta-miR-454/chi-miR-454-3p/eca-miR-454/gga-miR-454-3p/hsa-miR-454-3p/ipu-miR-454b/mml-miR-454-3p/oan-miR-454-3p/ptr-miR-454/sha-miR-454/tgu-miR-454-3p	41.72	B	0.00604465			m265	ata-miR9772a-5p/ata-miR9772b-5p/tae-miR9772	-36.46	B	NA
m85	aca-miR-454-5p	43.61	B	0.0600597			m266	ata-miR9783-5p	-52.98	B	NA
m86	aca-miR-457-5p	21.08	B	0.0405672			m284	ath-miR5657	-9.32	B	NA
m90	aca-miR-5403	42.26	B	NA			m287	ath-miR773b-3p	-6.43	B	0.273128
m93	aca-miR-5408a-3p	53.28	B	NA			m314	bbe-miR-125b-3p/bfl-miR-125b/rno-miR-3588	-24.74	B	0.00946629
m97	aca-miR-5427	142.41	A	0.000547143			m341	bdi-miR5163b-5p	-21.61	B	0.0211117
m99	aca-miR-5432	26.05	B	NA			m360	bdi-miR7725a-3p	-5.18	B	0.393554
m108	aca-miR-99a-5p/dre-miR-99/eca-miR-99a/gga-miR-99a-5p/ggo-miR-99a/hsa-miR-99a-5p/ipu-miR-99a/lla-miR-99a/mml-miR-99a-5p/mmu-miR-99a-5p/mne-miR-99a/oha-miR-99a-5p/ppa-miR-99a/ppy-miR-99a/ptr-miR-99a/rno-miR-99a-5p/ssa-miR-99-5p/ssc-miR-99a/tch-miR-99a-5p/xtr-miR-99	7.38	A	0.00483079			m362	bdi-miR7733-5p	-34.5	B	NA
m111	aga-miR-286	27.01	B	NA			m375	bdi-miR7778-5p	-463.5	A	0.000186625
m117	age-miR-15b/bta-miR-15b/cgr-miR-15b-5p/chi-miR-15b-5p/eca-miR-15b/efu-miR-15/ggo-miR-15b/hsa-miR-15b-5p/lla-miR-15b/mml-miR-15b-5p/mmu-miR-15b-5p/mne-miR-15b/ppa-miR-15b/ppy-miR-15b/ptr-miR-15b/rno-miR-15b-5p/ssc-miR-15b/tch-miR-15b-5p	29.27	B	0.0181851			m376	bdi-miR7781-5p	-33.29	B	0.0552264
m120	age-miR-196/bta-miR-196a/ccr-miR-196a/cfa-miR-196a/cgr-miR-196a-5p/dre-miR-196a-5p/eca-miR-196a/fru-miR-196a/hsa-miR-196a-5p/lla-miR-196/mmu-miR-196a-5p/oan-miR-196a-5p/oha-miR-196b-5p/pma-miR-196a-5p/ppa-miR-196/ppy-miR-196-2/ptr-miR-196a/rno-miR-196a-5p/ssa-miR-196a-5p/ssc-miR-196a/tni-miR-196a	28.39	B	0.0249988			m388	bhv5-miR-B12	-15.83		0.0124485
m121	age-miR-197/bta-miR-197/cfa-miR-197/chi-miR-197-3p/eca-miR-197/ggo-miR-197/hsa-miR-197-3p/mml-miR-197-3p/ppa-miR-197/ppy-miR-197/ptr-miR-197	46.44	B	0.016785			m399	bma-miR-5876	-189.56	B	0.000356657
m124	age-miR-218/cfa-miR-218/chi-miR-218/eca-miR-218/gga-miR-218-5p/ggo-miR-218/hsa-miR-218-5p/lca-miR-218/lla-miR-218/mdo-miR-218-5p/mml-miR-218-5p/mmu-miR-218-5p/mne-miR-218/oan-miR-218-5p/oar-miR-218a/ola-miR-218a/ppa-miR-218/ppy-miR-218/ptr-miR-218/rno-miR-218a-5p/sla-miR-218/ssc-miR-218/ssc-miR-218-5p/tch-miR-218-5p/tgu-miR-218-5p/xtr-miR-218	27.78	B	0.0226757			m447	bmo-miR-3334	-8.04	B	0.256329
m125	age-miR-22/aja-miR-22/cfa-miR-22/cgr-miR-22-3p/eca-miR-22/gga-miR-22-3p/hsa-miR-22-3p/lca-miR-22/lla-miR-22/mml-miR-22/mmu-miR-22-3p/mne-miR-22/oan-miR-22-3p/oha-miR-22a/ppa-miR-22/ppy-miR-22/ptr-miR-22/rno-miR-22-3p/sla-miR-22/ssc-miR-22-3p/tch-miR-22-3p/xtr-miR-22-3p	2.48		0.0859421			m453	bmo-miR-3372-5p	-157.01	B	0.00632818
m126	age-miR-222/chi-miR-222-3p/dre-miR-222a-3p/fru-miR-222/gga-miR-222a/mdo-miR-222a/oha-miR-222a-3p/ssa-miR-222a-3p/ssc-miR-222/tgu-miR-222-3p/tni-miR-222/xtr-miR-222	33.83	B	0.00647038			m467	bmo-miR-3425	-7.94	B	0.217357
m129	age-miR-30b/ggo-miR-30b/lla-miR-30b/mml-miR-30b-5p/mne-miR-30b/oar-miR-30b/ppa-miR-30b/ptr-miR-30b	24.17	B	0.0204663			m474	bra-miR390-3p	-59.95	B	NA
m133	ahy-miR3509-3p	6.31	B	0.359279			m492	bta-miR-1343-5p	-11.09	A	0.0821281
m138	aja-miR-29c/bta-miR-29c/ccr-miR-29a/cfa-miR-29c/dre-miR-29a/eca-miR-29c/fru-miR-29a/ggo-miR-29c/hsa-miR-29c-3p/mml-miR-29c-3p/mmu-miR-29c-3p/oha-miR-29a-3p/ppy-miR-29c/ptr-miR-29c/rno-miR-29c-3p/ssa-miR-29b-3p/ssc-miR-29c/tni-miR-29a	4.42		0.0184426			m493	bta-miR-135b/cfa-miR-135b/chi-miR-135b-5p/eca-miR-135b/ggo-miR-135b/hsa-miR-135b-5p/mml-miR-135b-5p/mmu-miR-135b-5p/ppy-miR-135b/ptr-miR-135b/rno-miR-135b-5p/tch-miR-135b-5p	-16.23	B	0.0527241
m140	aja-miR-3596/rno-miR-3596d	42.67	B	0.00674795			m501	bta-miR-149-3p/mml-miR-149-3p	-683.43	A	5.40611e-05
m141	aly-miR156c-3p/ath-miR156c-3p/bra-miR156c-3p/bra-miR156g-3p	33.98	B	NA			m502	bta-miR-149-5p/cfa-miR-149/eca-miR-149/efu-miR-149/ggo-miR-149/hsa-miR-149-5p/mml-miR-149-5p/mmu-miR-149-5p/ppy-miR-149/ptr-miR-149/rno-miR-149-5p/ssc-miR-149	-19.2	B	0.0167636
m149	aly-miR169d-3p/aly-miR169e-3p/aly-miR169g-3p	28.51	B	NA			m510	bta-miR-1777a	-249.39	A	0.00144733
m161	aly-miR4239	27.25	B	NA			m512	bta-miR-181a/oha-miR-181a-5p/ssc-miR-181a	-49.8	B	0.00112122
m169	aly-miR838-3p	40.03	B	0.0261846			m529	bta-miR-2284ab	-22.33	B	0.0208479
m183	ame-miR-3721	80.97	B	NA			m549	bta-miR-2328-3p	-585.27	A	0.000151195
m184	ame-miR-3728	62.84	A	NA			m566	bta-miR-2415-3p	-373.3	A	0.000360453
m195	ame-miR-3781	4.71	B	0.296183			m567	bta-miR-2415-5p	-3.17		0.337807
m206	ame-miR-6046	28.01	B	0.0770794			m572	bta-miR-2450c	-494.03	A	4.05797e-06
m212	ame-miR-92a/ngi-miR-92a/nlo-miR-92a/nvi-miR-92a	24.28	B	0.0252311			m584	bta-miR-2881	-377.76	A	0.00037107
m214	ame-miR-9870	26.35	B	NA			m585	bta-miR-2885	-6.96	A	0.150527
m216	ame-miR-9877	31.32	B	NA			m586	bta-miR-2887	-6.85	A	0.148146
m219	ame-miR-9887	13.08	B	0.192707			m587	bta-miR-2889	-2.99		0.365389
m224	api-miR-263a	2	B	0.575117			m588	bta-miR-2890	-4.76		0.154417
m230	api-miR-3055	31.32	B	NA			m589	bta-miR-2892	-8.81	A	0.0492525
m236	asu-miR-100a-5p/prd-miR-100-5p	29.13	B	0.00941001			m611	bta-miR-3600/oha-miR-22b	-25.05	B	0.00883841
m245	asu-miR-5345b	30.85	B	0.087678			m617	bta-miR-374b/cfa-miR-374b/cgr-miR-374-5p/chi-miR-374b-5p/eca-miR-374b/ggo-miR-374b/hsa-miR-374b-5p/mml-miR-374b-5p/mmu-miR-374b-5p/ptr-miR-374b/rno-miR-374-5p/ssc-miR-374b-5p	-20.78	B	0.0191777
m252	asu-miR-9-3p	22.75	B	0.117599			m622	bta-miR-379/cfa-miR-379/cgr-miR-379/chi-miR-379-5p/eca-miR-379/ggo-miR-379/hsa-miR-379-5p/mml-miR-379-5p/mmu-miR-379-5p/ppy-miR-379/ptr-miR-379/rno-miR-379-5p	-3.06	A	0.00551888
m264	ata-miR9677-5p	54.52	B	0.0463923			m634	bta-miR-450b/eca-miR-450b-5p/ggo-miR-450b/hsa-miR-450b-5p/mml-miR-450b-5p/ppy-miR-450b-5p/ssc-miR-450b-5p	-30.38	B	0.00799326
m280	ath-miR5639-5p	29.96	B	NA			m640	bta-miR-487b/cfa-miR-487b/chi-miR-487b-3p/eca-miR-487b/hsa-miR-487b-3p/mml-miR-487b-3p/mmu-miR-487b-3p/oar-miR-487b-3p/ppy-miR-487b/ptr-miR-487b/rno-miR-487b-3p	-51.87	B	0.0021938
m297	ath-miR851-5p	41.5	B	0.0635033			m652	bta-miR-671/eca-miR-671-5p/hsa-miR-671-5p/mml-miR-671-5p/mmu-miR-671-5p/ppy-miR-671-5p	-283.26	A	8.56622e-05
m318	bbe-miR-2067-5p	37.55	B	NA			m695	ccr-miR-100/cgr-miR-100-5p/chi-miR-100-5p/mdo-miR-100-5p/pmi-miR-100-5p/sha-miR-100/tgu-miR-100-5p	-7.91	B	0.141498
m319	bbe-miR-2070-3p	29.64	B	0.0914454			m770	cfa-miR-152/cgr-miR-152-3p/ggo-miR-152/hsa-miR-152-3p/mml-miR-152-3p/mmu-miR-152-3p/oar-miR-152/ppy-miR-152/ptr-miR-152/rno-miR-152-3p/ssc-miR-152/tch-miR-152	-9.59	B	0.15292
m323	bbe-miR-252b-3p/bfl-miR-252b-3p	17.29	B	0.133898			m782	cfa-miR-24/cgr-miR-24-3p/ipu-miR-24/oha-miR-24-3p	-38.25	B	0.00274787
m327	bbe-miR-4860-5p/bfl-miR-4860-5p	37.79	B	0.0704635			m783	cfa-miR-28/cgr-miR-28-3p/eca-miR-28-3p/hsa-miR-28-3p/mml-miR-28-3p/rno-miR-28-3p/ssc-miR-28-3p	-36.04	B	0.00353527
m329	bbe-miR-4877-3p	194.31	A	NA			m812	cfa-miR-8798	-138.25	B	0.00480578
m330	bbe-miR-4889b-3p	27.01	B	NA			m825	cfa-miR-8859a	-95.8	B	0.0122702
m355	bdi-miR7713-3p	59.82	B	0.00674681			m829	cfa-miR-8875	-1927.05	A	6.36969e-06
m357	bdi-miR7716-5p	51.28	B	0.0126442			m835	cfa-miR-8903	-195.19	A	0.00162234
m359	bdi-miR7723b-5p	32.25	B	0.0836645			m836	cfa-miR-8904b	-12.71	A	0.0335813
m363	bdi-miR7737-3p	41.86	A	NA			m853	cgr-miR-186-5p/ggo-miR-186/mdo-miR-186-5p/ppa-miR-186/ptr-miR-186/ssc-miR-186	-14.8	B	0.0386408
m371	bdi-miR7768a-3p/bdi-miR7768b-3p	46.49	B	NA			m871	cgr-miR-369-5p/hsa-miR-369-5p/mml-miR-369-5p/mmu-miR-369-5p/ppy-miR-369-5p/rno-miR-369-5p	-9.77	B	0.186529
m381	bfl-let-7b/rno-miR-3596a	58.18	A	0.00139742			m873	cgr-miR-409-3p/eca-miR-409-3p/hsa-miR-409-3p/mml-miR-409-3p/mmu-miR-409-3p/ppy-miR-409-3p/ptr-miR-409/tch-miR-409-3p	-22.98	B	0.0186939
m386	bhv1-miR-B6-5p	44.6	B	NA			m881	cgr-miR-671-5p/chi-miR-671-5p/ssc-miR-671-5p/tch-miR-671-5p	-2.57	A	0.491156
m397	bma-miR-5858	27.57	B	NA			m884	cgr-miR-92b-5p/mml-miR-92b-5p/rno-miR-92b-5p/ssc-miR-92b-5p	-1138.67	A	5.66915e-06
m400	bmo-miR-2736	30.89	B	NA			m908	chi-miR-483	-21.05	B	0.024147
m401	bmo-miR-274-5p	35.4	B	0.0756828			m959	cin-miR-5608-5p	-3.04		0.242866
m406	bmo-miR-2774a	37.69	A	0.0508143			m973	cre-miR1166.1	-139.08	B	0.0130958
m408	bmo-miR-2778c-3p	26.05	B	NA			m992	csi-miR3953	-886.22	A	3.83807e-05
m409	bmo-miR-2778d-3p	55.11	B	NA			m994	csi-miR482a-5p	-81.75	B	0.0280834
m410	bmo-miR-2779	124	A	0.00349327			m1001	cte-miR-2699-3p	-62.43	B	NA
m423	bmo-miR-2860	29.51	B	NA			m1008	dan-miR-287/der-miR-287/dgr-miR-287/dme-miR-287-3p/dmo-miR-287/dpe-miR-287/dps-miR-287/dse-miR-287/dsi-miR-287/dvi-miR-287/dwi-miR-287	-6.01	B	0.318919
m425	bmo-miR-3205	27.18	B	0.0636024			m1038	dme-miR-274-3p	-24.74	B	0.0516585
m427	bmo-miR-3215	55.44	B	0.0454869			m1068	dme-miR-991-5p	-107.97	A	NA
m440	bmo-miR-3299	40.8	B	0.0344234			m1070	dmo-miR-313/dvi-miR-313-3p	-24.9	B	NA
m448	bmo-miR-3335	56.9	B	NA			m1091	dre-miR-124-6-5p	-36.46	B	NA
m449	bmo-miR-3340	27.01	B	NA			m1118	dsi-miR-2577	-137.23	A	NA
m450	bmo-miR-3348	26.39	B	NA			m1147	eca-miR-20b/gga-miR-20b-5p/ggo-miR-20b/hsa-miR-20b-5p/mdo-miR-20b-5p/mml-miR-20b-5p/mmu-miR-20b-5p/oan-miR-20b-5p/ppy-miR-20b/ptr-miR-20b/rno-miR-20b-5p/tgu-miR-20b-5p/xla-miR-20/xtr-miR-20b	-19.54	B	0.0245053
m457	bmo-miR-3378-5p	29.96	B	NA			m1162	eca-miR-8920	-369.39	A	2.60321e-05
m460	bmo-miR-3389-3p	50.45	B	NA			m1165	eca-miR-8928	-2.21		0.465094
m466	bmo-miR-3416	28.51	B	NA			m1174	eca-miR-8992	-249.16	B	0.00516304
m471	bra-miR168b-5p/bra-miR168c-5p/nta-miR168a/nta-miR168b/nta-miR168c/sly-miR168a-5p/sly-miR168b-5p	59.83	B	0.0415352			m1177	eca-miR-9001	-431.89	A	0.000260797
m473	bra-miR1885b	31.02	B	NA			m1184	eca-miR-9051	-76.92		NA
m482	bta-let-7b/ccr-let-7b/cfa-let-7b/cgr-let-7b/chi-let-7b-5p/dre-let-7b/fru-let-7b/gga-let-7b/hsa-let-7b-5p/mdo-let-7b/mml-let-7b-5p/mmu-let-7b-5p/oan-let-7b-5p/oha-let-7b-5p/pol-let-7b-5p/ppy-let-7b/ptr-let-7b/rno-let-7b-5p/ssa-let-7b-5p/tgu-let-7b-5p/tni-let-7b	2.48		0.144716			m1197	eca-miR-9179	-124.43	A	0.0161454
m486	bta-miR-10b/dre-miR-10b-5p/eca-miR-10b/fru-miR-10b/hsa-miR-10b-5p/mml-miR-10b-5p/mmu-miR-10b-5p/ppy-miR-10b/ptr-miR-10b/tch-miR-10b-5p/tni-miR-10b	56.55	A	0.00229087			m1229	efu-miR-29a	-32.98	B	0.00636534
m488	bta-miR-1249/cfa-miR-1249/chi-miR-1249/efu-miR-1249/ggo-miR-1249/hsa-miR-1249-3p/mml-miR-1249/mmu-miR-1249-3p/ppy-miR-1249/ptr-miR-1249/rno-miR-1249/ssc-miR-1249	2.57		0.280339			m1235	efu-miR-330	-167.35	B	0.0031271
m494	bta-miR-136/cfa-miR-136/ggo-miR-136/hsa-miR-136-5p/mml-miR-136/oar-miR-136/ppa-miR-136/ppy-miR-136/ptr-miR-136/rno-miR-136-5p/ssc-miR-136/tch-miR-136-5p	17.5	B	0.0434793			m1237	efu-miR-34a	-4.76	B	0.423826
m503	bta-miR-150/oha-miR-150	28.14	B	0.0965262			m1238	efu-miR-378	-20.91	B	0.018627
m515	bta-miR-183/ccr-miR-183/cin-miR-183-5p/dre-miR-183-5p/fru-miR-183/gga-miR-183/ggo-miR-183/mdo-miR-183-5p/mml-miR-183-5p/mne-miR-183/oha-miR-183-5p/pma-miR-183-5p/ppa-miR-183/ptr-miR-183/sla-miR-183/ssc-miR-183/tni-miR-183/xtr-miR-183	21.64	B	0.0221974			m1254	efu-miR-9223a	-161.17	B	0.00337196
m517	bta-miR-186/cfa-miR-186/chi-miR-186-5p/eca-miR-186/hsa-miR-186-5p/mml-miR-186-5p/mmu-miR-186-5p/oan-miR-186-5p/ppy-miR-186/rno-miR-186-5p/tch-miR-186-5p	89.44	A	0.000698446			m1255	efu-miR-9223i	-13.98	B	NA
m519	bta-miR-195/cfa-miR-195/cgr-miR-195/tch-miR-195-5p	23.54	B	NA			m1268	efu-miR-9261	-186.7	B	0.00836138
m522	bta-miR-200a/oan-miR-200a-3p/oha-miR-200a/ssa-miR-200b-3p/tch-miR-200a-3p/tgu-miR-200a-3p	20.58	B	0.0406974			m1272	efu-miR-9279b	-480.85	A	8.08298e-05
m539	bta-miR-2285d	24.82	B	NA			m1298	gga-let-7g-5p/ggo-let-7g/mdo-let-7g-5p/oar-let-7g/sha-let-7g	-29.44	B	0.0149474
m542	bta-miR-2285t	50.84	B	NA			m1301	gga-miR-122-5p/ssc-miR-122/xtr-miR-122	-39.71	B	0.00168132
m545	bta-miR-2293	33.95	B	NA			m1318	gga-miR-1612	-228.46	A	0.000963137
m552	bta-miR-2340	105.83	B	0.0133726			m1321	gga-miR-1629	-11.34	B	NA
m557	bta-miR-2376	27.01	B	NA			m1322	gga-miR-1640	-548.26	A	0.000198607
m558	bta-miR-2385-3p	54.24	A	NA			m1323	gga-miR-1648-3p	-34.5	B	NA
m563	bta-miR-2402	62.84	A	NA			m1337	gga-miR-1763	-121.06	B	0.0069971
m577	bta-miR-2478	12.59	A	0.000241766			m1343	gga-miR-1807	-4.54	B	0.394567
m590	bta-miR-2898	2.3	A	0.250994			m1345	gga-miR-1845	-14.27		0.0360281
m594	bta-miR-299/cfa-miR-299/hsa-miR-299-5p/mml-miR-299-5p/mmu-miR-299a-5p/oar-miR-299-5p/ppy-miR-299-5p/ptr-miR-299/rno-miR-299a-5p	19.19	B	0.0987499			m1347	gga-miR-2127	-709.15	A	6.41237e-05
m599	bta-miR-320a/cfa-miR-320/cgr-miR-320a/chi-miR-320-3p/ggo-miR-320a/hsa-miR-320a/mml-miR-320a/mmu-miR-320-3p/ppy-miR-320a/ptr-miR-320a/rno-miR-320-3p	2.84		0.2017			m1354	gga-miR-3540	-828.28	A	9.4559e-05
m621	bta-miR-378/cfa-miR-378/cgr-miR-378-3p/chi-miR-378-3p/hsa-miR-378a-3p/ssc-miR-378/tch-miR-378a-3p	3.83	A	0.0480034			m1370	gga-miR-6642-3p	-7.46	A	0.0290364
m625	bta-miR-411a/cfa-miR-411/ggo-miR-411/oar-miR-411a-5p	58.78	A	0.00204869			m1374	gga-miR-6678-3p	-96.18	B	NA
m628	bta-miR-423-5p/cfa-miR-423a/cgr-miR-423-5p/chi-miR-423-5p/eca-miR-423-5p/hsa-miR-423-5p/mml-miR-423-5p/mmu-miR-423-5p/ppy-miR-423-5p/ssc-miR-423-5p	212.66	A	7.04117e-05			m1386	gga-miR-7452-5p	-77.89	B	NA
m638	bta-miR-484/cgr-miR-484/hsa-miR-484/mml-miR-484/mmu-miR-484/ppy-miR-484/ptr-miR-484/rno-miR-484	42.23	B	0.00994597			m1387	gga-miR-7455-5p	-480.75	A	0.000116954
m653	bta-miR-744/hsa-miR-744-5p/mmu-miR-744-5p/ppy-miR-744/ptr-miR-744/ssc-miR-744	24.81	B	0.0592799			m1390	gga-miR-7471-5p	-157.17	B	0.00390877
m666	cbn-miR-35c	62.35	A	NA			m1393	gga-miR-7475-3p	-512.88	A	0.00051973
m670	cbn-miR-56	59.11	A	0.0348984			m1399	ggo-miR-1283/hsa-miR-518a-5p/hsa-miR-527/ppy-miR-518a-5p/ppy-miR-527/ptr-miR-1283b/ptr-miR-518g-5p/ptr-miR-527	-13.71	B	0.0489028
m684	cbr-miR-254	25.13	B	0.0395343			m1413	ggo-miR-3615	-3.93	A	0.196165
m691	cca-miR393	38.87	B	NA			m1416	ggo-miR-4488	-2746.95	A	2.06396e-06
m694	ccr-let-7i/gga-let-7i/ggo-let-7i/mdo-let-7i-5p/sha-let-7i/xtr-let-7i	42.53	B	0.00540121			m1445	ggo-miR-524-3p/hsa-miR-524-3p/ppy-miR-524-3p/ptr-miR-524	-41.12	B	0.00277326
m698	ccr-miR-143/ola-miR-143	36.77	B	0.00381996			m1455	ggo-miR-940/hsa-miR-940/mml-miR-940/ptr-miR-940	-143.57	B	0.0125084
m700	ccr-miR-16c	52.15	A	0.00241643			m1462	ghr-miR7508	-20.68	B	0.114308
m709	ccr-miR-363/dre-miR-363-3p/eca-miR-363/hsa-miR-363-3p/mml-miR-363-3p/mmu-miR-363-3p/ppy-miR-363/tch-miR-363-3p	36.91	B	0.00709954			m1481	gma-miR4374a	-95.37	A	NA
m715	cel-miR-1019-5p	122.84	A	0.00568221			m1482	gma-miR4385	-6.06	B	0.309316
m723	cel-miR-2218a-3p	29.18	B	0.0360767			m1553	hbv-miR-B26-5p	-280.84		0.000978414
m735	cel-miR-4814-3p	43.08	B	NA			m1554	hbv-miR-B2RC	-335.4	B	0.00127537
m743	cel-miR-56-5p	9.96	B	0.251433			m1556	hcmv-miR-UL148D	-189.19	B	0.000143996
m744	cel-miR-57-3p	58.45	B	NA			m1557	hcmv-miR-UL70-3p	-69.17	B	0.0229895
m746	cel-miR-788-5p/crm-miR-788	40.02	B	NA			m1575	hco-miR-5960	-77.14	B	0.0251708
m749	cel-miR-800-3p	27.01	B	NA			m1587	hme-miR-6304-3p	-334.05	A	0.00283812
m757	cel-miR-8209-5p	46.02	B	0.0186731			m1596	hsa-miR-1208/ppy-miR-1208/ptr-miR-1208	-38.33	B	NA
m758	cel-miR-8210-3p	217.31	B	0.00343174			m1598	hsa-miR-1231	-11152.2	A	6.28909e-11
m784	cfa-miR-29a/eca-miR-29a/hsa-miR-29a-3p/mmu-miR-29a-3p/rno-miR-29a-3p	2.2		0.109315			m1610	hsa-miR-1469/ppy-miR-1469	-8.55	A	0.0591773
m790	cfa-miR-323/chi-miR-323a-3p/eca-miR-323-3p/hsa-miR-323a-3p/mml-miR-323a-3p/mmu-miR-323-3p/oar-miR-323a-3p/ppy-miR-323-3p/ptr-miR-323/rno-miR-323-3p	3.26	B	0.229856			m1624	hsa-miR-296-5p/mml-miR-296-5p/mmu-miR-296-5p/ppy-miR-296-5p/rno-miR-296-5p	-204.76	B	0.0021196
m796	cfa-miR-374a/chi-miR-374a-5p	2.03	B	0.282431			m1630	hsa-miR-3124-5p	-2117.51	A	5.28482e-06
m797	cfa-miR-375/ggo-miR-375/hsa-miR-375/mml-miR-375/mmu-miR-375-3p/ppy-miR-375/ptr-miR-375/rno-miR-375-3p	53.34	B	NA			m1641	hsa-miR-3196	-7	A	0.183324
m801	cfa-miR-486	45.97	B	0.0161125			m1647	hsa-miR-337-5p/mml-miR-337-5p/ppy-miR-337-5p	-17.71	B	0.10756
m804	cfa-miR-542/eca-miR-542-3p/ggo-miR-542/hsa-miR-542-3p/mml-miR-542-3p/mmu-miR-542-3p/ppy-miR-542-3p/rno-miR-542-3p/ssc-miR-542-3p/tch-miR-542-3p	2.23		0.0238858			m1648	hsa-miR-345-5p/ppy-miR-345/ptr-miR-345	-61.27	B	NA
m805	cfa-miR-551a/eca-miR-551a/ggo-miR-551a/hsa-miR-551a/mml-miR-551a/ppy-miR-551a/ptr-miR-551a	9.97	B	NA			m1651	hsa-miR-361-3p/mml-miR-361-3p/ppy-miR-361-3p/ptr-miR-361	-25.45	B	0.0135404
m806	cfa-miR-574/ggo-miR-574/hsa-miR-574-3p/mmu-miR-574-3p/ssc-miR-574	39.24	B	0.0112459			m1654	hsa-miR-3621	-1887.64	A	2.7873e-07
m807	cfa-miR-590/eca-miR-590-3p/hsa-miR-590-3p/mmu-miR-590-3p/ppy-miR-590-3p/ptr-miR-590	27.54	B	0.0144376			m1655	hsa-miR-3648	-131.58	B	0.0145397
m815	cfa-miR-8819	45.46	B	NA			m1672	hsa-miR-374c-3p	-31.81	B	0.00535088
m817	cfa-miR-8828	34.07	B	0.07889			m1677	hsa-miR-3920	-9.02	B	0.273546
m828	cfa-miR-8870	47.41	B	0.00787091			m1679	hsa-miR-3940-5p	-293.82	A	0.000548332
m830	cfa-miR-8878	143.65	B	0.00651226			m1681	hsa-miR-3960/mmu-miR-3960	-936.58	A	2.925e-05
m838	cfa-miR-8908a-3p	35.22	B	NA			m1684	hsa-miR-4252	-77.66	B	NA
m839	cfa-miR-8908a-5p	16.88	B	0.150284			m1701	hsa-miR-4488	-10.93	A	0.104087
m842	cgr-miR-106b-3p/hsa-miR-106b-3p/mmu-miR-106b-3p/rno-miR-106b-3p	41.87	B	0.0115215			m1702	hsa-miR-4492	-728.37	A	0.000100646
m844	cgr-miR-1260	71.45	A	0.00407872			m1704	hsa-miR-4501	-60.45	B	0.041048
m848	cgr-miR-142-5p/gga-miR-142-5p	86.96	A	0.000522902			m1708	hsa-miR-4532	-3698.24	A	7.49888e-07
m855	cgr-miR-190b/chi-miR-190b/ggo-miR-190b/ssc-miR-190b	29.51	B	NA			m1710	hsa-miR-4632-3p	-151.99	B	0.00272018
m860	cgr-miR-222-3p	3.88	B	0.143425			m1711	hsa-miR-4638-3p	-7.96	A	0.119281
m866	cgr-miR-32-5p/gga-miR-32-5p/ggo-miR-32/mdo-miR-32-5p/mml-miR-32-5p/mne-miR-32/ppa-miR-32/ppy-miR-32/ptr-miR-32/sla-miR-32/ssc-miR-32/tgu-miR-32	49.55	A	0.00376666			m1714	hsa-miR-4651	-278.72	A	0.000787898
m869	cgr-miR-339/hsa-miR-339-5p/mml-miR-339-5p/mmu-miR-339-5p/ppy-miR-339-5p/rno-miR-339-5p	4.91	A	0.120947			m1722	hsa-miR-4680-3p	-7.26	B	0.303819
m874	cgr-miR-423-3p/chi-miR-423-3p/eca-miR-423-3p/hsa-miR-423-3p/mml-miR-423-3p/mmu-miR-423-3p/ppy-miR-423-3p/ptr-miR-423/rno-miR-423-3p/ssc-miR-423-3p/tch-miR-423-3p	4.3	A	0.0336427			m1723	hsa-miR-4707-5p	-6.56	A	0.0433925
m882	cgr-miR-702/mmu-miR-702-5p/rno-miR-702-5p	54.2	B	NA			m1751	hsa-miR-520d-5p/ppy-miR-520d-5p/ppy-miR-520i	-17.25	B	0.0306964
m890	chi-miR-148a-5p/hsa-miR-148a-5p/mml-miR-148a-5p/mmu-miR-148a-5p/ssc-miR-148a-5p	52	B	0.0437049			m1769	hsa-miR-5694	-7.92	B	NA
m892	chi-miR-16b-5p	2.57	A	0.14791			m1773	hsa-miR-5787	-1173.55	A	4.99352e-07
m895	chi-miR-2284e	28.51	B	NA			m1780	hsa-miR-6089	-4.18		0.218685
m910	chi-miR-494/efu-miR-494/oar-miR-494-3p/rno-miR-494-3p	18.55	B	0.0447642			m1795	hsa-miR-6510-5p	-2.3		0.386277
m913	chi-miR-660	44.35	B	NA			m1798	hsa-miR-663b/ppy-miR-663b/ptr-miR-663b	-3.56		0.264314
m914	chi-miR-874-5p/hsa-miR-874-5p/mml-miR-874-5p	72.39	B	NA			m1801	hsa-miR-6724-5p	-505.61	A	0.00021562
m919	cin-miR-4000a-3p	18.43	B	0.129428			m1804	hsa-miR-6743-5p	-950.94	A	1.47256e-05
m921	cin-miR-4000d-5p	48.06	B	0.0537432			m1806	hsa-miR-6748-3p	-2.98		0.185727
m925	cin-miR-4003a-3p	23.85	B	0.0685648			m1814	hsa-miR-6766-3p	-395.44	A	0.000432343
m933	cin-miR-4055-5p	27.25	B	NA			m1816	hsa-miR-6769a-3p	-105.61	B	0.00456099
m934	cin-miR-4058-5p	56.4	B	0.0445661			m1819	hsa-miR-6781-5p	-48.46	B	NA
m936	cin-miR-4061-5p	61.15	A	NA			m1837	hsa-miR-6821-5p	-5.19	B	0.241522
m937	cin-miR-4065-5p	47.41	B	0.0156747			m1842	hsa-miR-6836-3p	-10.68	A	0.121987
m947	cin-miR-4158-5p	61.17	A	NA			m1852	hsa-miR-6869-3p	-850.63	A	7.10157e-06
m956	cin-miR-4217-3p	27.23	B	0.0198419			m1853	hsa-miR-6869-5p	-176.42	B	0.00252148
m957	cin-miR-5602-5p	71.97	B	0.00296963			m1857	hsa-miR-6878-3p	-61.41	B	0.0402762
m962	cin-miR-92d-3p	24.34	B	0.0274012			m1858	hsa-miR-6878-5p	-7.53	B	0.299594
m966	cqu-miR-2952	35.25	B	NA			m1864	hsa-miR-6887-3p	-51.23	B	NA
m969	cre-miR1147.2	32.06	B	0.0841752			m1867	hsa-miR-6892-3p	-135.34	B	0.0144799
m979	crm-miR-2225	31.53	A	NA			m1870	hsa-miR-7108-5p	-187.07	B	0.00244566
m983	crm-miR-35h	70.53	A	NA			m1876	hsa-miR-718/ptr-miR-718	-61.55		4.24179e-07
m984	crm-miR-40	32.67	B	NA			m1879	hsa-miR-765/ppy-miR-765/ptr-miR-765	-202.49	B	0.000120957
m999	cte-miR-2685-5p	44.41	B	NA			m1880	hsa-miR-7703	-173.91	A	0.000357264
m1012	dan-miR-92a/der-miR-92a/dgr-miR-92a/dme-miR-92a-3p/dmo-miR-92a/dpe-miR-92a/dps-miR-92a/dse-miR-92a/dsi-miR-92a/dvi-miR-92a-3p/dwi-miR-92a/dya-miR-92a	30.95	B	0.00803568			m1881	hsa-miR-7704	-1363.91	A	6.61723e-05
m1013	dan-miR-92b/der-miR-92b/dgr-miR-92b/dme-miR-92b-3p/dmo-miR-92b/dpe-miR-92b/dps-miR-92b/dse-miR-92b/dsi-miR-92b/dvi-miR-92b-3p/dwi-miR-92b/dya-miR-92b	33.08	B	0.0814193			m1882	hsa-miR-7847-3p	-2.57	A	0.349148
m1015	ddi-miR-1177	47.78	B	0.0541151			m1899	hsv1-miR-H1-3p	-676.62	A	2.7385e-06
m1019	der-miR-310a/dya-miR-310	27.01	B	NA			m1900	hsv1-miR-H18	-2.48	B	0.334186
m1030	dme-miR-133-5p	83.89	A	NA			m1902	hsv1-miR-H5-5p	-268.37	A	0.000986074
m1032	dme-miR-2283-3p	24.82	B	NA			m1905	hsv2-miR-H24	-6.99	A	0.091249
m1044	dme-miR-316-3p/dvi-miR-316-3p	80.28	B	0.0137707			m1906	hsv2-miR-H9-3p	-180.05	B	0.00221617
m1054	dme-miR-4981-3p	122.27	A	NA			m1912	hvt-miR-H5-5p	-7		0.120245
m1056	dme-miR-6-3-5p	27.01	B	NA			m1914	hvu-miR6192	-264.75	B	0.000556744
m1089	dre-miR-107a-3p/eca-miR-107b/gga-miR-107-3p/ggo-miR-107/hsa-miR-107/lla-miR-107/mdo-miR-107/mml-miR-107-3p/mmu-miR-107-3p/mne-miR-107/oha-miR-107-3p/ppa-miR-107/ppy-miR-107/ptr-miR-107/rno-miR-107-3p/ssc-miR-107/tgu-miR-107/tni-miR-107/xtr-miR-107	3.69	B	0.1277			m1918	hvu-miR6208	-59.81	B	NA
m1092	dre-miR-125b-3-3p	39.8	B	0.0665416			m1929	ipu-miR-7567	-2	B	NA
m1093	dre-miR-125c-3p	28.51	B	NA			m1938	lva-miR-183-5p	-4.12	B	NA
m1094	dre-miR-126b-3p	33.72	B	0.00967172			m1943	mcmv-miR-M87-1	-123.02	B	0.00325787
m1097	dre-miR-140-3p/oha-miR-140-3p/ssc-miR-140-3p/tgu-miR-140-3p	43.12	B	0.00353275			m1972	mdo-miR-7288-5p	-45.25	B	NA
m1112	dre-miR-29b/fru-miR-29b/mdo-miR-29b-3p/oan-miR-29b-3p/oar-miR-29b/ola-miR-29b/pma-miR-29c/sko-miR-29b-3p/tni-miR-29b	26.27	B	0.0212511			m1976	mdo-miR-7309-3p	-5.36	B	0.262081
m1117	dre-miR-735-5p	56.07	A	NA			m1982	mdo-miR-7335-5p	-26.98	B	0.0929525
m1119	dsi-miR-2582a-5p	24.82	B	NA			m1998	mdo-miR-7373d-3p	-90.53	A	NA
m1120	dsi-miR-965-5p	24.82	B	NA			m2019	mdv2-miR-M16-3p	-41.91	B	NA
m1125	dvi-miR-133-5p	91.49	A	0.00478224			m2022	mdv2-miR-M21-3p	-4.99	B	0.256025
m1136	dvi-miR-989-5p	31.32	B	NA			m2028	mghv-miR-M1-5-3p	-209.74	B	0.000131408
m1138	ebv-miR-BART12	79.03	B	0.0227522			m2039	mml-miR-2114	-88.14	B	0.0256683
m1143	eca-miR-1289/hsa-miR-1289/ppy-miR-1289/ptr-miR-1289	33.98	B	NA			m2047	mml-miR-518a-5p	-37.86	B	0.00393627
m1145	eca-miR-182/efu-miR-182/hhi-miR-182/oha-miR-182-5p	28.46	B	0.013003			m2048	mml-miR-518b	-60.33	B	0.000657415
m1146	eca-miR-195/ggo-miR-195/hsa-miR-195-5p/mml-miR-195-5p/mmu-miR-195a-5p/ppa-miR-195/ppy-miR-195/ptr-miR-195/rno-miR-195-5p/ssc-miR-195	27.25	B	NA			m2049	mml-miR-518c-3p	-4.56	B	0.347339
m1158	eca-miR-501-5p	40.58	B	0.0331578			m2052	mml-miR-519a-3p	-23.93	B	0.113828
m1169	eca-miR-8960	47.06	B	0.0550564			m2063	mml-miR-638	-639.56	A	0.000217223
m1170	eca-miR-8965	29.66	B	0.0914033			m2077	mml-miR-934-5p	-16.03	B	0.0431967
m1173	eca-miR-8990	35.25	B	NA			m2078	mmu-miR-1188-3p	-155.64	A	NA
m1176	eca-miR-8997	31.02	B	NA			m2083	mmu-miR-125b-2-3p	-75.81	B	NA
m1182	eca-miR-9049	18.94	B	NA			m2089	mmu-miR-144-5p/oha-miR-144-5p/rno-miR-144-5p	-40	B	0.00312895
m1194	eca-miR-9173	32.76	B	0.0822661			m2092	mmu-miR-1900	-92.49	B	0.0021122
m1202	efu-miR-106	33.43	B	0.0204648			m2097	mmu-miR-1964-5p	-43.44	B	0.0603654
m1203	efu-miR-126	30.53	B	0.00855076			m2098	mmu-miR-1966-3p	-9.85	B	0.17502
m1208	efu-miR-143	27.37	B	0.0103496			m2113	mmu-miR-3090-5p	-355.29	A	0.000549165
m1209	efu-miR-151	41.09	B	0.0035925			m2114	mmu-miR-3093-5p	-17.27	A	0.0117726
m1211	efu-miR-16	3.13	A	0.0200231			m2115	mmu-miR-3098-5p	-4.41		0.0747881
m1212	efu-miR-181b	31.09	B	0.0869813			m2122	mmu-miR-344f-3p	-46.37	B	0.0560408
m1215	efu-miR-199	3.37	B	0.0866153			m2142	mmu-miR-5126	-27.12	A	0.0121631
m1227	efu-miR-26c	26.88	B	0.0115446			m2146	mmu-miR-5622-5p	-73.53	B	NA
m1240	efu-miR-423/rno-miR-423-5p	5.28	A	0.0179082			m2150	mmu-miR-6236	-6.46	A	0.174103
m1246	efu-miR-660	48.94	B	0.00280053			m2152	mmu-miR-6240	-2.43		0.331129
m1247	efu-miR-7c/tca-miR-7-5p	28.67	B	0.0107912			m2161	mmu-miR-6366	-376.57	A	0.000472137
m1250	efu-miR-9199	48.8	B	0.0528095			m2166	mmu-miR-6411	-7.76	B	0.22541
m1257	efu-miR-9226	138.02	A	0.00143295			m2167	mmu-miR-6538	-629.89	A	0.00013679
m1262	efu-miR-9237b	34.56	B	0.07767			m2169	mmu-miR-6540-5p	-248.07	B	0.00137363
m1266	efu-miR-9247	27.01	B	NA			m2174	mmu-miR-6907-5p	-142.78	B	NA
m1278	efu-miR-93	31.05	B	0.0122976			m2184	mmu-miR-6941-5p	-422.66	A	1.70537e-05
m1281	efu-miR-9325	44.96	B	0.0580148			m2187	mmu-miR-6947-3p	-156.27	B	0.00371134
m1289	esi-miR3451-3p	59.08	B	0.0421664			m2211	mmu-miR-7016-5p	-48.17	A	1.55007e-05
m1293	esi-miR3463-3p	24.82	B	NA			m2212	mmu-miR-7028-3p	-109.77	B	0.00240262
m1308	gga-miR-1467-3p	37.69	B	NA			m2215	mmu-miR-7045-3p	-1599.11	A	8.77822e-06
m1311	gga-miR-1564-3p	48.23	B	NA			m2223	mmu-miR-7071-3p	-6.6	B	NA
m1312	gga-miR-1574-5p	4.53	A	0.268414			m2227	mmu-miR-7084-5p	-7.36	B	0.291908
m1315	gga-miR-1595-3p	31.91	B	0.0292751			m2248	mmu-miR-7648-5p	-37.15	A	0.000767519
m1319	gga-miR-1617	23.54	B	NA			m2255	mmu-miR-7669-3p	-52.98	B	NA
m1326	gga-miR-1672	25.4	B	0.0741277			m2262	mmu-miR-8102	-137.89	B	0.00195691
m1331	gga-miR-1701	33.95	B	NA			m2263	mmu-miR-8109	-2.8	B	0.304309
m1333	gga-miR-1728-3p	32.67	B	NA			m2269	mse-miR-6094	-16.92	B	0.14889
m1335	gga-miR-1759-3p	122.38	A	0.000832587			m2270	mse-miR-6099	-5.09	B	0.333678
m1340	gga-miR-1784-5p/tgu-miR-1784-5p	37.85	B	0.0703308			m2286	mtr-miR5206b	-28.31	B	NA
m1341	gga-miR-1788-3p	11.4	B	0.225458			m2293	mtr-miR5266	-10.44	B	0.139341
m1351	gga-miR-302c-5p	32.67	B	NA			m2302	mtr-miR5756	-75.69	B	NA
m1353	gga-miR-34a-5p/mdo-miR-34a-5p/oha-miR-34a-5p/tch-miR-34a-5p/xtr-miR-34a	147.88	A	NA			m2328	oan-miR-1343-5p	-13.72		0.0167539
m1364	gga-miR-6592-3p	51.41	B	NA			m2335	oan-miR-1381-5p	-3.06		0.419976
m1365	gga-miR-6597-3p	59.49		NA			m2340	oan-miR-1407	-45.25	B	NA
m1396	ggo-miR-125a	34.52	B	0.00493394			m2341	oan-miR-1408	-185.69	B	0.0082212
m1418	ggo-miR-483/hsa-miR-483-5p	60.45	B	0.00156381			m2347	oan-miR-1419f-3p	-36.46	B	NA
m1436	ggo-miR-518f-5p/hsa-miR-518f-5p	25.93	B	0.0140887			m2372	oan-miR-7408-5p	-2258.63	A	4.66815e-06
m1450	ggo-miR-584	21.16	B	0.0323218			m2388	odi-miR-1468	-116.84	B	0.0171773
m1457	ghr-miR7493	29.96	B	NA			m2427	osa-miR1846a-5p/osa-miR1846b-5p/osa-miR1846c-5p	-1084.26	A	1.7621e-05
m1491	gma-miR4992	34.64	A	NA			m2428	osa-miR1848	-1129.39	A	5.12428e-06
m1492	gma-miR5037d	28.4	B	NA			m2438	osa-miR2919	-469.1	A	0.0002059
m1495	gma-miR5673	29.96	B	NA			m2449	osa-miR5538	-5.72	B	0.339091
m1498	gma-miR5768	55.01		0.0079927			m2451	osa-miR5801	-2.47	B	0.418651
m1499	gma-miR5771	10.61	B	NA			m2452	osa-miR5808	-175.87	B	NA
m1506	gra-miR530a	32.67	B	NA			m2454	osa-miR5816	-78.81	A	NA
m1508	gra-miR7484j	25.13	B	0.108396			m2466	pab-miR950-3p	-1396.1	A	2.19867e-05
m1533	gsa-miR-153-5p	23.54	B	NA			m2473	pgi-miR6136a.2	-122.06	B	0.000865053
m1543	gsa-miR-87-5p	56.01	B	NA			m2497	pma-miR-30d	-37.9	B	0.00239776
m1549	hbr-miR6173	24.82	B	NA			m2499	pma-miR-375a-5p	-12.74		0.0329904
m1551	hbv-miR-B14RC-3p	101.42	B	0.00297613			m2509	pma-miR-4578	-46.3	B	0.0496538
m1558	hcmv-miR-US5-1	38.77	B	0.0571616			m2517	pma-miR-4608	-206.11	B	0.00119238
m1561	hco-miR-5890a/hco-miR-5890b-3p	27.01	B	NA			m2554	ppc-miR-8261-3p	-817.96	A	0.000106152
m1569	hco-miR-5902-5p	109.24	A	NA			m2587	ppc-miR-8363-3p	-34.5	B	NA
m1574	hco-miR-5946c	31.32	B	NA			m2590	ppc-miR-993	-34.5	B	NA
m1585	hma-miR-3012b	31.32	B	NA			m2628	ppy-miR-1292	-90.98	B	0.0201389
m1595	hsa-miR-1200/ppy-miR-1200	40.02	B	NA			m2631	ppy-miR-1913	-75.45	B	NA
m1606	hsa-miR-1292-3p	19.5	B	0.131672			m2632	ppy-miR-2861	-380.93	A	0.000298289
m1612	hsa-miR-16-2-3p/mdo-miR-16-2-3p	79.83	A	0.000531238			m2636	ppy-miR-518a-3p/ptr-miR-518g-3p	-29.14	B	0.018433
m1616	hsa-miR-1976	92.49	B	0.00431411			m2639	ppy-miR-518d-5p	-24.87	B	0.00967747
m1617	hsa-miR-200c-5p/mml-miR-200c-5p/mmu-miR-200c-5p	51.18	B	0.0318019			m2645	ppy-miR-638	-4.03	A	0.284066
m1619	hsa-miR-2276-3p	31.03	B	0.0871411			m2647	prd-let-7-5p	-33.58	B	0.0180674
m1620	hsa-miR-2277-3p	41.14	B	NA			m2678	prd-miR-7941-5p	-253.85	B	0.00138222
m1626	hsa-miR-302b-5p	11.01	A	0.0970897			m2695	prv-miR-LLT3	-2.83		0.422008
m1632	hsa-miR-3135b	313.42	A	0.000362081			m2722	ptr-miR-3192	-52.56	B	NA
m1634	hsa-miR-3146	99.31	A	NA			m2733	pxy-miR-8516	-21.86	B	0.100203
m1635	hsa-miR-3159	36.48	B	NA			m2735	pxy-miR-8528b	-207.07	B	0.007056
m1638	hsa-miR-3173-5p	73.07	B	NA			m2751	rlcv-miR-rL1-22-5p	-546.43	A	0.00020718
m1639	hsa-miR-3184-3p	106.2	A	0.000693086			m2772	rno-miR-3541	-620.91	A	0.000225073
m1640	hsa-miR-3184-5p	37.64	B	0.0258473			m2778	rno-miR-3557-5p	-14.12	B	0.0419929
m1642	hsa-miR-320b/mml-miR-320b/ppy-miR-320b/ptr-miR-320b	226.59	A	NA			m2813	sbi-miR6225-5p	-4.59	B	0.39001
m1645	hsa-miR-331-5p/mml-miR-331-5p/mmu-miR-331-5p/ppy-miR-331-5p	23.54	B	NA			m2823	sja-miR-3481-3p	-40.15	B	NA
m1659	hsa-miR-3677-5p	29.82	B	NA			m2828	sja-miR-36-5p	-47.5	B	0.0545218
m1671	hsa-miR-374a-3p/mml-miR-374a-3p	23.81	B	0.023506			m2846	sma-miR-125c-3p	-7.71	B	0.233798
m1690	hsa-miR-4298	65.04	B	0.0124971			m2876	sme-miR-2169-3p	-7.8	B	0.289816
m1697	hsa-miR-4454	173.09	A	NA			m2911	ssa-miR-21a-5p	-29.17	B	0.00856327
m1698	hsa-miR-4459	76.64	B	0.00414165			m2932	ssc-miR-4332	-12.23	A	0.023086
m1719	hsa-miR-4665-3p	34.1	B	0.078803			m2935	ssc-miR-4339	-2.09		0.398028
m1726	hsa-miR-4754	30.63	B	0.0883702			m2945	ssc-miR-9824-5p	-2.16	A	0.40881
m1727	hsa-miR-4757-3p	23.19	B	0.086556			m2949	ssc-miR-9852-3p	-2.71		0.400129
m1730	hsa-miR-4769-3p	2.63	A	0.313103			m2950	ssc-miR-9853-5p	-132.89	B	0.000252794
m1754	hsa-miR-520h/ppy-miR-520h	24.55	B	0.0140467			m2956	str-miR-184-3p	-38.33	B	NA
m1764	hsa-miR-5583-5p	26.78	A	NA			m2990	stu-miR8006-5p	-7	B	NA
m1786	hsa-miR-625-3p	28.63	B	0.0524817			m3004	tae-miR1135	-18.74	B	NA
m1797	hsa-miR-663a/ptr-miR-663a	47.33	B	0.036627			m3007	tca-miR-219-3p	-4.95	B	0.339467
m1803	hsa-miR-6743-3p	81.12	B	0.0209641			m3036	tca-miR-3884-3p	-49.86	B	0.00844862
m1812	hsa-miR-6759-5p	28.51	B	NA			m3037	tca-miR-3885-5p	-513.93	B	0.000380202
m1823	hsa-miR-6788-3p	64.47	B	NA			m3049	tch-miR-27a-3p	-43.98	B	0.00267761
m1829	hsa-miR-6797-5p	2.13	A	0.439376			m3058	tgu-miR-2966	-126.51	B	0.00619902
m1832	hsa-miR-6807-5p	24.82	B	NA			m3059	tgu-miR-2971	-56.2	B	NA
m1833	hsa-miR-6809-3p	64.41	B	0.00859552			m3061	tgu-miR-2986	-173.2	B	0.000473152
m1841	hsa-miR-6833-5p	65.28	B	NA			m3071	tur-miR-745-5p	-290.66	A	0.00379025
m1845	hsa-miR-6846-3p	74.35	B	NA			m3076	vvi-miR3628-5p	-45.25	B	NA
m1851	hsa-miR-6857-3p	29.96	B	NA			m3080	vvi-miR3638-5p	-38.07	B	0.0699417
m1856	hsa-miR-6877-5p	165.59	A	0.00579583			m3092	zma-miR395k-5p	-7.02	B	0.298389
m1862	hsa-miR-6885-3p	52.46	B	0.01978
m1863	hsa-miR-6886-3p	58.82	B	0.00613093
m1865	hsa-miR-6888-5p	46.02	B	0.056489
m1866	hsa-miR-6891-3p	3.23		0.170958
m1872	hsa-miR-7111-3p	51.46	B	0.0409141
m1877	hsa-miR-744-3p/mmu-miR-744-3p	23.54	B	NA
m1884	hsa-miR-7853-5p	54.95	A	0.00639418
m1889	hsa-miR-8065	59.25	B	0.0363889
m1890	hsa-miR-8072	15.12	B	NA
m1903	hsv1-miR-H6-3p	181.92	A	0.00133922
m1907	hvt-miR-H10	35.25	B	NA
m1910	hvt-miR-H18-3p	38.44	B	0.0467242
m1913	hvu-miR6188	28.51	B	NA
m1919	hvu-miR6209	21.92	B	0.0597534
m1921	ipu-miR-126a/ssa-miR-126-3p	49.23	A	0.0022663
m1923	ipu-miR-155	50.48	B	0.0119737
m1928	ipu-miR-7550/mse-miR-2779	117.17	A	0.00758927
m1934	lgi-miR-71	29.96	B	NA
m1948	mdm-miR159c	82.21	B	0.00237223
m1954	mdo-miR-193a-5p	106.14	B	NA
m1958	mdo-miR-26-3-3p	52.98	B	0.0479846
m1960	mdo-miR-7246-5p	29.64	B	0.0914454
m1964	mdo-miR-7259-3p	10	B	0.214189
m1966	mdo-miR-7266-5p	17.73	B	0.130323
m1968	mdo-miR-7272-3p	41.14	B	NA
m1971	mdo-miR-7285-3p	24.82	B	NA
m1975	mdo-miR-7308-3p	47.5	B	NA
m1978	mdo-miR-7319-3p	28.51	B	NA
m1986	mdo-miR-7347-5p	10.76	B	0.236793
m1989	mdo-miR-7355-3p	125.58	A	0.00105581
m1999	mdo-miR-7375-3p	137.66	A	NA
m2009	mdo-miR-7398e-3p	41.18	B	0.0215721
m2010	mdo-miR-7398f-5p	28.51	B	NA
m2012	mdo-miR-7398j-3p	65.97	B	0.0368782
m2018	mdv1-miR-M9-3p	29.82	B	NA
m2021	mdv2-miR-M19-3p	195.65	A	0.000960307
m2029	mja-miR-6489-3p	61.17	A	NA
m2032	mml-miR-1232	51.33	B	0.0305859
m2037	mml-miR-1323-5p	39.12	B	0.00352323
m2058	mml-miR-548c	33.98	B	NA
m2068	mml-miR-7176-3p	50.36	B	0.0133789
m2074	mml-miR-7203-5p	68.39	B	0.0353046
m2082	mmu-miR-1258-5p	41.61	B	0.0633202
m2085	mmu-miR-126b-5p	21.63	B	0.0271187
m2096	mmu-miR-1964-3p	28.47	B	NA
m2104	mmu-miR-223-5p/oan-miR-223-5p/rno-miR-223-5p	36.45	B	0.0733027
m2111	mmu-miR-3085-5p	37.62	B	0.0708033
m2121	mmu-miR-341-5p	31.21	B	0.0866162
m2126	mmu-miR-3963	29.71	B	0.0227403
m2127	mmu-miR-3967	25.64	B	0.0115658
m2128	mmu-miR-3968	2.46	A	0.123477
m2131	mmu-miR-470-5p	28.47	B	NA
m2132	mmu-miR-483-5p/rno-miR-483-5p	79.06	B	0.0293568
m2133	mmu-miR-486b-3p	55.14	B	0.00325905
m2134	mmu-miR-488-5p	27.25	B	NA
m2136	mmu-miR-5100	29.96	B	NA
m2138	mmu-miR-5106	11.31	B	0.205317
m2148	mmu-miR-5626-3p	23.54	B	NA
m2151	mmu-miR-6237	91.78	A	NA
m2157	mmu-miR-6347	38.22	B	0.0695958
m2159	mmu-miR-6364	24.85	B	0.0874376
m2163	mmu-miR-6378	51.61	B	0.0224492
m2173	mmu-miR-686	53.3	B	0.0476493
m2176	mmu-miR-6915-5p	28.51	B	NA
m2179	mmu-miR-6923-3p	54.34	B	0.0465778
m2186	mmu-miR-6946-5p	155.63	B	0.00109155
m2190	mmu-miR-6959-3p	145.27	A	NA
m2191	mmu-miR-6959-5p	37.69	B	NA
m2194	mmu-miR-6973b-5p	24.82	B	NA
m2198	mmu-miR-6976-3p	29.51	B	NA
m2200	mmu-miR-6982-3p	2.27		0.342776
m2204	mmu-miR-6990-5p	28.49	B	0.0583443
m2206	mmu-miR-6995-3p	3.04	A	0.232215
m2207	mmu-miR-6997-3p	128.86	A	0.00154699
m2219	mmu-miR-7058-3p	87.04	B	0.0257338
m2224	mmu-miR-7071-5p	29.64	B	NA
m2233	mmu-miR-718	11.7	B	NA
m2236	mmu-miR-7225-5p	30.89	B	NA
m2242	mmu-miR-7236-5p	113.53	A	NA
m2243	mmu-miR-7237-3p	43.33	B	NA
m2247	mmu-miR-7647-3p	40.02	B	NA
m2256	mmu-miR-7673-3p	46.31	B	0.0560862
m2273	mtr-miR2118	11.35	B	0.226401
m2282	mtr-miR2670f/mtr-miR2670g	32.67	B	NA
m2287	mtr-miR5214-3p	29.96	B	NA
m2297	mtr-miR5285a/mtr-miR5285b/mtr-miR5285c	37.43	B	NA
m2308	nve-miR-2030-5p	28.96	B	0.0936932
m2310	nve-miR-2036-3p	35.24	B	0.0205918
m2315	nve-miR-9418	11.14	B	0.229948
m2329	oan-miR-1346	25.71	A	NA
m2336	oan-miR-1386	5.25	A	0.204887
m2343	oan-miR-1414-5p	23.99	B	0.0329188
m2348	oan-miR-1420c-3p	33.19	B	0.0811277
m2351	oan-miR-1421j-5p	40.02	B	NA
m2357	oan-miR-1422k-3p	27.57	B	NA
m2362	oan-miR-16b-3p	62.38	A	0.00128733
m2369	oan-miR-7404-5p	28.19	B	NA
m2370	oan-miR-7406-3p	36.48	B	NA
m2382	oan-miR-92d	35.42	B	0.00933602
m2385	oar-miR-654-3p	24.2	B	0.0176028
m2386	oar-miR-668-5p	33.98	B	NA
m2387	ocu-miR-302b-5p	17.9	B	0.0722398
m2398	oha-miR-146b-5p	28.4	B	NA
m2400	oha-miR-15b-5p	71.32	A	0.0111314
m2405	oha-miR-204-2-3p	62.09	A	0.00490903
m2408	oha-miR-219-1-3p	27.01	B	NA
m2414	ola-miR-192-5p	15.8	B	0.137814
m2429	osa-miR1855	21.96	B	0.0500947
m2442	osa-miR5072	62.9	A	0.0105717
m2446	osa-miR5518	32.76	B	0.0822661
m2456	osa-miR5836	44.68	B	0.0584234
m2457	osa-miR6246	68.4	A	NA
m2461	osa-miR818f	57.77	B	NA
m2462	osa-miR820a/osa-miR820b/osa-miR820c	64.96	B	NA
m2469	pde-miR3704b	110.33	A	NA
m2475	pma-let-7c	32.7	B	0.0824418
m2479	pma-miR-10a	147.69		0.0071187
m2483	pma-miR-16-3p	36.98	B	0.00667761
m2484	pma-miR-16-5p	24.91	B	0.0549902
m2491	pma-miR-22b-5p	45.46	B	NA
m2496	pma-miR-30c-5p	16.28	B	0.135854
m2501	pma-miR-4545-5p	32.05	B	0.0200604
m2503	pma-miR-4554	37.6	A	0.0334993
m2515	pma-miR-4601	30.59	B	NA
m2520	pma-miR-4618	78.12	B	0.0240265
m2521	pma-miR-4619	28.51	B	NA
m2527	pmi-miR-2006-5p	28.51	B	NA
m2529	pmi-miR-92a-3p	26.7	B	0.0184246
m2531	pol-miR-219-3p/ssa-miR-219c-2-3p	26.05	B	NA
m2537	ppc-miR-2248	26.05	B	NA
m2539	ppc-miR-2263	32.76	B	0.0822661
m2541	ppc-miR-38	48.75	B	0.0528662
m2546	ppc-miR-63j-5p	29.64	B	0.0914454
m2553	ppc-miR-8256-3p	77.98	A	NA
m2561	ppc-miR-8280-5p	29.96	B	NA
m2573	ppc-miR-8313-5p	27.01	B	NA
m2578	ppc-miR-8331-3p	39.9	B	0.0663546
m2584	ppc-miR-8351-5p	47.5	B	NA
m2585	ppc-miR-8353-5p	32.76	B	0.0822661
m2596	ppe-miR482c-3p	27.01	B	NA
m2609	ppt-miR1071-5p	62.35		0.0395189
m2612	ppt-miR1218	14.79	B	0.122702
m2613	ppt-miR2078	27.25	B	NA
m2619	ppt-miR894	8.37	B	NA
m2620	ppt-miR897	28.51	B	NA
m2624	ppy-miR-1228	27.25	B	NA
m2648	prd-miR-1-5p	43.94	B	0.00963702
m2649	prd-miR-2-3p	77.27	A	NA
m2653	prd-miR-60-3p	31.25	B	0.0865111
m2657	prd-miR-7872-5p	23.54	B	NA
m2659	prd-miR-7876-3p	29.51	B	NA
m2670	prd-miR-7915-5p	18.39	B	0.0792401
m2674	prd-miR-7930-5p	29.96	B	NA
m2677	prd-miR-7940c-5p	31.02	B	NA
m2684	prd-miR-7958-5p	41.12	B	0.0641533
m2687	prd-miR-7967-3p	43.33	B	NA
m2688	prd-miR-7967-5p	28.51	B	NA
m2690	prd-miR-86-3p	28.72	B	NA
m2698	ptc-miR3627a	27.9	B	0.0974086
m2700	ptc-miR399h	9.88	B	0.253944
m2707	ptc-miR6440a/ptc-miR6440b/ptc-miR6440c/ptc-miR6440d	28.4	B	NA
m2711	ptc-miR6449	40.62	B	0.0650354
m2715	ptc-miR6478	31.32	B	NA
m2720	ptc-miR7832	101.29	A	0.000957274
m2727	pxy-miR-6497	105	A	0.00132822
m2728	pxy-miR-8495-5p	12.56	B	0.207604
m2734	pxy-miR-8528a	28.51	B	NA
m2736	pxy-miR-8529	104.28	B	NA
m2737	pxy-miR-8534-3p	39.3	B	0.0674737
m2744	pxy-miR-8546	30.13	B	0.0899042
m2748	rlcv-miR-rL1-13-3p	28.72	B	NA
m2754	rlcv-miR-rL1-3	24.58	B	0.083479
m2756	rlcv-miR-rL1-30-5p	25.41	B	0.0427339
m2757	rmi-miR-5317b	20.68	B	NA
m2771	rno-miR-347	21.69	A	NA
m2780	rno-miR-3572	68.87	B	NA
m2787	rno-miR-365-5p	35.25	B	NA
m2792	rno-miR-5132-3p	36.42	B	0.0733764
m2794	rno-miR-540-3p	27.01	B	NA
m2796	rno-miR-6215	27.62	B	0.0302557
m2799	rno-miR-666-3p	24.82	B	NA
m2800	rno-miR-678	30.32	B	0.0892975
m2802	sbi-miR5383	16.03	B	NA
m2807	sbi-miR5568e-5p	34.1	B	0.078803
m2820	sja-bantam/sma-bantam-3p	35.25	B	NA
m2821	sja-miR-2e-5p	49.49	B	NA
m2837	sko-miR-92a	11.77	B	NA
m2844	sly-miR9479-5p	72.63	B	0.0263576
m2845	sma-bantam-5p	42.26	B	NA
m2847	sma-miR-1b-5p	25.13	B	0.108396
m2851	sma-miR-71a-3p	120.84	B	0.00271248
m2853	sma-miR-8434-5p	28.51	B	NA
m2891	sme-miR-9b-5p	9.68	B	NA
m2903	ssa-miR-138-4-3p	271.52	A	NA
m2905	ssa-miR-16a-2-3p	58.64	B	NA
m2916	ssa-miR-30d-2-3p	19.24	B	0.0767085
m2924	ssc-miR-1285	12.16	B	NA
m2926	ssc-miR-151-3p	94.58	A	0.000645283
m2929	ssc-miR-320	65.44	B	NA
m2931	ssc-miR-371-5p	26.29	B	0.0238876
m2946	ssc-miR-9835-3p	75.83	A	NA
m2947	ssc-miR-9845-5p	11.89	B	0.217578
m2974	str-miR-7880x-5p	64.27	B	0.00496384
m2976	str-miR-8371-5p	24.99	B	NA
m2985	stu-miR398a-5p	73.66	B	0.0322016
m2996	stu-miR8019-3p	45.91	B	0.0482482
m3011	tca-miR-275-5p	32.53	B	0.0829006
m3025	tca-miR-3841-3p	27.25	B	NA
m3042	tca-miR-6008-3p	104.47	A	0.00184668
m3048	tch-miR-26a-2-5p	22.05	B	0.018961
m3054	tgu-miR-2954-3p	3.61		0.223068
m3070	tur-miR-5729b-3p	33.98	B	NA
m3072	tur-miR-87-5p	35.25	B	NA
m3074	vvi-miR3626-5p	28.51	B	NA
m3077	vvi-miR3632-5p	33.98	B	NA
m3083	xtr-miR-16b	53.29	B	0.00290655
m3087	zma-miR156i-3p	31.32	B	NA
Note: only the genes which are checked are exported into this file
Comments:
A: This miRNA's average Unique Molecular Index count, and thus its expression level, is relatively low (< 10) in either the Control or the Test Group and is reasonably high in the other Group (> 10).
This result suggests that the actual fold-change value is at least as large as the calculated and reported fold-change result.
This fold-change result may also have greater variations if p value > 0.05; therefore, it is important to have a sufficient number of biological replicates to validate the result for this miRNA.
B: This miRNA's average Unique Molecular Index count, and thus its expression level, is relatively low (< 10), in both the Control and Test Groups.
This fold-change result may have greater variations; therefore, it is important to have a sufficient number of biological replicates to validate the result for this miRNA.
C: This miRNA has a Unique Molecular Index count of zero in both the Control and Test Groups meaning that its expression was undetected, making this fold-change result erroneous and un-interpretable.
Fold Change & Fold Regulation:
Fold-Change is the normalized miRNA expression in each Test Sample divided the normalized miRNA expression in the Control Sample.
Fold-Regulation represents fold-change results in a biologically meaningful way. Fold-change values greater than one indicate an up-regulation, and the fold-regulation is equal to the fold-change.
Fold-change values less than one indicate a down-regulation, and the fold-regulation is the negative inverse of the fold-change.
Fold-change and fold-regulation values greater than 2 are indicated in red; fold-change values less than 0.5 and fold-regulation values less than -2 are indicated in blue.
p-value:
For the geNorm and Total Unique Molecular Index Count normalization methods, the p values are calculated based on a Student's t-test of the replicate normalized miRNA expression values for each miRNA in the control group and treatment groups.
For the DESeq2 and Trimmed Mean of M (edgeR) normalization methods, the p values listed were returned by the respective Bioconductor software packages.
Any p values less than 0.05 are indicated in red. Each Group (including the control) must contain at least 3 Samples for the software to calculate p-values.
