# Supplementary material for: Non-coding RNA in raw and commercially processed milk and putative targets related to growth and immune-response
Source: BMC Genomics. 2021 Oct 17;22:749. doi: 10.1186/s12864-021-07964-w (PMC8520644; doi:10.1186/s12864-021-07964-w)
Supplement: Supplementary file 8 — Additional file 8: Supplemental Data. Differential expression results based on UMI data for the treatment groups versus control obtained from Qiaseq Secondary analysis pipeline. [file 12864_2021_7964_MOESM8_ESM.zip › Volcano Plot_RM vs. Post-Cream.xlsx]

## Sheet: Volcano Plot
QIASeq RNA Panel Catalog #:
Test Group:		Group 4
Control Group:		Control Group
Fold Difference:		2
p-value:		0.05
Arrays included in Test Group:		13-S1-Post-Cream_S4-UMIs, 14-S2-Post-Cream_S5-UMIs, 15-S3-Post-Cream_S6-UMIs, 16-S4-Post-Cream_S7-UMIs
Arrays included in Control Group:		1-S1-Raw-Whole_S11-UMIs, 2-S2-Raw-Whole_S21-UMIs, 3-S3-Raw-Whole_S22-UMIs, 4-S4-Raw-Whole_S23-UMIs
Genes Over-Expressed in							Genes Under-Expressed in
Group 4 vs. Control Group							Group 4 vs. Control Group
Gene #	miRNA Symbol	Fold Regulation	Comments	p-value			Gene #	miRNA Symbol	Fold Regulation	Comments	p-value
m14	aae-miR-7/aca-miR-7-5p/aga-miR-7/ame-miR-7/bbe-miR-7-5p/bfl-miR-7/bmo-miR-7-5p/cfa-miR-7/cgr-miR-7a/cqu-miR-7/csa-miR-7/dan-miR-7/der-miR-7/dgr-miR-7/dme-miR-7-5p/dmo-miR-7/dpe-miR-7/dps-miR-7/dpu-miR-7/dre-miR-7a/dse-miR-7/dsi-miR-7/dwi-miR-7/dya-miR-7/eca-miR-7/hsa-miR-7-5p/ipu-miR-7a/isc-miR-7/lva-miR-7-5p/mml-miR-7/mmu-miR-7a-5p/nlo-miR-7/nvi-miR-7/oan-miR-7-5p/pma-miR-7a-5p/pmi-miR-7-5p/ptr-…	4.17	B	0.476831			m16	aae-miR-92a-5p	-97.45	B	0.00427775
m23	aca-let-7c-5p/bta-let-7c/cfa-let-7c/chi-let-7c-5p/dre-let-7c-5p/eca-let-7c/gga-let-7c-5p/hhi-let-7c/hsa-let-7c-5p/ipu-let-7c/mml-let-7c-5p/mmu-let-7c-5p/oan-let-7c-5p/oar-let-7c/oha-let-7c-5p/pol-let-7a-5p/ppy-let-7c/ptr-let-7c/rno-let-7c-5p/ssa-let-7c-5p/ssc-let-7c/tgu-let-7c-5p/xtr-let-7c	40.83	A	0.00353003			m21	aca-let-7b-5p/ggo-let-7b/ipu-let-7b/oar-let-7b/ola-let-7b	-2.18		0.207069
m24	aca-let-7e-5p/dre-let-7e/fru-let-7e/gga-let-7k-5p/ipu-let-7e/oan-let-7e-5p/oha-let-7e-5p/ssa-let-7e-5p/tgu-let-7e-5p/tni-let-7e	7.09	B	0.322735			m26	aca-let-7g/bta-let-7g/cfa-let-7g/cgr-let-7g-5p/chi-let-7g-5p/eca-let-7g/hsa-let-7g-5p/mml-let-7g-5p/mmu-let-7g-5p/oan-let-7g-5p/oha-let-7g-5p/ppy-let-7g/ptr-let-7g/rno-let-7g-5p/ssc-let-7g/tch-let-7g-5p/tgu-let-7g-5p	-2.9	A	0.124583
m28	aca-miR-101-3p/cfa-miR-101/chi-miR-101-3p	19.48	A	0.0305149			m39	aca-miR-143-5p/chi-miR-143-5p/mmu-miR-143-5p/rno-miR-143-5p/ssc-miR-143-5p	-2.57	C	0.616654
m29	aca-miR-103-3p/oar-miR-103	29.98	A	0.00624362			m44	aca-miR-150-5p/cfa-miR-150/chi-miR-150/eca-miR-150/ggo-miR-150/hsa-miR-150-5p/mml-miR-150-5p/mmu-miR-150-5p/oar-miR-150/ppy-miR-150/ptr-miR-150/rno-miR-150-5p/ssc-miR-150	-2.44	B	0.153859
m34	aca-miR-125a-5p/dre-miR-125a/fru-miR-125a/ipu-miR-125a/oha-miR-125a-5p/ola-miR-125a-5p/tni-miR-125a/xtr-miR-125a	21.57	B	0.0277011			m56	aca-miR-1a-3p/bbe-miR-1-5p/bfl-miR-1-3p/bta-miR-1/ccr-miR-1/chi-miR-1/dre-miR-1/eca-miR-1/efu-miR-1/fru-miR-1/hhi-miR-1/hsa-miR-1-3p/lgi-miR-1/lva-miR-1-3p/mdo-miR-1-3p/mml-miR-1-3p/mmu-miR-1a-3p/oan-miR-1a-3p/oha-miR-1b-3p/pmi-miR-1-3p/pol-miR-1-3p/ppy-miR-1/ptr-miR-1/rno-miR-1b/spu-miR-1/ssa-miR-1-3p/tgu-miR-1-3p/tni-miR-1	-2.94	B	0.227483
m46	aca-miR-16a-5p/oar-miR-16b/ppy-miR-16	14.99	B	0.0552376			m62	aca-miR-214-3p/aja-miR-214/bta-miR-214/cfa-miR-214/eca-miR-214/hsa-miR-214-3p/mmu-miR-214-3p/oan-miR-214-3p/tgu-miR-214-3p	-11.84	B	NA
m49	aca-miR-181b/dre-miR-181b-5p/fru-miR-181b/gga-miR-181b-5p/ipu-miR-181b/ssa-miR-181c-5p/tni-miR-181b/xtr-miR-181b	12.36	B	0.105076			m72	aca-miR-30a-3p/cgr-miR-30a-3p/dre-miR-30e-3p/gga-miR-30a-3p/ggo-miR-30a-3p/hsa-miR-30a-3p/ipu-miR-30e/mml-miR-30a-3p/mmu-miR-30a-3p/oan-miR-30a-3p/oha-miR-30a-3p/ppa-miR-30a-3p/ppy-miR-30a-3p/ptr-miR-30a-3p/rno-miR-30a-3p/ssa-miR-30c-3p/ssa-miR-30d-3p/ssc-miR-30a-3p	-2.04		0.201222
m50	aca-miR-182-5p/dre-miR-182-5p/ggo-miR-182/ipu-miR-182/mdo-miR-182-5p/mml-miR-182/oan-miR-182-5p/pol-miR-182-5p/ppy-miR-182/ssa-miR-182-5p/xtr-miR-182-5p	27.42	A	0.0148099			m75	aca-miR-30c-3p/hsa-miR-30c-2-3p/mmu-miR-30c-2-3p/oan-miR-30c-2-3p/oha-miR-30c-1-3p/rno-miR-30c-2-3p/ssc-miR-30c-3p/tgu-miR-30c-3p	-2.27	C	0.670549
m57	aca-miR-200a-3p/dre-miR-200a-3p/eca-miR-200a/fru-miR-200a/gga-miR-200a-3p/ggo-miR-200a/hsa-miR-200a-3p/mdo-miR-200a-3p/mml-miR-200a-3p/mmu-miR-200a-3p/ppy-miR-200a/ptr-miR-200a/rno-miR-200a-3p/tni-miR-200a/xtr-miR-200a	19.25	B	0.0239831			m89	aca-miR-5402-3p	-7.52	B	NA
m58	aca-miR-200b-3p/ccr-miR-200b/chi-miR-200b/csa-miR-200/dre-miR-200b-3p/eca-miR-200b/fru-miR-200b/hsa-miR-200b-3p/mdo-miR-200b-3p/mmu-miR-200b-3p/tch-miR-200b-3p/tni-miR-200b	9.78	B	0.149718			m96	aca-miR-5416	-7.5	A	0.0732352
m60	aca-miR-20a-5p/age-miR-20/ggo-miR-20a/lca-miR-20/lla-miR-20/mml-miR-20a-5p/mne-miR-20/ppa-miR-20/ppy-miR-20a/ptr-miR-20a/sla-miR-20/ssc-miR-20a/tch-miR-20a-5p	15.83	B	0.0408973			m102	aca-miR-5440	-50.3	B	0.0510531
m66	aca-miR-23b-3p/ccr-miR-23b/cgr-miR-23b-3p/chi-miR-23b-3p/eca-miR-23b/gga-miR-23b-3p/hsa-miR-23b-3p/ipu-miR-23b/mdo-miR-23b-3p/mml-miR-23b-3p/mmu-miR-23b-3p/rno-miR-23b-3p/tgu-miR-23-3p/xtr-miR-23b	24.86	A	0.0127158			m103	aca-miR-5450	-53.22	B	NA
m71	aca-miR-301a-3p/ccr-miR-301a/cfa-miR-301a/cgr-miR-301a-3p/chi-miR-301a-3p/eca-miR-301a/hsa-miR-301a-3p/ipu-miR-301a/mdo-miR-301-3p/mml-miR-301a-3p/mmu-miR-301a-3p/oan-miR-301-3p/ptr-miR-301a/rno-miR-301a-3p/ssa-miR-301d-3p/tgu-miR-301-3p/xtr-miR-301	5.36	B	0.402854			m128	age-miR-29a/ggo-miR-29a/lla-miR-29a/mml-miR-29a-3p/mne-miR-29a/ppa-miR-29a/ppy-miR-29a/ptr-miR-29a/sla-miR-29a	-2.2	A	0.152063
m79	aca-miR-32-5p/eca-miR-32/hsa-miR-32-5p/mmu-miR-32-5p/rno-miR-32-5p/tch-miR-32-5p	9.31	B	0.157866			m139	aja-miR-331/bta-miR-331-3p/cfa-miR-331/eca-miR-331/hsa-miR-331-3p/mml-miR-331-3p/mmu-miR-331-3p/ptr-miR-331/rno-miR-331-3p/ssc-miR-331-3p	-62.94	B	NA
m81	aca-miR-365-3p/bta-miR-365-3p/ccr-miR-365/cfa-miR-365/cgr-miR-365-3p/chi-miR-365-3p/dre-miR-365/eca-miR-365/efu-miR-365/fru-miR-365/gga-miR-365-3p/hsa-miR-365a-3p/hsa-miR-365b-3p/mdo-miR-365-3p/mml-miR-365-3p/mmu-miR-365-3p/oan-miR-365-3p/oha-miR-365a-3p/ppy-miR-365/ptr-miR-365/rno-miR-365-3p/ssa-miR-365-3p/ssc-miR-365-3p/tch-miR-365a-3p/tch-miR-365b-3p/tgu-miR-365-3p/tni-miR-365/xtr-miR-365	21.88	A	0.0150783			m148	aly-miR169b-3p/ath-miR169b-3p	-4.91	B	0.140338
m84	aca-miR-454-3p/bta-miR-454/chi-miR-454-3p/eca-miR-454/gga-miR-454-3p/hsa-miR-454-3p/ipu-miR-454b/mml-miR-454-3p/oan-miR-454-3p/ptr-miR-454/sha-miR-454/tgu-miR-454-3p	21.32	B	0.0238266			m156	aly-miR390b-3p	-71.66	B	NA
m86	aca-miR-457-5p	18.02	B	0.0491779			m168	aly-miR831-5p	-10.16	B	0.177185
m95	aca-miR-5412-5p	2.25	B	0.685638			m176	ame-let-7/bmo-let-7-5p/cte-let-7/dan-let-7/der-let-7/dgr-let-7/dme-let-7-5p/dmo-let-7/dpe-let-7/dps-let-7/dse-let-7/dsi-let-7/dvi-let-7/dwi-let-7/dya-let-7/ggo-let-7a/isc-let-7/ngi-let-7/nvi-let-7/ola-let-7a-5p/sha-let-7a	-2.17		0.131364
m97	aca-miR-5427	32.47	A	0.0153675			m193	ame-miR-3773	-2.81	C	0.566943
m109	aca-miR-99b-5p/oha-miR-99b-5p	13.32	B	0.0747285			m194	ame-miR-3776	-320.71	B	0.000357781
m110	aga-miR-14/ame-miR-14/bmo-miR-14-3p/dan-miR-14/der-miR-14/dgr-miR-14/dmo-miR-14/dpe-miR-14/dps-miR-14/dse-miR-14/dsi-miR-14/dvi-miR-14-3p/dwi-miR-14/dya-miR-14/ngi-miR-14/nvi-miR-14	5.49	B	0.390765			m195	ame-miR-3781	-12.81	B	0.126678
m112	aga-miR-92a	18.32	B	0.0346227			m206	ame-miR-6046	-2.06	C	0.709551
m117	age-miR-15b/bta-miR-15b/cgr-miR-15b-5p/chi-miR-15b-5p/eca-miR-15b/efu-miR-15/ggo-miR-15b/hsa-miR-15b-5p/lla-miR-15b/mml-miR-15b-5p/mmu-miR-15b-5p/mne-miR-15b/ppa-miR-15b/ppy-miR-15b/ptr-miR-15b/rno-miR-15b-5p/ssc-miR-15b/tch-miR-15b-5p	24.56	A	0.0240755			m208	ame-miR-6048	-562.23	B	0.000488861
m119	age-miR-17-5p/bta-miR-17-5p/chi-miR-17-5p/gga-miR-17-5p/ggo-miR-17-5p/lca-miR-17-5p/lla-miR-17-5p/mdo-miR-17-5p/mml-miR-17-5p/mne-miR-17-5p/oha-miR-17-5p/ppa-miR-17-5p/ppy-miR-17-5p/ptr-miR-17-5p/sla-miR-17-5p/xtr-miR-17-5p	8.87	B	NA			m210	ame-miR-6056	-914.83	A	1.28592e-05
m120	age-miR-196/bta-miR-196a/ccr-miR-196a/cfa-miR-196a/cgr-miR-196a-5p/dre-miR-196a-5p/eca-miR-196a/fru-miR-196a/hsa-miR-196a-5p/lla-miR-196/mmu-miR-196a-5p/oan-miR-196a-5p/oha-miR-196b-5p/pma-miR-196a-5p/ppa-miR-196/ppy-miR-196-2/ptr-miR-196a/rno-miR-196a-5p/ssa-miR-196a-5p/ssc-miR-196a/tni-miR-196a	8.75	B	0.14654			m211	ame-miR-6065	-549.36	A	0.000164294
m121	age-miR-197/bta-miR-197/cfa-miR-197/chi-miR-197-3p/eca-miR-197/ggo-miR-197/hsa-miR-197-3p/mml-miR-197-3p/ppa-miR-197/ppy-miR-197/ptr-miR-197	13.34	B	0.10662			m218	ame-miR-9884	-96.23	B	0.00807216
m122	age-miR-19a/bta-miR-19a/cfa-miR-19a/cgr-miR-19a/chi-miR-19a/dre-miR-19a-3p/eca-miR-19a/fru-miR-19a/gga-miR-19a-3p/ggo-miR-19a/hsa-miR-19a-3p/lca-miR-19a/lla-miR-19a/mdo-miR-19a-3p/mml-miR-19a-3p/mmu-miR-19a-3p/mne-miR-19a/oan-miR-19a-3p/oha-miR-19a-3p/ppa-miR-19a/ppy-miR-19a/ptr-miR-19a/rno-miR-19a-3p/sla-miR-19a/ssc-miR-19a/tch-miR-19a-3p/tni-miR-19a/xtr-miR-19a	18.61	B	0.0514937			m221	ame-miR-9894	-197.4	B	0.00772843
m124	age-miR-218/cfa-miR-218/chi-miR-218/eca-miR-218/gga-miR-218-5p/ggo-miR-218/hsa-miR-218-5p/lca-miR-218/lla-miR-218/mdo-miR-218-5p/mml-miR-218-5p/mmu-miR-218-5p/mne-miR-218/oan-miR-218-5p/oar-miR-218a/ola-miR-218a/ppa-miR-218/ppy-miR-218/ptr-miR-218/rno-miR-218a-5p/sla-miR-218/ssc-miR-218/ssc-miR-218-5p/tch-miR-218-5p/tgu-miR-218-5p/xtr-miR-218	44.68	A	0.00826963			m228	api-miR-3038	-2.75	C	0.580995
m126	age-miR-222/chi-miR-222-3p/dre-miR-222a-3p/fru-miR-222/gga-miR-222a/mdo-miR-222a/oha-miR-222a-3p/ssa-miR-222a-3p/ssc-miR-222/tgu-miR-222-3p/tni-miR-222/xtr-miR-222	60.09	A	0.00136207			m265	ata-miR9772a-5p/ata-miR9772b-5p/tae-miR9772	-44.41	B	NA
m127	age-miR-27a/ggo-miR-27a/lca-miR-27a/mml-miR-27a-3p/mne-miR-27a/oha-miR-27a-3p/ppa-miR-27a/ppy-miR-27a/ptr-miR-27a/sla-miR-27a	2.05	A	0.224985			m266	ata-miR9783-5p	-64.74	B	NA
m129	age-miR-30b/ggo-miR-30b/lla-miR-30b/mml-miR-30b-5p/mne-miR-30b/oar-miR-30b/ppa-miR-30b/ptr-miR-30b	25.89	A	0.0165419			m284	ath-miR5657	-13.3	B	NA
m130	age-miR-34a/bta-miR-34a/ccr-miR-34/cfa-miR-34a/cgr-miR-34a/chi-miR-34a/dre-miR-34a/eca-miR-34a/ggo-miR-34a/hsa-miR-34a-5p/ipu-miR-34a/lla-miR-34a/mml-miR-34a-5p/mmu-miR-34a-5p/mne-miR-34a/ppa-miR-34a/ppy-miR-34a/ptr-miR-34a/rno-miR-34a-5p/sla-miR-34a/ssc-miR-34a/tgu-miR-34a	20.03	B	0.0333628			m287	ath-miR773b-3p	-13.1	B	0.124308
m140	aja-miR-3596/rno-miR-3596d	21.88	B	0.0253291			m290	ath-miR8165	-2.74	C	0.583441
m152	aly-miR3439-5p	2.4	B	0.662334			m304	atr-miR8576	-2.56	C	0.620271
m159	aly-miR4225	21.45	B	0.126736			m313	bbe-miR-10a-5p/cfa-miR-10a/cgr-miR-10a-5p/chi-miR-10a-5p/dpu-miR-10/dre-miR-10a-5p/gga-miR-10a-5p/ipu-miR-10a/isc-miR-10/lgi-miR-10/lmi-miR-10-5p/oan-miR-10a-5p/pxy-miR-10-5p/ssc-miR-10a-5p/tca-miR-10-5p	-2.12	C	0.705952
m163	aly-miR472-3p/ath-miR472-3p	54.57	B	0.0393246			m331	bbe-miR-4904-5p	-2.73	C	0.58536
m169	aly-miR838-3p	31.05	A	0.0379127			m357	bdi-miR7716-5p	-2.79	C	0.568355
m171	aly-miR842-3p/ath-miR842	2.29	B	0.67933			m360	bdi-miR7725a-3p	-7.6	B	0.288925
m179	ame-miR-125	18	B	0.0467492			m362	bdi-miR7733-5p	-42	B	NA
m180	ame-miR-2796/bmo-miR-2796-3p/hme-miR-2796/mse-miR-2796/tca-miR-2796-3p	5.58	B	0.233616			m375	bdi-miR7778-5p	-908.33	A	2.70266e-05
m188	ame-miR-3751	5.66	B	0.26598			m376	bdi-miR7781-5p	-58.34	B	0.0252897
m201	ame-miR-6003-3p	3.03	B	NA			m388	bhv5-miR-B12	-2.98		0.321434
m212	ame-miR-92a/ngi-miR-92a/nlo-miR-92a/nvi-miR-92a	12.55	B	0.0740855			m399	bma-miR-5876	-2.96	A	0.285836
m223	api-miR-100/nve-miR-100-5p	11.04	B	0.0942105			m406	bmo-miR-2774a	-2.2	C	0.683761
m226	api-miR-2796	6.71	B	0.32996			m407	bmo-miR-2775a	-2.21	C	0.687533
m232	api-miR-7/bta-miR-7/ccr-miR-7a/chi-miR-7-5p/dvi-miR-7-5p/lgi-miR-7/mse-miR-7/oha-miR-7-5p/ssc-miR-7/tch-miR-7-5p/tur-miR-7-5p	4.58	B	0.448519			m412	bmo-miR-2783	-5.96	B	0.185077
m233	api-miR-92a	19.79	B	0.037275			m414	bmo-miR-2788	-2.81	C	0.566339
m236	asu-miR-100a-5p/prd-miR-100-5p	38.74	A	0.00442768			m426	bmo-miR-3208	-2.2	C	0.689557
m246	asu-miR-5349-3p	16.12	B	0.150097			m438	bmo-miR-3287	-2.72	C	0.587263
m251	asu-miR-83-5p	52.15	B	0.0443785			m447	bmo-miR-3334	-12.79	B	0.160432
m263	ata-miR5070-3p	2.54	B	NA			m453	bmo-miR-3372-5p	-217.24	B	0.00366538
m269	ath-miR157a-3p/ath-miR157b-3p	3.45	B	NA			m467	bmo-miR-3425	-15.91	B	0.0936043
m296	ath-miR850	3.76	B	NA			m474	bra-miR390-3p	-73.31	B	NA
m300	atr-miR8552b	3.08	B	0.573373			m492	bta-miR-1343-5p	-725.55	A	3.68896e-05
m320	bbe-miR-2076-3p/bfl-miR-2076-3p	3.67	B	NA			m501	bta-miR-149-3p/mml-miR-149-3p	-1351.06	A	6.17516e-06
m323	bbe-miR-252b-3p/bfl-miR-252b-3p	3.54	B	0.507334			m510	bta-miR-1777a	-463.94	A	0.000334376
m332	bbe-miR-96-5p/bfl-miR-96-5p/bta-miR-96/ccr-miR-96/cfa-miR-96/dre-miR-96-5p/eca-miR-96/fru-miR-96/hsa-miR-96-5p/ipu-miR-96/mdo-miR-96/mmu-miR-96-5p/oan-miR-96-5p/oha-miR-96/ppy-miR-96/rno-miR-96-5p/ssa-miR-96-5p/ssc-miR-96-5p/tni-miR-96/xtr-miR-96	8.88	B	0.191275			m549	bta-miR-2328-3p	-1121.88	A	2.44995e-05
m346	bdi-miR5177	2.43	B	0.658824			m566	bta-miR-2415-3p	-727.28	A	5.9448e-05
m355	bdi-miR7713-3p	15.84	B	0.067552			m567	bta-miR-2415-5p	-3.14		0.340229
m373	bdi-miR7777-5p.1	4.06	B	NA			m572	bta-miR-2450c	-40.19	A	0.000379486
m381	bfl-let-7b/rno-miR-3596a	42.26	A	0.0031029			m574	bta-miR-2462	-2.05	C	0.712439
m382	bfl-miR-100-5p/dpu-miR-100/isc-miR-100	13.41	B	0.0850829			m584	bta-miR-2881	-185.81	A	0.000595757
m410	bmo-miR-2779	22.18	B	0.0607455			m585	bta-miR-2885	-672.9	A	1.4748e-05
m420	bmo-miR-2825	2.87	B	0.524828			m586	bta-miR-2887	-641.24	A	5.23138e-05
m425	bmo-miR-3205	9.25	B	0.21119			m587	bta-miR-2889	-5.19		0.172389
m440	bmo-miR-3299	2.41	B	0.621367			m588	bta-miR-2890	-22.82		0.00430353
m442	bmo-miR-3314	14.7	B	NA			m589	bta-miR-2892	-24.4	A	0.0038101
m458	bmo-miR-3382-3p	11.82	B	0.206992			m594	bta-miR-299/cfa-miR-299/hsa-miR-299-5p/mml-miR-299-5p/mmu-miR-299a-5p/oar-miR-299-5p/ppy-miR-299-5p/ptr-miR-299/rno-miR-299a-5p	-2.47	C	0.6353
m478	bra-miR6032-3p	5.38	B	NA			m599	bta-miR-320a/cfa-miR-320/cgr-miR-320a/chi-miR-320-3p/ggo-miR-320a/hsa-miR-320a/mml-miR-320a/mmu-miR-320-3p/ppy-miR-320a/ptr-miR-320a/rno-miR-320-3p	-7.68		0.0130423
m483	bta-let-7d/cgr-let-7d-5p/chi-let-7d-5p/eca-let-7d/hsa-let-7d-5p/mml-let-7d/mmu-let-7d-5p/oan-let-7d-5p/oha-let-7d-5p/ppy-let-7d/ptr-let-7d/rno-let-7d-5p/ssc-let-7d-5p/tgu-let-7d-5p	13.81	B	0.110876			m608	bta-miR-346/cfa-miR-346/chi-miR-346-5p/eca-miR-346/hsa-miR-346/mml-miR-346/ppy-miR-346/ptr-miR-346	-2.73	C	0.580442
m484	bta-miR-101/eca-miR-101/hsa-miR-101-3p/mmu-miR-101a-3p/ppy-miR-101/rno-miR-101a-3p/ssc-miR-101	22.61	B	0.0178229			m620	bta-miR-377/eca-miR-377/hsa-miR-377-3p/mml-miR-377-3p/mmu-miR-377-3p/ppy-miR-377/ptr-miR-377	-2.2	C	0.687664
m485	bta-miR-105a/eca-miR-105/hsa-miR-105-5p/mml-miR-105-5p/ppy-miR-105	2.12	B	0.686334			m639	bta-miR-486/cgr-miR-486-5p/eca-miR-486-5p/ggo-miR-486/hsa-miR-486-5p/mml-miR-486-5p/mmu-miR-486a-5p/mmu-miR-486b-5p/ppy-miR-486-5p/ptr-miR-486/rno-miR-486/ssc-miR-486	-2.1		0.154364
m486	bta-miR-10b/dre-miR-10b-5p/eca-miR-10b/fru-miR-10b/hsa-miR-10b-5p/mml-miR-10b-5p/mmu-miR-10b-5p/ppy-miR-10b/ptr-miR-10b/tch-miR-10b-5p/tni-miR-10b	43.01	A	0.00429674			m640	bta-miR-487b/cfa-miR-487b/chi-miR-487b-3p/eca-miR-487b/hsa-miR-487b-3p/mml-miR-487b-3p/mmu-miR-487b-3p/oar-miR-487b-3p/ppy-miR-487b/ptr-miR-487b/rno-miR-487b-3p	-4.22	B	0.0567323
m490	bta-miR-1307/cfa-miR-1307/hsa-miR-1307-3p/ppy-miR-1307/ptr-miR-1307/ssc-miR-1307	6.64	B	0.252706			m652	bta-miR-671/eca-miR-671-5p/hsa-miR-671-5p/mml-miR-671-5p/mmu-miR-671-5p/ppy-miR-671-5p	-99.77	A	3.46376e-05
m494	bta-miR-136/cfa-miR-136/ggo-miR-136/hsa-miR-136-5p/mml-miR-136/oar-miR-136/ppa-miR-136/ppy-miR-136/ptr-miR-136/rno-miR-136-5p/ssc-miR-136/tch-miR-136-5p	14.07	B	0.0591158			m666	cbn-miR-35c	-2.34	C	NA
m498	bta-miR-145/cfa-miR-145/chi-miR-145-5p/eca-miR-145/hsa-miR-145-5p/ipu-miR-145/mdo-miR-145-5p/mmu-miR-145a-5p/pma-miR-145-5p/rno-miR-145-5p/ssa-miR-145-5p	9.5	B	0.170148			m688	cbr-miR-7583a-3p	-2.15	C	0.700433
m502	bta-miR-149-5p/cfa-miR-149/eca-miR-149/efu-miR-149/ggo-miR-149/hsa-miR-149-5p/mml-miR-149-5p/mmu-miR-149-5p/ppy-miR-149/ptr-miR-149/rno-miR-149-5p/ssc-miR-149	4.29	A	0.0120626			m745	cel-miR-58b-3p	-2.59	C	0.612245
m515	bta-miR-183/ccr-miR-183/cin-miR-183-5p/dre-miR-183-5p/fru-miR-183/gga-miR-183/ggo-miR-183/mdo-miR-183-5p/mml-miR-183-5p/mne-miR-183/oha-miR-183-5p/pma-miR-183-5p/ppa-miR-183/ptr-miR-183/sla-miR-183/ssc-miR-183/tni-miR-183/xtr-miR-183	19.62	B	0.0251349			m757	cel-miR-8209-5p	-2.72	C	0.584003
m517	bta-miR-186/cfa-miR-186/chi-miR-186-5p/eca-miR-186/hsa-miR-186-5p/mml-miR-186-5p/mmu-miR-186-5p/oan-miR-186-5p/ppy-miR-186/rno-miR-186-5p/tch-miR-186-5p	19.82	B	0.0245135			m771	cfa-miR-1838	-2.78	C	0.57365
m522	bta-miR-200a/oan-miR-200a-3p/oha-miR-200a/ssa-miR-200b-3p/tch-miR-200a-3p/tgu-miR-200a-3p	13.09	B	0.0790132			m797	cfa-miR-375/ggo-miR-375/hsa-miR-375/mml-miR-375/mmu-miR-375-3p/ppy-miR-375/ptr-miR-375/rno-miR-375-3p	-2.35	C	NA
m526	bta-miR-222/cfa-miR-222/eca-miR-222/hsa-miR-222-3p/mml-miR-222-3p/mmu-miR-222-3p/oan-miR-222a-3p/ppy-miR-222/rno-miR-222-3p/sha-miR-222/tch-miR-222-3p	22.67	B	0.0343529			m812	cfa-miR-8798	-256.9	B	0.00137959
m558	bta-miR-2385-3p	7.19	B	NA			m825	cfa-miR-8859a	-11.17	B	0.153479
m569	bta-miR-2425-3p	51.49	B	0.043952			m829	cfa-miR-8875	-2966.96	A	1.74504e-06
m577	bta-miR-2478	2.37	A	0.211599			m835	cfa-miR-8903	-376.12	A	0.000341714
m582	bta-miR-27a-3p/cfa-miR-27a/chi-miR-27a-3p/ola-miR-27a	12.78	B	0.0770502			m836	cfa-miR-8904b	-1762.74	A	5.95743e-07
m592	bta-miR-2957	25.99	A	0.0140362			m846	cgr-miR-140-3p/chi-miR-140-3p/ggo-miR-140/ipu-miR-140/pol-miR-140-3p	-2.78	C	0.570422
m600	bta-miR-324/cfa-miR-324/chi-miR-324-5p/eca-miR-324-5p/hsa-miR-324-5p/mml-miR-324-5p/mmu-miR-324-5p/ppy-miR-324-5p/rno-miR-324-5p/ssc-miR-324/tch-miR-324-5p	4.26	B	0.442141			m850	cgr-miR-151-3p/mmu-miR-151-3p/rno-miR-151-3p	-2.32	C	0.666214
m605	bta-miR-342	5.01	B	0.42191			m851	cgr-miR-181a-3p/dre-miR-181a-3p/fru-miR-181a-3p/gga-miR-181a-3p/ggo-miR-181a-3p/hsa-miR-181a-3p/lla-miR-181a-3p/mml-miR-181a-3p/mmu-miR-181a-1-3p/mne-miR-181a-3p/oan-miR-181a-1-3p/ppa-miR-181a-3p/ppy-miR-181a-3p/ptr-miR-181a-3p/rno-miR-181a-1-3p/tgu-miR-181a-1-3p/tni-miR-181a-3p	-2.25	C	0.678949
m609	bta-miR-3578	14.69	B	0.0492692			m852	cgr-miR-1839-5p	-2.74	C	0.583139
m619	bta-miR-376a/cfa-miR-376a/eca-miR-376a/hsa-miR-376a-3p/mml-miR-376a-3p/oar-miR-376a-3p/ppy-miR-376a/ptr-miR-376a/ssc-miR-376a-3p/tch-miR-376a-3p	17.1	B	0.0982006			m869	cgr-miR-339/hsa-miR-339-5p/mml-miR-339-5p/mmu-miR-339-5p/ppy-miR-339-5p/rno-miR-339-5p	-2.45	B	0.388776
m625	bta-miR-411a/cfa-miR-411/ggo-miR-411/oar-miR-411a-5p	32.26	A	0.00836669			m871	cgr-miR-369-5p/hsa-miR-369-5p/mml-miR-369-5p/mmu-miR-369-5p/ppy-miR-369-5p/rno-miR-369-5p	-18.73	B	0.0871551
m627	bta-miR-423-3p	13.53	B	0.121295			m874	cgr-miR-423-3p/chi-miR-423-3p/eca-miR-423-3p/hsa-miR-423-3p/mml-miR-423-3p/mmu-miR-423-3p/ppy-miR-423-3p/ptr-miR-423/rno-miR-423-3p/ssc-miR-423-3p/tch-miR-423-3p	-2.25	A	0.245477
m628	bta-miR-423-5p/cfa-miR-423a/cgr-miR-423-5p/chi-miR-423-5p/eca-miR-423-5p/hsa-miR-423-5p/mml-miR-423-5p/mmu-miR-423-5p/ppy-miR-423-5p/ssc-miR-423-5p	33.39	A	0.00938079			m881	cgr-miR-671-5p/chi-miR-671-5p/ssc-miR-671-5p/tch-miR-671-5p	-13.61	A	0.0570684
m637	bta-miR-483/hsa-miR-483-3p	3.95	A	0.0564965			m884	cgr-miR-92b-5p/mml-miR-92b-5p/rno-miR-92b-5p/ssc-miR-92b-5p	-2298.1	A	3.26468e-07
m638	bta-miR-484/cgr-miR-484/hsa-miR-484/mml-miR-484/mmu-miR-484/ppy-miR-484/ptr-miR-484/rno-miR-484	13.94	B	0.0695746			m907	chi-miR-425-3p	-2.23	C	0.684651
m641	bta-miR-493/chi-miR-493-3p/hsa-miR-493-3p/mml-miR-493-3p/oar-miR-493-3p/ppy-miR-493/ssc-miR-493-3p	20.68	B	0.0347303			m919	cin-miR-4000a-3p	-2.16	C	0.696304
m642	bta-miR-497/cgr-miR-497-5p/mmu-miR-497a-5p/ptr-miR-497/rno-miR-497-5p/tch-miR-497-5p	4.42	B	0.459513			m925	cin-miR-4003a-3p	-2.57	C	0.615401
m643	bta-miR-500/chi-miR-500-5p/eca-miR-500/hsa-miR-500a-5p/mml-miR-500a-5p/mml-miR-500b-5p/ppy-miR-500/ptr-miR-500	3.99	B	NA			m940	cin-miR-4104-5p	-4.73		0.295989
m646	bta-miR-574	11.37	B	NA			m953	cin-miR-4181-5p	-2.76	C	0.577569
m650	bta-miR-654/hsa-miR-654-3p/mml-miR-654-3p/mmu-miR-654-3p/ppy-miR-654-3p/ptr-miR-654	19.03	B	0.026679			m959	cin-miR-5608-5p	-4.38		0.120041
m653	bta-miR-744/hsa-miR-744-5p/mmu-miR-744-5p/ppy-miR-744/ptr-miR-744/ssc-miR-744	7.99	B	0.222366			m973	cre-miR1166.1	-179.21	B	0.00906932
m654	bta-miR-758/cfa-miR-758/chi-miR-758/eca-miR-758/hsa-miR-758-3p/ppy-miR-758/ptr-miR-758/rno-miR-758-3p	3.62	B	0.521424			m992	csi-miR3953	-1716.5	A	4.32105e-06
m656	bta-miR-767/eca-miR-767-5p/hsa-miR-767-5p/mml-miR-767-5p/ppy-miR-767-5p	11.21	B	0.104607			m994	csi-miR482a-5p	-102.05	B	0.0210734
m657	bta-miR-92b/ccr-miR-92b/cfa-miR-92b/cgr-miR-92b-3p/dre-miR-92b-3p/eca-miR-92b/efu-miR-92b/hsa-miR-92b-3p/ipu-miR-92b/mdo-miR-92b-3p/mml-miR-92b-3p/mmu-miR-92b-3p/ppy-miR-92b/ptr-miR-92b/rno-miR-92b-3p/ssa-miR-92b-3p/ssc-miR-92b-3p	19.77	B	0.137116			m1001	cte-miR-2699-3p	-76.36	B	NA
m664	cbn-miR-244/cbr-miR-244/cel-miR-244-5p/crm-miR-244-5p	2.51	B	NA			m1007	dan-miR-11/der-miR-11/dgr-miR-11/dme-miR-11-3p/dmo-miR-11/dpe-miR-11/dps-miR-11/dse-miR-11/dsi-miR-11/dvi-miR-11-3p/dwi-miR-11/dya-miR-11	-2.1	C	NA
m668	cbn-miR-48/cbr-miR-48/cel-miR-48-5p	2.25	B	0.685638			m1008	dan-miR-287/der-miR-287/dgr-miR-287/dme-miR-287-3p/dmo-miR-287/dpe-miR-287/dps-miR-287/dse-miR-287/dsi-miR-287/dvi-miR-287/dwi-miR-287	-10.81	B	0.182994
m674	cbn-miR-7625	15.46	B	NA			m1038	dme-miR-274-3p	-4.18	B	0.323446
m675	cbn-miR-7631	4.25	B	0.471191			m1044	dme-miR-316-3p/dvi-miR-316-3p	-2.4	C	0.644279
m682	cbr-miR-239a	26.73	B	NA			m1048	dme-miR-4948-5p	-228.78	B	0.00146951
m684	cbr-miR-254	3.29	B	0.456516			m1068	dme-miR-991-5p	-131.95	A	NA
m694	ccr-let-7i/gga-let-7i/ggo-let-7i/mdo-let-7i-5p/sha-let-7i/xtr-let-7i	24.46	A	0.0172059			m1070	dmo-miR-313/dvi-miR-313-3p	-30.46	B	NA
m695	ccr-miR-100/cgr-miR-100-5p/chi-miR-100-5p/mdo-miR-100-5p/pmi-miR-100-5p/sha-miR-100/tgu-miR-100-5p	3.83	B	0.128655			m1088	dpu-miR-375	-2.35	C	0.651623
m696	ccr-miR-125c/dre-miR-125c-5p/ipu-miR-125c	10.97	B	0.10545			m1091	dre-miR-124-6-5p	-44.41	B	NA
m698	ccr-miR-143/ola-miR-143	35.21	A	0.00396027			m1118	dsi-miR-2577	-167.41	A	NA
m700	ccr-miR-16c	34.52	A	0.00635274			m1162	eca-miR-8920	-11.86	A	0.0243574
m701	ccr-miR-181a	22.78	B	0.0291824			m1164	eca-miR-8924	-54.09	B	NA
m702	ccr-miR-192/dre-miR-192/fru-miR-192/ipu-miR-192/ssa-miR-192a-5p/tni-miR-192/xtr-miR-192	5.1	B	0.33934			m1165	eca-miR-8928	-42.66	A	0.000815891
m705	ccr-miR-21/dre-miR-21/fru-miR-21/hhi-miR-21/ipu-miR-21/ssa-miR-21b-5p/tni-miR-21	12.59	B	0.0621525			m1171	eca-miR-8972	-2.24	C	0.680396
m707	ccr-miR-27d	15.93	B	0.076992			m1174	eca-miR-8992	-328.09	B	0.0032975
m709	ccr-miR-363/dre-miR-363-3p/eca-miR-363/hsa-miR-363-3p/mml-miR-363-3p/mmu-miR-363-3p/ppy-miR-363/tch-miR-363-3p	11.4	B	0.0697937			m1177	eca-miR-9001	-832.05	A	4.04285e-05
m713	ccr-miR-93/ssa-miR-93a-5p	6.1	B	0.331904			m1184	eca-miR-9051	-94.09		NA
m715	cel-miR-1019-5p	20.65	B	0.0821993			m1185	eca-miR-9080	-3.78	B	0.250165
m723	cel-miR-2218a-3p	20.24	B	0.0602577			m1197	eca-miR-9179	-153.07	A	0.0121209
m739	cel-miR-5552-3p	7.48	B	0.175099			m1233	efu-miR-320	-6.75		0.0336721
m741	cel-miR-5594-3p	5.26	B	0.40837			m1235	efu-miR-330	-317.61	B	0.000798468
m762	cfa-miR-107/chi-miR-107-3p/ola-miR-103/ola-miR-107/tch-miR-107	10.54	B	0.14664			m1237	efu-miR-34a	-7.85	B	0.289
m764	cfa-miR-134/cgr-miR-134/chi-miR-134/eca-miR-134/hsa-miR-134-5p/mml-miR-134-5p/mmu-miR-134-5p/ptr-miR-134/rno-miR-134-5p	10.98	B	0.148062			m1254	efu-miR-9223a	-300.44	B	0.000861484
m765	cfa-miR-140/sha-miR-140	4.09	B	0.374174			m1255	efu-miR-9223i	-15.89	B	NA
m767	cfa-miR-142/ggo-miR-142/sha-miR-142	33.39	B	0.0144177			m1268	efu-miR-9261	-242.81	B	0.00558639
m769	cfa-miR-146b/eca-miR-146b-5p/hsa-miR-146b-5p/mdo-miR-146b-5p/mml-miR-146b-5p/mmu-miR-146b-5p/oan-miR-146b-5p/pma-miR-146-5p/ppy-miR-146b-5p/ptr-miR-146b	12.51	B	0.155273			m1272	efu-miR-9279b	-22.17	A	0.0168144
m770	cfa-miR-152/cgr-miR-152-3p/ggo-miR-152/hsa-miR-152-3p/mml-miR-152-3p/mmu-miR-152-3p/oar-miR-152/ppy-miR-152/ptr-miR-152/rno-miR-152-3p/ssc-miR-152/tch-miR-152	3.29	B	0.339464			m1282	efu-miR-9330	-183.38	B	0.00307836
m772	cfa-miR-1839/eca-miR-1839/mmu-miR-1839-5p/rno-miR-1839-5p/ssc-miR-1839-5p	16.08	B	0.0436457			m1290	esi-miR3453-3p	-283.89	B	0.000392253
m781	cfa-miR-224/chi-miR-224-5p/rno-miR-224-5p	28.95	A	0.0122692			m1295	esi-miR3469-3p	-2.41	B	NA
m789	cfa-miR-31	12.53	B	0.152532			m1296	esi-miR3469-5p	-92.63	B	0.00830841
m791	cfa-miR-329b/hsa-miR-329-3p/mml-miR-329-3p/oar-miR-329b-3p/ppy-miR-329/ptr-miR-329	14.43	B	0.0966293			m1306	gga-miR-142-3p/oan-miR-142-3p/ssc-miR-142-3p	-2.61	C	0.608209
m796	cfa-miR-374a/chi-miR-374a-5p	3.15	A	0.0674512			m1312	gga-miR-1574-5p	-22.82	B	0.0479835
m801	cfa-miR-486	18.33	B	0.0670815			m1318	gga-miR-1612	-444.27	A	0.000163385
m806	cfa-miR-574/ggo-miR-574/hsa-miR-574-3p/mmu-miR-574-3p/ssc-miR-574	8.21	B	0.147357			m1321	gga-miR-1629	-13.8	B	NA
m807	cfa-miR-590/eca-miR-590-3p/hsa-miR-590-3p/mmu-miR-590-3p/ppy-miR-590-3p/ptr-miR-590	24.5	A	0.0171758			m1322	gga-miR-1640	-1050.54	A	3.30839e-05
m809	cfa-miR-769/ssc-miR-769-3p	2.03	B	NA			m1323	gga-miR-1648-3p	-42	B	NA
m824	cfa-miR-8854	3.66	B	NA			m1326	gga-miR-1672	-2.42	C	0.644496
m828	cfa-miR-8870	3.89	B	0.362128			m1337	gga-miR-1763	-225.36	B	0.00215239
m834	cfa-miR-8900	2.58	B	NA			m1343	gga-miR-1807	-8.92	B	0.211872
m842	cgr-miR-106b-3p/hsa-miR-106b-3p/mmu-miR-106b-3p/rno-miR-106b-3p	11.65	B	0.0973617			m1345	gga-miR-1845	-124.26	A	0.00014873
m844	cgr-miR-1260	6.11	B	0.230541			m1347	gga-miR-2127	-1378.13	A	7.50085e-06
m848	cgr-miR-142-5p/gga-miR-142-5p	47.52	A	0.00264712			m1354	gga-miR-3540	-1236.05	A	3.52269e-05
m849	cgr-miR-146b-5p	13.11	B	0.0771534			m1370	gga-miR-6642-3p	-15.9	A	0.0023797
m856	cgr-miR-192	10.79	B	0.141778			m1371	gga-miR-6642-5p	-3.32	B	0.254265
m857	cgr-miR-196b/eca-miR-196b/hsa-miR-196b-5p/mdo-miR-196a-5p/mml-miR-196b-5p/mmu-miR-196b-5p/ppy-miR-196b/ptr-miR-196b/rno-miR-196b-5p/ssc-miR-196b-5p	24.89	B	0.0195526			m1374	gga-miR-6678-3p	-117.61	B	NA
m858	cgr-miR-200b/ggo-miR-200b/rno-miR-200b-3p	15.02	B	0.0619492			m1386	gga-miR-7452-5p	-95.29	B	NA
m860	cgr-miR-222-3p	2.7		0.276097			m1387	gga-miR-7455-5p	-950.22	A	1.28993e-05
m861	cgr-miR-26b-3p/chi-miR-26b-3p/hsa-miR-26b-3p/mmu-miR-26b-3p/rno-miR-26b-3p	2.39	B	NA			m1390	gga-miR-7471-5p	-295.63	B	0.00106731
m864	cgr-miR-30d/hsa-miR-30d-3p/mmu-miR-30d-3p/rno-miR-30d-3p	25.92	B	0.0609207			m1393	gga-miR-7475-3p	-789.25	A	0.000179895
m866	cgr-miR-32-5p/gga-miR-32-5p/ggo-miR-32/mdo-miR-32-5p/mml-miR-32-5p/mne-miR-32/ppa-miR-32/ppy-miR-32/ptr-miR-32/sla-miR-32/ssc-miR-32/tgu-miR-32	20.89	A	0.0237872			m1413	ggo-miR-3615	-582.55	A	9.71185e-06
m872	cgr-miR-374-3p/chi-miR-374b-3p/ssc-miR-374b-3p	23.71	B	0.017972			m1416	ggo-miR-4488	-4271.42	A	4.95976e-07
m883	cgr-miR-744-5p	4.34	B	0.464655			m1455	ggo-miR-940/hsa-miR-940/mml-miR-940/ptr-miR-940	-185.09	B	0.00863699
m891	chi-miR-15a-5p/tch-miR-15a-5p	5.33	B	0.404369			m1462	ghr-miR7508	-33.7	B	0.0656526
m893	chi-miR-181b-5p/eca-miR-181b/hsa-miR-181b-5p/mdo-miR-181b-5p/mmu-miR-181b-5p/oha-miR-181b-5p/ppy-miR-181b/ptr-miR-181b/rno-miR-181b-5p/tch-miR-181b-5p	13.13	B	0.180413			m1466	gma-miR1519	-2.43	C	0.645057
m897	chi-miR-30a-3p/oar-miR-30a-3p/tgu-miR-30b-3p	15.53	B	0.0558022			m1481	gma-miR4374a	-116.62	A	NA
m898	chi-miR-30f-5p/pma-miR-30f	2.39	B	NA			m1482	gma-miR4385	-11.83	B	0.15787
m903	chi-miR-374a-3p/ssc-miR-374a-3p	2.78	B	0.549395			m1490	gma-miR482b-3p/gma-miR482d-3p	-3.38		0.127315
m906	chi-miR-377	16.03	B	0.166917			m1532	gsa-miR-1175-3p	-2.14		0.363968
m910	chi-miR-494/efu-miR-494/oar-miR-494-3p/rno-miR-494-3p	8.96	B	0.129709			m1546	gsa-miR-9394a-5p	-2.14	C	0.701245
m912	chi-miR-542-5p/hsa-miR-542-5p/mml-miR-542-5p/ppy-miR-542-5p	7.18	B	0.313765			m1553	hbv-miR-B26-5p	-536.49		0.000206003
m915	cin-miR-125-5p	13.7	B	0.0686163			m1554	hbv-miR-B2RC	-479.21	B	0.000628251
m916	cin-miR-126-3p/csa-miR-126	12.42	B	0.0912284			m1556	hcmv-miR-UL148D	-3.34	A	0.146304
m926	cin-miR-4011a-5p	3.07	B	0.576027			m1557	hcmv-miR-UL70-3p	-117.78	B	0.0100983
m937	cin-miR-4065-5p	22.55	B	0.0503793			m1573	hco-miR-5945-3p	-20.04	B	NA
m956	cin-miR-4217-3p	4.6	B	0.290749			m1575	hco-miR-5960	-104.71	B	0.0160051
m957	cin-miR-5602-5p	18.94	B	0.0411799			m1587	hme-miR-6304-3p	-450.52	A	0.00167793
m961	cin-miR-92a-3p/csa-miR-92b	4.2	B	0.474803			m1596	hsa-miR-1208/ppy-miR-1208/ptr-miR-1208	-46.72	B	NA
m962	cin-miR-92d-3p	13.62	B	0.0691697			m1598	hsa-miR-1231	-1280.34	A	2.75562e-11
m968	cqu-miR-988-5p	3.28	B	0.554582			m1600	hsa-miR-1247-5p/mml-miR-1247-5p/mmu-miR-1247-5p/ppy-miR-1247/ptr-miR-1247/rno-miR-1247-5p/tch-miR-1247-5p	-3.07	B	0.336458
m970	cre-miR1150.3	3.02	B	NA			m1610	hsa-miR-1469/ppy-miR-1469	-28.28	A	0.00330431
m998	cte-miR-2685-3p	2.57	B	NA			m1614	hsa-miR-1908-3p	-35.11	B	0.0522393
m1012	dan-miR-92a/der-miR-92a/dgr-miR-92a/dme-miR-92a-3p/dmo-miR-92a/dpe-miR-92a/dps-miR-92a/dse-miR-92a/dsi-miR-92a/dvi-miR-92a-3p/dwi-miR-92a/dya-miR-92a	25.84	A	0.0113045			m1615	hsa-miR-193b-3p/mml-miR-193b-3p/ppy-miR-193b/ptr-miR-193b	-2.44	C	0.642807
m1018	der-miR-284/dpe-miR-284/dps-miR-284/dse-miR-284/dsi-miR-284/dya-miR-284	20.96	B	NA			m1617	hsa-miR-200c-5p/mml-miR-200c-5p/mmu-miR-200c-5p	-2.35	C	0.658996
m1021	dev-miR-D17-3p	3.27	B	0.44632			m1624	hsa-miR-296-5p/mml-miR-296-5p/mmu-miR-296-5p/ppy-miR-296-5p/rno-miR-296-5p	-388.15	B	0.000514762
m1030	dme-miR-133-5p	7.18	B	NA			m1626	hsa-miR-302b-5p	-8.97	B	0.163518
m1031	dme-miR-2280-3p	3.21	B	NA			m1630	hsa-miR-3124-5p	-3262.37	A	1.42034e-06
m1036	dme-miR-2500-5p	5.59	B	0.27074			m1632	hsa-miR-3135b	-2.55	C	0.59447
m1042	dme-miR-303-5p	2.48	B	0.650935			m1640	hsa-miR-3184-5p	-2.72	C	0.583222
m1045	dme-miR-4911-3p	3.98	B	0.488129			m1641	hsa-miR-3196	-926.92	A	3.84192e-05
m1067	dme-miR-985-3p	3.12	B	NA			m1647	hsa-miR-337-5p/mml-miR-337-5p/ppy-miR-337-5p	-32.67	B	0.049278
m1094	dre-miR-126b-3p	22.84	B	0.0204184			m1648	hsa-miR-345-5p/ppy-miR-345/ptr-miR-345	-74.93	B	NA
m1097	dre-miR-140-3p/oha-miR-140-3p/ssc-miR-140-3p/tgu-miR-140-3p	42.1	A	0.00351423			m1654	hsa-miR-3621	-115.86	A	2.16663e-05
m1098	dre-miR-142a-5p/eca-miR-142-5p/fru-miR-142/hsa-miR-142-5p/mml-miR-142-5p/mmu-miR-142a-5p/oan-miR-142-5p/ppy-miR-142-5p/rno-miR-142-5p/ssa-miR-142a-5p/ssc-miR-142-5p/tni-miR-142a	19.88	B	0.0359028			m1655	hsa-miR-3648	-167.58	B	0.0103068
m1099	dre-miR-15b-5p/gga-miR-15c-5p/ipu-miR-15b/xla-miR-15c/xtr-miR-15c	14.56	B	0.182326			m1677	hsa-miR-3920	-12.66	B	0.206616
m1102	dre-miR-199-3-3p	21.34	B	0.0191406			m1679	hsa-miR-3940-5p	-576.63	A	9.22292e-05
m1108	dre-miR-23b/fru-miR-23b/ggo-miR-23b/ssc-miR-23b/tni-miR-23b	25.45	B	0.0179203			m1681	hsa-miR-3960/mmu-miR-3960	-1823.31	A	3.14568e-06
m1111	dre-miR-27e/fru-miR-27e/tni-miR-27e	15.03	B	0.121704			m1684	hsa-miR-4252	-95.01	B	NA
m1112	dre-miR-29b/fru-miR-29b/mdo-miR-29b-3p/oan-miR-29b-3p/oar-miR-29b/ola-miR-29b/pma-miR-29c/sko-miR-29b-3p/tni-miR-29b	27.5	B	0.0180179			m1690	hsa-miR-4298	-2.64	C	0.600064
m1114	dre-miR-30a-5p	16	B	0.0399905			m1701	hsa-miR-4488	-911.44	A	3.92344e-05
m1125	dvi-miR-133-5p	8.34	B	0.187551			m1702	hsa-miR-4492	-1381.81	A	1.49598e-05
m1140	ebv-miR-BART15	15.49	B	0.0614644			m1704	hsa-miR-4501	-73.93	B	0.0321301
m1144	eca-miR-1307	18.28	B	0.0615285			m1708	hsa-miR-4532	-5798.75	A	1.59797e-07
m1145	eca-miR-182/efu-miR-182/hhi-miR-182/oha-miR-182-5p	24	B	0.0174226			m1710	hsa-miR-4632-3p	-291.11	B	0.00059258
m1147	eca-miR-20b/gga-miR-20b-5p/ggo-miR-20b/hsa-miR-20b-5p/mdo-miR-20b-5p/mml-miR-20b-5p/mmu-miR-20b-5p/oan-miR-20b-5p/ppy-miR-20b/ptr-miR-20b/rno-miR-20b-5p/tgu-miR-20b-5p/xla-miR-20/xtr-miR-20b	2.29	A	0.282574			m1711	hsa-miR-4638-3p	-50.04	A	0.0034775
m1148	eca-miR-224/hsa-miR-224-5p	34.77	A	0.00831328			m1714	hsa-miR-4651	-533.49	A	0.000143379
m1152	eca-miR-378/mml-miR-378a/mmu-miR-378a-3p/ptr-miR-378a/rno-miR-378a-3p	14.08	B	0.0489202			m1715	hsa-miR-4652-5p	-2.69	C	0.591131
m1156	eca-miR-485-3p/efu-miR-485/hsa-miR-485-3p/mml-miR-485-3p/oar-miR-485-3p/ppy-miR-485-3p/ptr-miR-485	3.71	B	0.513761			m1722	hsa-miR-4680-3p	-10.6	B	0.218596
m1158	eca-miR-501-5p	18.68	B	0.0916982			m1723	hsa-miR-4707-5p	-1399.71	A	1.33014e-07
m1159	eca-miR-655/hsa-miR-655-3p/ppy-miR-655	5.21	B	0.316419			m1769	hsa-miR-5694	-9.65	B	NA
m1160	eca-miR-889/hsa-miR-889-3p/mml-miR-889-3p/ppy-miR-889/ptr-miR-889	12	B	0.111398			m1773	hsa-miR-5787	-44.98	A	7.5081e-05
m1166	eca-miR-8930	4.15	B	NA			m1774	hsa-miR-580-3p/ptr-miR-580	-2.8	C	0.570129
m1175	eca-miR-8993	3.73	B	0.51196			m1780	hsa-miR-6089	-52.21	A	0.000701978
m1178	eca-miR-9024	3.59	B	NA			m1782	hsa-miR-6124	-2.3	B	0.527473
m1189	eca-miR-9104	2.51	B	0.647423			m1785	hsa-miR-6165	-2.55		0.343425
m1199	efu-let-7c	3.59	B	NA			m1786	hsa-miR-625-3p	-2.55	C	0.617578
m1200	efu-miR-101	10.7	B	0.133414			m1795	hsa-miR-6510-5p	-5.09		0.0902195
m1202	efu-miR-106	6.72	B	0.211825			m1797	hsa-miR-663a/ptr-miR-663a	-2.35	C	0.659389
m1203	efu-miR-126	40.16	A	0.00410182			m1798	hsa-miR-663b/ppy-miR-663b/ptr-miR-663b	-28.51	A	0.00337153
m1206	efu-miR-1307	10.67	B	0.151879			m1801	hsa-miR-6724-5p	-974.46	A	3.51679e-05
m1208	efu-miR-143	27	A	0.0098686			m1804	hsa-miR-6743-5p	-1895.46	A	1.12096e-06
m1209	efu-miR-151	43.87	A	0.00283662			m1806	hsa-miR-6748-3p	-3.61		0.118976
m1210	efu-miR-152	22.28	B	0.0296862			m1814	hsa-miR-6766-3p	-757.63	A	8.01273e-05
m1213	efu-miR-185	8.96	B	0.234089			m1816	hsa-miR-6769a-3p	-2.42	B	0.525433
m1215	efu-miR-199	2.76	A	0.142683			m1817	hsa-miR-6772-3p	-2.93	C	0.541666
m1217	efu-miR-214	3.32	B	0.548225			m1819	hsa-miR-6781-5p	-59.19	B	NA
m1223	efu-miR-25	6.96	B	0.328074			m1837	hsa-miR-6821-5p	-375.15	B	0.000291294
m1227	efu-miR-26c	19.18	B	0.0223019			m1842	hsa-miR-6836-3p	-453.72	A	0.000253824
m1228	efu-miR-27b	26.66	B	0.0192579			m1852	hsa-miR-6869-3p	-65.4	A	0.000501556
m1230	efu-miR-29b	15.76	B	0.0865087			m1853	hsa-miR-6869-5p	-337.75	B	0.00060151
m1234	efu-miR-323	12.67	B	0.082908			m1857	hsa-miR-6878-3p	-75.1	B	0.0315026
m1236	efu-miR-342/ssc-miR-342	30.64	A	0.0197247			m1858	hsa-miR-6878-5p	-10.75	B	0.221162
m1241	efu-miR-452	3.17	B	0.546704			m1862	hsa-miR-6885-3p	-2.58	C	0.609506
m1246	efu-miR-660	26.48	A	0.0115257			m1864	hsa-miR-6887-3p	-62.59	B	NA
m1247	efu-miR-7c/tca-miR-7-5p	24.67	A	0.0140142			m1867	hsa-miR-6892-3p	-165.09	B	0.0109942
m1257	efu-miR-9226	8.93	B	0.159185			m1868	hsa-miR-6893-3p	-2.74	C	0.579306
m1263	efu-miR-9241	2.96	B	NA			m1870	hsa-miR-7108-5p	-355.72	B	0.000598086
m1265	efu-miR-9246b	4.08	B	0.483645			m1876	hsa-miR-718/ptr-miR-718	-47.27		2.12145e-06
m1273	efu-miR-9280	2.22	B	0.690413			m1879	hsa-miR-765/ppy-miR-765/ptr-miR-765	-2.55	A	0.305776
m1275	efu-miR-9290	4.85	B	0.431522			m1880	hsa-miR-7703	-22.54	A	0.00638104
m1277	efu-miR-92a	26.4	B	0.0250533			m1881	hsa-miR-7704	-2006.86	A	2.49216e-05
m1278	efu-miR-93	9.36	B	0.103783			m1882	hsa-miR-7847-3p	-2.59		0.342489
m1286	efu-miR-99b	9.81	B	0.120092			m1887	hsa-miR-7977	-2.64	C	0.603642
m1299	gga-miR-101-2-5p/mdo-miR-101-1-5p/mml-miR-101-1-5p	2.01	B	NA			m1899	hsv1-miR-H1-3p	-34.34	A	0.000282353
m1307	gga-miR-144-3p	11.23	B	0.149459			m1900	hsv1-miR-H18	-34.1	B	0.00045929
m1309	gga-miR-146c-3p/tgu-miR-146a-3p	6.86	B	0.291072			m1902	hsv1-miR-H5-5p	-515.68	A	0.000202072
m1315	gga-miR-1595-3p	4.81	B	0.327924			m1905	hsv2-miR-H24	-756.96	A	1.05468e-05
m1317	gga-miR-1599	38.56	A	0.0384288			m1906	hsv2-miR-H9-3p	-343.22	B	0.000489724
m1320	gga-miR-1625-5p	2.11	B	0.710429			m1908	hvt-miR-H14-3p	-2.1	C	0.709955
m1335	gga-miR-1759-3p	38.03	A	0.0114295			m1910	hvt-miR-H18-3p	-2.34	C	0.660436
m1344	gga-miR-1813	2.59	B	0.636184			m1912	hvt-miR-H5-5p	-1112.97	A	1.35047e-06
m1349	gga-miR-2954	23.75	B	0.114524			m1914	hvu-miR6192	-521.06	B	7.97605e-05
m1360	gga-miR-6566-3p	7.56	B	0.268121			m1918	hvu-miR6208	-73.13	B	NA
m1367	gga-miR-6602-5p	2.43	B	0.658205			m1924	ipu-miR-27e/ssa-miR-27c-3p	-2.09	C	0.712998
m1394	gga-miR-92-3p/mmu-miR-92a-3p/ola-miR-92a/rno-miR-92a-3p/xla-miR-92a/xtr-miR-92a	32.22	A	0.0112258			m1928	ipu-miR-7550/mse-miR-2779	-2.36	C	0.651442
m1396	ggo-miR-125a	43.69	A	0.00247212			m1929	ipu-miR-7567	-28.72	B	NA
m1399	ggo-miR-1283/hsa-miR-518a-5p/hsa-miR-527/ppy-miR-518a-5p/ppy-miR-527/ptr-miR-1283b/ptr-miR-518g-5p/ptr-miR-527	2.55	A	0.225934			m1938	lva-miR-183-5p	-5.04	B	NA
m1401	ggo-miR-145/mml-miR-145-5p/mne-miR-145/oha-miR-145-5p/ppy-miR-145/ptr-miR-145/ssc-miR-145-5p/xtr-miR-145	20.06	B	0.13525			m1943	mcmv-miR-M87-1	-240.21	B	0.00064957
m1402	ggo-miR-146a	5.84	B	0.322394			m1966	mdo-miR-7266-5p	-2.25	C	0.67969
m1403	ggo-miR-148a/rno-miR-148a-3p	23.11	B	0.018482			m1970	mdo-miR-7283-3p	-2.33	C	0.664033
m1404	ggo-miR-148b	11.26	B	0.176599			m1972	mdo-miR-7288-5p	-55.24	B	NA
m1405	ggo-miR-191	32.23	A	0.00763455			m1976	mdo-miR-7309-3p	-403.21	B	0.000394838
m1406	ggo-miR-200c/mml-miR-200c-3p/ppy-miR-200c	38.96	A	0.00670806			m1982	mdo-miR-7335-5p	-35.48	B	0.067554
m1410	ggo-miR-335/ssc-miR-335/tch-miR-335-5p	30.16	A	0.00919636			m1983	mdo-miR-7336-5p	-2.93	C	0.540802
m1412	ggo-miR-342	7.18	B	0.320925			m1990	mdo-miR-7358-3p	-2.88	B	0.296742
m1414	ggo-miR-376a	15.55	B	0.171714			m1994	mdo-miR-7368-5p	-2.48		0.328807
m1418	ggo-miR-483/hsa-miR-483-5p	28.9	A	0.00933043			m1998	mdo-miR-7373d-3p	-110.71	A	NA
m1425	ggo-miR-517c	2.04		0.0381327			m2019	mdv2-miR-M16-3p	-51.12	B	NA
m1427	ggo-miR-517c-5p/hsa-miR-517-5p/ppy-miR-517c-5p/ptr-miR-517b	13.19	B	0.0901338			m2022	mdv2-miR-M21-3p	-305.39	B	0.000436489
m1431	ggo-miR-518d-3p/hsa-miR-518d-3p/ptr-miR-518d	13.67	B	0.0791927			m2028	mghv-miR-M1-5-3p	-2.95	A	0.163115
m1436	ggo-miR-518f-5p/hsa-miR-518f-5p	29	A	0.0102274			m2032	mml-miR-1232	-2.25	C	0.671722
m1438	ggo-miR-519c-3p/hsa-miR-519b-3p/ppy-miR-519a/ppy-miR-519b-3p/ptr-miR-519b	15.92	B	0.0475318			m2039	mml-miR-2114	-107.8	B	0.0197703
m1442	ggo-miR-521/hsa-miR-521/ppy-miR-521/ptr-miR-521	16.93	B	0.0384513			m2052	mml-miR-519a-3p	-29.19	B	0.0930752
m1443	ggo-miR-522-3p/hsa-miR-522-3p/mml-miR-518e/ppy-miR-522/ptr-miR-522	26.52	B	0.0260107			m2063	mml-miR-638	-942.47	A	8.85417e-05
m1449	ggo-miR-548f/hsa-miR-548t-5p	3.91	B	NA			m2078	mmu-miR-1188-3p	-199.36	A	NA
m1450	ggo-miR-584	15.78	B	0.0502858			m2083	mmu-miR-125b-2-3p	-92.74	B	NA
m1451	ggo-miR-675b/hsa-miR-675-5p/mml-miR-675-5p/ppy-miR-675a	18.6	B	0.121885			m2097	mmu-miR-1964-5p	-53.01	B	0.0480257
m1484	gma-miR4391	5.86	B	0.377373			m2098	mmu-miR-1966-3p	-19.62	B	0.0725637
m1498	gma-miR5768	11.27	B	0.109773			m2106	mmu-miR-294-3p/ocu-miR-294-3p	-2.13	C	0.704167
m1499	gma-miR5771	17.55	B	NA			m2113	mmu-miR-3090-5p	-680.97	A	0.000104987
m1510	gra-miR7494c	3.31	B	0.550955			m2114	mmu-miR-3093-5p	-60.47	A	0.000290908
m1516	gra-miR8674c	2.49	B	NA			m2115	mmu-miR-3098-5p	-2.71		0.228364
m1551	hbv-miR-B14RC-3p	36.06	A	0.0211014			m2122	mmu-miR-344f-3p	-56.62	B	0.0444349
m1558	hcmv-miR-US5-1	5.12	B	0.396641			m2138	mmu-miR-5106	-2.03	C	0.718713
m1560	hco-miR-5887	2.96	B	0.589073			m2140	mmu-miR-5119	-25.55	B	0.0835779
m1578	hco-miR-63a	2.36	B	0.623925			m2142	mmu-miR-5126	-2064.95	A	7.44457e-07
m1580	hco-miR-993	4.11	B	0.481704			m2146	mmu-miR-5622-5p	-89.96	B	NA
m1581	hhi-miR-7790	65.13	B	0.0291638			m2150	mmu-miR-6236	-791.69	A	2.22954e-05
m1602	hsa-miR-1268a	7.27	B	0.268275			m2152	mmu-miR-6240	-9.9	A	0.0123754
m1608	hsa-miR-136-3p/rno-miR-136-3p	22.12		0.0280717			m2161	mmu-miR-6366	-169.44	A	0.000890674
m1609	hsa-miR-141-5p	30.43	B	0.018338			m2166	mmu-miR-6411	-15.55	B	0.0984363
m1612	hsa-miR-16-2-3p/mdo-miR-16-2-3p	38.91	A	0.00370923			m2167	mmu-miR-6538	-1208.83	A	2.14807e-05
m1613	hsa-miR-181a-2-3p	28.84	A	0.0211071			m2169	mmu-miR-6540-5p	-471.54	B	0.000310292
m1616	hsa-miR-1976	29.05	B	0.0336685			m2174	mmu-miR-6907-5p	-182.74	B	NA
m1622	hsa-miR-26a-2-3p/mml-miR-26a-2-3p/ssa-miR-26a-4-3p	7.85	B	0.177911			m2183	mmu-miR-6938-3p	-21.64	B	NA
m1631	hsa-miR-3130-5p	29.67	B	0.0912527			m2184	mmu-miR-6941-5p	-83.94	A	7.9727e-06
m1639	hsa-miR-3184-3p	26.33	A	0.01755			m2187	mmu-miR-6947-3p	-295.62	B	0.000983877
m1642	hsa-miR-320b/mml-miR-320b/ppy-miR-320b/ptr-miR-320b	20.95	B	NA			m2196	mmu-miR-6975-3p	-2.12		0.46725
m1643	hsa-miR-320c/ppy-miR-320c/ptr-miR-320c	5	B	NA			m2199	mmu-miR-6981-5p	-2.19	C	0.691329
m1650	hsa-miR-3591-3p	32.76	B	0.0109309			m2204	mmu-miR-6990-5p	-2.47	C	0.632999
m1652	hsa-miR-3614-3p	7.12	B	0.239536			m2211	mmu-miR-7016-5p	-167.03	A	1.27711e-08
m1668	hsa-miR-372-3p/mml-miR-372-3p/ppy-miR-372/ptr-miR-372	2.04	A	0.210497			m2212	mmu-miR-7028-3p	-5.1	B	0.225123
m1669	hsa-miR-373-3p/mml-miR-373/ppy-miR-373	11.84	B	0.126243			m2213	mmu-miR-7036a-3p	-4.47	A	0.118723
m1670	hsa-miR-373-5p/ptr-miR-373	18.2	B	0.0350804			m2215	mmu-miR-7045-3p	-3101.55	A	1.00881e-06
m1671	hsa-miR-374a-3p/mml-miR-374a-3p	22.89	B	0.0237463			m2223	mmu-miR-7071-3p	-8.7	B	NA
m1673	hsa-miR-378c	2.4	B	0.587842			m2227	mmu-miR-7084-5p	-12.89	B	0.174367
m1680	hsa-miR-3942-3p	2.55	B	NA			m2230	mmu-miR-7118-5p	-5.69	B	0.161863
m1692	hsa-miR-431-5p/mml-miR-431/mmu-miR-431-5p/ppy-miR-431/ptr-miR-431/rno-miR-431	67.34	A	0.00106317			m2239	mmu-miR-7231-3p	-17.06	B	0.0150234
m1698	hsa-miR-4459	46.44	A	0.0110191			m2248	mmu-miR-7648-5p	-45.63		0.000349773
m1699	hsa-miR-4469	2.71	B	NA			m2255	mmu-miR-7669-3p	-64.74	B	NA
m1700	hsa-miR-4483	10.57	B	0.1285			m2262	mmu-miR-8102	-272.76	B	0.000376678
m1703	hsa-miR-4497	24.98	B	0.108928			m2263	mmu-miR-8109	-368.29	B	3.14029e-05
m1718	hsa-miR-4662a-5p	6.36	B	0.293327			m2269	mse-miR-6094	-23.24	B	0.107339
m1725	hsa-miR-4745-3p	6.16	B	0.280025			m2270	mse-miR-6099	-10.47	B	0.154878
m1734	hsa-miR-5010-3p	2.43	B	NA			m2286	mtr-miR5206b	-34.6	B	NA
m1736	hsa-miR-508-3p	5.38	B	0.350323			m2301	mtr-miR5749	-2.1	C	NA
m1749	hsa-miR-520b/ptr-miR-520b	10.49	B	0.169393			m2302	mtr-miR5756	-92.6	B	NA
m1750	hsa-miR-520d-3p/ppy-miR-520d-3p/ptr-miR-520d	28.79	B	0.0167831			m2310	nve-miR-2036-3p	-2.86	C	0.552356
m1753	hsa-miR-520g-5p	13.57	B	0.063139			m2326	oan-miR-1337	-12.13	B	0.0437947
m1754	hsa-miR-520h/ppy-miR-520h	25.85	A	0.0115571			m2328	oan-miR-1343-5p	-121.78	A	1.47789e-05
m1755	hsa-miR-526b-3p	29.06	A	0.0111161			m2335	oan-miR-1381-5p	-1684	A	8.06019e-07
m1764	hsa-miR-5583-5p	13.09	B	NA			m2336	oan-miR-1386	-131.8	B	0.00109994
m1768	hsa-miR-561-5p	10.56	B	0.14603			m2340	oan-miR-1407	-55.24	B	NA
m1770	hsa-miR-5698	14.54	B	0.107287			m2341	oan-miR-1408	-243.05	B	0.00542605
m1771	hsa-miR-5699-5p	18.43	B	0.126774			m2347	oan-miR-1419f-3p	-44.41	B	NA
m1772	hsa-miR-576-5p	15.08	B	0.0814972			m2372	oan-miR-7408-5p	-3480.95	A	1.23921e-06
m1777	hsa-miR-601/mml-miR-601/ppy-miR-601/ptr-miR-601	2.32	B	NA			m2387	ocu-miR-302b-5p	-2.78	C	0.570642
m1783	hsa-miR-6126	6.21	B	0.259473			m2388	odi-miR-1468	-148.47	B	0.0123065
m1787	hsa-miR-625-5p	9.3	B	0.161849			m2402	oha-miR-191-3p	-2.19	C	NA
m1813	hsa-miR-6760-3p	28.14	B	0.0273127			m2426	osa-miR1846a-3p/osa-miR1846b-3p	-2.92		0.243158
m1815	hsa-miR-6767-3p	2.09	B	NA			m2427	osa-miR1846a-5p/osa-miR1846b-5p/osa-miR1846c-5p	-2133.83	A	2.00119e-06
m1820	hsa-miR-6782-3p	4.57	B	0.308636			m2428	osa-miR1848	-2294.54	A	3.01144e-07
m1825	hsa-miR-6793-5p	2.38	B	0.66607			m2438	osa-miR2919	-904.77	A	3.01152e-05
m1826	hsa-miR-6794-3p	7.77	B	0.19761			m2449	osa-miR5538	-9.35	B	0.214615
m1828	hsa-miR-6796-5p	5.25	B	0.408944			m2451	osa-miR5801	-5.33	B	0.133541
m1833	hsa-miR-6809-3p	24.56	B	0.0432497			m2452	osa-miR5808	-7.4	B	NA
m1839	hsa-miR-6832-3p	22.36	B	0.12169			m2454	osa-miR5816	-95.11	A	NA
m1848	hsa-miR-6850-5p	5.7	B	0.276998			m2466	pab-miR950-3p	-2117.67	A	6.97906e-06
m1863	hsa-miR-6886-3p	70.1	A	0.0040645			m2473	pgi-miR6136a.2	-2.84	B	0.316197
m1884	hsa-miR-7853-5p	27.4	A	0.0239077			m2485	pma-miR-19c	-2.68	C	0.593783
m1886	hsa-miR-7973	27.52	B	NA			m2499	pma-miR-375a-5p	-46.63	A	0.00129077
m1894	hsa-miR-9-3p/mdo-miR-9a-3p/mmu-miR-9-3p/rno-miR-9a-3p/ssa-miR-9a-4-3p/ssa-miR-9a-5-3p/tgu-miR-9-3p	31.06	B	0.0266573			m2509	pma-miR-4578	-61.39	B	0.0342116
m1903	hsv1-miR-H6-3p	47.49	A	0.0173724			m2517	pma-miR-4608	-400.22	B	0.00021013
m1915	hvu-miR6194	2.28	B	NA			m2536	ppc-miR-2242	-2.64	C	0.598929
m1916	hvu-miR6196	32.11	B	0.0206994			m2554	ppc-miR-8261-3p	-1217.55	A	4.02302e-05
m1919	hvu-miR6209	5.74	B	0.288276			m2587	ppc-miR-8363-3p	-42	B	NA
m1921	ipu-miR-126a/ssa-miR-126-3p	41.75	A	0.00327975			m2590	ppc-miR-993	-42	B	NA
m1922	ipu-miR-132a/oha-miR-132-5p/ssa-miR-132-5p	29.43	B	NA			m2628	ppy-miR-1292	-124.26	B	0.0124851
m1923	ipu-miR-155	16.93	B	0.0697445			m2631	ppy-miR-1913	-92.3	B	NA
m1940	lva-miR-2005-5p/spu-miR-2005	31.63	B	NA			m2632	ppy-miR-2861	-742.99	A	4.63957e-05
m1948	mdm-miR159c	27.46	B	0.0223754			m2636	ppy-miR-518a-3p/ptr-miR-518g-3p	-2.14	B	0.436434
m1949	mdm-miR482d	4.27	B	NA			m2645	ppy-miR-638	-36.76	A	0.00591024
m1957	mdo-miR-23a-3p	14.72	B	0.0651406			m2670	prd-miR-7915-5p	-2.65	C	0.592144
m1964	mdo-miR-7259-3p	3.61	B	0.487689			m2671	prd-miR-7918a-5p/prd-miR-7918b-5p	-2.69	C	0.592457
m1967	mdo-miR-7270-5p	7.94	B	0.161365			m2676	prd-miR-7933-3p	-2.65	C	0.601766
m1989	mdo-miR-7355-3p	38.64	A	0.0132707			m2678	prd-miR-7941-5p	-480.62	B	0.000318054
m2009	mdo-miR-7398e-3p	42.65	A	0.0196355			m2685	prd-miR-7960-5p	-2.32	C	0.655552
m2015	mdo-miR-7398q-5p	5.91	B	0.263012			m2692	prd-miR-9b-5p	-2.66	C	0.598676
m2021	mdv2-miR-M19-3p	152.12	A	0.00165332			m2695	prv-miR-LLT3	-6.35		0.152802
m2023	mdv2-miR-M21-5p	18.17	B	0.148608			m2722	ptr-miR-3192	-64.23	B	NA
m2025	mdv2-miR-M30-3p	2.53	B	0.644386			m2733	pxy-miR-8516	-35.11	B	0.0562967
m2031	mml-miR-106b-3p	3.31	B	0.550774			m2735	pxy-miR-8528b	-270.52	B	0.00463983
m2033	mml-miR-1247-3p/mmu-miR-1247-3p/rno-miR-1247-3p	3.92	B	0.495847			m2751	rlcv-miR-rL1-22-5p	-1045.19	A	3.50464e-05
m2037	mml-miR-1323-5p	42.63	A	0.00260692			m2754	rlcv-miR-rL1-3	-2.32	C	0.663819
m2038	mml-miR-21-3p	19.37	B	0.13993			m2756	rlcv-miR-rL1-30-5p	-2.77	C	0.570181
m2041	mml-miR-382-3p	21.62	B	0.0463482			m2758	rmi-miR-5325	-2.33	C	0.664991
m2046	mml-miR-517c	13.21	B	0.088018			m2772	rno-miR-3541	-915.11	A	9.17035e-05
m2049	mml-miR-518c-3p	4.82	B	0.20496			m2790	rno-miR-409b	-2.12	C	0.705453
m2050	mml-miR-518d-3p	29.68	A	0.00979614			m2796	rno-miR-6215	-2.88	C	0.54956
m2051	mml-miR-518g-5p	18.18	B	0.03883			m2813	sbi-miR6225-5p	-9.04	B	0.20756
m2053	mml-miR-519a-5p	2.44	A	0.0807633			m2823	sja-miR-3481-3p	-48.96	B	NA
m2054	mml-miR-519b	22.87	B	0.0165236			m2828	sja-miR-36-5p	-58	B	0.0431781
m2056	mml-miR-520g	11.13	B	0.17825			m2832	sko-miR-365-5p	-15.66	A	0.00238997
m2068	mml-miR-7176-3p	15.02	B	0.0874058			m2846	sma-miR-125c-3p	-15.19	B	0.107129
m2081	mmu-miR-1224-3p	22.17	B	0.122637			m2862	sma-miR-8483-3p	-2.3	C	0.659161
m2085	mmu-miR-126b-5p	16.83	B	0.0398905			m2865	sme-miR-10b-3p	-2.78	C	0.573392
m2087	mmu-miR-136-3p	3.75	B	NA			m2876	sme-miR-2169-3p	-11.18	B	0.212236
m2094	mmu-miR-1943-5p	2.52	B	NA			m2929	ssc-miR-320	-2.87	C	NA
m2101	mmu-miR-1983	3.24	B	NA			m2932	ssc-miR-4332	-178.43	A	4.02577e-06
m2103	mmu-miR-21b	11.79	B	0.0935568			m2935	ssc-miR-4339	-3.26		0.175438
m2105	mmu-miR-224-5p	19.3	B	0.0356718			m2945	ssc-miR-9824-5p	-4.02		0.134938
m2109	mmu-miR-3077-3p	16.15	B	0.16451			m2949	ssc-miR-9852-3p	-31.15	A	0.00429564
m2116	mmu-miR-30f	14.71	B	0.0712971			m2950	ssc-miR-9853-5p	-3.16	A	0.236889
m2120	mmu-miR-322-5p/rno-miR-322-5p	19.53	B	0.0322043			m2956	str-miR-184-3p	-46.72	B	NA
m2126	mmu-miR-3963	10.46	B	0.114572			m2972	str-miR-7880w-3p/str-miR-8385-5p	-2.62	C	0.606017
m2127	mmu-miR-3967	23.19	A	0.0134018			m2979	str-miR-8398-5p	-2.8	C	0.568639
m2133	mmu-miR-486b-3p	25.24	A	0.0175479			m2990	stu-miR8006-5p	-8.54	B	NA
m2149	mmu-miR-5627-3p	3.77	B	0.508897			m3004	tae-miR1135	-2.66	B	NA
m2159	mmu-miR-6364	6.24	B	0.330373			m3007	tca-miR-219-3p	-10.3	B	0.155793
m2163	mmu-miR-6378	10.23	B	0.179452			m3018	tca-miR-3812-5p	-2.71	C	0.588578
m2165	mmu-miR-6401	11.29	B	0.0973994			m3036	tca-miR-3884-3p	-104.29	B	0.00128456
m2171	mmu-miR-677-3p	2.3	B	0.672185			m3037	tca-miR-3885-5p	-751.38	B	0.000163453
m2177	mmu-miR-6919-3p	6.75	B	0.336474			m3058	tgu-miR-2966	-231.77	B	0.00192248
m2186	mmu-miR-6946-5p	28.18	B	0.0310986			m3059	tgu-miR-2971	-68.71	B	NA
m2207	mmu-miR-6997-3p	26.65	B	0.0326558			m3061	tgu-miR-2986	-363.13	B	4.39461e-05
m2208	mmu-miR-7009-3p	10.19	B	0.16177			m3071	tur-miR-745-5p	-387.85	A	0.00232377
m2209	mmu-miR-7011-5p	18.17	B	0.124191			m3076	vvi-miR3628-5p	-55.24	B	NA
m2216	mmu-miR-7048-3p	2.84	B	NA			m3080	vvi-miR3638-5p	-46.39	B	0.0560392
m2217	mmu-miR-7055-3p	2.54	B	0.577461			m3088	zma-miR164g-3p	-2.85		0.24504
m2225	mmu-miR-7073-5p	4.53	B	0.336691			m3092	zma-miR395k-5p	-10.85	B	0.199571
m2232	mmu-miR-714	6.41	B	0.225632
m2271	mse-miR-6101	12.32	B	0.0781331
m2278	mtr-miR2606c	3.91	B	0.497063
m2281	mtr-miR2670e	2.71	B	NA
m2299	mtr-miR5295a/mtr-miR5295b/mtr-miR5295c/mtr-miR5295d	2.78	B	0.554261
m2304	nta-miR6145f	5.98	B	0.33805
m2307	nve-miR-2026-5p	2.46	B	NA
m2337	oan-miR-1389-5p	46.58	A	NA
m2343	oan-miR-1414-5p	2.15	B	0.620622
m2362	oan-miR-16b-3p	26.24	A	0.0108193
m2365	oan-miR-23b-3p	17.09	B	0.0580222
m2368	oan-miR-7400-5p	3.14	B	0.451624
m2373	oan-miR-7412-3p	49.78	A	0.0195379
m2374	oan-miR-7416-5p	2.88	B	NA
m2380	oan-miR-92b	5.64	B	0.334296
m2381	oan-miR-92c	17.76	B	0.0362804
m2382	oan-miR-92d	29.95		0.0124561
m2383	oar-miR-379-5p	12.59	B	0.113117
m2385	oar-miR-654-3p	24.13	A	0.0164853
m2393	odi-miR-1494	2.77	B	0.611951
m2399	oha-miR-148a-3p	14.02	B	0.0663675
m2400	oha-miR-15b-5p	10.14	B	0.169574
m2401	oha-miR-1805-5p	2.56	B	0.640245
m2405	oha-miR-204-2-3p	11.31	B	0.0999042
m2410	oha-miR-30e-5p/sha-miR-30e	3.24	A	0.0304368
m2412	oha-miR-9-3p	15.56	B	0.041764
m2413	ola-miR-101a-3p/sha-miR-101/tch-miR-101	11.73	B	0.100402
m2414	ola-miR-192-5p	3.51	B	0.500899
m2419	osa-miR1439	2.58	B	NA
m2421	osa-miR159a.2	2.3	B	0.678879
m2436	osa-miR2867-5p	17.55	A	0.153471
m2442	osa-miR5072	10.66	B	0.145136
m2455	osa-miR5819	27.99	B	0.0481855
m2471	peu-miR2913	3.88	B	0.49983
m2472	peu-miR2916	3.48	B	0.534595
m2476	pma-miR-100a-3p	31.69	A	0.00784872
m2478	pma-miR-103a	17.81	B	0.0329503
m2480	pma-miR-126	24.65	B	0.0211348
m2483	pma-miR-16-3p	12.59	B	0.0570605
m2484	pma-miR-16-5p	16.25	B	0.0942732
m2486	pma-miR-1a-5p	2.42	B	0.595945
m2487	pma-miR-205b	15.56	B	0.0476589
m2488	pma-miR-20b	17.14	B	0.0475593
m2489	pma-miR-221	12.46	B	0.0790873
m2495	pma-miR-30b	40.16	A	0.00434737
m2496	pma-miR-30c-5p	6.28	B	0.325639
m2498	pma-miR-30e-5p	13.07	B	0.0655327
m2501	pma-miR-4545-5p	21.6	B	0.0385899
m2503	pma-miR-4554	5.91	B	0.299899
m2529	pmi-miR-92a-3p	23.7	A	0.0215857
m2532	ppa-miR-141	21.38	B	0.0205953
m2576	ppc-miR-8323-5p	3.19	B	NA
m2577	ppc-miR-8324-5p	6.88	B	0.307087
m2601	ppt-miR1023c-3p	4.1	B	0.48241
m2612	ppt-miR1218	7.85	B	0.235595
m2614	ppt-miR2082	18.56	B	0.0636353
m2616	ppt-miR319d-5p.2	2.19	B	NA
m2619	ppt-miR894	3.36	B	NA
m2630	ppy-miR-1908	21.95	B	NA
m2635	ppy-miR-517b	2.36	A	0.0341415
m2642	ppy-miR-525-3p	9.08	B	0.256056
m2643	ppy-miR-526a	10.58	B	0.197567
m2648	prd-miR-1-5p	4.3	B	0.326438
m2697	ptc-miR1444d/ptc-miR1444e	22.55	B	0.120688
m2720	ptc-miR7832	41.77	A	0.00753011
m2721	ptr-miR-1299	3.45	B	NA
m2723	ptr-miR-4654	3.5	B	NA
m2727	pxy-miR-6497	28.13	A	0.0214342
m2738	pxy-miR-8536a	15.8	B	0.109783
m2749	rlcv-miR-rL1-17-5p	16.88	B	0.0706631
m2753	rlcv-miR-rL1-28-5p	2.42	B	NA
m2760	rno-miR-101b-3p	4.76	B	0.431805
m2761	rno-miR-127-5p	12.01	B	0.176383
m2763	rno-miR-200c-3p	13.71	B	0.0824815
m2765	rno-miR-218b	19.25	B	0.0299786
m2766	rno-miR-293-5p	3.07	B	0.563185
m2767	rno-miR-3084c-3p	30.12	A	0.0155693
m2769	rno-miR-336-3p	5.3	B	0.30055
m2775	rno-miR-3553	9.53	B	0.206782
m2784	rno-miR-3590-5p	29.13	B	0.0157447
m2785	rno-miR-3595	23.65	B	0.0191101
m2786	rno-miR-3596c	31.64	A	0.00849124
m2795	rno-miR-551b-3p	2.76	B	NA
m2811	sbi-miR6222-3p	17.65	B	0.103877
m2812	sbi-miR6225-3p	4.71	B	0.349209
m2819	sha-miR-26a	15.96	B	0.0624977
m2830	sko-miR-2012-3p	3.67	B	NA
m2838	sko-miR-92b/spu-miR-92b-3p	23.5	B	0.0291779
m2839	sko-miR-92c/tur-miR-92-3p	12.06	B	0.0887612
m2841	sly-miR482e-5p	3.05	B	NA
m2843	sly-miR9472-5p	4.86	B	0.431129
m2849	sma-miR-2e-5p	3.95	B	0.493761
m2850	sma-miR-7-3p	3.09	B	0.57477
m2851	sma-miR-71a-3p	27.8	B	0.0377605
m2866	sme-miR-124d-5p	22.9	A	0.0192308
m2867	sme-miR-13-5p	2.55	B	NA
m2902	ssa-miR-130a-3p	38.26	B	NA
m2914	ssa-miR-26d-5p	11.27	B	0.094291
m2916	ssa-miR-30d-2-3p	11.05	B	0.147775
m2920	ssa-miR-462b-5p	20.25	B	0.0373295
m2926	ssc-miR-151-3p	20.34		0.0241383
m2931	ssc-miR-371-5p	10.9	B	0.0978418
m2941	ssc-miR-9813-5p	3.71	B	0.415806
m2961	str-miR-34c-5p	27.03	B	0.100505
m2982	stu-miR167c-3p	4.94	B	0.425172
m2988	stu-miR7984d-5p	8.77	B	NA
m2996	stu-miR8019-3p	12.73	B	0.189262
m3027	tca-miR-3842-5p	3.28	B	NA
m3042	tca-miR-6008-3p	27.4	A	0.0266499
m3048	tch-miR-26a-2-5p	23.91	A	0.014719
m3051	tgu-miR-15b-3p	26.59	A	0.0178866
m3060	tgu-miR-2978	2.97	B	0.496547
m3082	xbo-miR-92b	12.58	B	0.0739484
m3083	xtr-miR-16b	25.34		0.0151845
Note: only the genes which are checked are exported into this file
Comments:
A: This miRNA's average Unique Molecular Index count, and thus its expression level, is relatively low (< 10) in either the Control or the Test Group and is reasonably high in the other Group (> 10).
This result suggests that the actual fold-change value is at least as large as the calculated and reported fold-change result.
This fold-change result may also have greater variations if p value > 0.05; therefore, it is important to have a sufficient number of biological replicates to validate the result for this miRNA.
B: This miRNA's average Unique Molecular Index count, and thus its expression level, is relatively low (< 10), in both the Control and Test Groups.
This fold-change result may have greater variations; therefore, it is important to have a sufficient number of biological replicates to validate the result for this miRNA.
C: This miRNA has a Unique Molecular Index count of zero in both the Control and Test Groups meaning that its expression was undetected, making this fold-change result erroneous and un-interpretable.
Fold Change & Fold Regulation:
Fold-Change is the normalized miRNA expression in each Test Sample divided the normalized miRNA expression in the Control Sample.
Fold-Regulation represents fold-change results in a biologically meaningful way. Fold-change values greater than one indicate an up-regulation, and the fold-regulation is equal to the fold-change.
Fold-change values less than one indicate a down-regulation, and the fold-regulation is the negative inverse of the fold-change.
Fold-change and fold-regulation values greater than 2 are indicated in red; fold-change values less than 0.5 and fold-regulation values less than -2 are indicated in blue.
p-value:
For the geNorm and Total Unique Molecular Index Count normalization methods, the p values are calculated based on a Student's t-test of the replicate normalized miRNA expression values for each miRNA in the control group and treatment groups.
For the DESeq2 and Trimmed Mean of M (edgeR) normalization methods, the p values listed were returned by the respective Bioconductor software packages.
Any p values less than 0.05 are indicated in red. Each Group (including the control) must contain at least 3 Samples for the software to calculate p-values.
