# Supplementary material for: Non-coding RNA in raw and commercially processed milk and putative targets related to growth and immune-response
Source: BMC Genomics. 2021 Oct 17;22:749. doi: 10.1186/s12864-021-07964-w (PMC8520644; doi:10.1186/s12864-021-07964-w)
Supplement: Supplementary file 8 — Additional file 8: Supplemental Data. Differential expression results based on UMI data for the treatment groups versus control obtained from Qiaseq Secondary analysis pipeline. [file 12864_2021_7964_MOESM8_ESM.zip › Volcano Plot_RM vs. Raw-HT-Skim.xlsx]

## Sheet: Volcano Plot
QIASeq RNA Panel Catalog #:
Test Group:		Group 1
Control Group:		Control Group
Fold Difference:		2
p-value:		0.05
Arrays included in Test Group:		21-S1-Raw-HT-Skim_S13-UMIs, 22-S2-Raw-HT-Skim_S14-UMIs, 23-S3-Raw-HT-Skim_S15-UMIs, 24-S4-Raw-HT-Skim_S16-UMIs
Arrays included in Control Group:		1-S1-Raw-Whole_S11-UMIs, 2-S2-Raw-Whole_S21-UMIs, 3-S3-Raw-Whole_S22-UMIs, 4-S4-Raw-Whole_S23-UMIs
Genes Over-Expressed in							Genes Under-Expressed in
Group 1 vs. Control Group							Group 1 vs. Control Group
Gene #	miRNA Symbol	Fold Regulation	Comments	p-value			Gene #	miRNA Symbol	Fold Regulation	Comments	p-value
m12	aae-miR-2944b-5p	21.52	B	0.103802			m44	aca-miR-150-5p/cfa-miR-150/chi-miR-150/eca-miR-150/ggo-miR-150/hsa-miR-150-5p/mml-miR-150-5p/mmu-miR-150-5p/oar-miR-150/ppy-miR-150/ptr-miR-150/rno-miR-150-5p/ssc-miR-150	-4.77	B	0.0279656
m23	aca-let-7c-5p/bta-let-7c/cfa-let-7c/chi-let-7c-5p/dre-let-7c-5p/eca-let-7c/gga-let-7c-5p/hhi-let-7c/hsa-let-7c-5p/ipu-let-7c/mml-let-7c-5p/mmu-let-7c-5p/oan-let-7c-5p/oar-let-7c/oha-let-7c-5p/pol-let-7a-5p/ppy-let-7c/ptr-let-7c/rno-let-7c-5p/ssa-let-7c-5p/ssc-let-7c/tgu-let-7c-5p/xtr-let-7c	68.97	A	0.000964483			m62	aca-miR-214-3p/aja-miR-214/bta-miR-214/cfa-miR-214/eca-miR-214/hsa-miR-214-3p/mmu-miR-214-3p/oan-miR-214-3p/tgu-miR-214-3p	-9.72	B	NA
m28	aca-miR-101-3p/cfa-miR-101/chi-miR-101-3p	21.31	B	0.0286761			m89	aca-miR-5402-3p	-6.18	B	NA
m29	aca-miR-103-3p/oar-miR-103	51.69	A	0.00165005			m96	aca-miR-5416	-211.29	A	9.59303e-05
m30	aca-miR-107-3p/bta-miR-107/ccr-miR-107/cgr-miR-107/ipu-miR-107a/oan-miR-107-3p/oar-miR-107/ssa-miR-107-3p	2.16	B	0.307754			m102	aca-miR-5440	-42.27	B	0.0622518
m34	aca-miR-125a-5p/dre-miR-125a/fru-miR-125a/ipu-miR-125a/oha-miR-125a-5p/ola-miR-125a-5p/tni-miR-125a/xtr-miR-125a	32.59	B	0.0137554			m103	aca-miR-5450	-44.66	B	NA
m40	aca-miR-144-3p/aja-miR-144/dre-miR-144-3p/eca-miR-144/fru-miR-144/hsa-miR-144-3p/mml-miR-144/mmu-miR-144-3p/oan-miR-144-3p/rno-miR-144-3p/tgu-miR-144-3p/tni-miR-144	3.55	B	NA			m134	aja-miR-142/dre-miR-142a-3p/eca-miR-142-3p/efu-miR-142/hsa-miR-142-3p/mdo-miR-142/mml-miR-142-3p/mmu-miR-142a-3p/oha-miR-142-3p/ppy-miR-142-3p/ptr-miR-142/rno-miR-142-3p/xtr-miR-142-3p	-2.1		0.0588209
m46	aca-miR-16a-5p/oar-miR-16b/ppy-miR-16	19.74	B	0.0380359			m139	aja-miR-331/bta-miR-331-3p/cfa-miR-331/eca-miR-331/hsa-miR-331-3p/mml-miR-331-3p/mmu-miR-331-3p/ptr-miR-331/rno-miR-331-3p/ssc-miR-331-3p	-52.64	B	NA
m48	aca-miR-181a/cgr-miR-181a-5p/dre-miR-181a-5p/eca-miR-181a/fru-miR-181a-5p/gga-miR-181a-5p/ggo-miR-181a-5p/hsa-miR-181a-5p/lla-miR-181a-5p/mdo-miR-181a-5p/mml-miR-181a-5p/mmu-miR-181a-5p/mne-miR-181a-5p/oan-miR-181a-5p/oar-miR-181a/pma-miR-181a-5p/ppa-miR-181a-5p/ppy-miR-181a-5p/ptr-miR-181a-5p/rno-miR-181a-5p/sla-miR-181a/ssa-miR-181a-5p/tch-miR-181a-5p/tgu-miR-181a-5p/tni-miR-181a-5p/xtr-miR-181…	2.01		0.0658877			m148	aly-miR169b-3p/ath-miR169b-3p	-99.41	B	0.000908745
m50	aca-miR-182-5p/dre-miR-182-5p/ggo-miR-182/ipu-miR-182/mdo-miR-182-5p/mml-miR-182/oan-miR-182-5p/pol-miR-182-5p/ppy-miR-182/ssa-miR-182-5p/xtr-miR-182-5p	114.3	A	0.000510577			m156	aly-miR390b-3p	-59.79	B	NA
m57	aca-miR-200a-3p/dre-miR-200a-3p/eca-miR-200a/fru-miR-200a/gga-miR-200a-3p/ggo-miR-200a/hsa-miR-200a-3p/mdo-miR-200a-3p/mml-miR-200a-3p/mmu-miR-200a-3p/ppy-miR-200a/ptr-miR-200a/rno-miR-200a-3p/tni-miR-200a/xtr-miR-200a	55.78		0.00223721			m168	aly-miR831-5p	-4.37	B	0.388074
m58	aca-miR-200b-3p/ccr-miR-200b/chi-miR-200b/csa-miR-200/dre-miR-200b-3p/eca-miR-200b/fru-miR-200b/hsa-miR-200b-3p/mdo-miR-200b-3p/mmu-miR-200b-3p/tch-miR-200b-3p/tni-miR-200b	15.21	B	0.0914867			m194	ame-miR-3776	-138.91	B	0.00203572
m60	aca-miR-20a-5p/age-miR-20/ggo-miR-20a/lca-miR-20/lla-miR-20/mml-miR-20a-5p/mne-miR-20/ppa-miR-20/ppy-miR-20a/ptr-miR-20a/sla-miR-20/ssc-miR-20a/tch-miR-20a-5p	11.63	B	0.0768339			m195	ame-miR-3781	-5.44	B	0.300442
m66	aca-miR-23b-3p/ccr-miR-23b/cgr-miR-23b-3p/chi-miR-23b-3p/eca-miR-23b/gga-miR-23b-3p/hsa-miR-23b-3p/ipu-miR-23b/mdo-miR-23b-3p/mml-miR-23b-3p/mmu-miR-23b-3p/rno-miR-23b-3p/tgu-miR-23-3p/xtr-miR-23b	19.88	B	0.0229469			m208	ame-miR-6048	-422.75	B	0.000869156
m70	aca-miR-29a-3p/cgr-miR-29c-3p/gga-miR-29a-3p/mdo-miR-29a-3p/oan-miR-29a-3p/tch-miR-29c-3p/tgu-miR-29a-3p/xtr-miR-29a	16.7	B	0.160879			m210	ame-miR-6056	-24.18	A	0.0159667
m75	aca-miR-30c-3p/hsa-miR-30c-2-3p/mmu-miR-30c-2-3p/oan-miR-30c-2-3p/oha-miR-30c-1-3p/rno-miR-30c-2-3p/ssc-miR-30c-3p/tgu-miR-30c-3p	14.16	B	0.155031			m211	ame-miR-6065	-10.47	A	0.11766
m79	aca-miR-32-5p/eca-miR-32/hsa-miR-32-5p/mmu-miR-32-5p/rno-miR-32-5p/tch-miR-32-5p	11.01	B	0.137601			m218	ame-miR-9884	-7.94	B	0.213792
m81	aca-miR-365-3p/bta-miR-365-3p/ccr-miR-365/cfa-miR-365/cgr-miR-365-3p/chi-miR-365-3p/dre-miR-365/eca-miR-365/efu-miR-365/fru-miR-365/gga-miR-365-3p/hsa-miR-365a-3p/hsa-miR-365b-3p/mdo-miR-365-3p/mml-miR-365-3p/mmu-miR-365-3p/oan-miR-365-3p/oha-miR-365a-3p/ppy-miR-365/ptr-miR-365/rno-miR-365-3p/ssa-miR-365-3p/ssc-miR-365-3p/tch-miR-365a-3p/tch-miR-365b-3p/tgu-miR-365-3p/tni-miR-365/xtr-miR-365	31.61	B	0.00709643			m221	ame-miR-9894	-157.89	B	0.0107677
m82	aca-miR-375-3p/ccr-miR-375/dre-miR-375/fru-miR-375/gga-miR-375/lgi-miR-375/oha-miR-375-3p/pma-miR-375a-3p/ssa-miR-375-3p/tgu-miR-375/tni-miR-375/xtr-miR-375	34.06	A	NA			m265	ata-miR9772a-5p/ata-miR9772b-5p/tae-miR9772	-37.42	B	NA
m84	aca-miR-454-3p/bta-miR-454/chi-miR-454-3p/eca-miR-454/gga-miR-454-3p/hsa-miR-454-3p/ipu-miR-454b/mml-miR-454-3p/oan-miR-454-3p/ptr-miR-454/sha-miR-454/tgu-miR-454-3p	9.06	B	0.11586			m266	ata-miR9783-5p	-54.13	B	NA
m86	aca-miR-457-5p	6.72	B	0.21413			m284	ath-miR5657	-7.65	B	NA
m97	aca-miR-5427	14.43	B	0.0706986			m287	ath-miR773b-3p	-5.58	B	0.303207
m106	aca-miR-5459	39.37	A	NA			m360	bdi-miR7725a-3p	-5.31	B	0.383894
m108	aca-miR-99a-5p/dre-miR-99/eca-miR-99a/gga-miR-99a-5p/ggo-miR-99a/hsa-miR-99a-5p/ipu-miR-99a/lla-miR-99a/mml-miR-99a-5p/mmu-miR-99a-5p/mne-miR-99a/oha-miR-99a-5p/ppa-miR-99a/ppy-miR-99a/ptr-miR-99a/rno-miR-99a-5p/ssa-miR-99-5p/ssc-miR-99a/tch-miR-99a-5p/xtr-miR-99	5.77	A	0.0153275			m362	bdi-miR7733-5p	-35.43	B	NA
m109	aca-miR-99b-5p/oha-miR-99b-5p	21.73	B	0.037073			m375	bdi-miR7778-5p	-400.83	A	0.000220694
m112	aga-miR-92a	24.85	B	0.0214234			m376	bdi-miR7781-5p	-3.3	B	0.495493
m117	age-miR-15b/bta-miR-15b/cgr-miR-15b-5p/chi-miR-15b-5p/eca-miR-15b/efu-miR-15/ggo-miR-15b/hsa-miR-15b-5p/lla-miR-15b/mml-miR-15b-5p/mmu-miR-15b-5p/mne-miR-15b/ppa-miR-15b/ppy-miR-15b/ptr-miR-15b/rno-miR-15b-5p/ssc-miR-15b/tch-miR-15b-5p	8.86	B	0.137762			m388	bhv5-miR-B12	-9.13		0.0461366
m121	age-miR-197/bta-miR-197/cfa-miR-197/chi-miR-197-3p/eca-miR-197/ggo-miR-197/hsa-miR-197-3p/mml-miR-197-3p/ppa-miR-197/ppy-miR-197/ptr-miR-197	47.9	A	0.0165036			m399	bma-miR-5876	-166.77	B	0.000235241
m122	age-miR-19a/bta-miR-19a/cfa-miR-19a/cgr-miR-19a/chi-miR-19a/dre-miR-19a-3p/eca-miR-19a/fru-miR-19a/gga-miR-19a-3p/ggo-miR-19a/hsa-miR-19a-3p/lca-miR-19a/lla-miR-19a/mdo-miR-19a-3p/mml-miR-19a-3p/mmu-miR-19a-3p/mne-miR-19a/oan-miR-19a-3p/oha-miR-19a-3p/ppa-miR-19a/ppy-miR-19a/ptr-miR-19a/rno-miR-19a-3p/sla-miR-19a/ssc-miR-19a/tch-miR-19a-3p/tni-miR-19a/xtr-miR-19a	16.29	B	0.0699294			m447	bmo-miR-3334	-8.68	B	0.23716
m124	age-miR-218/cfa-miR-218/chi-miR-218/eca-miR-218/gga-miR-218-5p/ggo-miR-218/hsa-miR-218-5p/lca-miR-218/lla-miR-218/mdo-miR-218-5p/mml-miR-218-5p/mmu-miR-218-5p/mne-miR-218/oan-miR-218-5p/oar-miR-218a/ola-miR-218a/ppa-miR-218/ppy-miR-218/ptr-miR-218/rno-miR-218a-5p/sla-miR-218/ssc-miR-218/ssc-miR-218-5p/tch-miR-218-5p/tgu-miR-218-5p/xtr-miR-218	2.42	B	0.576761			m453	bmo-miR-3372-5p	-167.73	B	0.00567576
m125	age-miR-22/aja-miR-22/cfa-miR-22/cgr-miR-22-3p/eca-miR-22/gga-miR-22-3p/hsa-miR-22-3p/lca-miR-22/lla-miR-22/mml-miR-22/mmu-miR-22-3p/mne-miR-22/oan-miR-22-3p/oha-miR-22a/ppa-miR-22/ppy-miR-22/ptr-miR-22/rno-miR-22-3p/sla-miR-22/ssc-miR-22-3p/tch-miR-22-3p/xtr-miR-22-3p	2.58		0.0762487			m467	bmo-miR-3425	-6.76	B	0.239938
m126	age-miR-222/chi-miR-222-3p/dre-miR-222a-3p/fru-miR-222/gga-miR-222a/mdo-miR-222a/oha-miR-222a-3p/ssa-miR-222a-3p/ssc-miR-222/tgu-miR-222-3p/tni-miR-222/xtr-miR-222	13.15	B	0.0505299			m474	bra-miR390-3p	-61.14	B	NA
m129	age-miR-30b/ggo-miR-30b/lla-miR-30b/mml-miR-30b-5p/mne-miR-30b/oar-miR-30b/ppa-miR-30b/ptr-miR-30b	3.85	B	0.352194			m488	bta-miR-1249/cfa-miR-1249/chi-miR-1249/efu-miR-1249/ggo-miR-1249/hsa-miR-1249-3p/mml-miR-1249/mmu-miR-1249-3p/ppy-miR-1249/ptr-miR-1249/rno-miR-1249/ssc-miR-1249	-8.46		0.0194214
m130	age-miR-34a/bta-miR-34a/ccr-miR-34/cfa-miR-34a/cgr-miR-34a/chi-miR-34a/dre-miR-34a/eca-miR-34a/ggo-miR-34a/hsa-miR-34a-5p/ipu-miR-34a/lla-miR-34a/mml-miR-34a-5p/mmu-miR-34a-5p/mne-miR-34a/ppa-miR-34a/ppy-miR-34a/ptr-miR-34a/rno-miR-34a-5p/sla-miR-34a/ssc-miR-34a/tgu-miR-34a	36.55	B	0.0116714			m492	bta-miR-1343-5p	-13.14	A	0.0678087
m138	aja-miR-29c/bta-miR-29c/ccr-miR-29a/cfa-miR-29c/dre-miR-29a/eca-miR-29c/fru-miR-29a/ggo-miR-29c/hsa-miR-29c-3p/mml-miR-29c-3p/mmu-miR-29c-3p/oha-miR-29a-3p/ppy-miR-29c/ptr-miR-29c/rno-miR-29c-3p/ssa-miR-29b-3p/ssc-miR-29c/tni-miR-29a	9.23		0.000432978			m493	bta-miR-135b/cfa-miR-135b/chi-miR-135b-5p/eca-miR-135b/ggo-miR-135b/hsa-miR-135b-5p/mml-miR-135b-5p/mmu-miR-135b-5p/ppy-miR-135b/ptr-miR-135b/rno-miR-135b-5p/tch-miR-135b-5p	-14.86	B	0.0480533
m140	aja-miR-3596/rno-miR-3596d	28.93	B	0.0162822			m500	bta-miR-146b/chi-miR-146b-5p/ggo-miR-146b/rno-miR-146b-5p	-2.06	B	0.141588
m144	aly-miR159c-5p	5.53	B	NA			m501	bta-miR-149-3p/mml-miR-149-3p	-590.87	A	6.18867e-05
m151	aly-miR3434-5p	31.7	B	NA			m506	bta-miR-155/cfa-miR-155/chi-miR-155-5p/eca-miR-155/hsa-miR-155-5p/mml-miR-155/oan-miR-155-5p/ppy-miR-155/ptr-miR-155/ssa-miR-155-5p/tch-miR-155-5p	-3.87	B	0.0333254
m177	ame-miR-1006	10.02	B	0.225544			m510	bta-miR-1777a	-11.6	A	0.118107
m179	ame-miR-125	36.64	B	0.0144009			m549	bta-miR-2328-3p	-16.26	A	0.0604262
m180	ame-miR-2796/bmo-miR-2796-3p/hme-miR-2796/mse-miR-2796/tca-miR-2796-3p	71.93	A	0.00279634			m566	bta-miR-2415-3p	-322.91	A	0.000431631
m186	ame-miR-3740	13.58	B	0.193938			m567	bta-miR-2415-5p	-156.17	A	8.43495e-05
m187	ame-miR-3749	2.47	B	NA			m584	bta-miR-2881	-9.62	A	0.124145
m188	ame-miR-3751	18.64	B	0.0621803			m585	bta-miR-2885	-2.92		0.427104
m212	ame-miR-92a/ngi-miR-92a/nlo-miR-92a/nvi-miR-92a	12.02	B	0.0866674			m586	bta-miR-2887	-278.56	A	0.00038684
m213	ame-miR-985	37.66	B	NA			m587	bta-miR-2889	-6.96		0.11343
m220	ame-miR-9888	10.39	B	NA			m588	bta-miR-2890	-45.96		0.000506493
m222	ame-miR-9895	15.24	B	NA			m589	bta-miR-2892	-4.81		0.158602
m223	api-miR-100/nve-miR-100-5p	12.51	B	0.0852026			m615	bta-miR-369-3p/cgr-miR-369-3p/chi-miR-369-3p/eca-miR-369-3p/hsa-miR-369-3p/mml-miR-369-3p/mmu-miR-369-3p/oar-miR-369-3p/ppy-miR-369-3p/ptr-miR-369/rno-miR-369-3p/ssc-miR-369/tch-miR-369-3p	-2.35	B	0.174895
m228	api-miR-3038	4.58	B	0.370881			m634	bta-miR-450b/eca-miR-450b-5p/ggo-miR-450b/hsa-miR-450b-5p/mml-miR-450b-5p/ppy-miR-450b-5p/ssc-miR-450b-5p	-2.08	B	0.35828
m233	api-miR-92a	13.3	B	0.0795441			m636	bta-miR-452/mmu-miR-452-5p	-3.01	B	0.0982841
m236	asu-miR-100a-5p/prd-miR-100-5p	47.39	A	0.00301114			m652	bta-miR-671/eca-miR-671-5p/hsa-miR-671-5p/mml-miR-671-5p/mmu-miR-671-5p/ppy-miR-671-5p	-4.37	A	0.146327
m237	asu-miR-100b-3p	15.37	B	NA			m761	cfa-let-7e/chi-let-7e-5p/eca-let-7e/hsa-let-7e-5p/mml-let-7e-5p/mmu-let-7e-5p/ppy-let-7e/ptr-let-7e/rno-let-7e-5p/ssc-let-7e/tch-let-7e-5p	-2.33	B	0.0274698
m248	asu-miR-5363-5p	3.22	B	0.560184			m780	cfa-miR-223/dre-miR-223/fru-miR-223/gga-miR-223/ggo-miR-223/mdo-miR-223-3p/mml-miR-223/ppa-miR-223/ppy-miR-223/ptr-miR-223/rno-miR-223-3p/sla-miR-223/tgu-miR-223/tni-miR-223/xla-miR-223/xtr-miR-223	-2.5		0.0540237
m253	asu-miR-92-5p	16.13	B	NA			m794	cfa-miR-342/eca-miR-342-3p/hsa-miR-342-3p/mml-miR-342-3p/mmu-miR-342-3p/ppy-miR-342-3p/ptr-miR-342/rno-miR-342-3p/tch-miR-342-3p	-2.64		0.02489
m254	ata-miR160a-3p	2.65	B	NA			m795	cfa-miR-363/ggo-miR-363/ipu-miR-363/oha-miR-363-3p/ssc-miR-363	-2.31	B	0.169604
m255	ata-miR164c-3p	27.03	B	NA			m808	cfa-miR-660/eca-miR-660/ggo-miR-660/hsa-miR-660-5p/mml-miR-660-5p/ppy-miR-660/ptr-miR-660	-2.78	B	0.13289
m268	ath-miR156f-3p	26.24	B	NA			m812	cfa-miR-8798	-9.75	B	0.158098
m271	ath-miR3932a/ath-miR3932b-3p	6.34	B	0.284226			m825	cfa-miR-8859a	-75.97	B	0.0155964
m281	ath-miR5641	16.13	B	NA			m829	cfa-miR-8875	-2114.91	A	4.89487e-06
m294	ath-miR829-3p.1	26.24	B	NA			m835	cfa-miR-8903	-5.25	A	0.259044
m301	atr-miR8558a	10.21	B	0.247265			m836	cfa-miR-8904b	-19.04	A	0.0161237
m314	bbe-miR-125b-3p/bfl-miR-125b/rno-miR-3588	2.62	B	0.105092			m870	cgr-miR-342-3p	-3.21	B	0.0360208
m315	bbe-miR-200b-5p/bfl-miR-200b/sko-miR-200	4.96	B	0.425106			m884	cgr-miR-92b-5p/mml-miR-92b-5p/rno-miR-92b-5p/ssc-miR-92b-5p	-980.86	A	4.50536e-06
m321	bbe-miR-210-5p/bfl-miR-210-3p/cgr-miR-210-3p/ggo-miR-210/hsa-miR-210-3p/mml-miR-210-3p/mmu-miR-210-3p/ptr-miR-210/rno-miR-210-3p/ssc-miR-210/tch-miR-210	17.91	B	NA			m940	cin-miR-4104-5p	-2.76	A	0.498106
m324	bbe-miR-29a-5p/bfl-miR-29a-5p	35.88	B	NA			m959	cin-miR-5608-5p	-13.46		0.0074964
m331	bbe-miR-4904-5p	4.32	B	0.394546			m973	cre-miR1166.1	-143.87	B	0.0124834
m332	bbe-miR-96-5p/bfl-miR-96-5p/bta-miR-96/ccr-miR-96/cfa-miR-96/dre-miR-96-5p/eca-miR-96/fru-miR-96/hsa-miR-96-5p/ipu-miR-96/mdo-miR-96/mmu-miR-96-5p/oan-miR-96-5p/oha-miR-96/ppy-miR-96/rno-miR-96-5p/ssa-miR-96-5p/ssc-miR-96-5p/tni-miR-96/xtr-miR-96	14.99	B	0.1112			m992	csi-miR3953	-11.72		0.0764059
m333	bdi-miR1135	12.33	B	NA			m994	csi-miR482a-5p	-83.86	B	0.0271903
m344	bdi-miR5174c-5p	4.85	B	NA			m1001	cte-miR-2699-3p	-63.62	B	NA
m348	bdi-miR5185l-3p	6.83	B	0.337232			m1048	dme-miR-4948-5p	-101.55	B	0.00640955
m354	bdi-miR7712-5p	20.85	B	0.130078			m1058	dme-miR-92a-5p/dvi-miR-92a-5p	-92.28	B	0.00048014
m355	bdi-miR7713-3p	20.8	B	0.0482027			m1068	dme-miR-991-5p	-108.84	A	NA
m356	bdi-miR7713-5p	4.67	B	0.443077			m1070	dmo-miR-313/dvi-miR-313-3p	-25.29	B	NA
m357	bdi-miR7716-5p	17.81	B	0.0744932			m1091	dre-miR-124-6-5p	-37.42	B	NA
m374	bdi-miR7778-3p	5.13	B	NA			m1118	dsi-miR-2577	-137.56	A	NA
m381	bfl-let-7b/rno-miR-3596a	32.55	B	0.00670165			m1162	eca-miR-8920	-7.68		0.0702603
m382	bfl-miR-100-5p/dpu-miR-100/isc-miR-100	9.08	B	0.156632			m1164	eca-miR-8924	-3.39	B	NA
m386	bhv1-miR-B6-5p	31.63	B	NA			m1165	eca-miR-8928	-6.96	A	0.0840993
m390	blv-miR-B3-5p	9.21	B	NA			m1174	eca-miR-8992	-258.47	B	0.00487368
m393	bma-miR-250	40	B	0.066209			m1177	eca-miR-9001	-19.3	A	0.0419372
m410	bmo-miR-2779	28.21	B	0.0462724			m1184	eca-miR-9051	-78.12		NA
m414	bmo-miR-2788	22.52	B	0.0520912			m1197	eca-miR-9179	-122.96	A	0.0164231
m420	bmo-miR-2825	2.82	B	0.542808			m1225	efu-miR-26a	-2.64	B	0.0481694
m421	bmo-miR-2846	27.31	B	NA			m1235	efu-miR-330	-145.1	B	0.00380277
m429	bmo-miR-3226	7.95	B	NA			m1254	efu-miR-9223a	-7.72	B	0.191974
m439	bmo-miR-3288	28.13	B	0.0965907			m1268	efu-miR-9261	-193.25	B	0.0079428
m443	bmo-miR-3319	6.56	B	NA			m1272	efu-miR-9279b	-19.55	A	0.0263987
m452	bmo-miR-3364	19.22	B	0.110703			m1282	efu-miR-9330	-82.51	B	0.0115981
m482	bta-let-7b/ccr-let-7b/cfa-let-7b/cgr-let-7b/chi-let-7b-5p/dre-let-7b/fru-let-7b/gga-let-7b/hsa-let-7b-5p/mdo-let-7b/mml-let-7b-5p/mmu-let-7b-5p/oan-let-7b-5p/oha-let-7b-5p/pol-let-7b-5p/ppy-let-7b/ptr-let-7b/rno-let-7b-5p/ssa-let-7b-5p/tgu-let-7b-5p/tni-let-7b	2.18		0.213421			m1290	esi-miR3453-3p	-122.85	B	0.0023245
m484	bta-miR-101/eca-miR-101/hsa-miR-101-3p/mmu-miR-101a-3p/ppy-miR-101/rno-miR-101a-3p/ssc-miR-101	34.02	B	0.00805278			m1295	esi-miR3469-3p	-3.07	B	NA
m486	bta-miR-10b/dre-miR-10b-5p/eca-miR-10b/fru-miR-10b/hsa-miR-10b-5p/mml-miR-10b-5p/mmu-miR-10b-5p/ppy-miR-10b/ptr-miR-10b/tch-miR-10b-5p/tni-miR-10b	29.57	B	0.0115579			m1296	esi-miR3469-5p	-18.69	B	0.0794295
m490	bta-miR-1307/cfa-miR-1307/hsa-miR-1307-3p/ppy-miR-1307/ptr-miR-1307/ssc-miR-1307	40.7	B	0.0254122			m1312	gga-miR-1574-5p	-9.71	B	0.14094
m494	bta-miR-136/cfa-miR-136/ggo-miR-136/hsa-miR-136-5p/mml-miR-136/oar-miR-136/ppa-miR-136/ppy-miR-136/ptr-miR-136/rno-miR-136-5p/ssc-miR-136/tch-miR-136-5p	9.87	B	0.112662			m1318	gga-miR-1612	-194.23	A	0.00105244
m495	bta-miR-140/ccr-miR-140-3p/mdo-miR-140-3p/oan-miR-140-3p/ssa-miR-140-3p	2.89	A	0.090983			m1321	gga-miR-1629	-11.31	B	NA
m498	bta-miR-145/cfa-miR-145/chi-miR-145-5p/eca-miR-145/hsa-miR-145-5p/ipu-miR-145/mdo-miR-145-5p/mmu-miR-145a-5p/pma-miR-145-5p/rno-miR-145-5p/ssa-miR-145-5p	6.18	B	0.279863			m1322	gga-miR-1640	-471.26	A	0.000237236
m499	bta-miR-1468/chi-miR-1468-5p/ssc-miR-1468	37.36	B	NA			m1323	gga-miR-1648-3p	-35.43	B	NA
m502	bta-miR-149-5p/cfa-miR-149/eca-miR-149/efu-miR-149/ggo-miR-149/hsa-miR-149-5p/mml-miR-149-5p/mmu-miR-149-5p/ppy-miR-149/ptr-miR-149/rno-miR-149-5p/ssc-miR-149	3.45	A	0.0406726			m1337	gga-miR-1763	-105.07	B	0.00846891
m504	bta-miR-151-3p/chi-miR-151-3p/hsa-miR-151a-3p/mml-miR-151-3p/ppy-miR-151a-3p/ptr-miR-151	2.08		0.210133			m1343	gga-miR-1807	-3.87	B	0.437855
m512	bta-miR-181a/oha-miR-181a-5p/ssc-miR-181a	2.2	A	0.14353			m1345	gga-miR-1845	-11.68		0.0531643
m514	bta-miR-182/cfa-miR-182/hsa-miR-182-5p/pma-miR-182/ptr-miR-182/ssc-miR-182	11.76	B	0.219694			m1347	gga-miR-2127	-11.9	A	0.0728228
m515	bta-miR-183/ccr-miR-183/cin-miR-183-5p/dre-miR-183-5p/fru-miR-183/gga-miR-183/ggo-miR-183/mdo-miR-183-5p/mml-miR-183-5p/mne-miR-183/oha-miR-183-5p/pma-miR-183-5p/ppa-miR-183/ptr-miR-183/sla-miR-183/ssc-miR-183/tni-miR-183/xtr-miR-183	25.58	B	0.0163484			m1354	gga-miR-3540	-901.93	A	7.69722e-05
m517	bta-miR-186/cfa-miR-186/chi-miR-186-5p/eca-miR-186/hsa-miR-186-5p/mml-miR-186-5p/mmu-miR-186-5p/oan-miR-186-5p/ppy-miR-186/rno-miR-186-5p/tch-miR-186-5p	37.1	B	0.0071734			m1371	gga-miR-6642-5p	-2.39	B	0.422247
m518	bta-miR-193a-5p/cfa-miR-193a/eca-miR-193a-5p/gga-miR-193a-5p/hsa-miR-193a-5p/mml-miR-193a-5p/oha-miR-193-5p/ppy-miR-193a-5p/ssc-miR-193a-5p/tgu-miR-193b-5p	126.18	A	NA			m1374	gga-miR-6678-3p	-97.22	B	NA
m522	bta-miR-200a/oan-miR-200a-3p/oha-miR-200a/ssa-miR-200b-3p/tch-miR-200a-3p/tgu-miR-200a-3p	45.63	B	0.00957399			m1386	gga-miR-7452-5p	-79.07	B	NA
m533	bta-miR-2284m	24.38	B	NA			m1387	gga-miR-7455-5p	-16.94	A	0.0340664
m537	bta-miR-2284x	69.62	A	NA			m1390	gga-miR-7471-5p	-136.19	B	0.00475268
m541	bta-miR-2285o	24.98	B	NA			m1393	gga-miR-7475-3p	-12.36	A	0.129853
m542	bta-miR-2285t	43.07	A	NA			m1413	ggo-miR-3615	-7.59	A	0.0650062
m543	bta-miR-2285z	3.09	B	NA			m1416	ggo-miR-4488	-3020.95	A	1.5548e-06
m546	bta-miR-2312	26.24	B	NA			m1445	ggo-miR-524-3p/hsa-miR-524-3p/ppy-miR-524-3p/ptr-miR-524	-4.68	B	0.0266573
m548	bta-miR-2326	11.38	B	NA			m1455	ggo-miR-940/hsa-miR-940/mml-miR-940/ptr-miR-940	-148.5	B	0.0119221
m555	bta-miR-2370-5p	4.64	B	0.445001			m1462	ghr-miR7508	-4	B	0.460747
m559	bta-miR-2388-3p	12.85	B	NA			m1481	gma-miR4374a	-96.41	A	NA
m564	bta-miR-2406	3.5	B	NA			m1482	gma-miR4385	-5.17	B	0.345925
m565	bta-miR-2412	37.66	B	NA			m1490	gma-miR482b-3p/gma-miR482d-3p	-11.48	A	0.00394131
m568	bta-miR-2419-5p	16.13	B	NA			m1553	hbv-miR-B26-5p	-242.58		0.00118836
m574	bta-miR-2462	16.09	B	0.143411			m1554	hbv-miR-B2RC	-360.89	B	0.00110617
m582	bta-miR-27a-3p/cfa-miR-27a/chi-miR-27a-3p/ola-miR-27a	19.13	B	0.0442498			m1556	hcmv-miR-UL148D	-171.98	B	6.8706e-05
m592	bta-miR-2957	27.28	B	0.0141113			m1557	hcmv-miR-UL70-3p	-5.68	B	0.334235
m594	bta-miR-299/cfa-miR-299/hsa-miR-299-5p/mml-miR-299-5p/mmu-miR-299a-5p/oar-miR-299-5p/ppy-miR-299-5p/ptr-miR-299/rno-miR-299a-5p	20.59	B	0.093836			m1573	hco-miR-5945-3p	-16.34	B	NA
m599	bta-miR-320a/cfa-miR-320/cgr-miR-320a/chi-miR-320-3p/ggo-miR-320a/hsa-miR-320a/mml-miR-320a/mmu-miR-320-3p/ppy-miR-320a/ptr-miR-320a/rno-miR-320-3p	4.61		0.0616315			m1575	hco-miR-5960	-4.21	B	0.449604
m601	bta-miR-328/cfa-miR-328/cgr-miR-328/chi-miR-328-3p/eca-miR-328/hsa-miR-328-3p/mmu-miR-328-3p/ppy-miR-328/ptr-miR-328/rno-miR-328a-3p/ssc-miR-328/tch-miR-328	19.84	B	NA			m1587	hme-miR-6304-3p	-349.62	A	0.00262844
m603	bta-miR-339a/ssc-miR-339-5p	27.62	B	NA			m1596	hsa-miR-1208/ppy-miR-1208/ptr-miR-1208	-39.33	B	NA
m604	bta-miR-339b/ssc-miR-4334-3p	33.02	B	NA			m1598	hsa-miR-1231	-257.22	A	2.94911e-07
m606	bta-miR-3432a	71.69	A	NA			m1600	hsa-miR-1247-5p/mml-miR-1247-5p/mmu-miR-1247-5p/ppy-miR-1247/ptr-miR-1247/rno-miR-1247-5p/tch-miR-1247-5p	-38.27	B	0.0127454
m608	bta-miR-346/cfa-miR-346/chi-miR-346-5p/eca-miR-346/hsa-miR-346/mml-miR-346/ppy-miR-346/ptr-miR-346	76.48	A	0.00758375			m1610	hsa-miR-1469/ppy-miR-1469	-9.72		0.0490259
m609	bta-miR-3578	22.61	B	0.024451			m1624	hsa-miR-296-5p/mml-miR-296-5p/mmu-miR-296-5p/ppy-miR-296-5p/rno-miR-296-5p	-177.15	B	0.00258127
m610	bta-miR-3596	3.84		0.0252522			m1630	hsa-miR-3124-5p	-2323.35	A	4.05959e-06
m611	bta-miR-3600/oha-miR-22b	7.83	A	0.000746731			m1636	hsa-miR-3168	-8.78	B	NA
m618	bta-miR-375/mdo-miR-375	26.93	B	NA			m1641	hsa-miR-3196	-15.13	A	0.0687855
m619	bta-miR-376a/cfa-miR-376a/eca-miR-376a/hsa-miR-376a-3p/mml-miR-376a-3p/oar-miR-376a-3p/ppy-miR-376a/ptr-miR-376a/ssc-miR-376a-3p/tch-miR-376a-3p	11.8	B	0.159581			m1647	hsa-miR-337-5p/mml-miR-337-5p/ppy-miR-337-5p	-2.1	B	0.657888
m621	bta-miR-378/cfa-miR-378/cgr-miR-378-3p/chi-miR-378-3p/hsa-miR-378a-3p/ssc-miR-378/tch-miR-378a-3p	3.64	A	0.0616305			m1648	hsa-miR-345-5p/ppy-miR-345/ptr-miR-345	-62.46	B	NA
m625	bta-miR-411a/cfa-miR-411/ggo-miR-411/oar-miR-411a-5p	35.31	B	0.00768611			m1654	hsa-miR-3621	-24.97		0.00443693
m627	bta-miR-423-3p	56.19	A	0.0172033			m1655	hsa-miR-3648	-135.36	B	0.0139771
m628	bta-miR-423-5p/cfa-miR-423a/cgr-miR-423-5p/chi-miR-423-5p/eca-miR-423-5p/hsa-miR-423-5p/mml-miR-423-5p/mmu-miR-423-5p/ppy-miR-423-5p/ssc-miR-423-5p	202.62	A	8.63183e-05			m1677	hsa-miR-3920	-7.28	B	0.323362
m629	bta-miR-424-3p/cfa-miR-424/chi-miR-424-3p/hsa-miR-424-3p/ssc-miR-424-3p	26.78	B	NA			m1679	hsa-miR-3940-5p	-254.88	A	0.000659474
m637	bta-miR-483/hsa-miR-483-3p	3.16	B	0.126622			m1681	hsa-miR-3960/mmu-miR-3960	-18.65	A	0.0349896
m638	bta-miR-484/cgr-miR-484/hsa-miR-484/mml-miR-484/mmu-miR-484/ppy-miR-484/ptr-miR-484/rno-miR-484	20.51	B	0.0409947			m1684	hsa-miR-4252	-78.84	B	NA
m641	bta-miR-493/chi-miR-493-3p/hsa-miR-493-3p/mml-miR-493-3p/oar-miR-493-3p/ppy-miR-493/ssc-miR-493-3p	6.55	B	0.209525			m1701	hsa-miR-4488	-389.25	A	0.000243216
m646	bta-miR-574	31.51	B	NA			m1702	hsa-miR-4492	-26.22	A	0.0289187
m647	bta-miR-6122-3p	31.7	B	NA			m1704	hsa-miR-4501	-61.64	B	0.040097
m648	bta-miR-6519	5.58	B	NA			m1708	hsa-miR-4532	-4074.76	A	5.54664e-07
m649	bta-miR-652/cgr-miR-652-3p/eca-miR-652/ggo-miR-652/hsa-miR-652-3p/mml-miR-652/mmu-miR-652-3p/ppy-miR-652/ptr-miR-652/rno-miR-652-3p	37.66	B	NA			m1710	hsa-miR-4632-3p	-5.31	B	0.255553
m650	bta-miR-654/hsa-miR-654-3p/mml-miR-654-3p/mmu-miR-654-3p/ppy-miR-654-3p/ptr-miR-654	38.91	B	0.00630395			m1711	hsa-miR-4638-3p	-12.19		0.0645168
m651	bta-miR-669	36.94	B	NA			m1714	hsa-miR-4651	-8.75	A	0.137459
m655	bta-miR-760-3p/hsa-miR-760/mml-miR-760/mmu-miR-760-3p/ppy-miR-760/ptr-miR-760/rno-miR-760-3p	25.67	B	NA			m1722	hsa-miR-4680-3p	-7.7	B	0.289523
m656	bta-miR-767/eca-miR-767-5p/hsa-miR-767-5p/mml-miR-767-5p/ppy-miR-767-5p	8.13	B	0.173716			m1723	hsa-miR-4707-5p	-4.51		0.109461
m662	cbn-miR-239b	2.74	B	NA			m1769	hsa-miR-5694	-7.93	B	NA
m666	cbn-miR-35c	20.07	B	NA			m1773	hsa-miR-5787	-23.64	A	0.00145829
m670	cbn-miR-56	26.73	B	0.0911235			m1780	hsa-miR-6089	-10.27		0.0470835
m677	cbn-miR-80/cbr-miR-80/cel-miR-80-3p	29.07	B	NA			m1782	hsa-miR-6124	-3.44	B	0.364731
m684	cbr-miR-254	5.9	B	0.272948			m1785	hsa-miR-6165	-255.12	A	1.81243e-05
m687	cbr-miR-7580	11.11	B	NA			m1788	hsa-miR-629-5p	-6.36	B	0.0461
m694	ccr-let-7i/gga-let-7i/ggo-let-7i/mdo-let-7i-5p/sha-let-7i/xtr-let-7i	33.15	B	0.0101204			m1795	hsa-miR-6510-5p	-851.4	A	6.91867e-08
m695	ccr-miR-100/cgr-miR-100-5p/chi-miR-100-5p/mdo-miR-100-5p/pmi-miR-100-5p/sha-miR-100/tgu-miR-100-5p	2.77	B	0.273049			m1798	hsa-miR-663b/ppy-miR-663b/ptr-miR-663b	-4.48		0.191156
m696	ccr-miR-125c/dre-miR-125c-5p/ipu-miR-125c	22.23	B	0.0386508			m1801	hsa-miR-6724-5p	-435.44	A	0.000257176
m698	ccr-miR-143/ola-miR-143	46.25	A	0.00209169			m1804	hsa-miR-6743-5p	-810.03	A	1.18091e-05
m700	ccr-miR-16c	42.38	A	0.00436445			m1806	hsa-miR-6748-3p	-28.31	A	0.000140271
m701	ccr-miR-181a	62.72	A	0.00418902			m1814	hsa-miR-6766-3p	-340.78	A	0.00052152
m702	ccr-miR-192/dre-miR-192/fru-miR-192/ipu-miR-192/ssa-miR-192a-5p/tni-miR-192/xtr-miR-192	7.29	B	0.251719			m1816	hsa-miR-6769a-3p	-87.68	B	0.00490329
m705	ccr-miR-21/dre-miR-21/fru-miR-21/hhi-miR-21/ipu-miR-21/ssa-miR-21b-5p/tni-miR-21	14.28	B	0.0546933			m1819	hsa-miR-6781-5p	-49.57	B	NA
m706	ccr-miR-22b/dre-miR-22b-3p/fru-miR-22b/ipu-miR-22b/ssa-miR-22b-3p/tni-miR-22b	15.85	B	0.168836			m1829	hsa-miR-6797-5p	-122.19	B	0.000218589
m707	ccr-miR-27d	10.23	B	0.149343			m1837	hsa-miR-6821-5p	-163.15	B	0.00165003
m709	ccr-miR-363/dre-miR-363-3p/eca-miR-363/hsa-miR-363-3p/mml-miR-363-3p/mmu-miR-363-3p/ppy-miR-363/tch-miR-363-3p	12.2	B	0.0681663			m1842	hsa-miR-6836-3p	-9.78	A	0.141297
m712	ccr-miR-9-5p/pma-miR-9a-3p/ssa-miR-9a-2-3p/ssa-miR-9a-8-3p	3.29	B	NA			m1852	hsa-miR-6869-3p	-12.22		0.0386351
m713	ccr-miR-93/ssa-miR-93a-5p	2.01	B	0.714466			m1853	hsa-miR-6869-5p	-153.07	B	0.00306546
m720	cel-miR-1832a-5p	11.6	B	NA			m1857	hsa-miR-6878-3p	-62.6	B	0.0393542
m723	cel-miR-2218a-3p	10.53	B	0.152737			m1858	hsa-miR-6878-5p	-7.97	B	0.286383
m724	cel-miR-2218b-3p	21.26	B	NA			m1864	hsa-miR-6887-3p	-52.36	B	NA
m739	cel-miR-5552-3p	14.85	B	0.0733361			m1866	hsa-miR-6891-3p	-6.65		0.0343148
m754	cel-miR-8204-5p	11.79	B	0.219125			m1867	hsa-miR-6892-3p	-135.68	B	0.0144303
m756	cel-miR-8209-3p	11.74	B	NA			m1870	hsa-miR-7108-5p	-162.06	B	0.00297586
m762	cfa-miR-107/chi-miR-107-3p/ola-miR-103/ola-miR-107/tch-miR-107	9.67	B	0.172503			m1879	hsa-miR-765/ppy-miR-765/ptr-miR-765	-185.11	B	6.21512e-05
m763	cfa-miR-125a/chi-miR-125a-5p	3.27	A	0.0193168			m1881	hsa-miR-7704	-1469.58	A	5.55661e-05
m765	cfa-miR-140/sha-miR-140	56.87	B	0.00958323			m1882	hsa-miR-7847-3p	-256.98	A	1.99644e-05
m767	cfa-miR-142/ggo-miR-142/sha-miR-142	17.86	B	0.0505088			m1899	hsv1-miR-H1-3p	-5.62		0.0780439
m771	cfa-miR-1838	42.46	B	0.0202524			m1900	hsv1-miR-H18	-2.64	B	0.313199
m772	cfa-miR-1839/eca-miR-1839/mmu-miR-1839-5p/rno-miR-1839-5p/ssc-miR-1839-5p	21.26	B	0.0289539			m1901	hsv1-miR-H27	-103.44	B	0.000672257
m775	cfa-miR-193b/cgr-miR-193b-5p/chi-miR-193b-5p/ggo-miR-193b/hsa-miR-193b-5p/mdo-miR-193b-5p/mml-miR-193b-5p/mmu-miR-193b-5p/oan-miR-193-5p	12.55	B	NA			m1902	hsv1-miR-H5-5p	-232.14	A	0.0011961
m776	cfa-miR-200a/dre-miR-200a-5p/hsa-miR-200a-5p/mml-miR-200a-5p/mmu-miR-200a-5p	45.13	B	NA			m1905	hsv2-miR-H24	-322.31	A	0.000109091
m777	cfa-miR-200b/hsa-miR-200b-5p/mmu-miR-200b-5p/rno-miR-200b-5p	36.53	B	NA			m1906	hsv2-miR-H9-3p	-152.93	B	0.00258358
m781	cfa-miR-224/chi-miR-224-5p/rno-miR-224-5p	21.95	B	0.0242652			m1912	hvt-miR-H5-5p	-24.28	A	0.0133092
m784	cfa-miR-29a/eca-miR-29a/hsa-miR-29a-3p/mmu-miR-29a-3p/rno-miR-29a-3p	3.66		0.00885925			m1914	hvu-miR6192	-225.79	B	0.00057846
m792	cfa-miR-339	110.66	A	0.012911			m1918	hvu-miR6208	-60.99	B	NA
m796	cfa-miR-374a/chi-miR-374a-5p	3.07	A	0.0873914			m1929	ipu-miR-7567	-23.39	B	NA
m797	cfa-miR-375/ggo-miR-375/hsa-miR-375/mml-miR-375/mmu-miR-375-3p/ppy-miR-375/ptr-miR-375/rno-miR-375-3p	177.17	A	NA			m1938	lva-miR-183-5p	-4.17	B	NA
m799	cfa-miR-452/ggo-miR-452/hsa-miR-452-5p/mml-miR-452-5p/ppy-miR-452/ptr-miR-452/ssc-miR-452	7.85	B	0.304787			m1943	mcmv-miR-M87-1	-2.93	B	0.437651
m805	cfa-miR-551a/eca-miR-551a/ggo-miR-551a/hsa-miR-551a/mml-miR-551a/ppy-miR-551a/ptr-miR-551a	3.27	B	NA			m1972	mdo-miR-7288-5p	-46.34	B	NA
m806	cfa-miR-574/ggo-miR-574/hsa-miR-574-3p/mmu-miR-574-3p/ssc-miR-574	166.48	A	0.000397918			m1976	mdo-miR-7309-3p	-179.04	B	0.00203711
m807	cfa-miR-590/eca-miR-590-3p/hsa-miR-590-3p/mmu-miR-590-3p/ppy-miR-590-3p/ptr-miR-590	10.38	B	0.0915604			m1982	mdo-miR-7335-5p	-4.1	B	0.466114
m818	cfa-miR-8830	13.45	B	NA			m1994	mdo-miR-7368-5p	-165.64	A	6.92459e-05
m822	cfa-miR-8843	22.06	B	0.123347			m1998	mdo-miR-7373d-3p	-91.62	A	NA
m826	cfa-miR-8860	3.77	B	NA			m2019	mdv2-miR-M16-3p	-42.95	B	NA
m827	cfa-miR-8868	3.69	B	0.501158			m2022	mdv2-miR-M21-3p	-35.19	B	0.0171281
m828	cfa-miR-8870	35.21	B	0.0153366			m2027	mghv-miR-M1-2-3p	-6.2	B	0.0745482
m832	cfa-miR-889	2.96	B	NA			m2028	mghv-miR-M1-5-3p	-185.05	B	9.94639e-05
m842	cgr-miR-106b-3p/hsa-miR-106b-3p/mmu-miR-106b-3p/rno-miR-106b-3p	20.98	B	0.0431337			m2039	mml-miR-2114	-89.26	B	0.0252548
m844	cgr-miR-1260	28.46	B	0.0269026			m2052	mml-miR-519a-3p	-24	B	0.11348
m846	cgr-miR-140-3p/chi-miR-140-3p/ggo-miR-140/ipu-miR-140/pol-miR-140-3p	36.36	B	0.0252261			m2063	mml-miR-638	-693.94	A	0.000180533
m848	cgr-miR-142-5p/gga-miR-142-5p	47.24	A	0.00304385			m2076	mml-miR-934-3p	-10.56	B	0.0242924
m849	cgr-miR-146b-5p	5.64	B	0.258626			m2078	mmu-miR-1188-3p	-160.18	A	NA
m850	cgr-miR-151-3p/mmu-miR-151-3p/rno-miR-151-3p	25.27	B	0.0871576			m2083	mmu-miR-125b-2-3p	-76.99	B	NA
m853	cgr-miR-186-5p/ggo-miR-186/mdo-miR-186-5p/ppa-miR-186/ptr-miR-186/ssc-miR-186	2.97	B	0.142023			m2092	mmu-miR-1900	-81.08	B	0.00188111
m856	cgr-miR-192	8.04	B	0.21074			m2097	mmu-miR-1964-5p	-44.5	B	0.0587381
m857	cgr-miR-196b/eca-miR-196b/hsa-miR-196b-5p/mdo-miR-196a-5p/mml-miR-196b-5p/mmu-miR-196b-5p/ppy-miR-196b/ptr-miR-196b/rno-miR-196b-5p/ssc-miR-196b-5p	16.26	B	0.0481683			m2098	mmu-miR-1966-3p	-8.44	B	0.195539
m858	cgr-miR-200b/ggo-miR-200b/rno-miR-200b-3p	26.8	B	0.025557			m2113	mmu-miR-3090-5p	-306.47	A	0.000663847
m862	cgr-miR-29a-3p/chi-miR-29a-3p/oar-miR-29a/tch-miR-29a-3p	47.09	B	NA			m2114	mmu-miR-3093-5p	-17.61		0.0124123
m863	cgr-miR-300/mmu-miR-300-3p/rno-miR-300-3p	21.75	B	0.125116			m2115	mmu-miR-3098-5p	-754.66	A	2.51261e-08
m866	cgr-miR-32-5p/gga-miR-32-5p/ggo-miR-32/mdo-miR-32-5p/mml-miR-32-5p/mne-miR-32/ppa-miR-32/ppy-miR-32/ptr-miR-32/sla-miR-32/ssc-miR-32/tgu-miR-32	24.54	B	0.0192639			m2122	mmu-miR-344f-3p	-47.46	B	0.054567
m868	cgr-miR-326/mmu-miR-326-3p/rno-miR-326-3p	26.24	B	NA			m2140	mmu-miR-5119	-2.29	B	0.653977
m869	cgr-miR-339/hsa-miR-339-5p/mml-miR-339-5p/mmu-miR-339-5p/ppy-miR-339-5p/rno-miR-339-5p	8.63	A	0.0363225			m2142	mmu-miR-5126	-21.69	A	0.0208449
m872	cgr-miR-374-3p/chi-miR-374b-3p/ssc-miR-374b-3p	13.92	B	0.0551265			m2146	mmu-miR-5622-5p	-74.72	B	NA
m874	cgr-miR-423-3p/chi-miR-423-3p/eca-miR-423-3p/hsa-miR-423-3p/mml-miR-423-3p/mmu-miR-423-3p/ppy-miR-423-3p/ptr-miR-423/rno-miR-423-3p/ssc-miR-423-3p/tch-miR-423-3p	4.31	A	0.0357229			m2150	mmu-miR-6236	-6.05		0.19393
m875	cgr-miR-501-5p	5	B	NA			m2161	mmu-miR-6366	-310.82	A	0.000513571
m877	cgr-miR-582	6.76	B	NA			m2166	mmu-miR-6411	-6.65	B	0.249795
m880	cgr-miR-664-3p	55.87	B	NA			m2167	mmu-miR-6538	-541.04	A	0.000162282
m885	chi-let-7a-3p/gga-let-7a-3p/gga-let-7k-3p/mml-let-7a-3p/mmu-let-7a-1-3p/mmu-let-7c-2-3p/oan-let-7e-3p/rno-let-7a-1-3p/rno-let-7c-2-3p/ssa-let-7e-3p/tch-let-7a-3p/tgu-let-7a-1-3p/tgu-let-7e-3p	16.32	B	NA			m2169	mmu-miR-6540-5p	-214.33	B	0.00167206
m887	chi-miR-126-5p	23.44	B	NA			m2174	mmu-miR-6907-5p	-147.1	B	NA
m888	chi-miR-1307-3p	24.95	B	NA			m2183	mmu-miR-6938-3p	-17.64	B	NA
m889	chi-miR-1343/hsa-miR-1343-3p/ssc-miR-1343	32.39	B	NA			m2184	mmu-miR-6941-5p	-9.69	A	0.0171239
m890	chi-miR-148a-5p/hsa-miR-148a-5p/mml-miR-148a-5p/mmu-miR-148a-5p/ssc-miR-148a-5p	28.15	B	0.0900518			m2187	mmu-miR-6947-3p	-135.52	B	0.00451086
m896	chi-miR-29c-3p	23.47	B	NA			m2196	mmu-miR-6975-3p	-62.22		7.43348e-05
m897	chi-miR-30a-3p/oar-miR-30a-3p/tgu-miR-30b-3p	36.89	B	0.0127241			m2206	mmu-miR-6995-3p	-2.19	B	0.42089
m900	chi-miR-335-3p/hsa-miR-335-3p/mml-miR-335-3p/mmu-miR-335-3p	2.45	A	0.0808487			m2211	mmu-miR-7016-5p	-9.46		0.0112539
m901	chi-miR-335-5p	2.63	B	0.630331			m2212	mmu-miR-7028-3p	-11.44	B	0.0823496
m903	chi-miR-374a-3p/ssc-miR-374a-3p	16.81	B	0.0963176			m2213	mmu-miR-7036a-3p	-154.5	A	0.000245535
m908	chi-miR-483	3.43	A	0.178207			m2215	mmu-miR-7045-3p	-57.54	A	0.00556374
m910	chi-miR-494/efu-miR-494/oar-miR-494-3p/rno-miR-494-3p	8.17	B	0.158154			m2227	mmu-miR-7084-5p	-5.93	B	0.341585
m911	chi-miR-542-3p	4.61	B	0.446679			m2239	mmu-miR-7231-3p	-2.25	B	0.481707
m915	cin-miR-125-5p	33.15	B	0.0158601			m2248	mmu-miR-7648-5p	-30.01		0.00172623
m916	cin-miR-126-3p/csa-miR-126	8.88	B	0.156377			m2255	mmu-miR-7669-3p	-54.13	B	NA
m918	cin-miR-1502d-3p	2.66	B	NA			m2262	mmu-miR-8102	-4.16	B	0.302128
m931	cin-miR-4047-5p	32.39	B	NA			m2263	mmu-miR-8109	-3.86	B	0.191142
m932	cin-miR-4048-3p	15.79	B	NA			m2269	mse-miR-6094	-17.39	B	0.144612
m956	cin-miR-4217-3p	20.84	B	0.0340755			m2270	mse-miR-6099	-4.42	B	0.362629
m957	cin-miR-5602-5p	30.81	B	0.019016			m2283	mtr-miR2673a/mtr-miR2673b	-9.54	B	0.0533465
m962	cin-miR-92d-3p	26.09	B	0.0251295			m2286	mtr-miR5206b	-28.56	B	NA
m967	cqu-miR-31-3p	24.23	B	0.112449			m2302	mtr-miR5756	-76.88	B	NA
m971	cre-miR1157-3p	19.99	B	0.135824			m2326	oan-miR-1337	-10.34	B	0.0702767
m972	cre-miR1165-5p	3.99	B	NA			m2328	oan-miR-1343-5p	-13.68		0.0181976
m976	cre-miR913-5p	14.98	B	NA			m2335	oan-miR-1381-5p	-25.85		0.0206225
m978	cre-miR9897-5p	26.45	B	0.102867			m2340	oan-miR-1407	-46.34	B	NA
m979	crm-miR-2225	10.23	B	NA			m2341	oan-miR-1408	-192.86	B	0.00776702
m995	cte-miR-100	2.38	B	0.666316			m2347	oan-miR-1419f-3p	-37.42	B	NA
m1000	cte-miR-2693	25.67	B	NA			m2372	oan-miR-7408-5p	-2477.89	A	3.58474e-06
m1004	cte-miR-2f	6.41	B	0.25334			m2388	odi-miR-1468	-120.29	B	0.01651
m1006	cte-miR-92a	2.88	B	0.598604			m2426	osa-miR1846a-3p/osa-miR1846b-3p	-18.43	A	0.00269071
m1008	dan-miR-287/der-miR-287/dgr-miR-287/dme-miR-287-3p/dmo-miR-287/dpe-miR-287/dps-miR-287/dse-miR-287/dsi-miR-287/dvi-miR-287/dwi-miR-287	3.64	B	0.448412			m2427	osa-miR1846a-5p/osa-miR1846b-5p/osa-miR1846c-5p	-13.84		0.0582866
m1012	dan-miR-92a/der-miR-92a/dgr-miR-92a/dme-miR-92a-3p/dmo-miR-92a/dpe-miR-92a/dps-miR-92a/dse-miR-92a/dsi-miR-92a/dvi-miR-92a-3p/dwi-miR-92a/dya-miR-92a	31.88	B	0.0077436			m2428	osa-miR1848	-15.39	A	0.0234445
m1020	dev-miR-D11-3p	6.76	B	NA			m2438	osa-miR2919	-8.74	A	0.126726
m1021	dev-miR-D17-3p	89.85	A	0.00294938			m2449	osa-miR5538	-6.26	B	0.312649
m1022	dev-miR-D18-5p	29.07	B	NA			m2451	osa-miR5801	-15.7	B	0.020669
m1028	dme-miR-1009-3p	28.84	B	NA			m2452	osa-miR5808	-17.41	B	NA
m1030	dme-miR-133-5p	10.73	B	NA			m2454	osa-miR5816	-77.56	A	NA
m1036	dme-miR-2500-5p	24.56	B	0.0413403			m2466	pab-miR950-3p	-1525.59	A	1.74161e-05
m1040	dme-miR-283-3p	14.58	B	NA			m2473	pgi-miR6136a.2	-109.08	B	0.000616826
m1041	dme-miR-303-3p	4.35	B	0.464218			m2499	pma-miR-375a-5p	-14.21		0.0272819
m1064	dme-miR-967-5p	4.25	B	NA			m2509	pma-miR-4578	-5.87	B	0.358132
m1075	dps-miR-2510	3.71	B	0.513845			m2517	pma-miR-4608	-5.28	B	0.234953
m1081	dps-miR-2546-3p	25.37	B	0.107365			m2554	ppc-miR-8261-3p	-889.86	A	8.6811e-05
m1088	dpu-miR-375	56.01	A	0.0244456			m2587	ppc-miR-8363-3p	-35.43	B	NA
m1094	dre-miR-126b-3p	19.18	B	0.031868			m2590	ppc-miR-993	-35.43	B	NA
m1097	dre-miR-140-3p/oha-miR-140-3p/ssc-miR-140-3p/tgu-miR-140-3p	84.91	A	0.000581051			m2628	ppy-miR-1292	-31.68	B	0.0708321
m1098	dre-miR-142a-5p/eca-miR-142-5p/fru-miR-142/hsa-miR-142-5p/mml-miR-142-5p/mmu-miR-142a-5p/oan-miR-142-5p/ppy-miR-142-5p/rno-miR-142-5p/ssa-miR-142a-5p/ssc-miR-142-5p/tni-miR-142a	62.52	A	0.00394775			m2631	ppy-miR-1913	-76.64	B	NA
m1102	dre-miR-199-3-3p	22.26	B	0.0191816			m2632	ppy-miR-2861	-10.45	A	0.0979474
m1104	dre-miR-206-5p	2.26	B	NA			m2645	ppy-miR-638	-2.41		0.500689
m1107	dre-miR-22a-5p/pol-miR-22-5p/ssa-miR-22a-5p	31.96	B	0.0727921			m2678	prd-miR-7941-5p	-219.12	B	0.00168418
m1108	dre-miR-23b/fru-miR-23b/ggo-miR-23b/ssc-miR-23b/tni-miR-23b	36.93	B	0.00910421			m2695	prv-miR-LLT3	-3.12		0.381592
m1112	dre-miR-29b/fru-miR-29b/mdo-miR-29b-3p/oan-miR-29b-3p/oar-miR-29b/ola-miR-29b/pma-miR-29c/sko-miR-29b-3p/tni-miR-29b	18.51	B	0.0420982			m2722	ptr-miR-3192	-53.71	B	NA
m1114	dre-miR-30a-5p	43.01	B	0.00565101			m2735	pxy-miR-8528b	-214.49	B	0.00668822
m1117	dre-miR-735-5p	17.95	B	NA			m2751	rlcv-miR-rL1-22-5p	-469.5	A	0.000247852
m1125	dvi-miR-133-5p	23.22	B	0.053296			m2772	rno-miR-3541	-673.87	A	0.000186949
m1130	dvi-miR-6-3-5p	2.08	B	0.71379			m2813	sbi-miR6225-5p	-3.91	B	0.432438
m1135	dvi-miR-975-3p	15.24	B	NA			m2823	sja-miR-3481-3p	-41.17	B	NA
m1140	ebv-miR-BART15	18.1	B	0.0529967			m2828	sja-miR-36-5p	-48.6	B	0.0531007
m1144	eca-miR-1307	65.86	A	0.00746249			m2832	sko-miR-365-5p	-3.37		0.183817
m1145	eca-miR-182/efu-miR-182/hhi-miR-182/oha-miR-182-5p	22.42	B	0.0224283			m2846	sma-miR-125c-3p	-6.51	B	0.261563
m1147	eca-miR-20b/gga-miR-20b-5p/ggo-miR-20b/hsa-miR-20b-5p/mdo-miR-20b-5p/mml-miR-20b-5p/mmu-miR-20b-5p/oan-miR-20b-5p/ppy-miR-20b/ptr-miR-20b/rno-miR-20b-5p/tgu-miR-20b-5p/xla-miR-20/xtr-miR-20b	2.54	B	0.24646			m2876	sme-miR-2169-3p	-8.28	B	0.276094
m1148	eca-miR-224/hsa-miR-224-5p	6.07	B	0.202259			m2932	ssc-miR-4332	-12.43		0.0236475
m1150	eca-miR-3613	13.08	B	NA			m2935	ssc-miR-4339	-33.31		9.04846e-05
m1152	eca-miR-378/mml-miR-378a/mmu-miR-378a-3p/ptr-miR-378a/rno-miR-378a-3p	53.52	A	0.003126			m2945	ssc-miR-9824-5p	-8.04	A	0.0336004
m1160	eca-miR-889/hsa-miR-889-3p/mml-miR-889-3p/ppy-miR-889/ptr-miR-889	7.96	B	0.196712			m2949	ssc-miR-9852-3p	-10.94	A	0.0518132
m1161	eca-miR-8914	2.7	B	NA			m2956	str-miR-184-3p	-39.33	B	NA
m1171	eca-miR-8972	13.51	B	0.173038			m2990	stu-miR8006-5p	-7.03	B	NA
m1181	eca-miR-9041	7.99	B	NA			m3007	tca-miR-219-3p	-4.33	B	0.368421
m1192	eca-miR-9141	13.45	B	NA			m3036	tca-miR-3884-3p	-43.67	B	0.00818138
m1195	eca-miR-9176	20.28	B	NA			m3037	tca-miR-3885-5p	-556.63	B	0.000319568
m1200	efu-miR-101	17.5	B	0.0752075			m3049	tch-miR-27a-3p	-3.35	B	0.1046
m1202	efu-miR-106	27.67	B	0.0302493			m3054	tgu-miR-2954-3p	-11.43		0.0242122
m1203	efu-miR-126	21.83	B	0.0188804			m3058	tgu-miR-2966	-3.75	B	0.417891
m1206	efu-miR-1307	16.8	B	0.0935147			m3059	tgu-miR-2971	-57.37	B	NA
m1208	efu-miR-143	21.97	B	0.0174225			m3071	tur-miR-745-5p	-302.99	A	0.00354181
m1209	efu-miR-151	62.35	A	0.00123491			m3076	vvi-miR3628-5p	-46.34	B	NA
m1210	efu-miR-152	5.4	B	0.260619			m3080	vvi-miR3638-5p	-39.06	B	0.0679942
m1217	efu-miR-214	4.33	B	0.464706			m3088	zma-miR164g-3p	-270.93	A	7.25184e-06
m1219	efu-miR-22	28.08	B	NA			m3092	zma-miR395k-5p	-7.55	B	0.279669
m1222	efu-miR-23b	2.26	B	NA
m1226	efu-miR-26b	2.01	A	0.210868
m1227	efu-miR-26c	44.61	B	0.00356556
m1228	efu-miR-27b	33.41	B	0.0137896
m1230	efu-miR-29b	16.47	B	0.0886417
m1231	efu-miR-29c	41.01	B	0.0509467
m1234	efu-miR-323	10.77	B	0.114308
m1236	efu-miR-342/ssc-miR-342	8.54	B	0.161135
m1238	efu-miR-378	5.4	A	0.0237433
m1239	efu-miR-409	2.23	B	NA
m1240	efu-miR-423/rno-miR-423-5p	4.73	A	0.0284295
m1242	efu-miR-4667	26.01	B	0.104676
m1245	efu-miR-574	2.88	B	NA
m1246	efu-miR-660	21.47	B	0.020287
m1247	efu-miR-7c/tca-miR-7-5p	33.8	B	0.0077443
m1257	efu-miR-9226	30.49	B	0.0293517
m1259	efu-miR-9234a/efu-miR-9234b	4.04	B	NA
m1263	efu-miR-9241	18.46	B	NA
m1264	efu-miR-9243c	14.82	B	NA
m1267	efu-miR-9249	16.41	B	NA
m1270	efu-miR-9268	15.24	B	NA
m1271	efu-miR-9277	16.11	B	NA
m1277	efu-miR-92a	20.9	B	0.041805
m1278	efu-miR-93	3.09	B	0.442152
m1279	efu-miR-9301	9.25	B	NA
m1286	efu-miR-99b	12.47	B	0.0925934
m1288	esi-miR3450-3p	19.39	B	NA
m1291	esi-miR3454a-5p/esi-miR3454b-5p/esi-miR3454c-5p	14.23	B	NA
m1301	gga-miR-122-5p/ssc-miR-122/xtr-miR-122	2.93	A	0.0234701
m1315	gga-miR-1595-3p	24.96	B	0.0456159
m1326	gga-miR-1672	18.9	B	0.108572
m1327	gga-miR-1677-3p	5.6	B	NA
m1334	gga-miR-1753	9.2	B	NA
m1355	gga-miR-551-5p	15.24	B	NA
m1357	gga-miR-6547-5p	17.09	B	NA
m1363	gga-miR-6582-5p	40.93	B	NA
m1372	gga-miR-6650-5p	22.74	B	NA
m1385	gga-miR-7448-3p	8.3	B	NA
m1394	gga-miR-92-3p/mmu-miR-92a-3p/ola-miR-92a/rno-miR-92a-3p/xla-miR-92a/xtr-miR-92a	43.95	B	0.00635233
m1396	ggo-miR-125a	83.6	A	0.00042835
m1397	ggo-miR-127	11.46	B	0.224604
m1399	ggo-miR-1283/hsa-miR-518a-5p/hsa-miR-527/ppy-miR-518a-5p/ppy-miR-527/ptr-miR-1283b/ptr-miR-518g-5p/ptr-miR-527	2.59	B	0.239684
m1402	ggo-miR-146a	11.72	B	0.173138
m1403	ggo-miR-148a/rno-miR-148a-3p	26.56	B	0.0153081
m1405	ggo-miR-191	21.49	B	0.0206896
m1406	ggo-miR-200c/mml-miR-200c-3p/ppy-miR-200c	33.15	B	0.0108133
m1408	ggo-miR-31/mml-miR-31-5p/mne-miR-31/ppa-miR-31/ppy-miR-31/ptr-miR-31	4.86	B	0.431004
m1409	ggo-miR-320b	94.99	A	NA
m1410	ggo-miR-335/ssc-miR-335/tch-miR-335-5p	24.77	B	0.015758
m1411	ggo-miR-339/hsa-miR-339-3p/mml-miR-339-3p	2.2	B	NA
m1415	ggo-miR-4429	35.11	B	NA
m1418	ggo-miR-483/hsa-miR-483-5p	41.18	A	0.00452168
m1419	ggo-miR-493	3.31	B	NA
m1424	ggo-miR-516b	2.3	A	0.0582799
m1427	ggo-miR-517c-5p/hsa-miR-517-5p/ppy-miR-517c-5p/ptr-miR-517b	15.71	B	0.0767219
m1430	ggo-miR-518c-5p/hsa-miR-518c-5p	2.19	A	0.137655
m1436	ggo-miR-518f-5p/hsa-miR-518f-5p	15.68	B	0.0405668
m1438	ggo-miR-519c-3p/hsa-miR-519b-3p/ppy-miR-519a/ppy-miR-519b-3p/ptr-miR-519b	31.27	B	0.0149661
m1442	ggo-miR-521/hsa-miR-521/ppy-miR-521/ptr-miR-521	64.27	B	0.0023561
m1443	ggo-miR-522-3p/hsa-miR-522-3p/mml-miR-518e/ppy-miR-522/ptr-miR-522	11.36	B	0.110538
m1450	ggo-miR-584	24.52	B	0.0253083
m1452	ggo-miR-760	32.96	B	NA
m1453	ggo-miR-769/mml-miR-769-5p/ssc-miR-769-5p	14.72	B	0.180507
m1454	ggo-miR-877	39.13	B	0.0678522
m1466	gma-miR1519	4.45	B	0.423174
m1476	gma-miR4352a	13.45	B	NA
m1491	gma-miR4992	5.12	B	NA
m1497	gma-miR5766	7.45	B	NA
m1498	gma-miR5768	8.53	B	0.168902
m1529	gra-miR8769	17.1	B	NA
m1534	gsa-miR-184b-3p	2.81	B	NA
m1546	gsa-miR-9394a-5p	13.52	B	0.180817
m1548	gsa-miR-993-5p	4.74	B	0.438217
m1552	hbv-miR-B21RC-5p	11.32	B	NA
m1558	hcmv-miR-US5-1	28.47	A	0.0825195
m1562	hco-miR-5890f-5p	13.24	B	NA
m1576	hco-miR-5964	14.89	B	0.178625
m1578	hco-miR-63a	15.03	B	0.119313
m1582	hhv6b-miR-Ro6-2-5p	34.65	B	0.0342874
m1589	hme-miR-6311-3p	20.84	B	NA
m1594	hsa-miR-1180-3p/mml-miR-1180-3p/ppy-miR-1180	2.08	B	0.715346
m1602	hsa-miR-1268a	4.69	B	0.398392
m1606	hsa-miR-1292-3p	11.63	B	0.215095
m1608	hsa-miR-136-3p/rno-miR-136-3p	21.99	B	0.0316455
m1609	hsa-miR-141-5p	35.05	B	0.0157302
m1612	hsa-miR-16-2-3p/mdo-miR-16-2-3p	49.73	A	0.00218632
m1613	hsa-miR-181a-2-3p	29.49	B	0.0225348
m1615	hsa-miR-193b-3p/mml-miR-193b-3p/ppy-miR-193b/ptr-miR-193b	2.75	B	0.589419
m1617	hsa-miR-200c-5p/mml-miR-200c-5p/mmu-miR-200c-5p	61.92	A	0.0249436
m1622	hsa-miR-26a-2-3p/mml-miR-26a-2-3p/ssa-miR-26a-4-3p	7.73	B	0.193668
m1625	hsa-miR-29c-5p/mmu-miR-29c-5p/rno-miR-29c-5p	27.68	B	NA
m1626	hsa-miR-302b-5p	6.91	B	0.18665
m1627	hsa-miR-3065-5p	4.89	B	0.429439
m1628	hsa-miR-3074-5p	12.43	B	0.209429
m1632	hsa-miR-3135b	113.91	A	0.00342578
m1637	hsa-miR-3170	21.45	B	NA
m1639	hsa-miR-3184-3p	209.21	A	0.000104986
m1640	hsa-miR-3184-5p	90.01	A	0.00576313
m1642	hsa-miR-320b/mml-miR-320b/ppy-miR-320b/ptr-miR-320b	374.8	A	NA
m1643	hsa-miR-320c/ppy-miR-320c/ptr-miR-320c	138.32	A	NA
m1644	hsa-miR-320d/ppy-miR-320d	38.48	B	0.0675773
m1650	hsa-miR-3591-3p	32.51	B	0.0124503
m1651	hsa-miR-361-3p/mml-miR-361-3p/ppy-miR-361-3p/ptr-miR-361	5.25	A	0.038001
m1652	hsa-miR-3614-3p	11.95	B	0.143791
m1653	hsa-miR-3617-3p	2.72	B	NA
m1656	hsa-miR-3652	3.79	B	NA
m1661	hsa-miR-3682-5p	6.11	B	0.317809
m1668	hsa-miR-372-3p/mml-miR-372-3p/ppy-miR-372/ptr-miR-372	2.51	A	0.119379
m1669	hsa-miR-373-3p/mml-miR-373/ppy-miR-373	29.66	B	0.0383019
m1670	hsa-miR-373-5p/ptr-miR-373	18.42	B	0.0380593
m1671	hsa-miR-374a-3p/mml-miR-374a-3p	19.79	B	0.0348196
m1673	hsa-miR-378c	23.12	B	0.0471343
m1688	hsa-miR-4292	20.06	B	0.135384
m1692	hsa-miR-431-5p/mml-miR-431/mmu-miR-431-5p/ppy-miR-431/ptr-miR-431/rno-miR-431	44.4	A	0.00362296
m1694	hsa-miR-4429	19.87	B	0.136632
m1696	hsa-miR-4440	4.67	B	NA
m1709	hsa-miR-4538	2.66	B	NA
m1713	hsa-miR-4648	42.21	A	NA
m1725	hsa-miR-4745-3p	22.84	B	0.0652297
m1729	hsa-miR-4761-5p	21.77	B	NA
m1749	hsa-miR-520b/ptr-miR-520b	6.12	B	0.302542
m1750	hsa-miR-520d-3p/ppy-miR-520d-3p/ptr-miR-520d	36.39	B	0.0117326
m1753	hsa-miR-520g-5p	89.33	A	0.00138553
m1754	hsa-miR-520h/ppy-miR-520h	20.26	B	0.021885
m1755	hsa-miR-526b-3p	35.81	B	0.00781007
m1763	hsa-miR-548h-3p/hsa-miR-548z	11.51	B	0.223665
m1770	hsa-miR-5698	15.03	B	0.109434
m1772	hsa-miR-576-5p	11.14	B	0.131894
m1778	hsa-miR-606	6.74	B	NA
m1779	hsa-miR-6087	28.44	B	NA
m1781	hsa-miR-6090	20.31	B	NA
m1783	hsa-miR-6126	79.27	A	0.00664724
m1786	hsa-miR-625-3p	10.48	B	0.182333
m1787	hsa-miR-625-5p	9.86	B	0.1609
m1797	hsa-miR-663a/ptr-miR-663a	14.77	B	0.149878
m1799	hsa-miR-6717-5p	9.57	B	NA
m1802	hsa-miR-6728-5p	26.6	B	NA
m1807	hsa-miR-6749-5p	21.93	B	NA
m1808	hsa-miR-6751-5p	3.95	B	NA
m1811	hsa-miR-6758-5p	15.16	B	NA
m1815	hsa-miR-6767-3p	6.25	B	NA
m1817	hsa-miR-6772-3p	37.86	B	0.0155194
m1820	hsa-miR-6782-3p	20.87	B	0.0403548
m1822	hsa-miR-6784-3p	26.24	B	NA
m1826	hsa-miR-6794-3p	25.58	B	0.0435447
m1831	hsa-miR-6802-5p	15.17	B	NA
m1835	hsa-miR-6815-3p	9.98	B	NA
m1836	hsa-miR-6819-3p	15.96	B	NA
m1848	hsa-miR-6850-5p	82.06	A	0.00553465
m1849	hsa-miR-6855-3p	14.23	B	NA
m1855	hsa-miR-6871-5p	2.9	B	NA
m1856	hsa-miR-6877-5p	40.29	B	0.0476205
m1859	hsa-miR-6881-3p	25.31	B	NA
m1868	hsa-miR-6893-3p	69.16	A	0.0090395
m1872	hsa-miR-7111-3p	11.71	B	0.205902
m1873	hsa-miR-7113-3p	4.08	B	NA
m1875	hsa-miR-7155-5p	72.13	A	NA
m1880	hsa-miR-7703	2.13		0.4963
m1890	hsa-miR-8072	6.28	B	NA
m1894	hsa-miR-9-3p/mdo-miR-9a-3p/mmu-miR-9-3p/rno-miR-9a-3p/ssa-miR-9a-4-3p/ssa-miR-9a-5-3p/tgu-miR-9-3p	10.87	B	0.136391
m1898	hsa-miR-99b-3p/mmu-miR-99b-3p/rno-miR-99b-3p	5.31	B	0.405503
m1904	hsv2-miR-H22	4.09	B	NA
m1908	hvt-miR-H14-3p	8.05	B	0.290292
m1919	hvu-miR6209	5.39	B	0.317709
m1921	ipu-miR-126a/ssa-miR-126-3p	52.33	A	0.00204207
m1924	ipu-miR-27e/ssa-miR-27c-3p	5.82	B	0.372937
m1926	ipu-miR-375	34.28	B	NA
m1928	ipu-miR-7550/mse-miR-2779	17.92	B	0.11111
m1932	kshv-miR-K12-3-3p	16.24	B	0.125822
m1937	lva-let-7-5p/spu-let-7	5.1	B	0.417144
m1941	lva-miR-375-3p/spu-miR-375	41.04	B	NA
m1953	mdo-miR-1545c-3p	5.17	B	NA
m1957	mdo-miR-23a-3p	19.08	B	0.047451
m1964	mdo-miR-7259-3p	9.88	B	0.219297
m1967	mdo-miR-7270-5p	24.63	B	0.0313949
m1970	mdo-miR-7283-3p	6.55	B	0.32155
m1983	mdo-miR-7336-5p	68.37	B	0.00458271
m1992	mdo-miR-7365-3p	9.28	B	NA
m2011	mdo-miR-7398i-5p	20.89	B	NA
m2015	mdo-miR-7398q-5p	118.96	A	0.00233825
m2016	mdo-miR-885	27.68	B	NA
m2017	mdv1-miR-M7-3p	5.17	B	NA
m2020	mdv2-miR-M18-5p	29.96	B	0.0901318
m2032	mml-miR-1232	27.31	B	0.0716456
m2037	mml-miR-1323-5p	45.07	A	0.00251419
m2041	mml-miR-382-3p	8.44	B	0.180758
m2045	mml-miR-516a-5p	2.03	A	0.0754093
m2046	mml-miR-517c	13.01	B	0.0981188
m2049	mml-miR-518c-3p	7.83	B	0.104951
m2050	mml-miR-518d-3p	27.7	B	0.012711
m2051	mml-miR-518g-5p	17.96	B	0.0440448
m2054	mml-miR-519b	12.65	B	0.058242
m2057	mml-miR-523a	11.47	B	0.224377
m2068	mml-miR-7176-3p	37.12	B	0.0240885
m2069	mml-miR-7181-3p	21.77	B	NA
m2085	mmu-miR-126b-5p	22.22	B	0.0262427
m2088	mmu-miR-138-2-3p/rno-miR-138-2-3p	15.24	B	NA
m2100	mmu-miR-1981-3p	12.39	B	NA
m2103	mmu-miR-21b	28.58	B	0.0241975
m2105	mmu-miR-224-5p	13.03	B	0.0767664
m2112	mmu-miR-3088-5p	10.98	B	0.232795
m2116	mmu-miR-30f	37.84	B	0.0158992
m2120	mmu-miR-322-5p/rno-miR-322-5p	14.39	B	0.061064
m2126	mmu-miR-3963	9.67	B	0.137861
m2127	mmu-miR-3967	35.45	B	0.0054538
m2128	mmu-miR-3968	2.31	A	0.160931
m2133	mmu-miR-486b-3p	38.64	B	0.00789523
m2135	mmu-miR-5046	16.91	B	NA
m2138	mmu-miR-5106	22.05	B	0.10696
m2139	mmu-miR-5110	12.41	B	NA
m2141	mmu-miR-5124a	17.19	B	NA
m2144	mmu-miR-5131	30.41	B	NA
m2153	mmu-miR-6241	14.62	B	0.181611
m2165	mmu-miR-6401	52.04	B	0.00706416
m2180	mmu-miR-6927-5p	36.08	B	NA
m2181	mmu-miR-6935-3p	2.18	B	NA
m2190	mmu-miR-6959-3p	17.98	B	NA
m2192	mmu-miR-6960-3p	19.39	B	NA
m2193	mmu-miR-6965-5p	4.17	B	NA
m2195	mmu-miR-6974-5p	25.49	B	0.106843
m2197	mmu-miR-6975-5p	26.24	B	NA
m2202	mmu-miR-6984-5p	5.17	B	NA
m2203	mmu-miR-6986-3p	13.76	B	NA
m2204	mmu-miR-6990-5p	19.78	B	0.0955817
m2208	mmu-miR-7009-3p	15.81	B	0.102338
m2214	mmu-miR-7036a-5p	5.57	B	NA
m2217	mmu-miR-7055-3p	4.94	B	0.342037
m2225	mmu-miR-7073-5p	14.34	B	0.0917477
m2229	mmu-miR-7116-3p	2.62	B	NA
m2232	mmu-miR-714	25.06	B	0.0363815
m2233	mmu-miR-718	9.96	B	NA
m2238	mmu-miR-7227-3p	15.19	B	0.175078
m2245	mmu-miR-760-5p	2.25	B	NA
m2250	mmu-miR-7653-3p	18.39	B	0.147125
m2251	mmu-miR-7656-3p	23.44	B	NA
m2252	mmu-miR-7658-3p	12.5	B	NA
m2254	mmu-miR-7667-3p	21.77	B	NA
m2257	mmu-miR-7673-5p	3.21	B	0.561346
m2260	mmu-miR-7b-3p	33.62	B	NA
m2264	mmu-miR-8110	32.96	B	NA
m2265	mmu-miR-8117	15.11	B	0.176325
m2266	mmu-miR-877-3p	6.06	B	NA
m2271	mse-miR-6101	34.69	B	0.0136735
m2285	mtr-miR5206a	2.76	B	NA
m2290	mtr-miR5233	53.43		0.0141271
m2299	mtr-miR5295a/mtr-miR5295b/mtr-miR5295c/mtr-miR5295d	12.89	B	0.138367
m2301	mtr-miR5749	4.2	B	NA
m2304	nta-miR6145f	10.14	B	0.21919
m2306	nve-miR-2024c-3p	27.68	B	NA
m2310	nve-miR-2036-3p	3.47	B	0.442528
m2317	nve-miR-9441	26.24	B	NA
m2329	oan-miR-1346	5.46	B	NA
m2330	oan-miR-1351-3p	9.47	B	NA
m2331	oan-miR-1353	4.04	B	NA
m2332	oan-miR-1363-3p	28.18	B	NA
m2343	oan-miR-1414-5p	39.71	B	0.0136838
m2346	oan-miR-1419e-5p	27.68	B	NA
m2349	oan-miR-1420c-5p	10.63	B	NA
m2362	oan-miR-16b-3p	34.02	B	0.00657483
m2363	oan-miR-222b-5p	41.01	B	NA
m2365	oan-miR-23b-3p	14.82	B	0.0793513
m2368	oan-miR-7400-5p	157	A	0.000560526
m2375	oan-miR-7418-3p	2.88	B	NA
m2377	oan-miR-7430-5p	8.06	B	NA
m2381	oan-miR-92c	36.15	B	0.00963323
m2382	oan-miR-92d	28.14	B	0.0158557
m2385	oar-miR-654-3p	19.15	B	0.0294464
m2390	odi-miR-1476-3p	31.7	B	NA
m2399	oha-miR-148a-3p	30.76	B	0.0184678
m2402	oha-miR-191-3p	5.55	B	NA
m2405	oha-miR-204-2-3p	40.16	B	0.0129302
m2407	oha-miR-205b-5p	6.16	B	NA
m2412	oha-miR-9-3p	15.65	B	0.0454598
m2413	ola-miR-101a-3p/sha-miR-101/tch-miR-101	14.66	B	0.0795563
m2418	osa-miR1429-5p	4.14	B	NA
m2422	osa-miR166j-5p	4.08	B	NA
m2429	osa-miR1855	13.61	B	0.103382
m2433	osa-miR2096-3p	17.87	B	NA
m2439	osa-miR2927	4.74	B	0.438217
m2440	osa-miR2930	65.27	B	0.00783506
m2442	osa-miR5072	25.8	B	0.0478617
m2465	pab-miR482c/pde-miR482a/vvi-miR482	2.62	B	NA
m2476	pma-miR-100a-3p	24.89	B	0.0149781
m2478	pma-miR-103a	11.89	B	0.0743847
m2480	pma-miR-126	27.4	B	0.0192167
m2481	pma-miR-143-3p	12.72	B	0.205382
m2483	pma-miR-16-3p	27.86	B	0.0132577
m2486	pma-miR-1a-5p	17.92	B	0.0792591
m2487	pma-miR-205b	12.02	B	0.0806053
m2488	pma-miR-20b	21.48	B	0.0358565
m2489	pma-miR-221	15.4	B	0.0621528
m2492	pma-miR-26b-3p	27.68	B	NA
m2493	pma-miR-29a-3p/ssa-miR-29c-3p	54.61	B	NA
m2494	pma-miR-29b	24.97	B	NA
m2495	pma-miR-30b	38.42	B	0.00541467
m2498	pma-miR-30e-5p	19.65	B	0.0355318
m2501	pma-miR-4545-5p	48.44	A	0.00962015
m2504	pma-miR-4558	17.76	B	NA
m2506	pma-miR-4562	27.68	B	NA
m2512	pma-miR-4593	22.29	B	NA
m2524	pma-miR-7a-3p	21.28	B	NA
m2528	pmi-miR-375-3p	22.13	B	NA
m2529	pmi-miR-92a-3p	25.37	B	0.0210707
m2532	ppa-miR-141	22.42	B	0.020638
m2533	ppc-miR-2238c	29.07	B	NA
m2535	ppc-miR-2238l-3p	4.45	B	NA
m2551	ppc-miR-8251-3p	15.24	B	NA
m2552	ppc-miR-8255-3p	15.69	B	NA
m2556	ppc-miR-8268-5p	51.12	B	NA
m2560	ppc-miR-8278-3p	10.79	B	NA
m2568	ppc-miR-8294-3p	28.75	B	NA
m2574	ppc-miR-8318-5p	13.45	B	NA
m2580	ppc-miR-8337-3p	20.75	B	0.131008
m2581	ppc-miR-8342-3p	27.68	B	NA
m2583	ppc-miR-8350-3p	2.84	B	NA
m2589	ppc-miR-8364o-3p	2.66	B	NA
m2595	ppe-miR482b-3p	4.64	B	NA
m2605	ppt-miR1043-3p	13.74	B	NA
m2612	ppt-miR1218	8.71	B	0.221098
m2614	ppt-miR2082	30.36	B	0.032903
m2633	ppy-miR-320e/ptr-miR-320e	26.45	B	NA
m2634	ppy-miR-378d	26.83	B	0.101421
m2635	ppy-miR-517b	2.25	A	0.0552634
m2646	ppy-miR-943	2.88	B	0.598478
m2648	prd-miR-1-5p	8.66	B	0.152233
m2651	prd-miR-35b-3p	20.31	B	NA
m2655	prd-miR-7865-5p	55.02	B	NA
m2662	prd-miR-7883a-5p/prd-miR-7883b-5p	14.88	B	NA
m2685	prd-miR-7960-5p	19.7	B	0.098445
m2694	prv-miR-LLT11a/prv-miR-LLT11b	12.75	B	0.203753
m2696	pta-miR950a/pta-miR950b	21.58	B	NA
m2720	ptc-miR7832	35.68	B	0.0118581
m2727	pxy-miR-6497	19.98	B	0.0433856
m2747	rlcv-miR-rL1-1-3p	44.07	A	NA
m2749	rlcv-miR-rL1-17-5p	63.95	A	0.00820194
m2763	rno-miR-200c-3p	16.03	B	0.0719126
m2764	rno-miR-200c-5p	26.24	B	NA
m2765	rno-miR-218b	6.16	B	0.20391
m2767	rno-miR-3084c-3p	27.31	B	0.0211285
m2769	rno-miR-336-3p	20.88	B	0.0608484
m2771	rno-miR-347	6.4	B	NA
m2774	rno-miR-3549	55.02	B	NA
m2776	rno-miR-3556a	47.54	B	0.0510332
m2777	rno-miR-3556b	5.47	A	0.00327306
m2778	rno-miR-3557-5p	12.27	A	0.000735061
m2784	rno-miR-3590-5p	19.87	B	0.0366358
m2785	rno-miR-3595	10.35	B	0.0937932
m2786	rno-miR-3596c	30.35	B	0.0104111
m2790	rno-miR-409b	5.78	B	0.37289
m2796	rno-miR-6215	28.62	B	0.0300207
m2798	rno-miR-6321	3.79	B	NA
m2810	sbi-miR6220-5p	8.92	B	0.274763
m2812	sbi-miR6225-3p	2.19	B	0.652437
m2817	sha-miR-200b	5.16	B	0.413648
m2819	sha-miR-26a	8.8	B	0.158312
m2822	sja-miR-31-5p	26.24	B	NA
m2826	sja-miR-3499	8.15	B	NA
m2833	sko-miR-375	17.8	B	NA
m2834	sko-miR-4818b-5p	2.87	B	NA
m2838	sko-miR-92b/spu-miR-92b-3p	18.85	B	0.0478257
m2839	sko-miR-92c/tur-miR-92-3p	18.13	B	0.0517258
m2848	sma-miR-281-3p	28.3	B	NA
m2862	sma-miR-8483-3p	42.15	A	0.037694
m2866	sme-miR-124d-5p	47.15	B	0.00433116
m2885	sme-miR-748-3p	2.35	B	NA
m2893	smo-miR1082b	29.81	B	NA
m2894	smo-miR1102	14.37	B	0.184455
m2899	spu-miR-5993	8.67	B	NA
m2900	ssa-miR-10a-2-3p	11.64	B	0.215099
m2912	ssa-miR-22b-5p	22.35	B	NA
m2914	ssa-miR-26d-5p	12.13	B	0.0922803
m2917	ssa-miR-375-2-5p	9.27	B	NA
m2920	ssa-miR-462b-5p	14.02	B	0.0756184
m2924	ssc-miR-1285	18.79	B	NA
m2926	ssc-miR-151-3p	98.73	A	0.000615165
m2928	ssc-miR-199b-5p	3.16	B	0.56647
m2929	ssc-miR-320	132.41	A	NA
m2930	ssc-miR-361-3p	3.18	B	0.564265
m2931	ssc-miR-371-5p	11.78	B	0.0954327
m2938	ssc-miR-9799-3p	3.79	B	NA
m2939	ssc-miR-9805-3p	3.59	B	NA
m2940	ssc-miR-9811-5p	16.52	B	NA
m2941	ssc-miR-9813-5p	111.45	A	0.00291188
m2942	ssc-miR-9819-5p	2.79	B	NA
m2944	ssc-miR-9823-5p	4.74	B	NA
m2947	ssc-miR-9845-5p	8.38	B	0.289725
m2948	ssc-miR-9851-3p	37.78	B	NA
m2964	str-miR-58-5p	14.54	B	0.182614
m2974	str-miR-7880x-5p	25.1	B	0.032811
m2988	stu-miR7984d-5p	15.33	B	NA
m2991	stu-miR8007a-5p	4	B	NA
m2993	stu-miR8008a/stu-miR8009	2.1	B	NA
m2997	stu-miR8021	5.9	B	NA
m3003	tae-miR1124	13.01	B	0.201359
m3016	tca-miR-3806-5p	26.24	B	NA
m3042	tca-miR-6008-3p	49.11	A	0.00974017
m3048	tch-miR-26a-2-5p	31.36	B	0.00899131
m3050	tch-miR-9770	2.22	B	NA
m3051	tgu-miR-15b-3p	9.07	B	0.124892
m3055	tgu-miR-2954-5p	3.64	B	NA
m3060	tgu-miR-2978	26.32	B	0.0373082
m3078	vvi-miR3636-3p	13.26	B	NA
m3082	xbo-miR-92b	27.69	B	0.0203022
m3083	xtr-miR-16b	30.81	B	0.011024
m3085	xtr-miR-320	72.37	A	NA
m3086	xtr-miR-9b-5p	3.82	B	NA
m3093	zma-miR399a-5p	18.17	B	NA
Note: only the genes which are checked are exported into this file
Comments:
A: This miRNA's average Unique Molecular Index count, and thus its expression level, is relatively low (< 10) in either the Control or the Test Group and is reasonably high in the other Group (> 10).
This result suggests that the actual fold-change value is at least as large as the calculated and reported fold-change result.
This fold-change result may also have greater variations if p value > 0.05; therefore, it is important to have a sufficient number of biological replicates to validate the result for this miRNA.
B: This miRNA's average Unique Molecular Index count, and thus its expression level, is relatively low (< 10), in both the Control and Test Groups.
This fold-change result may have greater variations; therefore, it is important to have a sufficient number of biological replicates to validate the result for this miRNA.
C: This miRNA has a Unique Molecular Index count of zero in both the Control and Test Groups meaning that its expression was undetected, making this fold-change result erroneous and un-interpretable.
Fold Change & Fold Regulation:
Fold-Change is the normalized miRNA expression in each Test Sample divided the normalized miRNA expression in the Control Sample.
Fold-Regulation represents fold-change results in a biologically meaningful way. Fold-change values greater than one indicate an up-regulation, and the fold-regulation is equal to the fold-change.
Fold-change values less than one indicate a down-regulation, and the fold-regulation is the negative inverse of the fold-change.
Fold-change and fold-regulation values greater than 2 are indicated in red; fold-change values less than 0.5 and fold-regulation values less than -2 are indicated in blue.
p-value:
For the geNorm and Total Unique Molecular Index Count normalization methods, the p values are calculated based on a Student's t-test of the replicate normalized miRNA expression values for each miRNA in the control group and treatment groups.
For the DESeq2 and Trimmed Mean of M (edgeR) normalization methods, the p values listed were returned by the respective Bioconductor software packages.
Any p values less than 0.05 are indicated in red. Each Group (including the control) must contain at least 3 Samples for the software to calculate p-values.
