# Supplementary material for: Non-coding RNA in raw and commercially processed milk and putative targets related to growth and immune-response
Source: BMC Genomics. 2021 Oct 17;22:749. doi: 10.1186/s12864-021-07964-w (PMC8520644; doi:10.1186/s12864-021-07964-w)
Supplement: Supplementary file 8 — Additional file 8: Supplemental Data. Differential expression results based on UMI data for the treatment groups versus control obtained from Qiaseq Secondary analysis pipeline. [file 12864_2021_7964_MOESM8_ESM.zip › Volcano Plot_RM vs. SC-BM.xlsx]

## Sheet: Volcano Plot
QIASeq RNA Panel Catalog #:
Test Group:		Group 6
Control Group:		Control Group
Fold Difference:		2
p-value:		0.05
Arrays included in Test Group:		9-S1-SC-BM_S28-UMIs, 10-S2-SC-BM_S1-UMIs, 11-S3-SC-BM_S2-UMIs, 12-S4-SC-BM_S3-UMIs
Arrays included in Control Group:		1-S1-Raw-Whole_S11-UMIs, 2-S2-Raw-Whole_S21-UMIs, 3-S3-Raw-Whole_S22-UMIs, 4-S4-Raw-Whole_S23-UMIs
Genes Over-Expressed in							Genes Under-Expressed in
Group 6 vs. Control Group							Group 6 vs. Control Group
Gene #	miRNA Symbol	Fold Regulation	Comments	p-value			Gene #	miRNA Symbol	Fold Regulation	Comments	p-value
m11	aae-miR-2942	2.22	B	0.691839			m16	aae-miR-92a-5p	-84.68	B	0.00598684
m13	aae-miR-33/aca-miR-33-5p/bbe-miR-33-5p/bmo-miR-33-5p/bta-miR-33a/cqu-miR-33/cte-miR-33/eca-miR-33a/hsa-miR-33a-5p/mdo-miR-33-5p/mmu-miR-33-5p/mse-miR-33/rno-miR-33-5p/ssa-miR-33a-5p/ssa-miR-33b-5p/tch-miR-33a-5p	14.09	B	NA			m20	aca-let-7a-5p/asu-let-7-5p/bbe-let-7a-5p/bfl-let-7a-5p/bma-let-7/bta-let-7a-5p/cbn-let-7/cbr-let-7/ccr-let-7a/cel-let-7-5p/cfa-let-7a/cgr-let-7a/chi-let-7a-5p/crm-let-7/dre-let-7a/eca-let-7a/fru-let-7a/gga-let-7a-5p/gga-let-7j-5p/hsa-let-7a-5p/ipu-let-7a/lgi-let-7/mdo-let-7a-5p/mml-let-7a-5p/mmu-let-7a-5p/oar-let-7a/oha-let-7a/oha-let-7a-5p/ola-let-7a/pma-let-7a/ppc-let-7/ppy-let-7a/ptr-let-7a/rn…	-2.1		0.0354477
m23	aca-let-7c-5p/bta-let-7c/cfa-let-7c/chi-let-7c-5p/dre-let-7c-5p/eca-let-7c/gga-let-7c-5p/hhi-let-7c/hsa-let-7c-5p/ipu-let-7c/mml-let-7c-5p/mmu-let-7c-5p/oan-let-7c-5p/oar-let-7c/oha-let-7c-5p/pol-let-7a-5p/ppy-let-7c/ptr-let-7c/rno-let-7c-5p/ssa-let-7c-5p/ssc-let-7c/tgu-let-7c-5p/xtr-let-7c	17.77	B	0.024567			m21	aca-let-7b-5p/ggo-let-7b/ipu-let-7b/oar-let-7b/ola-let-7b	-5.17		0.00818381
m28	aca-miR-101-3p/cfa-miR-101/chi-miR-101-3p	30.77	A	0.0123673			m25	aca-let-7f-5p/bta-let-7f/cfa-let-7f/cgr-let-7f/chi-let-7f-5p/dre-let-7f/eca-let-7f/gga-let-7f-5p/hsa-let-7f-5p/ipu-let-7f/mdo-let-7f-5p/mml-let-7f-5p/mmu-let-7f-5p/oan-let-7f-5p/oha-let-7f-5p/ppy-let-7f/ptr-let-7f/rno-let-7f-5p/ssc-let-7f/tch-let-7f-5p/tgu-let-7f-5p/xtr-let-7f	-3.06		0.00442441
m29	aca-miR-103-3p/oar-miR-103	48.28	A	0.0017944			m26	aca-let-7g/bta-let-7g/cfa-let-7g/cgr-let-7g-5p/chi-let-7g-5p/eca-let-7g/hsa-let-7g-5p/mml-let-7g-5p/mmu-let-7g-5p/oan-let-7g-5p/oha-let-7g-5p/ppy-let-7g/ptr-let-7g/rno-let-7g-5p/ssc-let-7g/tch-let-7g-5p/tgu-let-7g-5p	-4.51	B	0.0332644
m39	aca-miR-143-5p/chi-miR-143-5p/mmu-miR-143-5p/rno-miR-143-5p/ssc-miR-143-5p	21.43	B	0.0775007			m27	aca-let-7i-5p/bta-let-7i/chi-let-7i-5p/dre-let-7i/fru-let-7i/hsa-let-7i-5p/ipu-let-7i/mml-let-7i-5p/mmu-let-7i-5p/oar-let-7i/oha-let-7i-5p/ppy-let-7i/ptr-let-7i/rno-let-7i-5p/ssa-let-7i-5p/tch-let-7i-5p/tgu-let-7i-5p/tni-let-7i	-3.02		0.0113983
m49	aca-miR-181b/dre-miR-181b-5p/fru-miR-181b/gga-miR-181b-5p/ipu-miR-181b/ssa-miR-181c-5p/tni-miR-181b/xtr-miR-181b	13.05	B	0.0982279			m34	aca-miR-125a-5p/dre-miR-125a/fru-miR-125a/ipu-miR-125a/oha-miR-125a-5p/ola-miR-125a-5p/tni-miR-125a/xtr-miR-125a	-2.55	C	0.590043
m57	aca-miR-200a-3p/dre-miR-200a-3p/eca-miR-200a/fru-miR-200a/gga-miR-200a-3p/ggo-miR-200a/hsa-miR-200a-3p/mdo-miR-200a-3p/mml-miR-200a-3p/mmu-miR-200a-3p/ppy-miR-200a/ptr-miR-200a/rno-miR-200a-3p/tni-miR-200a/xtr-miR-200a	25.61	B	0.0132333			m44	aca-miR-150-5p/cfa-miR-150/chi-miR-150/eca-miR-150/ggo-miR-150/hsa-miR-150-5p/mml-miR-150-5p/mmu-miR-150-5p/oar-miR-150/ppy-miR-150/ptr-miR-150/rno-miR-150-5p/ssc-miR-150	-133.79	B	0.000115349
m60	aca-miR-20a-5p/age-miR-20/ggo-miR-20a/lca-miR-20/lla-miR-20/mml-miR-20a-5p/mne-miR-20/ppa-miR-20/ppy-miR-20a/ptr-miR-20a/sla-miR-20/ssc-miR-20a/tch-miR-20a-5p	24.23	B	0.0180266			m46	aca-miR-16a-5p/oar-miR-16b/ppy-miR-16	-2.55	C	0.58932
m66	aca-miR-23b-3p/ccr-miR-23b/cgr-miR-23b-3p/chi-miR-23b-3p/eca-miR-23b/gga-miR-23b-3p/hsa-miR-23b-3p/ipu-miR-23b/mdo-miR-23b-3p/mml-miR-23b-3p/mmu-miR-23b-3p/rno-miR-23b-3p/tgu-miR-23-3p/xtr-miR-23b	42.36	A	0.00361102			m50	aca-miR-182-5p/dre-miR-182-5p/ggo-miR-182/ipu-miR-182/mdo-miR-182-5p/mml-miR-182/oan-miR-182-5p/pol-miR-182-5p/ppy-miR-182/ssa-miR-182-5p/xtr-miR-182-5p	-2.6	C	0.575256
m75	aca-miR-30c-3p/hsa-miR-30c-2-3p/mmu-miR-30c-2-3p/oan-miR-30c-2-3p/oha-miR-30c-1-3p/rno-miR-30c-2-3p/ssc-miR-30c-3p/tgu-miR-30c-3p	3.64	B	0.485976			m58	aca-miR-200b-3p/ccr-miR-200b/chi-miR-200b/csa-miR-200/dre-miR-200b-3p/eca-miR-200b/fru-miR-200b/hsa-miR-200b-3p/mdo-miR-200b-3p/mmu-miR-200b-3p/tch-miR-200b-3p/tni-miR-200b	-2.4	C	0.62887
m80	aca-miR-338-3p/chi-miR-338-3p/ola-miR-338-3p	3.06	B	NA			m62	aca-miR-214-3p/aja-miR-214/bta-miR-214/cfa-miR-214/eca-miR-214/hsa-miR-214-3p/mmu-miR-214-3p/oan-miR-214-3p/tgu-miR-214-3p	-11.4	B	NA
m81	aca-miR-365-3p/bta-miR-365-3p/ccr-miR-365/cfa-miR-365/cgr-miR-365-3p/chi-miR-365-3p/dre-miR-365/eca-miR-365/efu-miR-365/fru-miR-365/gga-miR-365-3p/hsa-miR-365a-3p/hsa-miR-365b-3p/mdo-miR-365-3p/mml-miR-365-3p/mmu-miR-365-3p/oan-miR-365-3p/oha-miR-365a-3p/ppy-miR-365/ptr-miR-365/rno-miR-365-3p/ssa-miR-365-3p/ssc-miR-365-3p/tch-miR-365a-3p/tch-miR-365b-3p/tgu-miR-365-3p/tni-miR-365/xtr-miR-365	28.46	B	0.00831717			m72	aca-miR-30a-3p/cgr-miR-30a-3p/dre-miR-30e-3p/gga-miR-30a-3p/ggo-miR-30a-3p/hsa-miR-30a-3p/ipu-miR-30e/mml-miR-30a-3p/mmu-miR-30a-3p/oan-miR-30a-3p/oha-miR-30a-3p/ppa-miR-30a-3p/ppy-miR-30a-3p/ptr-miR-30a-3p/rno-miR-30a-3p/ssa-miR-30c-3p/ssa-miR-30d-3p/ssc-miR-30a-3p	-2.95		0.0542144
m82	aca-miR-375-3p/ccr-miR-375/dre-miR-375/fru-miR-375/gga-miR-375/lgi-miR-375/oha-miR-375-3p/pma-miR-375a-3p/ssa-miR-375-3p/tgu-miR-375/tni-miR-375/xtr-miR-375	8.26	B	NA			m79	aca-miR-32-5p/eca-miR-32/hsa-miR-32-5p/mmu-miR-32-5p/rno-miR-32-5p/tch-miR-32-5p	-2.4	C	0.628223
m84	aca-miR-454-3p/bta-miR-454/chi-miR-454-3p/eca-miR-454/gga-miR-454-3p/hsa-miR-454-3p/ipu-miR-454b/mml-miR-454-3p/oan-miR-454-3p/ptr-miR-454/sha-miR-454/tgu-miR-454-3p	22.91	B	0.0208365			m83	aca-miR-451-5p/cfa-miR-451/dre-miR-451/hsa-miR-451a/mml-miR-451/mmu-miR-451a/ppy-miR-451/ptr-miR-451/rno-miR-451-5p/ssc-miR-451/xtr-miR-451	-2.22		0.0924188
m87	aca-miR-5395	3.02	B	0.582426			m86	aca-miR-457-5p	-2.49	C	0.604261
m94	aca-miR-5408b	2.61	B	0.632193			m89	aca-miR-5402-3p	-7.24	B	NA
m97	aca-miR-5427	45.4	A	0.00785121			m96	aca-miR-5416	-10.17	A	0.0401283
m98	aca-miR-5431	2.37	B	0.646545			m102	aca-miR-5440	-48.03	B	0.0538448
m117	age-miR-15b/bta-miR-15b/cgr-miR-15b-5p/chi-miR-15b-5p/eca-miR-15b/efu-miR-15/ggo-miR-15b/hsa-miR-15b-5p/lla-miR-15b/mml-miR-15b-5p/mmu-miR-15b-5p/mne-miR-15b/ppa-miR-15b/ppy-miR-15b/ptr-miR-15b/rno-miR-15b-5p/ssc-miR-15b/tch-miR-15b-5p	21.83	A	0.030085			m103	aca-miR-5450	-50.83	B	NA
m120	age-miR-196/bta-miR-196a/ccr-miR-196a/cfa-miR-196a/cgr-miR-196a-5p/dre-miR-196a-5p/eca-miR-196a/fru-miR-196a/hsa-miR-196a-5p/lla-miR-196/mmu-miR-196a-5p/oan-miR-196a-5p/oha-miR-196b-5p/pma-miR-196a-5p/ppa-miR-196/ppy-miR-196-2/ptr-miR-196a/rno-miR-196a-5p/ssa-miR-196a-5p/ssc-miR-196a/tni-miR-196a	7.77	B	0.172022			m109	aca-miR-99b-5p/oha-miR-99b-5p	-2.51	C	0.600699
m121	age-miR-197/bta-miR-197/cfa-miR-197/chi-miR-197-3p/eca-miR-197/ggo-miR-197/hsa-miR-197-3p/mml-miR-197-3p/ppa-miR-197/ppy-miR-197/ptr-miR-197	17.27	B	0.0758613			m112	aga-miR-92a	-2.56	C	0.58604
m126	age-miR-222/chi-miR-222-3p/dre-miR-222a-3p/fru-miR-222/gga-miR-222a/mdo-miR-222a/oha-miR-222a-3p/ssa-miR-222a-3p/ssc-miR-222/tgu-miR-222-3p/tni-miR-222/xtr-miR-222	15.81	B	0.0325662			m118	age-miR-16/cfa-miR-16/cgr-miR-16-5p/eca-miR-16/ggo-miR-16/hsa-miR-16-5p/lla-miR-16/mdo-miR-16-5p/mml-miR-16-5p/mmu-miR-16-5p/mne-miR-16/oan-miR-16a-5p/ppa-miR-16/ptr-miR-16/rno-miR-16-5p/sla-miR-16/ssa-miR-16c-5p/ssc-miR-16	-2.91		0.00501364
m129	age-miR-30b/ggo-miR-30b/lla-miR-30b/mml-miR-30b-5p/mne-miR-30b/oar-miR-30b/ppa-miR-30b/ptr-miR-30b	19.43	B	0.0294537			m122	age-miR-19a/bta-miR-19a/cfa-miR-19a/cgr-miR-19a/chi-miR-19a/dre-miR-19a-3p/eca-miR-19a/fru-miR-19a/gga-miR-19a-3p/ggo-miR-19a/hsa-miR-19a-3p/lca-miR-19a/lla-miR-19a/mdo-miR-19a-3p/mml-miR-19a-3p/mmu-miR-19a-3p/mne-miR-19a/oan-miR-19a-3p/oha-miR-19a-3p/ppa-miR-19a/ppy-miR-19a/ptr-miR-19a/rno-miR-19a-3p/sla-miR-19a/ssc-miR-19a/tch-miR-19a-3p/tni-miR-19a/xtr-miR-19a	-2.47	C	0.612578
m130	age-miR-34a/bta-miR-34a/ccr-miR-34/cfa-miR-34a/cgr-miR-34a/chi-miR-34a/dre-miR-34a/eca-miR-34a/ggo-miR-34a/hsa-miR-34a-5p/ipu-miR-34a/lla-miR-34a/mml-miR-34a-5p/mmu-miR-34a-5p/mne-miR-34a/ppa-miR-34a/ppy-miR-34a/ptr-miR-34a/rno-miR-34a-5p/sla-miR-34a/ssc-miR-34a/tgu-miR-34a	12.79	B	0.0721914			m124	age-miR-218/cfa-miR-218/chi-miR-218/eca-miR-218/gga-miR-218-5p/ggo-miR-218/hsa-miR-218-5p/lca-miR-218/lla-miR-218/mdo-miR-218-5p/mml-miR-218-5p/mmu-miR-218-5p/mne-miR-218/oan-miR-218-5p/oar-miR-218a/ola-miR-218a/ppa-miR-218/ppy-miR-218/ptr-miR-218/rno-miR-218a-5p/sla-miR-218/ssc-miR-218/ssc-miR-218-5p/tch-miR-218-5p/tgu-miR-218-5p/xtr-miR-218	-2.51	C	0.598711
m132	age-miR-98/bta-miR-98/cfa-miR-98/cgr-miR-98/chi-miR-98-5p/eca-miR-98/ggo-miR-98/hsa-miR-98-5p/mml-miR-98/mmu-miR-98-5p/oan-miR-98/oha-miR-98-5p/ppa-miR-98/ppy-miR-98/ptr-miR-98/rno-miR-98-5p/ssc-miR-98/tch-miR-98-5p/xtr-miR-98	3.67	B	0.51749			m139	aja-miR-331/bta-miR-331-3p/cfa-miR-331/eca-miR-331/hsa-miR-331-3p/mml-miR-331-3p/mmu-miR-331-3p/ptr-miR-331/rno-miR-331-3p/ssc-miR-331-3p	-60.15	B	NA
m133	ahy-miR3509-3p	3.25	B	0.557073			m140	aja-miR-3596/rno-miR-3596d	-2.57	C	0.582116
m142	aly-miR159a-5p	3.44	B	0.538171			m148	aly-miR169b-3p/ath-miR169b-3p	-5.67	B	0.109835
m160	aly-miR4227	2.61	B	0.633067			m156	aly-miR390b-3p	-68.52	B	NA
m166	aly-miR774a-5p.1	6.47	B	0.3522			m168	aly-miR831-5p	-2.32	B	0.59824
m167	aly-miR774b-5p	2.99	B	0.58526			m176	ame-let-7/bmo-let-7-5p/cte-let-7/dan-let-7/der-let-7/dgr-let-7/dme-let-7-5p/dmo-let-7/dpe-let-7/dps-let-7/dse-let-7/dsi-let-7/dvi-let-7/dwi-let-7/dya-let-7/ggo-let-7a/isc-let-7/ngi-let-7/nvi-let-7/ola-let-7a-5p/sha-let-7a	-6.13		0.000475899
m169	aly-miR838-3p	30.51	A	0.0389832			m179	ame-miR-125	-2.51	C	0.601487
m170	aly-miR838-5p	2.89	B	0.59685			m188	ame-miR-3751	-2.44	C	0.619444
m173	aly-miR846-5p	2.39	B	0.663871			m194	ame-miR-3776	-4.72	B	0.252718
m174	aly-miR847-5p	5.1	B	0.417097			m208	ame-miR-6048	-508.91	B	0.000599336
m177	ame-miR-1006	3.61	B	0.496825			m210	ame-miR-6056	-787.92	A	2.38903e-05
m180	ame-miR-2796/bmo-miR-2796-3p/hme-miR-2796/mse-miR-2796/tca-miR-2796-3p	4.78	B	0.282707			m211	ame-miR-6065	-480.67	A	0.000248269
m189	ame-miR-3752	2.25	B	0.686473			m212	ame-miR-92a/ngi-miR-92a/nlo-miR-92a/nvi-miR-92a	-2.54	C	0.590588
m195	ame-miR-3781	2.2	B	0.59526			m218	ame-miR-9884	-87.37	B	0.009876
m197	ame-miR-3790	2.59	B	0.635572			m221	ame-miR-9894	-185.6	B	0.00849877
m198	ame-miR-3792	5.41	B	0.40072			m228	api-miR-3038	-2.37	C	0.638572
m199	ame-miR-3793	2.92	B	0.593919			m233	api-miR-92a	-2.52	C	0.598394
m205	ame-miR-6038	4.19	B	0.47338			m265	ata-miR9772a-5p/ata-miR9772b-5p/tae-miR9772	-42.39	B	NA
m209	ame-miR-6053	3.83	B	0.503918			m266	ata-miR9783-5p	-61.88	B	NA
m219	ame-miR-9887	11.34	B	0.217878			m271	ath-miR3932a/ath-miR3932b-3p	-2.31	C	0.652072
m223	api-miR-100/nve-miR-100-5p	21.45	B	0.03177			m284	ath-miR5657	-12.67	B	NA
m235	aqu-miR-2019-3p	2.62	B	NA			m287	ath-miR773b-3p	-11.2	B	0.152534
m236	asu-miR-100a-5p/prd-miR-100-5p	40.42	A	0.0040116			m290	ath-miR8165	-2.37	C	0.640043
m238	asu-miR-1175-3p	3.91	B	0.497487			m304	atr-miR8576	-2.25	C	0.669609
m239	asu-miR-1822-5p	2.23	B	0.689719			m331	bbe-miR-4904-5p	-2.37	C	0.641588
m240	asu-miR-184-3p	7.42	B	0.318133			m332	bbe-miR-96-5p/bfl-miR-96-5p/bta-miR-96/ccr-miR-96/cfa-miR-96/dre-miR-96-5p/eca-miR-96/fru-miR-96/hsa-miR-96-5p/ipu-miR-96/mdo-miR-96/mmu-miR-96-5p/oan-miR-96-5p/oha-miR-96/ppy-miR-96/rno-miR-96-5p/ssa-miR-96-5p/ssc-miR-96-5p/tni-miR-96/xtr-miR-96	-2.31	C	0.651367
m249	asu-miR-5364-5p	2.02	B	0.726017			m357	bdi-miR7716-5p	-2.39	C	0.630155
m267	ata-miR9863a-5p/ata-miR9863b-5p	3.87	B	NA			m362	bdi-miR7733-5p	-40.08	B	NA
m288	ath-miR773b-5p	2.55	B	0.641417			m375	bdi-miR7778-5p	-788.86	A	4.5834e-05
m293	ath-miR8178	2.25	B	NA			m376	bdi-miR7781-5p	-52.87	B	0.0296435
m298	ath-miR862-5p	4.04	B	NA			m382	bfl-miR-100-5p/dpu-miR-100/isc-miR-100	-2.47	C	0.612964
m302	atr-miR8565g	15.63	B	NA			m388	bhv5-miR-B12	-3.23		0.28675
m313	bbe-miR-10a-5p/cfa-miR-10a/cgr-miR-10a-5p/chi-miR-10a-5p/dpu-miR-10/dre-miR-10a-5p/gga-miR-10a-5p/ipu-miR-10a/isc-miR-10/lgi-miR-10/lmi-miR-10-5p/oan-miR-10a-5p/pxy-miR-10-5p/ssc-miR-10a-5p/tca-miR-10-5p	10.05	B	0.237521			m399	bma-miR-5876	-5.12	B	0.110806
m322	bbe-miR-252a-3p	3.42	B	0.540125			m410	bmo-miR-2779	-2.29	C	0.651687
m326	bbe-miR-4857-5p/bfl-miR-4857	2.55	B	0.640513			m412	bmo-miR-2783	-16.26	B	0.0408192
m336	bdi-miR166g-5p	3.37	B	0.545634			m414	bmo-miR-2788	-2.41	C	0.62771
m352	bdi-miR7711-5p.1	3.06	B	0.57793			m420	bmo-miR-2825	-2.39	C	0.633506
m355	bdi-miR7713-3p	32.66	A	0.0208325			m425	bmo-miR-3205	-2.17	C	0.684029
m381	bfl-let-7b/rno-miR-3596a	23.57	B	0.0129766			m438	bmo-miR-3287	-2.36	C	0.643123
m384	bfl-miR-4887	2.36	B	0.668153			m440	bmo-miR-3299	-2.17	C	0.680824
m395	bma-miR-5838	2.97	B	0.587238			m452	bmo-miR-3364	-2.11	C	0.69915
m402	bmo-miR-2745	3.03	B	0.580948			m453	bmo-miR-3372-5p	-198.11	B	0.00429227
m403	bmo-miR-2755-5p	2.44	B	0.65678			m474	bra-miR390-3p	-70.11	B	NA
m406	bmo-miR-2774a	3.51	B	0.502682			m482	bta-let-7b/ccr-let-7b/cfa-let-7b/cgr-let-7b/chi-let-7b-5p/dre-let-7b/fru-let-7b/gga-let-7b/hsa-let-7b-5p/mdo-let-7b/mml-let-7b-5p/mmu-let-7b-5p/oan-let-7b-5p/oha-let-7b-5p/pol-let-7b-5p/ppy-let-7b/ptr-let-7b/rno-let-7b-5p/ssa-let-7b-5p/tgu-let-7b-5p/tni-let-7b	-4		0.026699
m407	bmo-miR-2775a	16.19	B	0.145522			m490	bta-miR-1307/cfa-miR-1307/hsa-miR-1307-3p/ppy-miR-1307/ptr-miR-1307/ssc-miR-1307	-2.33	C	0.645646
m411	bmo-miR-2780a-3p	2.55	B	0.641358			m492	bta-miR-1343-5p	-631.61	A	6.09715e-05
m415	bmo-miR-2789	2.81	B	0.606553			m501	bta-miR-149-3p/mml-miR-149-3p	-1169.38	A	1.13695e-05
m426	bmo-miR-3208	11.9	B	0.195112			m504	bta-miR-151-3p/chi-miR-151-3p/hsa-miR-151a-3p/mml-miR-151-3p/ppy-miR-151a-3p/ptr-miR-151	-3.29		0.04127
m433	bmo-miR-3243	2.88	B	0.598799			m506	bta-miR-155/cfa-miR-155/chi-miR-155-5p/eca-miR-155/hsa-miR-155-5p/mml-miR-155/oan-miR-155-5p/ppy-miR-155/ptr-miR-155/ssa-miR-155-5p/tch-miR-155-5p	-2.77	B	0.0798491
m434	bmo-miR-3244	7.07	B	0.329859			m508	bta-miR-16a/ccr-miR-16a/dre-miR-16a/gga-miR-16-5p/lca-miR-16/oan-miR-16b-5p/oha-miR-16b-5p/ssa-miR-16b-5p/tgu-miR-16a-5p/xtr-miR-16a	-2.3		0.0648759
m441	bmo-miR-3303	3.86	B	0.501577			m509	bta-miR-16b/ola-miR-16	-3.39		0.00490156
m446	bmo-miR-3333	2.25	B	0.68711			m510	bta-miR-1777a	-408.57	A	0.000477044
m456	bmo-miR-3375-5p	2.51	B	0.647117			m522	bta-miR-200a/oan-miR-200a-3p/oha-miR-200a/ssa-miR-200b-3p/tch-miR-200a-3p/tgu-miR-200a-3p	-2.51	C	0.600145
m461	bmo-miR-3397	2.43	B	0.658784			m527	bta-miR-223/chi-miR-223-3p/eca-miR-223/hsa-miR-223-3p/mmu-miR-223-3p	-2.02		0.123815
m472	bra-miR1885a	2.63	B	NA			m549	bta-miR-2328-3p	-982.4	A	3.90837e-05
m483	bta-let-7d/cgr-let-7d-5p/chi-let-7d-5p/eca-let-7d/hsa-let-7d-5p/mml-let-7d/mmu-let-7d-5p/oan-let-7d-5p/oha-let-7d-5p/ppy-let-7d/ptr-let-7d/rno-let-7d-5p/ssc-let-7d-5p/tgu-let-7d-5p	9.79	B	0.167832			m566	bta-miR-2415-3p	-633.02	A	9.64308e-05
m484	bta-miR-101/eca-miR-101/hsa-miR-101-3p/mmu-miR-101a-3p/ppy-miR-101/rno-miR-101a-3p/ssc-miR-101	31.34	B	0.0087906			m567	bta-miR-2415-5p	-8.21		0.0799811
m485	bta-miR-105a/eca-miR-105/hsa-miR-105-5p/mml-miR-105-5p/ppy-miR-105	15.06	B	0.138235			m572	bta-miR-2450c	-41.31	A	0.000364296
m486	bta-miR-10b/dre-miR-10b-5p/eca-miR-10b/fru-miR-10b/hsa-miR-10b-5p/mml-miR-10b-5p/mmu-miR-10b-5p/ppy-miR-10b/ptr-miR-10b/tch-miR-10b-5p/tni-miR-10b	21.13	B	0.0211826			m584	bta-miR-2881	-638.78	A	0.00010392
m487	bta-miR-1246/hsa-miR-1246/ptr-miR-1246	3.62	B	0.522157			m585	bta-miR-2885	-20.32	A	0.0256669
m494	bta-miR-136/cfa-miR-136/ggo-miR-136/hsa-miR-136-5p/mml-miR-136/oar-miR-136/ppa-miR-136/ppy-miR-136/ptr-miR-136/rno-miR-136-5p/ssc-miR-136/tch-miR-136-5p	20.7	B	0.0302833			m586	bta-miR-2887	-554.88	A	8.87074e-05
m498	bta-miR-145/cfa-miR-145/chi-miR-145-5p/eca-miR-145/hsa-miR-145-5p/ipu-miR-145/mdo-miR-145-5p/mmu-miR-145a-5p/pma-miR-145-5p/rno-miR-145-5p/ssa-miR-145-5p	18	B	0.0774928			m587	bta-miR-2889	-3.33		0.318818
m502	bta-miR-149-5p/cfa-miR-149/eca-miR-149/efu-miR-149/ggo-miR-149/hsa-miR-149-5p/mml-miR-149-5p/mmu-miR-149-5p/ppy-miR-149/ptr-miR-149/rno-miR-149-5p/ssc-miR-149	2.72	A	0.0885202			m588	bta-miR-2890	-52.46		0.000302642
m507	bta-miR-1584-3p	20.79	B	NA			m589	bta-miR-2892	-596.67	A	7.61706e-06
m515	bta-miR-183/ccr-miR-183/cin-miR-183-5p/dre-miR-183-5p/fru-miR-183/gga-miR-183/ggo-miR-183/mdo-miR-183-5p/mml-miR-183-5p/mne-miR-183/oha-miR-183-5p/pma-miR-183-5p/ppa-miR-183/ptr-miR-183/sla-miR-183/ssc-miR-183/tni-miR-183/xtr-miR-183	12.28	B	0.0609282			m594	bta-miR-299/cfa-miR-299/hsa-miR-299-5p/mml-miR-299-5p/mmu-miR-299a-5p/oar-miR-299-5p/ppy-miR-299-5p/ptr-miR-299/rno-miR-299a-5p	-2.18	C	0.682681
m517	bta-miR-186/cfa-miR-186/chi-miR-186-5p/eca-miR-186/hsa-miR-186-5p/mml-miR-186-5p/mmu-miR-186-5p/oan-miR-186-5p/ppy-miR-186/rno-miR-186-5p/tch-miR-186-5p	24.7	B	0.0157253			m599	bta-miR-320a/cfa-miR-320/cgr-miR-320a/chi-miR-320-3p/ggo-miR-320a/hsa-miR-320a/mml-miR-320a/mmu-miR-320-3p/ppy-miR-320a/ptr-miR-320a/rno-miR-320-3p	-5.62		0.0354316
m526	bta-miR-222/cfa-miR-222/eca-miR-222/hsa-miR-222-3p/mml-miR-222-3p/mmu-miR-222-3p/oan-miR-222a-3p/ppy-miR-222/rno-miR-222-3p/sha-miR-222/tch-miR-222-3p	21.84	B	0.0368705			m608	bta-miR-346/cfa-miR-346/chi-miR-346-5p/eca-miR-346/hsa-miR-346/mml-miR-346/ppy-miR-346/ptr-miR-346	-2.36	C	0.639492
m530	bta-miR-2284b	12.23	B	0.207853			m610	bta-miR-3596	-3.59		0.0356771
m547	bta-miR-2317	3.08	B	0.575273			m619	bta-miR-376a/cfa-miR-376a/eca-miR-376a/hsa-miR-376a-3p/mml-miR-376a-3p/oar-miR-376a-3p/ppy-miR-376a/ptr-miR-376a/ssc-miR-376a-3p/tch-miR-376a-3p	-2.26	C	0.665044
m551	bta-miR-2336	2.23	B	0.689654			m622	bta-miR-379/cfa-miR-379/cgr-miR-379/chi-miR-379-5p/eca-miR-379/ggo-miR-379/hsa-miR-379-5p/mml-miR-379-5p/mmu-miR-379-5p/ppy-miR-379/ptr-miR-379/rno-miR-379-5p	-3		0.00375027
m573	bta-miR-2452	3.28	B	0.553676			m627	bta-miR-423-3p	-2.3	C	0.655409
m574	bta-miR-2462	7.21	B	0.294746			m635	bta-miR-451/gga-miR-451/oan-miR-451/oha-miR-451-??/tgu-miR-451	-2.13	B	0.216887
m582	bta-miR-27a-3p/cfa-miR-27a/chi-miR-27a-3p/ola-miR-27a	10.31	B	0.107244			m638	bta-miR-484/cgr-miR-484/hsa-miR-484/mml-miR-484/mmu-miR-484/ppy-miR-484/ptr-miR-484/rno-miR-484	-2.52	C	0.597044
m592	bta-miR-2957	24.32	B	0.0163279			m639	bta-miR-486/cgr-miR-486-5p/eca-miR-486-5p/ggo-miR-486/hsa-miR-486-5p/mml-miR-486-5p/mmu-miR-486a-5p/mmu-miR-486b-5p/ppy-miR-486-5p/ptr-miR-486/rno-miR-486/ssc-miR-486	-4.36		0.00470903
m600	bta-miR-324/cfa-miR-324/chi-miR-324-5p/eca-miR-324-5p/hsa-miR-324-5p/mml-miR-324-5p/mmu-miR-324-5p/ppy-miR-324-5p/rno-miR-324-5p/ssc-miR-324/tch-miR-324-5p	8.01	B	0.268429			m640	bta-miR-487b/cfa-miR-487b/chi-miR-487b-3p/eca-miR-487b/hsa-miR-487b-3p/mml-miR-487b-3p/mmu-miR-487b-3p/oar-miR-487b-3p/ppy-miR-487b/ptr-miR-487b/rno-miR-487b-3p	-2.45	B	0.226389
m609	bta-miR-3578	9.06	B	0.110697			m652	bta-miR-671/eca-miR-671-5p/hsa-miR-671-5p/mml-miR-671-5p/mmu-miR-671-5p/ppy-miR-671-5p	-505.74	A	1.30225e-05
m620	bta-miR-377/eca-miR-377/hsa-miR-377-3p/mml-miR-377-3p/mmu-miR-377-3p/ppy-miR-377/ptr-miR-377	10.13	B	0.222836			m653	bta-miR-744/hsa-miR-744-5p/mmu-miR-744-5p/ppy-miR-744/ptr-miR-744/ssc-miR-744	-2.27	C	0.660014
m625	bta-miR-411a/cfa-miR-411/ggo-miR-411/oar-miR-411a-5p	22.58	A	0.0183379			m656	bta-miR-767/eca-miR-767-5p/hsa-miR-767-5p/mml-miR-767-5p/ppy-miR-767-5p	-2.48	C	0.608235
m626	bta-miR-421/chi-miR-421-3p/hsa-miR-421/mml-miR-421/mmu-miR-421-3p/ppy-miR-421/ptr-miR-421/ssc-miR-421-3p	3.19	B	0.563858			m666	cbn-miR-35c	-2.1	C	NA
m628	bta-miR-423-5p/cfa-miR-423a/cgr-miR-423-5p/chi-miR-423-5p/eca-miR-423-5p/hsa-miR-423-5p/mml-miR-423-5p/mmu-miR-423-5p/ppy-miR-423-5p/ssc-miR-423-5p	15.72	B	0.0423437			m684	cbr-miR-254	-2.42	C	0.624239
m633	bta-miR-450a/cgr-miR-450a/eca-miR-450a/efu-miR-450/hsa-miR-450a-5p/mml-miR-450a-5p/mmu-miR-450a-5p/ptr-miR-450a/ssc-miR-450a/tch-miR-450a-5p	21.28	B	0.127719			m696	ccr-miR-125c/dre-miR-125c-5p/ipu-miR-125c	-2.49	C	0.60573
m641	bta-miR-493/chi-miR-493-3p/hsa-miR-493-3p/mml-miR-493-3p/oar-miR-493-3p/ppy-miR-493/ssc-miR-493-3p	6.53	B	0.19961			m702	ccr-miR-192/dre-miR-192/fru-miR-192/ipu-miR-192/ssa-miR-192a-5p/tni-miR-192/xtr-miR-192	-2.3	C	0.655204
m645	bta-miR-544a/cfa-miR-544/eca-miR-544/hsa-miR-544a/mml-miR-544/ppy-miR-544/ptr-miR-544	4.34	B	0.46447			m707	ccr-miR-27d	-2.41	C	0.626751
m650	bta-miR-654/hsa-miR-654-3p/mml-miR-654-3p/mmu-miR-654-3p/ppy-miR-654-3p/ptr-miR-654	22.73	B	0.0188103			m713	ccr-miR-93/ssa-miR-93a-5p	-2.1	C	0.704092
m660	cbn-miR-231	9.18	B	0.268466			m715	cel-miR-1019-5p	-2.21	C	0.674825
m676	cbn-miR-7633	3.96	B	0.493442			m723	cel-miR-2218a-3p	-2.37	C	0.635497
m685	cbr-miR-56-5p	6.89	B	0.336482			m762	cfa-miR-107/chi-miR-107-3p/ola-miR-103/ola-miR-107/tch-miR-107	-2.37	C	0.638645
m688	cbr-miR-7583a-3p	3.82	B	0.491799			m765	cfa-miR-140/sha-miR-140	-2.43	C	0.622632
m694	ccr-let-7i/gga-let-7i/ggo-let-7i/mdo-let-7i-5p/sha-let-7i/xtr-let-7i	7.43	B	0.141871			m767	cfa-miR-142/ggo-miR-142/sha-miR-142	-2.52	C	0.598903
m695	ccr-miR-100/cgr-miR-100-5p/chi-miR-100-5p/mdo-miR-100-5p/pmi-miR-100-5p/sha-miR-100/tgu-miR-100-5p	2.93	B	0.229817			m768	cfa-miR-146a/cgr-miR-146a/eca-miR-146a/gga-miR-146a-5p/hsa-miR-146a-5p/mdo-miR-146a-5p/mml-miR-146a-5p/mmu-miR-146a-5p/ppy-miR-146a/ptr-miR-146a/rno-miR-146a-5p/ssc-miR-146a-5p/tch-miR-146a-5p/tgu-miR-146c	-2.54		0.0427011
m697	ccr-miR-126-3p	21.45	B	0.126238			m769	cfa-miR-146b/eca-miR-146b-5p/hsa-miR-146b-5p/mdo-miR-146b-5p/mml-miR-146b-5p/mmu-miR-146b-5p/oan-miR-146b-5p/pma-miR-146-5p/ppy-miR-146b-5p/ptr-miR-146b	-2.22	C	0.677107
m698	ccr-miR-143/ola-miR-143	21.52	B	0.0134976			m770	cfa-miR-152/cgr-miR-152-3p/ggo-miR-152/hsa-miR-152-3p/mml-miR-152-3p/mmu-miR-152-3p/oar-miR-152/ppy-miR-152/ptr-miR-152/rno-miR-152-3p/ssc-miR-152/tch-miR-152	-16.94	B	0.0729498
m700	ccr-miR-16c	14.79	B	0.0394161			m771	cfa-miR-1838	-2.39	C	0.633474
m701	ccr-miR-181a	10.56	B	0.103064			m778	cfa-miR-203/hsa-miR-203a-3p/mml-miR-203/mmu-miR-203-3p/ppy-miR-203/ptr-miR-203/rno-miR-203a-3p	-2.53	A	0.182085
m705	ccr-miR-21/dre-miR-21/fru-miR-21/hhi-miR-21/ipu-miR-21/ssa-miR-21b-5p/tni-miR-21	11.04	B	0.0786762			m780	cfa-miR-223/dre-miR-223/fru-miR-223/gga-miR-223/ggo-miR-223/mdo-miR-223-3p/mml-miR-223/ppa-miR-223/ppy-miR-223/ptr-miR-223/rno-miR-223-3p/sla-miR-223/tgu-miR-223/tni-miR-223/xla-miR-223/xtr-miR-223	-2.13		0.0923807
m709	ccr-miR-363/dre-miR-363-3p/eca-miR-363/hsa-miR-363-3p/mml-miR-363-3p/mmu-miR-363-3p/ppy-miR-363/tch-miR-363-3p	14.4	B	0.0467969			m789	cfa-miR-31	-2.23	C	0.673992
m733	cel-miR-42-5p	3.73	B	NA			m794	cfa-miR-342/eca-miR-342-3p/hsa-miR-342-3p/mml-miR-342-3p/mmu-miR-342-3p/ppy-miR-342-3p/ptr-miR-342/rno-miR-342-3p/tch-miR-342-3p	-2.52		0.0225837
m739	cel-miR-5552-3p	19.66	B	0.0426632			m795	cfa-miR-363/ggo-miR-363/ipu-miR-363/oha-miR-363-3p/ssc-miR-363	-3.29	B	0.0407556
m745	cel-miR-58b-3p	2.02	B	0.696355			m801	cfa-miR-486	-2.38	C	0.632955
m747	cel-miR-791-5p	2.1	B	0.712649			m802	cfa-miR-486-3p	-2.94	B	0.0830734
m748	cel-miR-792-3p	2.46	B	0.654619			m812	cfa-miR-8798	-227.87	B	0.00184959
m757	cel-miR-8209-5p	21.64	B	0.0585959			m825	cfa-miR-8859a	-152.23	B	0.00561348
m764	cfa-miR-134/cgr-miR-134/chi-miR-134/eca-miR-134/hsa-miR-134-5p/mml-miR-134-5p/mmu-miR-134-5p/ptr-miR-134/rno-miR-134-5p	8.51	B	0.197853			m828	cfa-miR-8870	-2.52	C	0.596985
m772	cfa-miR-1839/eca-miR-1839/mmu-miR-1839-5p/rno-miR-1839-5p/ssc-miR-1839-5p	15.74	B	0.0458665			m829	cfa-miR-8875	-2621.37	A	2.63549e-06
m781	cfa-miR-224/chi-miR-224-5p/rno-miR-224-5p	29.14	B	0.0122026			m835	cfa-miR-8903	-328.79	A	0.000507654
m790	cfa-miR-323/chi-miR-323a-3p/eca-miR-323-3p/hsa-miR-323a-3p/mml-miR-323a-3p/mmu-miR-323-3p/oar-miR-323a-3p/ppy-miR-323-3p/ptr-miR-323/rno-miR-323-3p	2.09	B	0.448002			m836	cfa-miR-8904b	-1504.85	A	1.30518e-06
m791	cfa-miR-329b/hsa-miR-329-3p/mml-miR-329-3p/oar-miR-329b-3p/ppy-miR-329/ptr-miR-329	8.73	B	0.180312			m842	cgr-miR-106b-3p/hsa-miR-106b-3p/mmu-miR-106b-3p/rno-miR-106b-3p	-2.49	C	0.604437
m796	cfa-miR-374a/chi-miR-374a-5p	2.35	A	0.178209			m844	cgr-miR-1260	-2.48	C	0.607087
m797	cfa-miR-375/ggo-miR-375/hsa-miR-375/mml-miR-375/mmu-miR-375-3p/ppy-miR-375/ptr-miR-375/rno-miR-375-3p	8.14	B	NA			m849	cgr-miR-146b-5p	-2.51	C	0.602097
m806	cfa-miR-574/ggo-miR-574/hsa-miR-574-3p/mmu-miR-574-3p/ssc-miR-574	13.23	B	0.0747131			m850	cgr-miR-151-3p/mmu-miR-151-3p/rno-miR-151-3p	-2.09	C	0.707288
m807	cfa-miR-590/eca-miR-590-3p/hsa-miR-590-3p/mmu-miR-590-3p/ppy-miR-590-3p/ptr-miR-590	18.52	B	0.0303004			m856	cgr-miR-192	-2.37	C	0.638252
m814	cfa-miR-8816	9.55	B	0.205447			m858	cgr-miR-200b/ggo-miR-200b/rno-miR-200b-3p	-2.51	C	0.600923
m816	cfa-miR-8827	3.76	B	0.509774			m864	cgr-miR-30d/hsa-miR-30d-3p/mmu-miR-30d-3p/rno-miR-30d-3p	-2.23	C	0.671639
m820	cfa-miR-8838	5.61	B	0.390215			m881	cgr-miR-671-5p/chi-miR-671-5p/ssc-miR-671-5p/tch-miR-671-5p	-8.92	A	0.110181
m821	cfa-miR-8842	3.64	B	0.51984			m884	cgr-miR-92b-5p/mml-miR-92b-5p/rno-miR-92b-5p/ssc-miR-92b-5p	-1967.05	A	7.51126e-07
m846	cgr-miR-140-3p/chi-miR-140-3p/ggo-miR-140/ipu-miR-140/pol-miR-140-3p	20.32	B	0.0575137			m897	chi-miR-30a-3p/oar-miR-30a-3p/tgu-miR-30b-3p	-2.52	C	0.597542
m848	cgr-miR-142-5p/gga-miR-142-5p	20.82	B	0.0187419			m903	chi-miR-374a-3p/ssc-miR-374a-3p	-2.32	C	0.650101
m851	cgr-miR-181a-3p/dre-miR-181a-3p/fru-miR-181a-3p/gga-miR-181a-3p/ggo-miR-181a-3p/hsa-miR-181a-3p/lla-miR-181a-3p/mml-miR-181a-3p/mmu-miR-181a-1-3p/mne-miR-181a-3p/oan-miR-181a-1-3p/ppa-miR-181a-3p/ppy-miR-181a-3p/ptr-miR-181a-3p/rno-miR-181a-1-3p/tgu-miR-181a-1-3p/tni-miR-181a-3p	11.55	B	0.193317			m915	cin-miR-125-5p	-2.52	C	0.597559
m852	cgr-miR-1839-5p	35.26	B	0.0284131			m916	cin-miR-126-3p/csa-miR-126	-2.48	C	0.609248
m857	cgr-miR-196b/eca-miR-196b/hsa-miR-196b-5p/mdo-miR-196a-5p/mml-miR-196b-5p/mmu-miR-196b-5p/ppy-miR-196b/ptr-miR-196b/rno-miR-196b-5p/ssc-miR-196b-5p	23.12	B	0.0228052			m925	cin-miR-4003a-3p	-2.26	C	0.666163
m860	cgr-miR-222-3p	3.17	B	0.205594			m937	cin-miR-4065-5p	-2.39	C	0.633156
m866	cgr-miR-32-5p/gga-miR-32-5p/ggo-miR-32/mdo-miR-32-5p/mml-miR-32-5p/mne-miR-32/ppa-miR-32/ppy-miR-32/ptr-miR-32/sla-miR-32/ssc-miR-32/tgu-miR-32	11.33	B	0.0734278			m940	cin-miR-4104-5p	-7.01	A	0.19125
m872	cgr-miR-374-3p/chi-miR-374b-3p/ssc-miR-374b-3p	17.15	B	0.0345979			m953	cin-miR-4181-5p	-2.38	C	0.636076
m900	chi-miR-335-3p/hsa-miR-335-3p/mml-miR-335-3p/mmu-miR-335-3p	2.52	A	0.0599476			m956	cin-miR-4217-3p	-2.55	C	0.588914
m904	chi-miR-376a	14.19	B	NA			m959	cin-miR-5608-5p	-7.18		0.0382271
m907	chi-miR-425-3p	14.16	B	0.165494			m962	cin-miR-92d-3p	-2.53	C	0.594533
m910	chi-miR-494/efu-miR-494/oar-miR-494-3p/rno-miR-494-3p	22.51	B	0.0301624			m973	cre-miR1166.1	-168.76	B	0.0099259
m920	cin-miR-4000b-1-3p	3.64	B	0.519829			m992	csi-miR3953	-1491.16	A	7.73531e-06
m922	cin-miR-4000f-3p	2.52	B	0.644564			m994	csi-miR482a-5p	-97.01	B	0.0225219
m924	cin-miR-4001h-5p	4.81	B	NA			m1001	cte-miR-2699-3p	-73.04	B	NA
m943	cin-miR-4131-3p	20.48	B	NA			m1004	cte-miR-2f	-2.42	C	0.625871
m944	cin-miR-4136-3p	3.24	B	NA			m1021	dev-miR-D17-3p	-2.46	C	0.612309
m951	cin-miR-4173-3p	2.78	B	0.610151			m1038	dme-miR-274-3p	-42.18	B	0.0230751
m957	cin-miR-5602-5p	22.31	B	0.0311451			m1048	dme-miR-4948-5p	-201.06	B	0.00202309
m977	cre-miR914	25.56	B	0.106435			m1068	dme-miR-991-5p	-126.63	A	NA
m1007	dan-miR-11/der-miR-11/dgr-miR-11/dme-miR-11-3p/dmo-miR-11/dpe-miR-11/dps-miR-11/dse-miR-11/dsi-miR-11/dvi-miR-11-3p/dwi-miR-11/dya-miR-11	8.21	B	NA			m1070	dmo-miR-313/dvi-miR-313-3p	-29.16	B	NA
m1010	dan-miR-5/der-miR-5/dgr-miR-5/dme-miR-5-5p/dmo-miR-5/dpe-miR-5/dps-miR-5/dse-miR-5/dsi-miR-5/dvi-miR-5-5p/dwi-miR-5/dya-miR-5	2.51	B	NA			m1091	dre-miR-124-6-5p	-42.39	B	NA
m1012	dan-miR-92a/der-miR-92a/dgr-miR-92a/dme-miR-92a-3p/dmo-miR-92a/dpe-miR-92a/dps-miR-92a/dse-miR-92a/dsi-miR-92a/dvi-miR-92a-3p/dwi-miR-92a/dya-miR-92a	14.71	B	0.0376049			m1094	dre-miR-126b-3p	-2.6	C	0.576161
m1016	ddi-miR-7102	2.5	B	0.648453			m1098	dre-miR-142a-5p/eca-miR-142-5p/fru-miR-142/hsa-miR-142-5p/mml-miR-142-5p/mmu-miR-142a-5p/oan-miR-142-5p/ppy-miR-142-5p/rno-miR-142-5p/ssa-miR-142a-5p/ssc-miR-142-5p/tni-miR-142a	-2.53	C	0.594911
m1036	dme-miR-2500-5p	14.25	B	0.085836			m1108	dre-miR-23b/fru-miR-23b/ggo-miR-23b/ssc-miR-23b/tni-miR-23b	-2.57	C	0.583901
m1043	dme-miR-315-3p	2.42	B	0.660232			m1111	dre-miR-27e/fru-miR-27e/tni-miR-27e	-2.24	C	0.671064
m1044	dme-miR-316-3p/dvi-miR-316-3p	12.37	B	0.158875			m1112	dre-miR-29b/fru-miR-29b/mdo-miR-29b-3p/oan-miR-29b-3p/oar-miR-29b/ola-miR-29b/pma-miR-29c/sko-miR-29b-3p/tni-miR-29b	-2.55	C	0.588331
m1049	dme-miR-4949-5p	21.59	B	NA			m1118	dsi-miR-2577	-160.94	A	NA
m1074	dps-miR-2509	2.22	B	0.69078			m1144	eca-miR-1307	-2.42	C	0.624253
m1086	dps-miR-2572-3p	8.06	B	0.298677			m1157	eca-miR-486-3p/hsa-miR-486-3p/mml-miR-486-3p/mmu-miR-486a-3p/tch-miR-486-3p	-2.63		0.0983163
m1088	dpu-miR-375	14.78	B	0.130894			m1158	eca-miR-501-5p	-2.22	C	0.672906
m1089	dre-miR-107a-3p/eca-miR-107b/gga-miR-107-3p/ggo-miR-107/hsa-miR-107/lla-miR-107/mdo-miR-107/mml-miR-107-3p/mmu-miR-107-3p/mne-miR-107/oha-miR-107-3p/ppa-miR-107/ppy-miR-107/ptr-miR-107/rno-miR-107-3p/ssc-miR-107/tgu-miR-107/tni-miR-107/xtr-miR-107	2.03	B	0.407043			m1162	eca-miR-8920	-25.34	A	0.0036132
m1090	dre-miR-10d-5p	20.48	B	NA			m1164	eca-miR-8924	-48.8	B	NA
m1097	dre-miR-140-3p/oha-miR-140-3p/ssc-miR-140-3p/tgu-miR-140-3p	23.79	B	0.0137781			m1165	eca-miR-8928	-18.78	A	0.00777555
m1101	dre-miR-194b	2.21	B	0.692598			m1171	eca-miR-8972	-2.03	C	0.719494
m1102	dre-miR-199-3-3p	23.12	B	0.0163431			m1174	eca-miR-8992	-307.38	B	0.00369469
m1106	dre-miR-222b	2.68	B	NA			m1177	eca-miR-9001	-725.18	A	6.55844e-05
m1113	dre-miR-301c-5p	3.05	B	NA			m1184	eca-miR-9051	-90.1		NA
m1114	dre-miR-30a-5p	16.91	B	0.0364712			m1185	eca-miR-9080	-11.57	B	0.0395581
m1121	dsi-miR-982c	2.78	B	0.610208			m1197	eca-miR-9179	-147.3	A	0.0127951
m1125	dvi-miR-133-5p	11.79	B	0.12483			m1200	efu-miR-101	-2.4	C	0.628514
m1127	dvi-miR-313-5p	2.64	B	0.628988			m1202	efu-miR-106	-2.46	C	0.612048
m1131	dvi-miR-9549-5p	2.42	B	0.65968			m1206	efu-miR-1307	-2.33	C	0.647138
m1132	dvi-miR-963-5p	3.62	B	0.5216			m1213	efu-miR-185	-2.13	C	0.696412
m1140	ebv-miR-BART15	15.91	B	0.0593576			m1228	efu-miR-27b	-2.54	C	0.591936
m1145	eca-miR-182/efu-miR-182/hhi-miR-182/oha-miR-182-5p	17.82	B	0.0317995			m1230	efu-miR-29b	-2.37	C	0.637352
m1148	eca-miR-224/hsa-miR-224-5p	41.91	A	0.00547057			m1233	efu-miR-320	-7.76		0.0230242
m1152	eca-miR-378/mml-miR-378a/mmu-miR-378a-3p/ptr-miR-378a/rno-miR-378a-3p	25.63	B	0.015298			m1235	efu-miR-330	-279.04	B	0.00112156
m1159	eca-miR-655/hsa-miR-655-3p/ppy-miR-655	12.78	B	0.118708			m1236	efu-miR-342/ssc-miR-342	-2.49	C	0.606472
m1160	eca-miR-889/hsa-miR-889-3p/mml-miR-889-3p/ppy-miR-889/ptr-miR-889	8.94	B	0.162561			m1237	efu-miR-34a	-7.23	B	0.309731
m1167	eca-miR-8945	9.17	B	0.221211			m1240	efu-miR-423/rno-miR-423-5p	-2.13	A	0.2897
m1179	eca-miR-9027	2.69	B	0.622108			m1243	efu-miR-486	-3.33		0.0253931
m1191	eca-miR-9121	6.31	B	0.358932			m1254	efu-miR-9223a	-264.34	B	0.00119984
m1203	efu-miR-126	51.73	A	0.00215696			m1255	efu-miR-9223i	-15.61	B	NA
m1205	efu-miR-130	16.43	B	NA			m1263	efu-miR-9241	-2.08	C	NA
m1208	efu-miR-143	32.46	A	0.00643656			m1268	efu-miR-9261	-228.25	B	0.00617333
m1209	efu-miR-151	31.81	A	0.0064302			m1272	efu-miR-9279b	-832.1	A	1.74797e-05
m1210	efu-miR-152	14.24	B	0.0643283			m1282	efu-miR-9330	-162.47	B	0.00400612
m1215	efu-miR-199	3.63	A	0.0624132			m1286	efu-miR-99b	-2.5	C	0.603066
m1226	efu-miR-26b	2.24	A	0.130657			m1290	esi-miR3453-3p	-245.34	B	0.000620421
m1227	efu-miR-26c	34.5	A	0.00601975			m1296	esi-miR3469-5p	-83.75	B	0.010258
m1234	efu-miR-323	11.89	B	0.0919302			m1298	gga-let-7g-5p/ggo-let-7g/mdo-let-7g-5p/oar-let-7g/sha-let-7g	-53.49	B	0.00407605
m1241	efu-miR-452	11.3	B	0.202109			m1300	gga-miR-101-3p/oha-miR-101a-3p/tgu-miR-101-3p	-2.33	A	0.0380428
m1246	efu-miR-660	16.09	B	0.0332068			m1309	gga-miR-146c-3p/tgu-miR-146a-3p	-2.17	C	0.688764
m1247	efu-miR-7c/tca-miR-7-5p	43.93	A	0.00367013			m1315	gga-miR-1595-3p	-2.39	C	0.630236
m1251	efu-miR-9205	3.18	B	0.564936			m1317	gga-miR-1599	-2.22	C	0.675725
m1257	efu-miR-9226	10.97	B	0.123482			m1318	gga-miR-1612	-385.36	A	0.000261125
m1258	efu-miR-9229d	2.82	B	0.605559			m1321	gga-miR-1629	-13.28	B	NA
m1277	efu-miR-92a	14.64	B	0.0676791			m1322	gga-miR-1640	-918.58	A	5.28412e-05
m1278	efu-miR-93	16.88	B	0.0388015			m1323	gga-miR-1648-3p	-40.08	B	NA
m1301	gga-miR-122-5p/ssc-miR-122/xtr-miR-122	2.08	A	0.112317			m1326	gga-miR-1672	-2.15	C	0.690018
m1302	gga-miR-125b-3p/mml-miR-125b-2-3p/rno-miR-125b-2-3p/tgu-miR-125-1-3p	2.57	B	NA			m1337	gga-miR-1763	-199.22	B	0.0028493
m1304	gga-miR-1329-5p	3.59	B	0.524825			m1345	gga-miR-1845	-108.4	A	0.000228708
m1306	gga-miR-142-3p/oan-miR-142-3p/ssc-miR-142-3p	22.97	B	0.0670158			m1347	gga-miR-2127	-1195.73	A	1.33269e-05
m1307	gga-miR-144-3p	12.14	B	0.137171			m1354	gga-miR-3540	-1101.91	A	4.70131e-05
m1312	gga-miR-1574-5p	2.05	B	0.59948			m1360	gga-miR-6566-3p	-2.16	C	0.690499
m1313	gga-miR-1589	2.47	B	0.652419			m1370	gga-miR-6642-3p	-456.63	A	4.91322e-06
m1316	gga-miR-1596-5p	4.54	B	0.451263			m1371	gga-miR-6642-5p	-175.53	B	0.000238439
m1324	gga-miR-1659	6.47	B	0.349919			m1374	gga-miR-6678-3p	-112.78	B	NA
m1328	gga-miR-1678	5.29	B	0.396887			m1386	gga-miR-7452-5p	-91.26	B	NA
m1335	gga-miR-1759-3p	29.24	B	0.0191962			m1387	gga-miR-7455-5p	-819.61	A	2.35983e-05
m1359	gga-miR-6562-3p	2.28	B	0.680652			m1390	gga-miR-7471-5p	-260.44	B	0.00146553
m1373	gga-miR-6675-5p	3	B	0.583794			m1393	gga-miR-7475-3p	-709.02	A	0.000243466
m1378	gga-miR-6695-5p	2.54	B	0.642546			m1394	gga-miR-92-3p/mmu-miR-92a-3p/ola-miR-92a/rno-miR-92a-3p/xla-miR-92a/xtr-miR-92a	-2.57	C	0.584276
m1396	ggo-miR-125a	34.36	A	0.00467594			m1402	ggo-miR-146a	-2.15	C	0.68674
m1398	ggo-miR-128/ola-miR-128	4.87	B	NA			m1404	ggo-miR-148b	-2.19	C	0.68186
m1403	ggo-miR-148a/rno-miR-148a-3p	17.69	B	0.0319331			m1413	ggo-miR-3615	-492.08	A	2.16882e-05
m1405	ggo-miR-191	30.14	B	0.00901319			m1416	ggo-miR-4488	-3765.3	A	7.96981e-07
m1406	ggo-miR-200c/mml-miR-200c-3p/ppy-miR-200c	36.75	A	0.00770201			m1442	ggo-miR-521/hsa-miR-521/ppy-miR-521/ptr-miR-521	-2.57	C	0.582835
m1410	ggo-miR-335/ssc-miR-335/tch-miR-335-5p	25.53	B	0.0134909			m1443	ggo-miR-522-3p/hsa-miR-522-3p/mml-miR-518e/ppy-miR-522/ptr-miR-522	-2.49	C	0.606712
m1418	ggo-miR-483/hsa-miR-483-5p	47.49	A	0.00280837			m1450	ggo-miR-584	-2.55	C	0.589348
m1424	ggo-miR-516b	2.02	A	0.096061			m1451	ggo-miR-675b/hsa-miR-675-5p/mml-miR-675-5p/ppy-miR-675a	-2.04	C	0.716096
m1427	ggo-miR-517c-5p/hsa-miR-517-5p/ppy-miR-517c-5p/ptr-miR-517b	7.45	B	0.191143			m1455	ggo-miR-940/hsa-miR-940/mml-miR-940/ptr-miR-940	-174.31	B	0.0094591
m1431	ggo-miR-518d-3p/hsa-miR-518d-3p/ptr-miR-518d	23.24	B	0.0341106			m1462	ghr-miR7508	-31.18	B	0.0724259
m1436	ggo-miR-518f-5p/hsa-miR-518f-5p	33.29	A	0.00752645			m1466	gma-miR1519	-2.16	C	0.689884
m1438	ggo-miR-519c-3p/hsa-miR-519b-3p/ppy-miR-519a/ppy-miR-519b-3p/ptr-miR-519b	26.99	B	0.0180176			m1481	gma-miR4374a	-111.82	A	NA
m1459	ghr-miR7499	2.36	B	0.668504			m1482	gma-miR4385	-10.25	B	0.186228
m1465	gma-miR1517	2.59	B	0.635393			m1490	gma-miR482b-3p/gma-miR482d-3p	-3.93		0.0866509
m1468	gma-miR1520h	3.98	B	0.491723			m1532	gsa-miR-1175-3p	-3.52		0.137609
m1470	gma-miR1526	2.25	B	0.686428			m1553	hbv-miR-B26-5p	-470.02		0.000306804
m1473	gma-miR2119/pvu-miR2119	3.98	B	0.49177			m1554	hbv-miR-B2RC	-433.24	B	0.00077029
m1474	gma-miR4346	2.23	B	0.689552			m1556	hcmv-miR-UL148D	-4.56	B	0.0699219
m1480	gma-miR4370	3.04	B	0.574124			m1557	hcmv-miR-UL70-3p	-107.65	B	0.0118596
m1483	gma-miR4390	2.51	B	0.646178			m1573	hco-miR-5945-3p	-19.38	B	NA
m1485	gma-miR4399	2.61	B	0.632102			m1575	hco-miR-5960	-98.69	B	0.0176038
m1486	gma-miR4403	16.4	B	0.16348			m1578	hco-miR-63a	-2.26	C	0.663139
m1488	gma-miR4407	2.36	B	0.668681			m1582	hhv6b-miR-Ro6-2-5p	-2.32	C	0.648656
m1493	gma-miR5042-3p	2.44	B	0.656744			m1587	hme-miR-6304-3p	-418.62	A	0.00193092
m1498	gma-miR5768	11.65	B	0.105302			m1596	hsa-miR-1208/ppy-miR-1208/ptr-miR-1208	-44.6	B	NA
m1500	gma-miR5784	2.41	B	0.661322			m1598	hsa-miR-1231	-19857.3	A	4.08828e-12
m1501	gma-miR9741	15.83	B	NA			m1600	hsa-miR-1247-5p/mml-miR-1247-5p/mmu-miR-1247-5p/ppy-miR-1247/ptr-miR-1247/rno-miR-1247-5p/tch-miR-1247-5p	-77.29	B	0.00418837
m1511	gra-miR7504n	4.04	B	0.487038			m1602	hsa-miR-1268a	-2.19	C	0.681824
m1512	gra-miR8642	3.34	B	0.548137			m1609	hsa-miR-141-5p	-2.51	C	0.601048
m1520	gra-miR8723a	2.59	B	NA			m1610	hsa-miR-1469/ppy-miR-1469	-43.19	A	0.0010221
m1521	gra-miR8735	2.36	B	0.668972			m1614	hsa-miR-1908-3p	-31.89	B	0.0597935
m1522	gra-miR8738a/gra-miR8738b	2.39	B	0.664556			m1615	hsa-miR-193b-3p/mml-miR-193b-3p/ppy-miR-193b/ptr-miR-193b	-2.17	C	0.688019
m1531	gsa-miR-10a-3p	2.31	B	0.677166			m1616	hsa-miR-1976	-2.39	C	0.63311
m1535	gsa-miR-1992-3p	2.27	B	0.683404			m1617	hsa-miR-200c-5p/mml-miR-200c-5p/mmu-miR-200c-5p	-2.1	C	0.702168
m1544	gsa-miR-9389-5p	2.55	B	0.641582			m1622	hsa-miR-26a-2-3p/mml-miR-26a-2-3p/ssa-miR-26a-4-3p	-2.46	C	0.614937
m1550	hbr-miR9386	2.36	B	0.66859			m1624	hsa-miR-296-5p/mml-miR-296-5p/mmu-miR-296-5p/ppy-miR-296-5p/rno-miR-296-5p	-341.02	B	0.000732975
m1551	hbv-miR-B14RC-3p	27.73	B	0.0328558			m1630	hsa-miR-3124-5p	-2883.58	A	2.17177e-06
m1583	hiv1-miR-N367	3.6	B	0.523306			m1636	hsa-miR-3168	-18.12	B	NA
m1584	hma-miR-3004	4.07	B	0.484635			m1639	hsa-miR-3184-3p	-2.58	C	0.577387
m1586	hme-let-7	4.82	B	NA			m1640	hsa-miR-3184-5p	-2.35	C	0.641651
m1590	hru-miR-1984/lgi-miR-1984	2.14	B	0.704742			m1641	hsa-miR-3196	-814.38	A	6.02528e-05
m1594	hsa-miR-1180-3p/mml-miR-1180-3p/ppy-miR-1180	5.76	B	0.383147			m1642	hsa-miR-320b/mml-miR-320b/ppy-miR-320b/ptr-miR-320b	-2.43	C	NA
m1603	hsa-miR-1269b/ppy-miR-1269	16.31	B	NA			m1647	hsa-miR-337-5p/mml-miR-337-5p/ppy-miR-337-5p	-29.04	B	0.0586373
m1608	hsa-miR-136-3p/rno-miR-136-3p	31.13	A	0.0146463			m1648	hsa-miR-345-5p/ppy-miR-345/ptr-miR-345	-71.67	B	NA
m1611	hsa-miR-15b-3p/mml-miR-15b-3p/mmu-miR-15b-3p/rno-miR-15b-3p	4.94	B	NA			m1650	hsa-miR-3591-3p	-2.56	C	0.585558
m1612	hsa-miR-16-2-3p/mdo-miR-16-2-3p	25.03	B	0.0109932			m1652	hsa-miR-3614-3p	-2.31	C	0.650316
m1613	hsa-miR-181a-2-3p	24.21	B	0.0290979			m1654	hsa-miR-3621	-3342.4	A	3.32354e-08
m1618	hsa-miR-2054	8.51	B	0.28623			m1655	hsa-miR-3648	-158.51	B	0.0111835
m1623	hsa-miR-296-3p/mml-miR-296-3p/mmu-miR-296-3p/ppy-miR-296-3p/ptr-miR-296/rno-miR-296-3p	20.94	B	NA			m1661	hsa-miR-3682-5p	-2.21	C	0.676876
m1626	hsa-miR-302b-5p	4.1	B	0.328806			m1669	hsa-miR-373-3p/mml-miR-373/ppy-miR-373	-2.36	C	0.638392
m1627	hsa-miR-3065-5p	3.15	B	0.567627			m1673	hsa-miR-378c	-2.42	C	0.623682
m1632	hsa-miR-3135b	15.96	B	0.0867244			m1677	hsa-miR-3920	-12.08	B	0.214963
m1646	hsa-miR-337-3p/mml-miR-337-3p/ppy-miR-337-3p/ptr-miR-337	3.27	B	NA			m1679	hsa-miR-3940-5p	-500.91	A	0.000149548
m1666	hsa-miR-371a-3p/ppy-miR-371-3p/ptr-miR-371	4.47	B	0.455731			m1681	hsa-miR-3960/mmu-miR-3960	-1582.74	A	5.72336e-06
m1668	hsa-miR-372-3p/mml-miR-372-3p/ppy-miR-372/ptr-miR-372	2.01	A	0.220217			m1684	hsa-miR-4252	-90.99	B	NA
m1670	hsa-miR-373-5p/ptr-miR-373	15.33	B	0.0482347			m1701	hsa-miR-4488	-37.89	A	0.0137483
m1671	hsa-miR-374a-3p/mml-miR-374a-3p	8.79	B	0.121082			m1702	hsa-miR-4492	-1208.75	A	2.43748e-05
m1690	hsa-miR-4298	20.92	B	0.0691095			m1704	hsa-miR-4501	-70.7	B	0.033919
m1691	hsa-miR-431-3p/mmu-miR-431-3p	24.71	B	NA			m1708	hsa-miR-4532	-5101.43	A	2.72259e-07
m1692	hsa-miR-431-5p/mml-miR-431/mmu-miR-431-5p/ppy-miR-431/ptr-miR-431/rno-miR-431	57.76	A	0.00162895			m1710	hsa-miR-4632-3p	-254.09	B	0.000870974
m1695	hsa-miR-4436b-3p	2.22	B	0.690526			m1711	hsa-miR-4638-3p	-907.7	A	1.06709e-05
m1698	hsa-miR-4459	41.55	B	0.013653			m1714	hsa-miR-4651	-465.29	A	0.000221967
m1700	hsa-miR-4483	23.03	B	0.042075			m1722	hsa-miR-4680-3p	-9.66	B	0.238667
m1715	hsa-miR-4652-5p	4.01	B	0.411189			m1723	hsa-miR-4707-5p	-1169.25	A	4.22632e-07
m1718	hsa-miR-4662a-5p	2.83	B	0.558727			m1725	hsa-miR-4745-3p	-2.3	C	0.653462
m1731	hsa-miR-4800-5p	2.41	B	0.66184			m1727	hsa-miR-4757-3p	-2.11	C	0.700202
m1735	hsa-miR-5011-5p	4.23	B	NA			m1749	hsa-miR-520b/ptr-miR-520b	-2.27	C	0.661312
m1736	hsa-miR-508-3p	12.75	B	0.155917			m1750	hsa-miR-520d-3p/ppy-miR-520d-3p/ptr-miR-520d	-2.54	C	0.591517
m1741	hsa-miR-5187-3p	4.81	B	0.433922			m1769	hsa-miR-5694	-9.28	B	NA
m1744	hsa-miR-5196-5p	4.69	B	0.441524			m1773	hsa-miR-5787	-2109.87	A	5.32984e-08
m1751	hsa-miR-520d-5p/ppy-miR-520d-5p/ppy-miR-520i	2.88	A	0.145431			m1780	hsa-miR-6089	-16.54		0.0158292
m1753	hsa-miR-520g-5p	16.43	B	0.0460627			m1783	hsa-miR-6126	-2.37	C	0.6358
m1754	hsa-miR-520h/ppy-miR-520h	37.52	A	0.0048387			m1785	hsa-miR-6165	-2.87		0.28655
m1755	hsa-miR-526b-3p	29.11	A	0.0111672			m1786	hsa-miR-625-3p	-2.24	C	0.668796
m1757	hsa-miR-544b	2.49	B	0.649726			m1787	hsa-miR-625-5p	-2.39	C	0.631445
m1768	hsa-miR-561-5p	13.38	B	0.109493			m1795	hsa-miR-6510-5p	-3.78		0.166181
m1770	hsa-miR-5698	13.38	B	0.119106			m1797	hsa-miR-663a/ptr-miR-663a	-2.1	C	0.702033
m1771	hsa-miR-5699-5p	19.21	B	0.12159			m1798	hsa-miR-663b/ppy-miR-663b/ptr-miR-663b	-1141.14	A	6.97983e-07
m1772	hsa-miR-576-5p	5.61	B	0.275006			m1801	hsa-miR-6724-5p	-850.63	A	5.67644e-05
m1778	hsa-miR-606	4.79	B	NA			m1804	hsa-miR-6743-5p	-1629.78	A	2.32053e-06
m1784	hsa-miR-616-3p/ptr-miR-616	6.67	B	0.344396			m1806	hsa-miR-6748-3p	-5.4		0.0406699
m1792	hsa-miR-6505-3p	5.31	B	0.356594			m1814	hsa-miR-6766-3p	-662.81	A	0.000124054
m1794	hsa-miR-6510-3p	3.35	B	0.547412			m1816	hsa-miR-6769a-3p	-4.42	B	0.286978
m1796	hsa-miR-6514-5p	2.26	B	0.684928			m1817	hsa-miR-6772-3p	-2.48	C	0.608569
m1813	hsa-miR-6760-3p	27.3	B	0.0289366			m1819	hsa-miR-6781-5p	-56.55	B	NA
m1824	hsa-miR-6790-3p	20.48	B	NA			m1820	hsa-miR-6782-3p	-2.51	C	0.601372
m1833	hsa-miR-6809-3p	24.88	B	0.0425665			m1826	hsa-miR-6794-3p	-2.4	C	0.629958
m1838	hsa-miR-6830-3p	31.87	B	0.0824959			m1829	hsa-miR-6797-5p	-2.19	A	0.423432
m1840	hsa-miR-6833-3p	7.96	B	0.297607			m1837	hsa-miR-6821-5p	-326.4	B	0.000446656
m1855	hsa-miR-6871-5p	4.67	B	NA			m1842	hsa-miR-6836-3p	-402.83	A	0.000359903
m1861	hsa-miR-6884-5p	2.41	B	0.661875			m1848	hsa-miR-6850-5p	-2.39	C	0.63035
m1862	hsa-miR-6885-3p	7.61	B	0.235782			m1852	hsa-miR-6869-3p	-1491.32	A	1.14953e-06
m1863	hsa-miR-6886-3p	60.8	A	0.00552184			m1853	hsa-miR-6869-5p	-295.92	B	0.000865132
m1871	hsa-miR-7110-3p	5.61	B	0.390216			m1857	hsa-miR-6878-3p	-71.83	B	0.033257
m1878	hsa-miR-764	2.51	B	0.646132			m1858	hsa-miR-6878-5p	-9.84	B	0.239791
m1884	hsa-miR-7853-5p	13.78	B	0.0751805			m1864	hsa-miR-6887-3p	-59.81	B	NA
m1896	hsa-miR-938/ppy-miR-938/ptr-miR-938	2.38	B	0.666354			m1867	hsa-miR-6892-3p	-158.7	B	0.0116088
m1909	hvt-miR-H15-3p	3.04	B	0.579426			m1868	hsa-miR-6893-3p	-2.36	C	0.638483
m1910	hvt-miR-H18-3p	3.38	B	0.51181			m1870	hsa-miR-7108-5p	-312.28	B	0.000851235
m1916	hvu-miR6196	21.75	B	0.0408091			m1876	hsa-miR-718/ptr-miR-718	-63.47		3.35815e-07
m1920	hvu-miR6214	4.64	B	0.444385			m1879	hsa-miR-765/ppy-miR-765/ptr-miR-765	-2.6	A	0.296982
m1921	ipu-miR-126a/ssa-miR-126-3p	23.24	B	0.0135905			m1880	hsa-miR-7703	-307.18	A	7.47469e-05
m1948	mdm-miR159c	37.1	A	0.0126775			m1881	hsa-miR-7704	-1809.5	A	3.38485e-05
m1952	mdo-miR-1542-1-5p	2.59	B	NA			m1882	hsa-miR-7847-3p	-3.46		0.216692
m1962	mdo-miR-7257-3p	4.6	B	0.447298			m1887	hsa-miR-7977	-2.31	C	0.655856
m1963	mdo-miR-7257-5p	3.05	B	0.57884			m1894	hsa-miR-9-3p/mdo-miR-9a-3p/mmu-miR-9-3p/rno-miR-9a-3p/ssa-miR-9a-4-3p/ssa-miR-9a-5-3p/tgu-miR-9-3p	-2.42	C	0.624773
m1979	mdo-miR-7328-5p	3.27	B	0.554769			m1899	hsv1-miR-H1-3p	-1214.52	A	3.3587e-07
m1984	mdo-miR-7340-3p	2.56	B	0.639664			m1900	hsv1-miR-H18	-268.56	B	4.73913e-05
m1985	mdo-miR-7347-3p	2.91	B	0.594498			m1901	hsv1-miR-H27	-2.64	B	0.374877
m1989	mdo-miR-7355-3p	23.97	B	0.0317814			m1902	hsv1-miR-H5-5p	-451.01	A	0.000304376
m2003	mdo-miR-7386h-3p	3.1	B	0.572737			m1903	hsv1-miR-H6-3p	-2.35	C	0.642858
m2007	mdo-miR-7388a-3p	4.32	B	0.45671			m1905	hsv2-miR-H24	-646.94	A	2.13289e-05
m2021	mdv2-miR-M19-3p	247.29	A	0.000558584			m1906	hsv2-miR-H9-3p	-299.99	B	0.000718361
m2037	mml-miR-1323-5p	38.65	A	0.00340919			m1912	hvt-miR-H5-5p	-57.25	A	0.00137186
m2041	mml-miR-382-3p	17.21	B	0.0657949			m1914	hvu-miR6192	-8.56	B	0.0978628
m2042	mml-miR-449a-3p	2.36	B	0.668208			m1918	hvu-miR6208	-69.94	B	NA
m2050	mml-miR-518d-3p	30.8	B	0.00909029			m1919	hvu-miR6209	-2.34	C	0.642502
m2051	mml-miR-518g-5p	11.1	B	0.0891498			m1923	ipu-miR-155	-2.41	C	0.625867
m2053	mml-miR-519a-5p	2.4	A	0.0877537			m1928	ipu-miR-7550/mse-miR-2779	-2.11	C	0.695127
m2054	mml-miR-519b	24.84	B	0.0139732			m1929	ipu-miR-7567	-27.8	B	NA
m2066	mml-miR-7174-3p	4.5	B	NA			m1932	kshv-miR-K12-3-3p	-2.17	C	0.686296
m2067	mml-miR-7174-5p	7.74	B	0.307925			m1938	lva-miR-183-5p	-4.83	B	NA
m2070	mml-miR-7181-5p	20.79	B	NA			m1943	mcmv-miR-M87-1	-208.15	B	0.000989883
m2090	mmu-miR-153-5p	4.1	B	0.482091			m1957	mdo-miR-23a-3p	-2.5	C	0.602588
m2093	mmu-miR-1903	10.26	B	0.245569			m1964	mdo-miR-7259-3p	-2.08	C	0.705207
m2102	mmu-miR-208b-5p	2.21	B	0.693759			m1966	mdo-miR-7266-5p	-2.03	C	0.718705
m2106	mmu-miR-294-3p/ocu-miR-294-3p	10.14	B	0.236486			m1967	mdo-miR-7270-5p	-2.5	C	0.602956
m2107	mmu-miR-3071-3p	5.64	B	0.389044			m1970	mdo-miR-7283-3p	-2.09	C	0.705416
m2118	mmu-miR-3103-3p	2.57	B	0.638329			m1972	mdo-miR-7288-5p	-52.77	B	NA
m2120	mmu-miR-322-5p/rno-miR-322-5p	12.15	B	0.0742293			m1976	mdo-miR-7309-3p	-353.64	B	0.000572297
m2125	mmu-miR-3572-3p	5.34	B	0.393877			m1982	mdo-miR-7335-5p	-33.75	B	0.0719839
m2127	mmu-miR-3967	23.71	B	0.0128796			m1983	mdo-miR-7336-5p	-2.48	C	0.60815
m2143	mmu-miR-5127	2.2	B	0.694127			m1990	mdo-miR-7358-3p	-3.94	B	0.17964
m2145	mmu-miR-541-5p/rno-miR-541-5p	2.31	B	0.67653			m1994	mdo-miR-7368-5p	-3.2		0.211537
m2185	mmu-miR-6946-3p	25.82	B	0.105372			m1998	mdo-miR-7373d-3p	-106.12	A	NA
m2199	mmu-miR-6981-5p	12.71	B	0.183896			m2009	mdo-miR-7398e-3p	-2.36	C	0.639439
m2207	mmu-miR-6997-3p	24.6	B	0.0373496			m2015	mdo-miR-7398q-5p	-2.4	C	0.626686
m2220	mmu-miR-7061-3p	2.56	B	0.639664			m2019	mdv2-miR-M16-3p	-48.81	B	NA
m2246	mmu-miR-7646-5p	2.48	B	NA			m2022	mdv2-miR-M21-3p	-266.41	B	0.000655194
m2249	mmu-miR-7651-3p	2.5	B	0.648384			m2028	mghv-miR-M1-5-3p	-374.92	B	1.73949e-05
m2271	mse-miR-6101	17.79	B	0.0430331			m2032	mml-miR-1232	-2.03	C	0.711735
m2274	mtr-miR2587a/mtr-miR2587b/mtr-miR2587c/mtr-miR2587d/mtr-miR2587e/mtr-miR2587f/mtr-miR2587g	2.06	B	0.719207			m2039	mml-miR-2114	-103.32	B	0.0208747
m2288	mtr-miR5222	2.51	B	0.647004			m2046	mml-miR-517c	-2.46	C	0.61401
m2292	mtr-miR5251	2.44	B	0.656271			m2049	mml-miR-518c-3p	-8.16	B	0.189744
m2301	mtr-miR5749	4.55	B	NA			m2052	mml-miR-519a-3p	-28.06	B	0.0968953
m2305	nta-miR6150	2.89	B	0.596713			m2056	mml-miR-520g	-2.21	C	0.679886
m2310	nve-miR-2036-3p	15.63	B	0.0735934			m2063	mml-miR-638	-843.69	A	0.000114951
m2312	nve-miR-2045-5p	2.18	B	0.697948			m2068	mml-miR-7176-3p	-2.38	C	0.629989
m2320	nve-miR-9460	2.27	B	NA			m2078	mmu-miR-1188-3p	-188.34	A	NA
m2325	oan-miR-1334	4.03	B	0.475263			m2083	mmu-miR-125b-2-3p	-88.8	B	NA
m2329	oan-miR-1346	5.57	B	NA			m2085	mmu-miR-126b-5p	-2.58	C	0.581733
m2338	oan-miR-1398-3p	4.18	B	0.476118			m2089	mmu-miR-144-5p/oha-miR-144-5p/rno-miR-144-5p	-2.15	B	0.212289
m2339	oan-miR-1405-5p	3.54	B	0.52887			m2092	mmu-miR-1900	-163.32	B	0.000450788
m2342	oan-miR-1409-5p	2.42	B	0.659095			m2097	mmu-miR-1964-5p	-50.62	B	0.0506612
m2362	oan-miR-16b-3p	16.97	B	0.0280385			m2098	mmu-miR-1966-3p	-3.77	B	0.379207
m2366	oan-miR-302-5p	4.4	B	0.449346			m2103	mmu-miR-21b	-2.5	C	0.60432
m2373	oan-miR-7412-3p	39.73	A	0.0278852			m2105	mmu-miR-224-5p	-2.54	C	0.593458
m2378	oan-miR-7432-5p	2.78	B	0.610208			m2113	mmu-miR-3090-5p	-595.78	A	0.000161122
m2380	oan-miR-92b	7.02	B	0.276951			m2114	mmu-miR-3093-5p	-46.59	A	0.000684875
m2383	oar-miR-379-5p	7.63	B	0.207838			m2115	mmu-miR-3098-5p	-3.44		0.135431
m2385	oar-miR-654-3p	25.31	B	0.0150284			m2116	mmu-miR-30f	-2.48	C	0.609271
m2387	ocu-miR-302b-5p	3.97	B	0.396101			m2122	mmu-miR-344f-3p	-54.09	B	0.0468829
m2391	odi-miR-1479	2.46	B	0.653686			m2126	mmu-miR-3963	-2.48	C	0.606439
m2392	odi-miR-1493	2.84	B	0.602674			m2133	mmu-miR-486b-3p	-2.59	C	0.576499
m2400	oha-miR-15b-5p	10.08	B	0.171159			m2140	mmu-miR-5119	-24.06	B	0.0903349
m2404	oha-miR-199b-3p	3.27	B	0.555438			m2142	mmu-miR-5126	-1786.41	A	1.45791e-06
m2406	oha-miR-205a-3p	2.51	B	0.64689			m2146	mmu-miR-5622-5p	-86.12	B	NA
m2410	oha-miR-30e-5p/sha-miR-30e	2.47	A	0.0991202			m2150	mmu-miR-6236	-690.44	A	3.71379e-05
m2412	oha-miR-9-3p	13.51	B	0.0545447			m2152	mmu-miR-6240	-12.38	A	0.00649894
m2417	osa-miR1320-3p	3.71	B	0.513415			m2159	mmu-miR-6364	-2.02	C	0.71858
m2420	osa-miR156f-3p/osa-miR156h-3p/osa-miR156l-3p/zma-miR156d-3p/zma-miR156f-3p/zma-miR156g-3p	2.18	B	0.69751			m2161	mmu-miR-6366	-624.36	A	0.000131738
m2424	osa-miR169f.2	5.91	B	0.37616			m2163	mmu-miR-6378	-2.24	C	0.668965
m2425	osa-miR171f-5p	2.55	B	0.641583			m2165	mmu-miR-6401	-2.51	C	0.599718
m2434	osa-miR2096-5p	2.46	B	0.653596			m2167	mmu-miR-6538	-1056.26	A	3.49454e-05
m2435	osa-miR2100-5p	7.96	B	0.301547			m2169	mmu-miR-6540-5p	-413.82	B	0.000451635
m2441	osa-miR443	3.97	B	0.492384			m2174	mmu-miR-6907-5p	-172.61	B	NA
m2442	osa-miR5072	11.58	B	0.131831			m2183	mmu-miR-6938-3p	-20.92	B	NA
m2462	osa-miR820a/osa-miR820b/osa-miR820c	15.81	B	NA			m2184	mmu-miR-6941-5p	-758.96	A	1.97074e-06
m2464	pab-miR3710	20.66	B	0.131429			m2186	mmu-miR-6946-5p	-2.42	C	0.62424
m2476	pma-miR-100a-3p	22.6	B	0.0169213			m2187	mmu-miR-6947-3p	-259.99	B	0.00136547
m2477	pma-miR-100b	3.57	B	0.525938			m2196	mmu-miR-6975-3p	-3.6		0.214653
m2478	pma-miR-103a	18.75	B	0.0302275			m2204	mmu-miR-6990-5p	-2.18	C	0.680944
m2483	pma-miR-16-3p	6.2	B	0.178034			m2208	mmu-miR-7009-3p	-2.32	C	0.649404
m2485	pma-miR-19c	2.88	B	0.538621			m2209	mmu-miR-7011-5p	-2.08	C	0.7101
m2487	pma-miR-205b	14.9	B	0.0519503			m2211	mmu-miR-7016-5p	-83.42	A	6.5144e-07
m2490	pma-miR-222-3p	4.04	B	0.486756			m2212	mmu-miR-7028-3p	-6.67	B	0.159173
m2495	pma-miR-30b	33.16	A	0.00697421			m2213	mmu-miR-7036a-3p	-310.48	A	5.94947e-05
m2501	pma-miR-4545-5p	19.88	B	0.0443586			m2215	mmu-miR-7045-3p	-2709.97	A	1.80648e-06
m2503	pma-miR-4554	10.12	B	0.175712			m2217	mmu-miR-7055-3p	-2.38	C	0.636406
m2508	pma-miR-4569	2.51	B	0.646108			m2223	mmu-miR-7071-3p	-8.51	B	NA
m2511	pma-miR-4588	4.56	B	0.449796			m2225	mmu-miR-7073-5p	-2.43	C	0.620846
m2532	ppa-miR-141	27.27	B	0.0123968			m2227	mmu-miR-7084-5p	-2.91	B	0.557788
m2536	ppc-miR-2242	8.68	B	0.198881			m2230	mmu-miR-7118-5p	-2.62	B	0.435399
m2540	ppc-miR-2266	4.33	B	0.465213			m2232	mmu-miR-714	-2.46	C	0.614578
m2547	ppc-miR-65	22.47	B	0.121119			m2239	mmu-miR-7231-3p	-135.44	B	0.000722294
m2550	ppc-miR-8232-5p	2.36	B	NA			m2248	mmu-miR-7648-5p	-95.74	A	2.17386e-05
m2559	ppc-miR-8277-3p	2.47	B	0.652514			m2255	mmu-miR-7669-3p	-61.88	B	NA
m2565	ppc-miR-8290-3p	2.12	B	0.707697			m2262	mmu-miR-8102	-8.96	B	0.105786
m2566	ppc-miR-8291-5p	2.38	B	0.665917			m2263	mmu-miR-8109	-310.22	B	6.83301e-05
m2575	ppc-miR-8322-5p	2.74	B	0.615343			m2269	mse-miR-6094	-21.66	B	0.115903
m2592	ppe-miR395a-5p/ppe-miR395b-5p/ppe-miR395o	2.09	B	0.713601			m2286	mtr-miR5206b	-33.2	B	NA
m2604	ppt-miR1036-3p	2.06	B	0.718211			m2290	mtr-miR5233	-2.36	C	0.637538
m2611	ppt-miR1217-3p	3.02	B	0.582431			m2293	mtr-miR5266	-18.4	B	0.0664983
m2626	ppy-miR-1273e	3.04	B	0.579846			m2299	mtr-miR5295a/mtr-miR5295b/mtr-miR5295c/mtr-miR5295d	-2.29	C	0.656563
m2629	ppy-miR-1324	4.39	B	0.460976			m2302	mtr-miR5756	-88.66	B	NA
m2635	ppy-miR-517b	2.22	A	0.0491498			m2304	nta-miR6145f	-2.06	C	0.711252
m2639	ppy-miR-518d-5p	2.48	A	0.118253			m2326	oan-miR-1337	-186.49	B	0.000551206
m2641	ppy-miR-520c-5p	4.34	B	0.46447			m2328	oan-miR-1343-5p	-2571.22	A	2.85628e-08
m2648	prd-miR-1-5p	3.52	B	0.401546			m2335	oan-miR-1381-5p	-20.29		0.0299718
m2652	prd-miR-44-3p	3.64	B	0.51984			m2336	oan-miR-1386	-2.63	A	0.460781
m2660	prd-miR-7881-5p	4.31	B	0.456728			m2340	oan-miR-1407	-52.77	B	NA
m2663	prd-miR-7884-5p	2.3	B	0.67828			m2341	oan-miR-1408	-227.84	B	0.00602635
m2668	prd-miR-7910a-5p	2.87	B	0.599313			m2343	oan-miR-1414-5p	-2.49	C	0.604115
m2670	prd-miR-7915-5p	10.77	B	0.150358			m2347	oan-miR-1419f-3p	-42.39	B	NA
m2679	prd-miR-7946-3p	3.22	B	0.560434			m2365	oan-miR-23b-3p	-2.47	C	0.611469
m2682	prd-miR-7950c-3p	2.2	B	0.695351			m2368	oan-miR-7400-5p	-2.5	C	0.601978
m2685	prd-miR-7960-5p	17.7	B	0.107038			m2372	oan-miR-7408-5p	-3077.7	A	1.91066e-06
m2705	ptc-miR6421-5p	2.72	B	0.618252			m2381	oan-miR-92c	-2.57	C	0.585313
m2724	ptr-miR-520c	14.02	B	0.188468			m2382	oan-miR-92d	-2.59	C	0.577529
m2727	pxy-miR-6497	18.62	B	0.0444336			m2388	odi-miR-1468	-140.46	B	0.0133227
m2730	pxy-miR-8511	6.59	B	NA			m2399	oha-miR-148a-3p	-2.52	C	0.597972
m2732	pxy-miR-8514-3p	3.14	B	0.569032			m2405	oha-miR-204-2-3p	-2.5	C	0.598912
m2749	rlcv-miR-rL1-17-5p	14.52	B	0.0876579			m2413	ola-miR-101a-3p/sha-miR-101/tch-miR-101	-2.48	C	0.610489
m2753	rlcv-miR-rL1-28-5p	2.47	B	NA			m2414	ola-miR-192-5p	-2.08	C	0.70719
m2754	rlcv-miR-rL1-3	2.54	B	0.619136			m2426	osa-miR1846a-3p/osa-miR1846b-3p	-4.33		0.111122
m2756	rlcv-miR-rL1-30-5p	4.19	B	0.376344			m2427	osa-miR1846a-5p/osa-miR1846b-5p/osa-miR1846c-5p	-1855.16	A	3.64951e-06
m2758	rmi-miR-5325	18.05	B	0.122735			m2428	osa-miR1848	-1961.54	A	6.95051e-07
m2759	rmi-miR-5330	2.48	B	0.650421			m2429	osa-miR1855	-2.41	C	0.626108
m2763	rno-miR-200c-3p	10.23	B	0.125022			m2438	osa-miR2919	-787.69	A	4.97117e-05
m2765	rno-miR-218b	14.89	B	0.0487329			m2440	osa-miR2930	-2.41	C	0.625854
m2766	rno-miR-293-5p	8.02	B	0.282296			m2451	osa-miR5801	-6.5	B	0.0943156
m2767	rno-miR-3084c-3p	24.62	A	0.0231518			m2452	osa-miR5808	-305.65	B	NA
m2768	rno-miR-331-5p	21.59	B	NA			m2454	osa-miR5816	-91.94	A	NA
m2771	rno-miR-347	5.05	B	NA			m2455	osa-miR5819	-2.31	C	0.654184
m2778	rno-miR-3557-5p	2.24	B	0.278585			m2466	pab-miR950-3p	-1880.42	A	9.9516e-06
m2783	rno-miR-3589	3.71	B	0.514286			m2473	pgi-miR6136a.2	-4.64	B	0.143236
m2785	rno-miR-3595	38.45	A	0.00675633			m2480	pma-miR-126	-2.55	C	0.58952
m2786	rno-miR-3596c	17.87	B	0.0290768			m2484	pma-miR-16-5p	-2.3	C	0.652921
m2788	rno-miR-374-3p	3.04	B	NA			m2486	pma-miR-1a-5p	-2.37	C	0.637124
m2808	sbi-miR5568g-3p	2.3	B	0.678897			m2488	pma-miR-20b	-2.52	C	0.597733
m2811	sbi-miR6222-3p	19.5	B	0.092502			m2489	pma-miR-221	-2.52	C	0.597556
m2815	sbi-miR6235-5p	3.35	B	NA			m2496	pma-miR-30c-5p	-2.06	C	0.710749
m2826	sja-miR-3499	5.65	B	NA			m2498	pma-miR-30e-5p	-2.55	C	0.588886
m2829	sja-miR-7-3p	2.94	B	0.591118			m2499	pma-miR-375a-5p	-109.21	A	9.42872e-05
m2835	sko-miR-4832	4.56	B	0.449781			m2509	pma-miR-4578	-58.28	B	0.0369039
m2837	sko-miR-92a	7.97	B	NA			m2517	pma-miR-4608	-347.46	B	0.000330501
m2857	sma-miR-8464-3p	3.28	B	NA			m2529	pmi-miR-92a-3p	-2.57	C	0.581976
m2862	sma-miR-8483-3p	11.34	B	0.17564			m2554	ppc-miR-8261-3p	-1086.7	A	5.33906e-05
m2865	sme-miR-10b-3p	3.32	B	0.46812			m2577	ppc-miR-8324-5p	-2.08	C	0.709388
m2866	sme-miR-124d-5p	38.86	A	0.00610802			m2587	ppc-miR-8363-3p	-40.08	B	NA
m2868	sme-miR-133a-3p	2.09	B	NA			m2590	ppc-miR-993	-40.08	B	NA
m2870	sme-miR-1c-5p	2.04	B	0.722631			m2612	ppt-miR1218	-2.22	C	0.671187
m2875	sme-miR-2162-3p	2.75	B	0.61388			m2614	ppt-miR2082	-2.4	C	0.629694
m2878	sme-miR-2178	3.03	B	0.580936			m2615	ppt-miR319d-5p.1	-2.15	B	0.451611
m2880	sme-miR-219-5p	6.97	B	0.333365			m2628	ppy-miR-1292	-116.76	B	0.0138486
m2881	sme-miR-2200-5p	2.07	B	0.716359			m2631	ppy-miR-1913	-88.38	B	NA
m2883	sme-miR-2d-3p	15.63	B	NA			m2632	ppy-miR-2861	-646.34	A	7.59335e-05
m2887	sme-miR-753d-3p	4.19	B	NA			m2636	ppy-miR-518a-3p/ptr-miR-518g-3p	-52.52	B	0.0053589
m2889	sme-miR-7b-3p	2.44	B	0.656189			m2643	ppy-miR-526a	-2.16	C	0.690557
m2895	smr-miR-965	5.61	B	0.390515			m2645	ppy-miR-638	-40.75	A	0.00474973
m2897	spu-miR-278-3p	3.93	B	0.495659			m2647	prd-let-7-5p	-59.81	B	0.00590781
m2901	ssa-miR-10d-5p	21.59	B	NA			m2676	prd-miR-7933-3p	-2.32	C	0.654541
m2913	ssa-miR-26a-6-3p	6.88	B	0.336723			m2678	prd-miR-7941-5p	-422.27	B	0.000459559
m2915	ssa-miR-301a-5p	2.83	B	NA			m2692	prd-miR-9b-5p	-2.32	C	0.652423
m2926	ssc-miR-151-3p	28.07	A	0.0124927			m2695	prv-miR-LLT3	-4.47		0.246801
m2929	ssc-miR-320	18.73	B	NA			m2720	ptc-miR7832	-2.56	C	0.586177
m2931	ssc-miR-371-5p	23.88	B	0.0271019			m2722	ptr-miR-3192	-61.39	B	NA
m2937	ssc-miR-7139-5p	3.92	B	0.496093			m2733	pxy-miR-8516	-32.8	B	0.0619817
m2943	ssc-miR-9820-5p	42.38	B	0.0619585			m2735	pxy-miR-8528b	-253.98	B	0.00515229
m2960	str-miR-279-5p	6.59	B	0.347647			m2738	pxy-miR-8536a	-2.25	C	0.666429
m2962	str-miR-360-5p	2.97	B	0.58726			m2751	rlcv-miR-rL1-22-5p	-914.39	A	5.56546e-05
m2963	str-miR-37a-5p	2.89	B	0.596713			m2761	rno-miR-127-5p	-2.14	C	0.695637
m2966	str-miR-7880e-3p	2.14	B	0.704528			m2769	rno-miR-336-3p	-2.38	C	0.632766
m2975	str-miR-8365-5p	3.1	B	0.573608			m2772	rno-miR-3541	-818.94	A	0.000119152
m2979	str-miR-8398-5p	3.25	B	0.471935			m2775	rno-miR-3553	-2.21	C	0.679443
m2981	str-miR-9-3p	2.47	B	0.652394			m2784	rno-miR-3590-5p	-2.55	C	0.590937
m2989	stu-miR7994a/stu-miR7994b-3p	2.05	B	0.720628			m2796	rno-miR-6215	-2.45	C	0.615668
m2995	stu-miR8013	2.68	B	0.623856			m2812	sbi-miR6225-3p	-2.37	C	0.640002
m3005	tae-miR9655-3p	2.32	B	0.675055			m2819	sha-miR-26a	-2.48	C	0.609292
m3019	tca-miR-3813-5p	2.23	B	0.690027			m2823	sja-miR-3481-3p	-46.74	B	NA
m3026	tca-miR-3841-5p	2.57	B	0.637734			m2828	sja-miR-36-5p	-55.41	B	0.04556
m3032	tca-miR-3869-5p	14.8	B	NA			m2832	sko-miR-365-5p	-331.93	A	1.04258e-05
m3034	tca-miR-3879-3p	2.77	B	0.61138			m2838	sko-miR-92b/spu-miR-92b-3p	-2.51	C	0.601514
m3035	tca-miR-3883-5p	13.59	B	0.160267			m2839	sko-miR-92c/tur-miR-92-3p	-2.5	C	0.60282
m3039	tca-miR-3889-3p	2.55	B	0.641583			m2851	sma-miR-71a-3p	-2.37	C	0.636203
m3040	tca-miR-3891-5p	3.36	B	0.546543			m2876	sme-miR-2169-3p	-10.21	B	0.230964
m3041	tca-miR-3893-3p	3.29	B	0.553382			m2914	ssa-miR-26d-5p	-2.52	C	0.599561
m3042	tca-miR-6008-3p	12.13	B	0.0960863			m2916	ssa-miR-30d-2-3p	-2.32	C	0.648816
m3047	tch-miR-1277-5p	18.29	B	0.147806			m2920	ssa-miR-462b-5p	-2.51	C	0.60071
m3048	tch-miR-26a-2-5p	19.79	B	0.0221866			m2932	ssc-miR-4332	-2529.65	A	2.60486e-08
m3051	tgu-miR-15b-3p	10.2	B	0.0978829			m2935	ssc-miR-4339	-4.68		0.0768049
m3067	tur-miR-3931-5p	2.35	B	0.671173			m2941	ssc-miR-9813-5p	-2.39	C	0.629494
m3069	tur-miR-5728-2-5p	4.36	B	0.463458			m2945	ssc-miR-9824-5p	-7.09	A	0.0367088
m3081	vvi-miR3639-3p	2.97	B	0.587837			m2949	ssc-miR-9852-3p	-12.28	A	0.0352483
m3090	zma-miR171n-5p	2.28	B	0.680937			m2950	ssc-miR-9853-5p	-2.99	A	0.259848
m3091	zma-miR2275b-3p/zma-miR2275c-3p	2.63	B	NA			m2956	str-miR-184-3p	-44.6	B	NA
m3094	zma-miR399f-5p	2.27	B	0.68273			m2974	str-miR-7880x-5p	-2.48	C	0.605905
							m2990	stu-miR8006-5p	-8.2	B	NA
							m3036	tca-miR-3884-3p	-20.58	B	0.0134769
							m3037	tca-miR-3885-5p	-674.03	B	0.000209034
							m3058	tgu-miR-2966	-206.92	B	0.00251203
							m3059	tgu-miR-2971	-65.69	B	NA
							m3060	tgu-miR-2978	-2.43	C	0.621658
							m3061	tgu-miR-2986	-306.75	B	9.08857e-05
							m3071	tur-miR-745-5p	-361.69	A	0.002641
							m3076	vvi-miR3628-5p	-52.77	B	NA
							m3080	vvi-miR3638-5p	-44.29	B	0.0590772
							m3082	xbo-miR-92b	-2.54	C	0.592796
							m3083	xtr-miR-16b	-2.62	C	0.570736
							m3088	zma-miR164g-3p	-4.54		0.0945183
							m3092	zma-miR395k-5p	-2.03	B	0.690909
Note: only the genes which are checked are exported into this file
Comments:
A: This miRNA's average Unique Molecular Index count, and thus its expression level, is relatively low (< 10) in either the Control or the Test Group and is reasonably high in the other Group (> 10).
This result suggests that the actual fold-change value is at least as large as the calculated and reported fold-change result.
This fold-change result may also have greater variations if p value > 0.05; therefore, it is important to have a sufficient number of biological replicates to validate the result for this miRNA.
B: This miRNA's average Unique Molecular Index count, and thus its expression level, is relatively low (< 10), in both the Control and Test Groups.
This fold-change result may have greater variations; therefore, it is important to have a sufficient number of biological replicates to validate the result for this miRNA.
C: This miRNA has a Unique Molecular Index count of zero in both the Control and Test Groups meaning that its expression was undetected, making this fold-change result erroneous and un-interpretable.
Fold Change & Fold Regulation:
Fold-Change is the normalized miRNA expression in each Test Sample divided the normalized miRNA expression in the Control Sample.
Fold-Regulation represents fold-change results in a biologically meaningful way. Fold-change values greater than one indicate an up-regulation, and the fold-regulation is equal to the fold-change.
Fold-change values less than one indicate a down-regulation, and the fold-regulation is the negative inverse of the fold-change.
Fold-change and fold-regulation values greater than 2 are indicated in red; fold-change values less than 0.5 and fold-regulation values less than -2 are indicated in blue.
p-value:
For the geNorm and Total Unique Molecular Index Count normalization methods, the p values are calculated based on a Student's t-test of the replicate normalized miRNA expression values for each miRNA in the control group and treatment groups.
For the DESeq2 and Trimmed Mean of M (edgeR) normalization methods, the p values listed were returned by the respective Bioconductor software packages.
Any p values less than 0.05 are indicated in red. Each Group (including the control) must contain at least 3 Samples for the software to calculate p-values.
